# Supplementary material for: De Novo Genome Assembly Shows Genome Wide Similarity between Trypanosoma brucei brucei and Trypanosoma brucei rhodesiense
Source: PLoS One. 2016 Feb 24;11(2):e0147660. doi: 10.1371/journal.pone.0147660 (PMC4766357; doi:10.1371/journal.pone.0147660)
Supplement: S1 Appendix — (FASTA) [file pone.0147660.s001.fasta]

>36814581_1
TAATGAGACCCACAATTTTTTCATCAGACAACTGCTGGCTGCCTGTGGTTTTGGCAATTCTGAGTTTTTATTATATCTGATCTAAGTGATCACTTGCTGTTTATGTGCTGGAAAATGCTCCCTTAAGTCTGGGTGTTGCGGCGCCGTTCCGTTTGCTGGTTGCACCGCAGGGACGACCTCACGTCTCGACCGCGCAGAAAGCCGAGGTCGCTGATCGTGCCCTTCGGGACATGGCGTGCTATTTTCGTGCTGTCGCCGGTGTTTGCCAGCAGCGCTTGATCCGGCTGTCTCGTATGCCTCGTCTTTAGGTTTGTTCCTGGCTGCTATGGGCTGCCTGTGCATCTGTTCGCTATCCGCTTCGGGCGCTTCCCGCCCCCGGTGTCTGTTTGCTCGGCGTCGTAAAAGCTGCTAATAATCGAAGGTGTCGGTTGGCTGCGCTGGTTCGCTTGCTGGTCCTTTGTCCAGCCGCAGCTTAAGCTTTTGCTGCGCCGGTTCTAAAAGACTCTTTTATTTTACGGGCCAACCCTGCGTATTATTATCATCATCATTATTATCATTATTATTGTTACTGCTTTTATTATTATATTAGTATATATGAACACTCACAACACTTTTATATTATTATTAATTATTATTATTGTGCTTATTATAATATCAGTATATAGAGAGTCACAACCACATCAACTTCCATCATCGACATTATCATGACTCTCATTATAATATTGTCATCATTACTACTATTATTATAACCCTAACTAATATCTAGAAAATAAACAAAATTAAAAATGCTCATAATCTACCTATTTTTCACGCCCTTTCACTCCATTACTTCACAAAATAGAAACCAATTTTTAAATATTTTACGAATTTTTCAAAATAAAAAAGTTTCATAATTTTTCTTATTGTGCATTGGTGCACGAGAGGGGCCAGTGGTGTGATTTCAAGAGGCCCTTCTTCACAGTTCCTCTTGACAGTAATTGCATTTTTGTGGTGTGTCCTTGTATGCCATACTAGTGTTCACCATGACATGTAGGTGTTCTAACACCTGCAACATGCAAACTCTCTACAAGGGTTCTCTGTGTGCCATTCAGCCTCTTTTCCGTCTGTGTTTCGTCTCCTCTCTTTGATTGCTCATTGTCTTCTCATCTGCTGACGTGTTATGCTCGGTCCCTCTTTTTCTCTTTTGTGCTGTGGAGTTCAAGTTTTGCGTGTGTGACAAGTCTCAGTTGTGGAGTGCTCTATGTAGGAAATCAGACTTCGATCCATTTCAGGAAACGGCTGCTAGATGTGTGACTGCCCCATGGAGGTTATTTACCTTCTTATTTTTGGATTCGCTCTCTCGATGCTCACGTACTTGTGGAGTGTTATCCATCTCTTACTTTTGAAAACCCTCTTTCATTTGTTGCAAACATAAAGTAGTGGCTCATTGTCATTCTTATCTTTGTTATCACCACTAGTGTCTTCCTTTGCTTGCGACTTTGATATCTCCTTCGTCACTTTTCTTCTTGTTATTGGTTGTGGTCTGAGTGAGATATCATGCCCGGGGTGTTTTGCATTCATATGGCGTAACACCCAGCTGTGGTCGTGTTCTTTACAGCATATATTACATTCTTTTCTCTTAGGCAGTACTTCCTATAGTGGTGTGCTTGGTTCCCCTTCACTCTTCTCCGGAGTGCACTTATGTCTGGTGAGGCAGGTTTCTCTTTTCAGGATGTTTCTGACACATATGCCTTGTCAACAAGCTACACGTGGCATGCTGCTTACATCCTGTATTTCAGTTTGTTGTGTCACTTCGGTTCGTTTTTCAGAATGTTTCAGGGTTATATGCCTTGTCAACCAGCCATACGTGGCATACCGCTTTAGGCCACATTGACACTTGTGGACAGTTTTTGACGACTGTTCTTCTTCTCCCTTTCTTCCTCTTTTGTTACTCTCTCCAAGCTACTGGAGTTGTCGGAGGGTGGTGTGGCATGTGTTGTTGGAGTAGACCCTTTTAGTCAAATACCTTACCGCACATACATGACATCAATGGAAGCCATTATACGCCTGTGCTCCTGTTGGCACCATCTCTAATGAAGCTAGCACATTTTGACGTAGCTGCTGATGTATTTTCATCATGTGAAGTACTTCCACTTGCCGTCTTTCACACACGATGTTTCAAACTGGGCATATGATATGGTCATTCTGTATTGTAGCTATTACCACCTTGCCTTCTTCAGTTGCTTCCATATCTTCAGTGTTTTGAGTGGAGAAGAGGTATTAAAAATGTTCTCCGTGTGTTTTGTACACCATCTACACTCCAGTTTGTCAACCTTTCGTATGATCACCTTATGTAGCCATCCAAAATGTTTTGGAGTCCCTGTTCTAAATTGAGCTAACATTGACTCATCTTCACAATCTAGCTCCTTGTTTTTTGATAGGTTTTACATGGTTTAGTAAAACACTTCTGCGGTGTGTGCTTGGGCCGCGGCCTTCAGCAAATTCGCATTGTGCTTAATTACATAATTGGCGCGTTATACCTGTGACAATGTTGGTGATCTGTGAACTACAAATTGACGGCATGTGGTTTCCTTTGTTTGCGAGCTCGTCCACTTTTTCATTTCTCTGGATTTCACAATGTGAAAACACAAACTCAAACGATATGGTTACTCTCAGTTTCATGAAGTGTAGAATCAAATTCAATATGCGTCATAGTATGGAATCTGTCACTACTGAAGGACTCGTTTTAAGCGCAATTAATAAAGATAACGAGTCTGTGAATACTTCCACATTCGTTTTTTTTGCTCTCTTTGATCTTTATTACTGACTTAAATTTCATAAGTCCTGCCTCCATGGCTACAAACTCGGATATGTAGCTGCATGCTAACCTGTCTGCTCCTTTCTTCACTTTTGCCGCTTTACCTTGTCTAGGGTATATTTTCGCACCGGCACCAGATGATTCGTTCAGTATCACCAACCCTTCCATACACACTTGATAATCGTAGTCTTTGAATCCACGTACTCTTTGCATTGTGTGTCTTTTCTTCTCGCTGTCGGAAGCGTCAGAATGGAGACCACCTGGTGTTGTGGTGTTGAAGTATTGTTTCCTTGCCAGTTGCAATATGCTTGCCGCCTGGCGTTGTCCGGTTTGTCTACTTCCTCATACAGATGTAACACACTTTGCAGTCGCATGCGTATCAGATGACTGGGTGGAAACATTTTCCCACTGTATCAGCTGATGCCTTACCGTTCGCTTTACTTTTTAAATATTATTCTATTGCTCGTCTGTGAGCAATATCATCTATCTTGTGAAGTCGGGCCTCCTTCATGGCATCATGCCGATTCTTGGACTTTGGAATACCCGCAATAACATGTGCCACCTGCGCTTGTACTCGTCCAAGCCTCTACTTCTCTGATGGAGAAGCTTTGAACTACCATGCTGCGATACCATAGCATACCTTTCCCTGGATTAAGGCTAAGTGAAATGCTCGGATGCTTTCTTTACTCGCCACCCATTCATGTGATGCAACAGCCCGTAGTTTCATTAATCTCATAGTTGCTTTTGTTTGTAGGTTACATGTGCTATTTGCTTACTCAGCCCTTTGTGTGGCTGTATTCTCACACCAAAGAGTCTGGACTTTCTCTTCTTTTATCTGTGCTTTTTAAGCATTAGGTGCAATGAGTCTTTGTCTCCCACCTTTAAAAACGTGTAATCCGTTTTTTCTGCAGACACCTCCATATAGTGCCCTGCTGACCAGGCTCGCTATACAATCCAATCCTGTTTGCAGCGTCTGCCAAATAGCTTCTCGGTCAGTGTAAGAGCATACTATCGTGAAGTCGTCTGCGAAGAAGCAGTGTTTAAGGGCTTGTATGGCATTTAATTTCGCGCTGAGGGAGTCCATTGCGATAATGAATAGCAACGACCCCAGCACGGAACCTTGTGGAACACCACACGTGAATTGTATTTTATTTGAGAGGGTGTTGTTTATTCGTACTAATGCAGCCCGTCCCTCCAGGAAATTAGCAACACACACAATAAGGTGCATGTTTACTTATTATCTTTTTAATGCATCTATTATGCACATGCAATCCATATAGTCAAATGACCTCGCATAATCTATGAATACCGCAGCAGTTTTCTCTCCTGCTACTCTATGTGTCACGGATTCTGTGAGTGTCATCAGGGCGTCTAACAACATAGATCTCCCCGAACGAAAACCACATTGCTGTGGTTTCATCTTACACTCTACTTTGTCTCGCATGTATTGCGCTACGATCCTCTCCATGAGATTACAGAGGATGTTAGTGAGCGTGATGAGCCGAAATGATAACATACACTTGGCGAGTTTGTTGGGTTCGAGTAGTGAGATAAAAACACCCTGCTTTAATTTTTCCGGCACCCAGTGTCTCCGTCGGTTACATTTAAAAAGCTTGCGACGCATTTCTTGCTGCAGTGTCCTAATTGCTTCAACTGTTCGCAATGCATATCGTCTTTACCAGGGGCAGTGCCAGAAGAGAGTTCCTTCAGTGTTGTCTCAAGTACTTCCATTACTATCGGTGCGAATTCTTCGCTCACTCGATAAGGTATACTCATGGGAGGAGCATCTGTCGCTTTTGTCAACCGCCCTCTATACATTTGTTCTGGCTTATTAGCTTGCTGTCTGCGTGTTAGAGTGTGGTCATTAGCTACCAAAACAGGAGATGTCAGGGGTCTCGGTGTTTATATAGCCTTAACTAAATTCCAACTTTTTGTATCAGTCACTAACATCTTCAACCCATTTTCTTTCCACCGTTGTAGAGACGTTTCAGCAAGCACATTGCTTCTTTTGTATATAAGGGCAACTCTGTGCTTCTCTGCACACTCTCTTATTTTTGTGTCAATACGGTGGCGATACTCCCTTACCTTCAGGTATTGTTTTCTTCGCTGCTGTGGGAATGCCTTTTATCACTGCCTCATTCATAGAATCCACGTTATTTCTCGACTTCCTTAATTTTTTCAACATTGTTACATCACACACTCT
>36283981_1
GTTCGCGTACACAAATTAAGTGAATTAAGCGCTGACTTTTAGGAACCTATACCAGATAGGAAACACCCACTTCGTTCCATAGTAAACAACTGTATCCATTCACCCGCGTCTTCATAAACAATAAATAAATCGATGATCTTCACCCGAAAAGAATCGACGGTTGGTCAACTACTACCACCCTCCACCTGCTAACAGCACAAGCGGAATGCAGTAGAACACTGAAAACATTATATCCACCCATCCCCCTCCTCAGAGCATTACCCCCCCCCCCTCGCTGCCTTCAAGCCTCCAAAGGGCCTGTGATGAAATTCGCTTGGGCAAACCGCTAACGGCATCAGTAAACACTGCAGAGAAATTTTTTAAAAATCTGCATAAGTCAGGTGCCGAAAAACACAACAGTCGCGTTATCTGCTAGATAAAATTTCCGGCCATCCTTTTGATAGGTAGACATATCATTCCATACCATAAAGTTCCAAGTGATCATGCTACGTTGCCAGCAGGCGCGTCGACCAGTGTTTCTTGTGCCACAGAGCATACATCGCACGCCCACACAACAACAAAAAGAATAACACAATCCCCATCATAATGAAAAACGGTTTCAAATCCTTTTCCATTTGATCCTCGTAGTAAGCGAAAGGGATCCGCACGTTAAGGGAGAAAAGCGTTTGAAGTGTGATGAGGGGGTACATAATGTTAATCAACTCAGTAAACAAAACTGTTTGACGGAGTGCCTTATTACCGTACTGAAGATGGTGCCACGTGTCCTTCACATTCTGGTACCAATTTGTCAGTGCGACTGTGTCACGACAGTCCCCAACTTCATCACTCATACGATAAAGGTAAGCTTGAGCGCTCTCTATTTGTGTACGGCAAACTTTGTCTTTTGTGAGAAACGAATCCATCATATGCGAATGAAGAAGAACAGAAGCAATGTACTCACGTCTAGTCAACTCGGCGGCGTACTCGGCAAAGCACCGGCGCGCGTTGGTAATACGCTGCACAACCTCTTCGTTGTGACCTTCTGTGCTCTTGGAAAGAAACACAAGATCACTGACCTCGTCCACTATCATGGTTAGCGATTCGCTGTCTAATAAGTGTCCCACAACAATTTGAAAGAAACTAGCGAATATGAAAGGGGCCGTCATCACCTGCATGAGCCTTCGGTTGTTTGATGCGGGCGCCCGATTACCACAGTTAATCAGTATAAAACGCAGTAAGTCATCAAACTCATGAAAGGGCTCCTCATGCACCGTTACGACCCAATCAAAGAAAACTATAACAGAAACGGCGACAGCCGATGGGGTCGAAGAACGCGGACCGACGCTCATTGCAGCTTCAAGTCGCTGCTGTATGACGCTTTTCACTTGATGGCGGCCACGTGCCACTTCCCCTAAGGCGATGGGTGTACACATGAGGTTAAAGAAGAAATATCCAAGCGTGGAATGTGCAATAACACGATCCATATCATCTGGATAGCAGCAGTGTTCGACTGTATCCGCCGAGACGGGGAAGTGGGAAAGAATATCCGTAACGAGAGTTTTGTTCTTTGTTTGAATATCCAACCACTTAGCAGGTCCTTCATGTGCTGCAATGGGCTCCGAAGCCATTGTGGATGATCCACATCTTAACGTCGGAAACTGCAACGATTCCCTCTCCGCGTACTTTAAAAACTGCGCAGATGTCGAGAAGTTGAGAGCAAACGGAGTGCTGATTCCATCACGCTGCGAAATGAACCACACGTGTTGCATGGCATCTTCCACACGGGCAAAGCTGCCGCCTGCATCGGATGTGTTTTCACTGATGGAGCCTTCGGCAATGTAACTGAAGGGTTCTCTCATGTGAAGGTATGATGACGGCCCAAGAGGAGCATCACGACATGCACCCGATCCCCTCCTGCGCAGGAATTCCGTAACCTCAGCATGTCTTTCAGGTTTGTCATCTCCTGTAAAATCGAGTAAGTCATCACCGTAGACGTCAATGGTGCTGAACAGCGTATATGTAAAGGGGAGTTCTGCATGTAGGGACCCTCCACGTCGCCGGGCTTTCATAACAGAAACTAAATGGAGGGCTCTACGTTCCAAACCGTCACCTGTAATTATGTTTTGTGTTACCGCCTGTCCACACCTCTGGTAAAATCCAAAGTCGCTGAAGGTAGTGACGGTTTATCTTTAACAATTCTTGGGTAAACTTAAATTGCTGGCTGTATCGCACAGTAGCTTCAGCACTGTGCTTTTTCCGTTTCTGTAATGGCACAACAGTTGTTGACACCACCTCAAACTTTTGTAAACCCTTTGCTTCACTTTTCTCTCTCCCCCCTTGCCACCCCCCACCCCTTTCCGTGTGATGTTTGAAGTAGCAACGAATGGAGGTTGTAGGTTTTATTCTGTGTAAAGTGATGGAGTCTATGTGTTATGTGCCGTGGTACAACTCGTGTGTCAGCTGCAATTTCATGGAGATGTGTTAAGTCCCAAAAAAAAAAATAATATATATATATATATATATATAAAGGAAGCGCACCCTTTCCTACACAGGTAGGTTTAATAAGGTGTAAGTGAACACAGGACGTTAACTAAAGCAAACTTCTTTATTGTTATTATATTAATTTTAATTTCACCTTGTACTGCCTCTTACTTCTCTCTCCTTGTTCGCTATGGTAATGCAAGCGGTACTCTTTGAAACATGTAACGTGTTCGGATGCAGTCGTCAAAAAAAAAAAAATGTAATAATGCAAGAGGGAAAAAAGGAAAAAAAAGACGAGAAGAACCGCGTAAACACAATGTCATTGCAAAGTGTTCCTTTCAGGAAAGATACACCTCACGCACGAGAGGTGCGCACATGTACATGTTTGTATTGAAATGAGAAGGTAACATTTAGCCAAAACGAACAAAAAGCAGTAACACCTTTCGGATATACATATCAAGTTCATAGCCCCTATAACGAGTTGGTAAACATGGTTGCGCGTAAACACGCCTCCGTATCAAAGTGCAGAAGACACGTAAGCTGCGAGGTGTAAAGCAGATGGGTGCCGCCGCAGCTTGTCCGAAACCTGTCGATAATTCAATAAAAACAATAATGGTAACAACAGTATCACTAAGTTTTCGTAACAACAATAGGAAGTTTTGGGGCTCCGTAGAAAGGAAGGTAACACATAAACACCGATATGTGGAAATGAGCAGAAACCGTAAGAAGCACACAGAGCAAGACAATCACGAATTTTGTAACCCCCACAATAAAAATAATAGAACAATTACAGGTGTTAAAGAACACAAATAACTGACGCACAGAAAAAACTCCTCACCTCATTTTCATTTGTCAAGGGAATAGAGCAAACTGAATGGCAGTGCATAACCCTCTGCATCCGCGCTTGTAACATTCCCACCCTTTGTTTCCCCTATTTTTCCTGTTCGTTTCTTCATTTCCCATCATGGCACAGATTTATCACCGCTCTCGTCTAGAGTAACGATTGCTCCCGCATAACTTACAGAGGAGTCAGACATGTTTTTGCAGCGGTTGGATTGAGAGTAGTGAAGAAATCGCACAACGGCTTCCTTTTTTGAGTCGAGAGCTGCCATCAGTACCGAAATTGGCCGGCGCCCGCAAATGGTATTGTTTGTAGTCGATAAATATTTATACCAGCCGTCCATATCCCGCGCCTCCAGCAGTCGCATGCCCTCATGATCCATTGAAATAATAGCGTCAGCAATGTCTGGATATTCCGCTTTCTCATAGTGGTACATGTATTGAAAACGTGCGCCCCAGTGGCAGAAGTCAGAACTTATTACAAAAAAATTCTGATTATCCTTCAGGTACTTGGAAAGAACTGAACCTATCAAGTTTTCCATTTTGCGATTTGTTCCCCCGATGAGCAGCGGCACAAGTTCAACACGATCCATTGCCGGTTTGTAGCCGTTTGGTGGATAATGCAGTAGGTGTGAAATAAAGGGCAGTTGCATTTCAATCGAGTGTTCATCCTCATCCGTCATTCGATGCATCGTACCCACAGGAACACCGGCGGCGCGAAGTTCTTTTTCCACCTCCTGCCCCACCTTTGCGTTAACAACGAGGGGCCCAAATGGTGTTTCATACCTCTGCGCAGCACAAACCTCAACTCCATCAAACCCCTTATGATGTGAGGGACCTAACAAGAAGATGCGAGTAATACTGCGGCCTTTATGACCGTATATGTAATCACGGAGATGAACATACACATGAGAAGCGGTGTTGCCCGAGTAGCTGATTCCAGCGTGCGGACTTATGACACCAATCATCTTCTCGCTCTCTTTCAGTGGGGATTTGCTCGCTGTACTAAACAATGTGTCCACAAGAGCTTTAAGTGCGTTGGGGGACCCCTCATACCATGAACCCGCATGAGTGGCGCGGCGTGAGTATGTCATGCCTTTCTTGATGTTTATTCCTTCTTGATCCACCAGACAGTGGCGTTGTTTCTTTTGTGGTACGTCACTGCTCCCCACTCGCAACCTTTTGGGTTTCGGTGCCGTCCTTGTTTAGTTTTGTTTATTATTTTCCCAAACGAACCCACGGGACACAAGCAAACACGAGCAGCCTGAATTTTGTCACAGCGCCAGTTGGGAGGTTCAGCACGCAGCGAAAGAAACCGGAAAGGGAGCAAAAGCACCGGTTCAATCTTCTTTTAGTTGACACGAGGGTGTTAGCGCGTGCTCTAGAGGTATTTAAAAAAAAAAAAAAAGTATTTTGCGAACCACTGCAATGGAGAAGGCAAATCAGTTAAAGAAAAAAATAGAATAGAAAAGATAGTATTGAGGAGAGATGAGCAGGAAAAGGTGGGGATGAAAGATAAACTGGCGAAGAAAAAAGGTGAGGGATACCGATGCTCTAATGTTTACTTCACATCACGCCACATAACATAACATAATATGACTTGTTTTTTTTTTTCGTTAAAATTTGTGAGACTCCTAACATTTTACTCACCGCCTCCGCAACAAACAAAAATAACAACAAATCAGAACATATGCATGAAA
>36635512_1
GGAAAGGGAATCAAAGGGGATGAAAACAAGTTTAAAGGGAAGGGAATATAGTTAAGTCACTTACAGTTATTTTCTTTTTTTGTTAAGTAAAGAAATAAAATGGAATACAATAAGGTGAAGTGTAGAGGGAGAGGTTTTCTCTCCTTTAGTCATGTCTACAGACACTTTAGAATTATTATTATTTTTTCGCTTTTTTCTCTCTTGTGCATTCACCGTTTGCACATCGCCGCAACCATCTCCCTCGCTCCACAATTCAAAAGGGAGAAATGAGCGTCAGAGATGCTCAATTACTTAAATCAGGAGTTGTGGCACCTGAGCTGTTGGGACTGTCGCGGCCCACCTCATGAAGCCAAATACGGCACCGGTAAAAAGAATGAAGGTATTGTGCTAACTCGCGGAACAATACGCGTCGCCTCGCCCTGTAGTAAACATACACTTTTTTGCAGTCCGCCTGGAATTCACAACCAAGGAATTCCATGTTCTCCACGCGGCAATCCGAAAATCTCGCGGGGACAAGGCGATTACGCAAGAATGATAGGAGATCCTTTGAGAAGCTGTAAAGCGCCCCGTCGTAATGATGCATCTCCGCTGTAGTGGCTGAACGCAAAATGAGAGCAGATGCCATCACATGCCACTCAGCCGCAGGAAAGCCCCGACTTATCAATTCGTCACCATGCAACTGGTCAAATTCCTCTACAGGGAGGACGGCGTGCACAGTTCCCATGTCAATTCCCATGTCACCCTCAAGGACAACCATCTCGCTTAATTTATAGAGGACACCAGCCGCGCAAACACTGCGCCTGCAACGGTGATCAACAAGATATACATAACGTACCCCTTCAGGTCGCGATTGGTTCTCATCCGAAACATTCCTTGACCGTTTGCCCAGTGGAGGAGGGCGCCGACTCATGTGGACCGTGAGGTCTTGAAAGAGCGGAGGCAGAGCGCGAAAAGACGGCAGCAACGTGGGGAACTCGTCCCTCTTACAGTCCTCGCTCAGGCGCCTTAACGGACGCTTTCGGCATAATTGCGGAACAAAATCGCCGCAAGCATTCAGCGAGTCCTCCATTTCTGCCACTCCTAATGCGCTTTGGCATTCAGAACGCGCAGGAGGCTGCCGTGTGGGAGTTATGGAGTGAACAACAAAACAACAACCGCTGGGAGGTGGCACTGGACGTGTTGAGGGTTGAATAGCACGGGGGGTTATCTCAACTGGCATTGTCAAAACTGCAGAGTTCGATGTCCGAAGGTTCTGCGGTATCCAACTGGGAATTGGTGGTGGGCGTATCGGTAGCCGCTGTATCTGCGCCGCGTTTACGACACCAATCGACCGTGTAACGATGCCTTCTACAACCCTTTTTGATGTTCCACATTCCCCATCCTCTTCAGTGGAAGAAAGGTGACTCCCGGAAGACGAAAAAGTTGTATTGAGTACCTTTGCGCTGTAGGGGTCGTGGCGCCAAAGCACACCGGGAGAGCTTAAAGGTGAAAAGAGGGGGTCGTCTCGCCTGGGTGGATGCTGAGCCTTCTGCACGTGCTGATAGATGGCGTCGAATTCCTTCAGCATGCTTAAGGGAACAGCGTAAGCCCTCCCGTTTAGTGACCGAAACGGTGCACGTCGTACAGCAGAAGAGGGTTCCTCCTTCGACACGTGTTTCTCCTCTACTGAAGTCCGAGAAGAAGGTTTCGTTGGTCCATGATTGTTCGTGTTAACGCCGCCACACATTGATGATGGGATATTTGCCACTATATCCGTATGAACCCACTTCTGCTTGCTGTCGTGGGAATAAGAAATGTTATAACTGGTTTCGTCACGTTTCATACATTTCTTCCACTCCGTCTCCAGTGATGCGCCGGCGACAGTCGACACTACAGGCATGATTCGATCGTTGTTTCTCACCCTTCAGTCCTGTCACCTTCCGTCGTCTACGCTTTTCTTTTTCTATGTTCTCTTCCACCTTACGCCTGTTATTCGGCCCAACTACTTTCAATCAGTCAATGTGGCCTTATTCCAAATCAAAAAGACGTTTTTTTTTTTCACAACGGTTTTTCCCTTACCTCCGTTTCCGTTATTTTTTTTTGTTCTTTTTCTATCAAGTTCGCCTTCGTTTGGGGCTGATGTTTTAGTAAATGCCACTCACTCCCTTCGTTCCAACTCTTGTAGTACCTGCAGTAGTTGTATCAACTCTTCTTCTTTTTTTTTTTCCCCCTCCTTCCCGTTGCTTTTTTATCACACTAATGTACGTTACTGTCTTCACTTACTAATTGTGAAGGTAACGGACGGAACAATTTCTTCCCTCAGCAGCAACCAAAGAAAAAAAAATAAAGAAGAGCGATGGCTACACAAATGCGACCGGCCTCTATAAGGATGAAACTTAATGTTTGTGATAAAAAGAAGAGAGAAGGCGAAAAAAAAACAAAGATTTAACGACTGAGGGAACACGTAAAAATCAGAAATGCAGTGCTTAAGGCAAGGGCGTAGTAAGACGGAAGTATATGTCTTACTTCCACACTTGACCCCCAACGGGGGAGGCAATTAGGTACGGAAAAATTTTTTATAATAAACTAAAACAGAAAGAAGAAGGAAGAGGCCGATGAAAGACCGCCAAAAAAAAAAAAGAGAAAGAAAATTACGGCGAAATATGGAGGAAAAAAGTGTGGAGATGCGCGATCCGGAACAAAAACACATTTCCACCTACAGTTATTTATGCACCAAATCAAATCCTCGATACAACATCCGGATAGTCCCCGCAGCCAATACACTGTTGTTTAACACTTTGAATTTACTCATCCTTGTTTTACGATTAAACCCATCCTTCACCCAAATACCTAATCAAACTGAGCCCACATTCCCTTCTGTTGGCCACTCTTCGCTATTTGGTCACTCGCTTCCAAGTGCTCCATATCGCAACCCCTCAGACACAACATCGTTACAAAAATAAAAGCGCAAAAAATACCAAGCATATATCCTGGCTTTGGAGCGCTGGTAAACACCTCAAAAGATTCCTCATCTCTCTCTCCCACTCCCAATTTCCCGCCAATTTCTCCATTTGAGTCTTAGTCATTAGACGCCCCCACCCCACCTCGATTGTCACTCAACATATTCCCCCCCCCTCCGTCCCGTAAAACGCCGAGCCTTCACCTGCTCCAAAATCTTCACGGCCCCGTTTCCGTGATTCTGTGCGTGGATTTTCTTTTTCTCCAAAGACCACTACATAACGTTCCAATGGGGGATCTTTAGCATCGGGCGCTTTTACGTACAAATCCCGAAGTGCAAGACGACGGTAAACAGCATAATGCCCAGCTGCACTGGCAAGGCCCGTGGGCACGTCGCCACCAGTCTCAGGTACCGAACACAATTGGAATAAGTAGCTACTTGTGTTGTTAGCATCCAGCACCAGTCGTTCAAACGTGTTCTCCCGTGATGCGTGGTAGGTAAGAGTAACCCCATCAGCAGCCTGCAAATCGCTTTGCTTATCAGCCACCAGAAGGTTGGTGTTGGCCACCAATACATGTGGCCCTCCGCTTCTGGACTCCGGGCCGACGACAGCGCCTGGAAGTACAACGTGATGAAGCGCTGTTTCAACTTCACCCAGCTTCACTTCATTGGCAGCTTCATTGCCTGAGGTGCTGCACACTTCAGCGTACTCTTGGAACCCTGCAGGGTATAATGGCACCACTTCTACAGGGTAGATGGGCACCGGTTGCCGGTTCGGCCCAAGTTCACCCCGTTCCCTCCGCAGCCGGTTATCAACCGATATGTCCGCTCCAAAAGCTCCCCCTTTTGGGGGGTTCAGCTCGCTCTCACTAATTTGCAAAGCAGCCCTTCGTTCTTCCACGCCACCAGGCAAAGACGCCGTGTACTCCCTCAGTAACTTGACATACTCCCGAGTCACACTACACCATAATCCACGGTCTGGTAACTCAAGAGCCTCTACCGCATGCTCCAGCACCTCCTCAGATTCGTCATGAGAACCGTAGTTAGCGGAGAAGTGACACAAACAACTCCACATCCCACATTGCTGTCTTTCATTTGTACCCTCGAAAAGCAGCTTCCACAGTCGCTGGACAAATGCGAGTGTTCGGCAGTTCTCACCACCAAGTCCGAGCTTTGTCCGCGCGATGGCCTTAAGCATCTTCTCATGAGAAACGTCTAGCGAACGAGCGGCCTTGAATGACGCGATAACACCATCTTTCCATTGCACAGCCGTATTCTCCGACGTTTCCCCCGAGCCCCGAGCTGCACCCGCGAGTGAGGCAGACGACAACAAATATCCCCCATGTGGGGGAGGCCCGCCCGGCTGCGTCTGTGACATCAGAGACAGAGGTAACGAAACTATGCTCCGTAATTCATCAGGCACAATGCGGGAGATGCGCTCCAAGTGCCGCTGCTCTGGTGACACCAGGCCCATATCTGTATACAGAGGGCGTTGCAGATGTGTAAGTGAGGGCTTATCACGCTCTAGCATCATACTGACGTCAATGTCCGTGTCCAACAATTCTGCATCCTTTGGATCAAGGTTTTCGTTCACACTTCCAGGGCTCCATGTCGTTTGGTCGGACAAACCCTCAGCGATGGCCCTTTGTTTCGCCTTCTCTACACGTCGCTCGCTCTCCATTGACAACTGACGGGCCTCCTCCACAACCTGCGGGCGCAGCAGATGGTAAGACAATGGAATACTATTCAAAACAGCAAGTCTTGCCGCCGCTCTACGCGTACGAACACCGCCACCCACGTCGTTCGGTATGAGTGTCGCATTCGTGATATCATTCCTCCACACAACACTTGTGGTAGCTGTGCCAGGAAGAGACACCGCATCGGTATCTCGCAGAGGTTTTACAACAGGTTCCCAGCCATGAACACGAACCAACTCGCGCTGCGAAAGTTTGTGCGGAGGTAAATTCCCCGTCGATGCCTCAGAAAGTTGTGAAACCGATTGCGTTTGTTCTAACATTTTCCGCTGTGAAGGGGGTATCGTCCTGCGCGACACAGACGTGGA
>36527245_1
TCGTTGGTCGGTCGATAATGGTAGTAATGCGCACAGATGCGGTTGTTTACTACAACAAAAATTCGATGGAATTATTAGACAGTAATACGTTATTTTTCGGTGAGAAAACTCCACAGATTTCTGCGGCGTCAAGAGATGGCTCATGGTGTGCCTTAGTATCGGGCACGCAAGAGTTGTTGTACTTGTCTGCCGTGGATGGTATTTTGGGAGATGGATGTGACGATTCTTTTGACCCTTCCAGCGACATCATGCACGCACGATTTCCATTGCCCCCGCATCTACTGGAACCCCTGCAATTACCTCCCCAACATAATCAGCAGAAGGTCCCTTCCACCCGGAACACCGGAAAATTGAGCGTTGCAAGAGATAAAAAGATGCCTACGGATAAACCGGTGACGTTTGGACGCCCTATCAAAAGTAGCGGTTACACCGCCAGTGTCCCGTGGAGTGTGCAACAGCGGCAGAAGAAGTTGCGTGAAAGGGCTACAAGGGCACCCAAGCATCCGTCCACAGCCGTTGCCGTTCCACGATACAAATTTTCGCCACTGTCCAACCGACCTCTTCAGCCGATGACAGCCGCTAATAGATTTCTTCTTTCTTCTCCCATTCACCGTGCTGTCATAACATCGGCTAAATTTACCGCCAGTGGCTCTGCACTGGTAACTGCATCTGGTGACGCATCGGCTTTTATGCTGAAGATGCCGGTGGCAAAGAATGAGGGCGACGGAACGGCATTACGGGTACATACTGCACCCCTGAGCTCTATAGATGCTAATATGTCTCTTAACGCACCTGTTGTGGTCACAGGCTCATGCGATGGTGTAGTGGCCGTGTGGCGGCCTACAAAGCGCGCTTCGCCTTATATCGTACAGAAGGTGGGGAGGGACGTGCGAGCAGTTAAATTTGTTTACACGGACAAGTTTATATGCTATGCCACTGCAAACAGCGTAAATTTCTGTCGTTATTGTTTGGATGATGGTGGAGGGGATTTGGATAGGAAGCGGAATGAATCAAAGATGAAGCCCGCACTCGAGTTTACAGTACCCTCGGCGCAGCACGTGGTCGGGGTCGACGCTATCAATCACTTCGCCTCCAATGTTGTGGTGTGGGCAGCGTCAAACAAGTCATTCGGCGTGTATGACTTACATGTTGGGCAAAACATTAACATGATAGAGGAAGCACACACGCGACCCATACACAGCGTGGCGTTGCTGACAGCTGGCCGTTACGCCTCTATCGGAAGCAATCACCTCCACATGTGTCTTACAGCGGGAATGGATAGTACAGTGCGTTTGTGGGATATTAGGCAAAAGCGCTCTGTTCGTCAGCTCGCTCAGCACCGCAGCAATGCGACAGCCGTCGGGGTTGCGTTTTCGCCAACCGGTGCCCTCGTAGCCGTTGGAAGCGAAACTCGTAATGTCTTTATTTATGATGTAGGTTCTGGTGCGGTTTTGGACAAACTGCCAGTCACCGATACGGCGACAGCCATCTGTTGGCACCCCATAGAAAATGTGCTCGCCATTGGAACATCAAATGGTGGAGTCCAGTTGATGGGGCAACGGTAAACTTATGTCTAAAAAAAATGTACGGGTCATATTTCCAGTTTCTTATTTTTCCAATATATTTCTTTTAAATGTCTAACCTCTTCAGTGGGTTGATCGGTTCCTTTGTAGATGAAAACACTGTAATAACCATTGCTCCACTGGATGTTCGTTGTCATGAAACGCGGTCGTTTCTTTGTTATTTTGTTTCTGCTCGTGTGTTTTGAGAAAAGTTTAAATCTCTGTGGAGACGCACCCCATCGTTAATCAATCATTCTTTATGACGAGGGAACTTAGTTTAATCACCCCTGTAGTTGTGTGTATCTGCGGCACCTTTTTCTCTTTTTCCTCCCACGTATTTGTGTGCAGCATGGAAAGGGTTTTAATTGTTTTAGACATAAGGTTGTAAAGTGGCATATATGCGTGGAGTCTAAAAAAAAGGAGAGGGGAAAGTTATGAGTAAGAGTGCAATTTACGGGTTTGAAACTATCTTCCTCGCTTTTAACGCATCGGCAGATTGTGCTGGAGACCCGTATCCTCCTTCCAGAGTGGAAGTTACGGTAGATGACTCATTTGGTCGGCTGGAAGGCCTCGCAGAGGAGCATAGCATCATTGAGGAGACGTGGAGGAAGTTGATGAAGGGGTTGGAAAGGAAAATACTGTACAACGGATTGAAATTCCGGCTTCATAACGTTGTCCAGTATGATAATGGTAAGTGCCATTTGCAACTTGGAATAACAGATTATAAATCCAGTATGGGAGTAGCTACGAATGTCGACTATTTTTTACGTTCTACCAGTGACGGCGGCACAGATAGGCGGAAATACCTCGCTCGTGCACTCGGAATTGAGTATTTTACAACGACCTCCGACGAAAAGGCTGTGATGTTTTGTCGCTCGTCGCTAGTGAGTGAATATCCCGGCTATTATTGCTTCCCTGGTGGCCACCCAGAGCCACAAGACATCCTTTGCCAACTACCGTTAAGTGGGCCTGCTACGGGGAACCATAATAATATTGACCATAATCACAATAGTGTGCAAAATAGTGATTTGTTAAATGATAGGCTTAGACGGGAGGAGGCGGTGTCGCAACTAAGTGGCGTGAACCCTGAAGTGATTGTTCAGCATTTATTTGACAGTGCGGTGATGGAGGTAGCTGATGAGCTTGGTGTTGAACGCACCGCATGCCGTAACAGAGGTCTACTCAGTATTGTGGAGAACATGAAGAATATGAAACCTGATGCTTGTTTTTGGGTGGAGGTGAACCAAACCGCTGCCGAAGTGCAGGCGCGCTTCGACAGTCGTGTTGGTTTTGATGCATTTGAGTCGGTTCCGCATTCTCTGGTAGTTGTGCACTTGGATGATATCGTTGATTGTGAGGGAGCTGAACTGTTCATCAAAGACTGTTTGGGCGGTAAAGTAACACCCCCATCCGTTGCATGTTGGTTGCACGGTATGGCGTGCTATCGATCATTACGTGGAACCCTGGGTAAAGCACAGACGCATAGCTTTGCGTAGCTTCTTTACTAAACACATTTTCTTGCTATCTAAGAAATCGTAGGGTATTTGTTTGCTTTCATGAGTTTGTTGTTGGAATGGTTGTCGACTGTGGGAGCTGCAAACATGTTATTCGCCCTTTTGCACCGGTCCAATCAAGCAAAAAATGGAGCGGAGGAAACATATACATATATAATTTATCGTTTCTCTCTCTCTCAACCAAATTATCGTCTACTTCCGCACTTTTTGACAACGAAACTCTGCGCTCTTCCTCATCCTTACGATGTGTGCTGAACCTGTATTCATTATTGCCTGTGATATCTTGGGAGCCACGCAACGTTTTTTTCTTTTGTTTCCTAGCGTTGTACCTTGGAGGGGAATAATTACTGTTAGTGCCCTTTTAGCACACAAAGGCGTATAATCACCCGAGTATTCAATGGAGGATTACACTATTTACCGTCCAATTGGTAGTGGCGCACAGGGTTCTGTGCTTAGTGTTATTCACGTCCGAACTGGGCGGAAATTCGCTATGAAAGTAATTCGATGCCACGACATTTCGTCTGTTAACGCAGCGCTAAAGGAAATCAAGGTACTGCTACAACTACGCTACCCACACATCGTGTCGTACAAGGATTTTTTTCTTGTGTCTGACGCAAATGAAGTTCGCCGCTTGCTGTTCGAATTCCCTACCAAAAAGACGACTATTTCAACCGACTCACAGGGATATAGTGAGGACATGCCTGTCGATGCAGTTGGGGTAGTTACGAATAACAGCTGCGGAGACGGCAAGGATGCGGTGGAAATTGGTCCAAATGAGATATGCGTTTGTCTCGTTATGGAATTATGCACTTACGGGGATTTGGGAATGGTTATAAGTAAATCGAAGAGAAGCTTTGTCGCAACTGGATTTCACCCCATTTCGGAAAGACGTGTGGTTTTGTGGATGAAGCAGTGTGTTCTGGCACTTAAATTCATTCACAGGAAAGGGTTTCTGCATAGAGATTTGAAACCCACAAATATTTTCCTAGACGAGGGTAGAAATGTGAAGATTGGTGACTTTGGCTTGGCCGTGGCGGTTGGGATGTCGCAAGAGAAAGTTGTAGGTACACCGCTCTACATCGCTCCGGAACATATGCTCCAGGAGGAGTACGATGGAAAGGTAGACGTTTGGGGATTAGGTGTGGTGATGTTAGAGCTTACAACCTTGCAGGAGCAGCCCATAAACAGTCGTGTGATTGAAAATCCTTCAATTGTGGAAAAGGTTGTGAAGCAAGTAACGGACATGGGTTTCTCCGGACATCTGGGAGAACTTCTGCGTGATATGTTATATCGATCGCCTGATGATCGGCCCTCTCTCGAAGACATTTCGTGTCGTTTGGACGCCATGTTAAGTGCGGTGGTGCAATCCAATGGTATCACGACACCGAGCGCCCCTAGATGTGCAACACCCTCGAGTCTCGCAGCGTTGTTGAGCAATGGATGTGACACAGAGCACATGGCAAGTCCCACAAACTTTAACGGCGTGCAGTCGTGCAAAAAAGATTCTGAAAAGGCAAGTCGAAGCCGGCGGAGCTGCAGCAGCCTCGAGCGTACACCTTACAGTGTCACGTGTAGCGGTCGAAGTACTCGTACTCACTGGCTCAGAGATGAGAGCGGCTCGGCGATGCGACTGGTGAAGTGGCGGGCATCGAGCGCAAGCAGCACTTCATCACGTTTTCTGACTCCGAGACGCATATCTTGTGGTGATAGGAGCGGTCTCAGCCCAAGTCCTCACATTGTAACACCTTTGTTTGACTTTTTCGCTCGCGGTGCGGGCCGGAACATAAAAGATACAACAATTCGTGTCCCCAGGGACTACCCAACGCTACAAACCGCGCTGCAGGCTGTTAAAGGACTATCTCATGTACGTAATATTGTGGTCAAAGAAGCAGCTGTGTTCACGGATCCACTTGTGTTGGGAGCT
>36827555_1
GTCACACTTTGCATTGCCTATTTAATGCAGTATTATCACATGGGACCAATCAGCTGTGTGCAGTTGTTTCGGTCGAGGGGGAGAGTAAACATCCTCAAAAATGTGTCTTTTCGGCATCAGCTCGTAGACTTTTATCTTAACAATTTACACGCTTGAGGTTTGGTCCGAAGGAAGGAAAGAAAAAAAAAAAAAGAAACACCTGTACATTCTCGGTTTGATTTACTCGGTGATTTTTCAGATTGTTTCAGCAGCAAATATACGTCGCTATCTCCCCGAAAGAAATTTTCCTTCGGATTTGTTTCGTCACGCAGCGGTTTTCAACGATAAAGAAAAAAAAAAAGAGGCACGCAGCTGAACCACGAGGGTTCTGTCGTTAACCCTCTGTAAGTGTGGGGGGGGGGATTTGTGACGGAAACGCTTCCTTTAGCAATGATCGGTTTGAACTCTCGCTATCACACTGGAAATGAAGAAGAACCTGCGGAAGGTGCCTGATAGCATTTAGAAGTGAAGAAGAAATGAAGTGGGAGTTGGAAAGGAGGGGAAGCGGTACGTTGGGAAACAGAGAGAAACGAGACGGAAGGACGAGAGCAACTTGAGGGAAAAGATAAATTAAAGTCAGCCAAATGTCCCGCTGCCTTTCGCTTGTTTGTTTATTTGTTTTGGGGGTGTTTGTTAACACCGTTAGAACCGATAGTCGGCTGCACTTGTCCCTGGTTGCACAGGTGCGACGAAAAAAAAAAAAAGTGACCGCTGAGTTGTGGAGGGGGTGGGGGCGGCGACGGCGGCGAACATAGCCGGTGGCCATGGGGAATGAAGACGGTGATCCACATAAGGGAAGGGAACGCATAAAAAAAAAAAGATTGATGGTCTTGCCGCAAACTCTGCTCTTTTCACCTCGCCTCCAATCCTTCTTCTGGCCTATTCTCCTCTTTTGTACTATATGTGTTTTCCGTGACGTACTCGCATTAGAGCACCCACCTGATTTATTTCGTTTTTTTGTGTGTGTGACGGCGCAGACCTGATGAAAGTCATGGGCCGTGGGTTCAATTGGGGCTATAGGGCCGAATATGTGTTCCTGAACACGAGGCGACAGATGAGTTTAGTACATGCATCACCCTGTTTATACACAATTTCTCTCCGTACCTAAAACCCGTCTTTGCTTCCTCTTTCTCTTGATTTTACCACCTCCGCGGAATACCAACAGTAGCAATAGGACCTACGCGAGTGAGTGGCGTAGCGTAAAGGTGTTAGAAGGGATAGCGGGGAGGTGGAGTGGGGAGGTGCCAAAAAAAAAAAAAAATGCCTCCTAAACAATTGGTGGACCCTTTTTCCCTTCAAGTAGGTAATAAGGAGGAAACGACACTTGCCGATGTCGCTGCGCACACAGCTGTTACTCTCACAGACATACGCCGGCGGAACCCACAACTTGATGTCTACAAAATTAGTGACAAACTGCCTGCAGGCACTATTGTCCATCTGCCACAGACCCTGAGCGAGCGGGGGAACCCTTATGGTTGCTTCTTTACAATTGGTGAGGCAGAGGATGCGATGCGTAAACTGGAGGCAAGGTTAGATAGGCTCCTGGAAGAGGAAGGGCCAAACCTACCGGAGCTCCCCACCCGCAGAGTGTTGTCCAAAATGGAGAGGATTGTAACCCAAGTAAAAGAAGAAGGCGAGCGCCAACTGGCCCGTGTTAGGGAAGAGTACAGTGAGTGCGAGCGGCGACCTGCTCTTTTGCAGTTTCTCGTGGACTTAGAACCGGTGAAGAGGCTACGAGAGCAACTTGACGAAGAGTACGACGGACAAAAGCTTCGTCTAAAGGTAATGGATGAGGGAAATAGAGAGCTTTTCCGCCATGCGGAGCCGCGCTACCCAAACAAGGGCATCGCAGCGAGCTTACGTCATAACGTTATCGACACCTCGGAAGATTTTTGTTTGACCGAACACTCACACCGTTGGGAGTTTACTTTCTTCACACCTGGGTCCACTACAGAGCCTCAGGAAACATGGGCTGTACTGTCGTGCCAGAGCTTAGGCACCCTGCTTGACACTTTTGTCTGCCGTAATTGTATCCCAGTGAACATTTCAAAGAATGCATTTTTCTTTATTGGAGGTACCTTCTACGTTGACAATCGCCACGCAGGAGAGGGTGGGGAGGACTATGAAGATTTGACGGCACCCATCCGGCACTTCGATCCCTGTGGAGAAGGCGCGAGTACGGAGGGTGAAACAAGGCAGAAAAACATCGCGTTTGGAAACTGCCCCGTCAAATACGTTTCACAGACTACCTTTGGAGATCTTAACTTGCGGTTGGGTGAGTATGGCGTCATGCGACACCTCGGATGGTGCAACCATTACTTTTACCTTAGTTCAGTCACTAGCTTACGTGGTTTTGATCGAGATGACCACACGAGGGCAGCGTACCCACAGCGTGTGATGAAGACTCCGACCCGTGTGCGATGTCGCCTGTGTAGGAGTCATCCAGCAACAGTTGTGTGTTACAATGATGAAATTTCACCTGAGAGCCCCTGTCCCTATTGCGTTCCATGTTTCGAATTACTACACGCAACAGATGAGGGAGAAGTCGAGGAAGGTAAGTTTTTTGCAATTAGGCTCCCTCAAGGAAAGTACTACACTGCTTAACTTCTTCGGGAGGGGGGAGAGGCGACGATGGCACTGCTGTTTTTTGAGTCTACATCATATAACCAGCAATCCAAATCGTTTGCATTGCTTCAACCCCCGCTCCTCATTGCACAGACGGGTGGGGCCACGAAGTGTGGGGAATAACTTGGGGTGGGTGCCACACATTTATACGCTCAGGAAGACGCACACAGTGTAATTATTGTTATTTACCCTCTTTATATTTCCTGGATCACTGGCGAAATTGGCATCTGTGGTAGCTTTATTTGCTTCAACCATCAACAATAAAATGCCGCGGTTGACCTCGTTAGCGCTCATTCCCCGCGTGTTCCCTCTTCAGAGGTTGTGCGATCGCAGGGCATATACTTCTTTATGTAGACGGTTGGCACATGCAAACAGGTACACTCGCCTTGTGGACTCGGTGTTCCCCGCACTGTGGGGGAGTTGCACCATTTTCAACCTCGTCCTGTACTGTTGAATCCCCTAAATGTAGCGCCCGTCGCTTCTTTTTTTTTTTTTCTTTTTTCTCCCCCCTTCCCTCTACCCCCGCTCCTTCTTCCCTATTGTGTTTGTCTCGTTTCTCTGTCATTACTAACCAAAGTAGGAACAGACCGAAAATATGCCAGTTATCGATTCGATGACACTCCAACTTCCATGTCAGGTGTACCACTCGCGTTTTAGCCCTGACAGCGCGAACCGGCTGGTGGGACTGGGCTGCAGGGACGGTGGGGTGCATGTGTATCCTTTTGAGGACTATTCCCGAACGGTACTTTTGAGTGCAGGTTGCTCACCTTCAACATCTATTGCCTTCGATCCTCAGCAAAGGCGCCTGGTAGGTGGGACCGATGAGGGCAGCTTGCACTTGTGGGATATGACTACTGAAGGGGTTGTGCGCACGTTCGGTGACGGTCACAAGTCGACGGTAACGGGAGTGGATTTTCACCCACACACGGATGTCATCGCCACCTGCTCGCGAGATTCCGTTCTTCGCGTTTGGGACACACGAAAAAAGAGTTGTGTTCGGTCGCATATGGAGGCAAAAGCGCCTCTCTGTGCCACTGAGTTCTCCCCAAGTGGTCGCTGGTGCGTTAGTGGTTGTGCTGACGGTGTGGTTCGCCTGTACGATCTGCAGTCAGGAAAGGAGATGCACGAGTTCCGTGCGCATTCTGGACCCGTTACATCAATTTGTTTTCACCCAAAGAGATACTATTTAGCCGTGGGAAGCAGTGATGGTTCAGTCTCTTTCTGGGAGTTAGAAGGTTTCACTAAAATATTCCAAAGCAAGTGCCTTGACACGCCTGTTGATGCGGTGTATCTGTCAGGAAAGAGGATGCTTGTCGCGGCGTCTCACATTCTTCGAGTGTATGACTTCGACATGATGAGTGATAGCTTCGCCCCAATAATTGAATCGCAGTGGAACATAATCGGTGACCTGAACTATTCTTCGAATACGGATGAGGCACTGTTTGTGGAGTTTAGTGGACAAACAGCGGTCATGGGCCGTGTACCTCTCGCTGACGGCGGACTCACCATCCCCCCAATAGAGAAGACGGTAAAATCGCAACAGAGGGATCCTCCTTCCTTTAATAGGGGGGAAGAGAATACTAAAATGTCTGTACCTGTTCTTCGCGCCGCACATCAACGGCTGCACCGCTCGCCTTCACAAGTGGCCGCGGCATCCCACACCGGTGAGTCGGGCGAACTACAAATGGATGATTTATTGGCTTCAAGCGTTACGACAGTGTCTGTGCTGCAGCAGCGACTTACACATCTGCGGGTCCTTCGTGCGCTTTGGGTACAAGATAATCAGCAAGCACTGGTGTATCTTAAGGAGTTATACACCACGAATTCAGACTACGGAGTTACTGCGGACTTCCTCGGTGCCATGCAACATTTGCGGATGAAAGAGCGCATTACTTTAAGTAATCTTCCTGATTTGCTTGATGTTGTAATGTATGCACTGGCCGGTGAACGAGAGAATCAGTTGCTGGCGGCCCTCAAAGTACTCAAAAGTATGAGCAGTAAATTCCGCCCCAAGTTAGATGAGGCACGTCGTCAAGCCCCATCATTTCGCAATGGAGAAAAAAATTCAACGAACCTGACAATGGAGCAGTATTACGAACTCAGTGCCAAGTTTGACGCCGTTGCCTCGGTAGTACAAAAACTGGGGAAGAGGAAGGGCCCCGTCGGTGAAGAGGTGCGTGAAGTATTAAATGAAATACCACTTTCTTCGTGAGACATATAGATGATTTTATTGATTTTGTCCTCGTTCTTTTTTCTTTTTCTTGTACAGTGAGTTTGTGGAGAAAGAATGCTGTAGCCGTGTGTGTCCACATGGGAGTGGGGGGAAGGGATACATC
>36583856_1
CTATTATTCTTTTATTTGTGTACCATTTGCTGTGCTTTTGACGAAGTAACTGTGTAGTTTCCTCTTATTATCATTGTTTTTTTTTTTCAATTCCCTAGTCTTCCTTATAGGTGAGTTGGTTCACTTTTTTTTTTTCGAATATAAAATAAATAGAGTTGTGAGCAGTTTCCTTCGCGTTTGCGTATATTTTGGCGTACTTCTGTGGTGTTGTTATGGTAACGTGGGCGCTGAAGTATTTTGTTCGCGTAGTCCGATGGTCGACGGAAGCATTCTTAATTTGGCCCACACGGCCACTTTTTGACTATGCCACCTCATTGCATTGTGCTCCCATAAGCGGCACATTTATTACTTCGGTTCTGCTCTGCTTCTACGGGTTCCCACTTTTGTGGTCTACCGCCATGGTTGCTGTCGGGTTTATCATCTCCGGTGTGTTATTTCTTGTGAGCCCTCTTCCACTATTGAAACCCATTGGCGGTCGCTATAGCGTGGGCCTCGTGCATATGAACGGCTGCCGTTCCCAATCCATACCACCAGTAGCTGTGTTTTATCCTACTAATATGGTCCCAGAGAAAAAGGGACTACCGTATGTCCCGTTTGGAGATGACCGTTTTCTTCGGGGCGTGGCGGCGTATGCAAACGTGCCATTTTTCTTCATAAGGGATTTCTCCTTTGTTCGCATCAGTGCGTCCCGAAACGCGGTGCCCGCCGCTTTGCTCAACCAATATGAGAGAGTGCCGCCTATTGTTGTGTTCAGTCACGGTCTTGCCGGATACCATTTGTTCTACAGTTGCTTTGCGTTGGATCTTGCGGCGCGGGGTGCAATCGTGATTTGTCTTGGCCATTGCGACAATAGCGCTTCTTTCATGCGTGACAGTAGCGGTAAGGAAAGTGAAGTTCCGCTCAAGGACTATGGATGGGAGGTACCCGCACGTGAAGCCCAAGTTGCACAAAGGGTAAGCGAGGTGAGGGGAACACTTCAACGCCTAACGGAAAAGGACTTTTGGACAACTTTGGGCTACAGTAATTCAGATATTGACAAGTTTCTTAGCAAACCGTTGCAGGTACATCTTGCGGGTCATTCATTTGGCGGTGCCACTGTACTCGCGGCTGCATTAGAAGAGAACCAAAATCCCGTGAAGGGAGTCAGCGTAAAGAGCGTGTATACGTTTGACCCATGGATGCTACCAATACAAAATGAACATTTTTGCAACCCGCTTTCTGATGGCCGTAAATCCTATACTGTTCCAACGGTTACTGTGCATTCAGACGACTGGGTAAAAGATTCTGAGAGTTGGGAATTCTTTAAAAGGATGAAAGCGCTGGTGTTAGAACAATCTGCATATGCTTCGCTCAATGAAGTGGAGAAACAAGCGCTCTTTGGTATTGTGGTCACGAAGAATACGAACCACCTTTCTCTTGTAGATGTCTCTGTACTCAGTCCCGTCATGCATGGAAATATCTGGGCCACAGTGTCACCGCGAGTACAAATTATGGAGTGGTGTAATGCACTTCTTCGCTTCGCAAAGCAAAATACCGAAGTGTGTTCAACGTGTTAGCAATCCGTGATGGTGTCATGCCTTTTTCAAAGTGAATCGCCCTCGAGGCACAGTTATTTGATACTGGGCCGGTAGGTCATATCGAGCTGGCCTTAGGTTTTGTGGTTTTATGTTGCTTATCATGTTTTGATTTTGACTGAATTTATGGCTGTGCTGCGTACCCCCATTCACTGAAACTTGTCCGCAAATTGTTCGAGAGAAGATTATTAGCGAGCAAATGGGGAGAAGCACTTTGTAACGACGGCTTAAAGCGTTCGCCACGGTAATTTGTTTGTTTCAAGAATATATTTTAATTCCCTGAGGAGATCAATCAGTCAAGGGGAAACTTTCGTCCGGAGTGAAATGAGGGTGGGGGCGGGAAATTACTGGGATTTTGTGTAGTAACGATCCGTGGTAATGTACTTTCACATCCCACCCATTCACACAATCACATACATATGCATACAAACATACTTACATTATGTATGCATTTACAACTGTTTGTGTATATATAAGTGTGAGAGCTGCGGTGAAGATGAGGAGAAGGCGATAAAAGCGAGAAATATAGTCGAGGCAGTTAAGTGAAGGGAACGTTTGAAAAGGAGCACCGGCGGCAACATAAACCGGGATGACTGAGAGATTATTGAGCACTTTCCTCCATGCTGTTATTAACATAAAGAAAAAAGGGGGGGAGTTCACAAGGGTTGCTTTGCGATAAAAAGGAAGAAAAAAATCATCAGATAGACATAGCGTCGAGTGTCATGATGCATGAAGGTCTCGTTGATGCGGTAGCAATCGTAAGATTGGGCAATGCGCTACCAAGGGTAGAATAAGTAAACAGAAGAAGTCAGTGAGGGGAAAGAGAAAGAAGAAGGGAAAACAACAGGGAAAGACAAAAAATAAAAAAGAACTCAAACCCTTTTACACGCTAAAAAAAAAAATAAGTGCGCTGTATTCTTACATTTAAAAAATATGTATTTTAATTGTGTTATTTCCTGACAAACATAGCTGGTAGGTATTTTCTTACTCTCCAGTACACATATCCCAGGGCTACATTTTGCTCGGAGAAGAGTACTCCCTTTCTTCTTTTTTTTCCATTCATAACTTTTATTTTTATTGTTCATTTAATTGTAACGTTAACAATAGTATTGCGAATTAAGGAACTAGGAAAGACAATTTGGATGTTTATGTGTGGGCACCAACTGTTACTACTTTTGTTGGTATATCTATACACGTAGATGTATCGCCATTGTGACTCTCACGCGCACCATTTTTGACGGCCGCTGTTTTTTGTTTTTTTTTTTTACTTTCCATCAGCTGTGAAGCATTTAAGGGGAAATTTTTTTATTTGTTATTGAGGGGAGTATCGGCTGTCCCCTACGGTATGTTGATGTTGAAAAAGTCGACGCCATCACGCGTTTGTTTAATGAGATTCTTCTTCAAACTGCTATTTTTCACCGTCACCCTAAGATTTGTCTCACGACGTACTTTTTTTGGTTTTTTTTTGGTTTTCAGCATGTATTCTAAAGTAGCGTTTACAAATGCTCGGTGCAGGCACGTGGTTTATCGGATTTGGAATACCCGCGGTGCTCGCTGGGGGTTTTGTCGCGTCTCGTAAGCGTCTGGCATATCAATGGCGTGAAGAACTGATGGACCCCGATGGGGGCGCCTACCCGCCCCTCACGGATGCGGATATGGAATTCATCCGCCACGTCACTCCTCCCGAGTGGCCGTTACCGGAGGGACAGTTACCAACAGCTAAGAAAGTTACGGGATTATTTGTCTCCCCTGATGTATTATCGGGTGATGAGGGTGGTGCATTGCTGGACGAAGTGAAACGTTGGATTGCATTGTATGGACAAAAGGTGGACCTTCGAAAGGTTGCGTTTGCCGAATCCCAGGCTCAGTCAGAAGGAGTAGATATCGGTTTTTACAGTGATATTGCAATTATTTCGGATCATGCAGAAGACATTCAGTTGATGAAGGCACCGTGGGAAACAGGAGATCGCATTAAGCATCATAAAATGCCTTCCTCACTGCGGTACATGGTAAACAAGATGCAGAGGAAATTTGAGGGGTTAGGTCGTCTTCGTCACGTTTATGTCGAGTATTCGCCCAGCGGGAGGTTTTACCACGAACCAAAACCAACGAAGGCCTTTGATGGTCACGATTATGTTGTCATTCCTCTACGACGGGATCAAAATGCCACCGTAGTAACATTTGCGCCACTGTTGCGCTCACGATGTTCATTTGTGAAAGAGGTGCTGATGCGATCTTGGACGTCACATGATGTGGACGTTATTATACCCCCGGGCAGTGCCCTTCGGGTATATGGGTCAGCACGTGGCGGTGTTGGCGGTGGAACATCACCATGCACATCCATGTCCTTCTCGGGTGGCGGTGTTGGCGGTGGAACATCACCATGCACATCCATGTCCTTCTCGGGTGGCGGTGTTGGCGGTGGAACATCACCATGCACATCCATGTCCTTCTCGGGTGGCGGTGTTGGCGGTGGAACATCACCATGCACATCCATGTCCTTCTCGGTCCCTCCACAACCATCGGAACATCACCATGCACATCCATGTCCTTCTCAGGTGGCGGTGTTGGCGGTGGAACATCACCATGCACATCCATGTCCTTCTCGGGTGGCGGTGTTGGCGGTGGAACATCACCATGCACATCCATGTCCTTCTCGGGTGGCGGTGTTGGCGGTGGAACATCACCATGCACATCCATGTCCTTCTCGGGTGGCGGTGTTGGCGGTGGAACATCACCATGCACATCCATGTCCTTCTCGGGTGGCGGTGTTGGCGGTGGAACATCACCATGCACATCCATGTCCTTCTCGGGTGGCGGTGTTGGCGGTGGAACATCACCATGCACATCCATGTCCTTCTCGGGTGGCGGTGTTGGCGGTGGAACATCACCATGCACATCCATGTCCTTCTCGGGTGGCGGTGTTGGCGGTGGAACATCACCATGCACATCCATGTCCTTCTCAGGTGGCGGTGTTGGAGATTCCAGATCTGCTTCAGAGTGCCAAAGGGCAGAAATGCTGTTTTTACTCGGAAAGCTGAATCGACAATCTTCAGCATCTTGATCTTCGCTAGGTGGGGAAGAAATATCCCGTGGTGACGCTCTTGTAGGGGTTGATGTGCGCGAAACAATTGGAGGGGACGATCCCTGCGAGTATTCGGGGAGATGGCGACCCATACTTGAGTTTTCTGTATCAATTTCTGTGGTGCTCTCGGCCTCTGAGCTCTTGGCCCCTTCGGGATCTGAGAATTTGTTTTTCTCTTTGTTTTCATCTTCAGTGTCAACGCATGCCGGACCTGCTCGTAATATTTTTTGCATTTCGTCCTCAAAGGTCGGTAACCCGCTCAGTTGAAGAGCCCCGTTCACCGTTGTTGATGTCTTTCCATCACTCATGGAGAATGGGATTGTTATCTCTTTGCAGGACGC
>36413750_1
ATCAATTTTTTTCAAGTTGTGTCATGACTTGTAATCCAAACTCCATGTAACCATCATTAAAAAGAATCTAAGCTATGCTCATCCCTCATCTATCAAAATCCCATGCATGCTCCGTAATCCAAGTCTTTTGTTGGTTCAAATAATTGAATACTTTCTATCTTTAATCTCATCCTACACGGTCGTTAACGGATTCTATTTTCTACAGTTTCATTTGCTTTTACAGCTGCTGGAATATAAAAGTAACGGCATTTTTTGACGAAAACGGTTTGATTTCTTTTTCTATTTTAGATCTAGTCGTTTAATATAGTCAGAAACCACATAAGACCCCTTATTTTGAGTTCATAAAGTGTTTTTTTTTAAATTTAGTCTTATCAATCCACTTTTTGACCTGAATATCAGAGAGCTTTTGGAGGTGTGCCCTAGTTTCTTTCAAACTCTTAATATCTCTCCAGTATACCAATACATAACTTGAAAAATAGTGGAATTGTTTTTCTCTACTTCATAAAGGCTCCATAAAAGTTTATACATGCGCTATTTTTAGAAGTTCAAGTTTTTTCATTATTCTATTCATGGTAATGCATTGGTAGTCATAGTTTTAATTTTTCCCCCGTAATATTATATTACTAAACACAAATGTTTGCTATTAGTATTACATCTGACGAGAAAACTAAGATATTTTCCTTACACCTATTCAATACCCCCTTCCTTATCTTCTCTGTCAGAGCCATAAATTAGCATTCGCTATTAAATAAAAAGCTACAGGGCCACCATCTCTGAAGTAGAATCTATCGATTTGTGAGTACAATGTAGAGATCTATAGTCCTTTTATAGCTCCTCGCTCTGCCGTATTTTTTTCGCATTCCTCCATTCTTTTTTTGCTTTTGGGACTTATGTTTCATCTTCAATTACTATTTTTCCATATTTTATAGCTGCTTGATTTGCCTGTACATTAGACTCTGCTTTCCACTGATTGATCTATCCATCTTTTTCTTATTAGCAATTACCACCGTCATAGCTGCTTCAGAAACTAGGCATGATACCTCTCTTTTTCTTTTCTTTTTTGTCCTTTTCCATCTAACTTTATGCATTTAACTTGATAATATTTCTCTTCCTCTTTCACTTACTTATTTCTATCGTACCTTGCCATTGTTTTAATTGGTTTTACTTAGGTGACCCATTTTATTTTCACCACCACACCTACTATATTATTATAGATACACTCACTTACACTTATATCATTATTATTATTATCTTCCTAATACTATTATAACCCTAACTATTACTCAAAAATAGGCAAAATAAACAAAGTCAGCATAACAATCAGTTTTGTCGCCCTATCGCCTTACAACTTTATACCCATGGTCTGATATTACACCAAAATTTTATTTTTATCATATCTTTTAAATTTCAAAAAGTTAATAATTTTTAATTTTTAAATCAAAAAGTGTTAAAATATATCAAATTATTTAAATTTTAAAAACCCTCTCAAAATAGAAAATTTCATAATGTTTACAAAATGGAGGAAAGTTTTTTAGTACACTAAAATTGTACAAAACTCACAAAAGCAGTAATCATCATAGCCATTTAATTATTGAAGAGGAAACTAAAATGTTTACAAGCGTTATCATCCCAGTTGCAAACATATTTTCACTCTCCTTCGGGTTTCCCCTGCACCTCTTCTTTTTTTCCCTCTCCTGCTCCTTCTTGGTTTGCTGCTACTTTTTCTGCTGCCTTTTTAGGGTCTAATGTGCATTTTTTGGTTATATCAGTAGCATCGCCGTCCCATTTGCATGGCTCCTTGCATTTGTCTTTTGATTGATGTTTGTTGCAGTCGCTTGTGCTCGGTGTCGTGCTGCTTAATACTGGTATCGCCGTTGCCGTTGTCAGCTTTTTGGCATCGCCTTTTAAAGCTTGTAGATAGGCGGCTAGAGCTGTCCCTTTTAGCGCCGCTGCTTGCGCTGCGATTCTGTTGTTGACTGCCGCCTCCGCATCTGCCGTTTCAAATTTCGCTATGGCATCGTCTATGTGTGTGAGCCACTGTATGTCGAGCGTGCCGTCTGCCCTGGTGTCTTTGTAGTAAACGCAATTGCCGTTTGCTCCGCCATTACATTGCTTGCTTCCCGCTGCCCCCAGAATATTCGCCCCAGCTGCTGCTTGTATTTTATCCGCTTTGAGAGCTACTGTGAAAATGCTCTTGGCATGCCGTAGGTCCCCGGCTGTCACTTGGACCTTCCCTGCTTTTGGGCATTTTTTTGCGAGTGCATTTCCTGCGGCTTGTGTTGTGTCTGTGCTGCCGGTGTATTCGACCGAGTTCAGCGCGGTTCCCGTGCAGCTTTGCGATGCGCCGCCCGAGACCGAGCAAAGACACAACAAGTCTGAATAAAGCGACATTCCTGGGGATTTTCCGGCTGGGTTGGTGTCGCCGCAGCCGTTGGCGCCCGAGTCCGCGTAGGTGTCACCTGCCTTGGCGCTGTGCTGCCCGGTCTTTCCGAACAAAGCTTTATCCAAGTCGCTGCGTATGTCTGCCGCCGTGACTGTTGTTTTAAGTTTGTCTTTTATGGCGGTCATTGTTTTTAGCGTGCGATTTAGGATATTGCTTGCGACTTTGCGGGCGTGCGATGCCCCTGGCCGTGTTAGCTTCACTCCGTCAATTTCCGTTTCTCCCTTTGCGATTAAGGTTTTTGCTGTTTTCCATGCTTCTCGGTTTGTTTTATACTCTTCAGGTTTTTTGTCGTCTTCTGTGTTTGGTTCAAAGTTGGAGTCATAGAGGGTGTCTTCTGATGCTGATAGATTTAGTTGTCTTACGTCCGTCATTAGGGCATCTAAGTCGCTGTCGCTCGCTGCTGGGGGTAACATGGGTGTCCCACCCATTATCTGGATTATGGTGCAGAGAGCGTTGAATGCTTTGGCGTTGTCATTGGCGGCGCCGTCCACTCCGCCCGTGGTCGCTGCGAAGGCGGGTGCCAGCGCTAGTTTTGCCAGAAAATGCCGCCGCGCTTTCCTCATGTGTATTTATTGCACTTTCTTTAGCATGTTATAAGAGATAGTTCGTTTTTCTGGAGGGTGGTATCGCTTTGTTACCTTGTGAAACAGGAGGCAGTGTAGCATTAGCAGATGAAACCCTGTCCTTTACACTGTATTGCGCCTGATTGGTCAGCTTTTTCGTGTACATCCGCTGTTAGCCAGGCTTTTAGGTGCTCAGCACCGAGTTGAGGAACGGTTTCTGTGCACTTTCGCTTGTTGTCTGCATCTAGCTGCTGGCCGTTGTATTTGCTTGCCTGTGGTGTAAAATCATAACTAGCTTTATTATGTATTACCGAGGTGTCTTTTCAGGTGACATTTTGGTATTGAACTTTTCTTCTTCATTGCGTTTATTATGTTTTTAAGCTACATGCTACACCTTTGCTTCAGCAGATATCGTAACTGCTATACTACCGAAGTTTCACCATGTCGGTTAATTTTCTTTGCAAGATGGTGGTATTTTTCTGTCTTCTGTGACGTTTTTTTTTCTCTCTTATAACTCACATCACTTTTATACTACTACTACTACACCTGTATTTTCAGCTCATTGGTAACACATTTAGATACTTGAATCTATAAGACAACAAAAAGCTCGGTTCTATCTAATACCCTTTCAAATTAGCCTGAATATAGAGCTCACTAAATGTCAGAACTTCCACACTATCTTATGATACAATAATATATTTATTACTTCAATTCCTTTCCTTTTTGCTTAATTATTCTACTTTGCGTTAGGTTTTCTATATTTGGTGGTGTTTTTCGCTCTTTGCATATTATTTTCATGATGTTACAGCTGTTTTCTTGGGTATTGTTTGATAAGCGTGGTTAGTTCTGATTAGAGAAAAAATTATAGACTAATTATATGCACTTTATAAGCTTCTTTCCCTTTGTTATGTTGCTGTTTATCCATGAAAGTTTATTTAGGAAAAATGCATCTATCGAAGAGTTCTTAGAAGCATATTAGAAATGATTTATTTGGTCATTCTCAACTATTACCGCTTCGTTATGTTAGTTCAAGCCATTCAATTTAGCTTGCACGTTATATTCCTTCATTTATTTTTTACACTTCCCTTGTTCTATTTTTACATGATGCCGATGGTCATGTTTATGTTTGAAACTGTTAAAATTACATCTTCTTTCATATCTCTCTTTGTTTTATTTAACAATGTTCTTCATACTTCGCTCTCACTTCTTTACCCATATTGCAGCCTTTTAATTGTTTAAAGCGCTACTATTTTGACCACAAATCCAGTTTCCACAACCACTATTATAATAATATTCGTATATACATACTCACAACACAACCCTCTGTGATTATCATTACTATATTCCTAACGATATACGTAAAATAAATAAAAAATTAACAAAAATAAAAGTTATAAGGACAGCATTCGTTTCTTAAACCCTATAACCCTACTACTTTACATTCATAGGTCACTATCATACTCATTTTTCTATTTTTTTAATTTCAAAAATTTTACATTTCGTGGAAAAGTGTTAAAATATATGAAATATTAGCAAATTTAGACAATATTAGAAAACATCTCAAAATACTAAATTTCTTGAATTTCATGAAATCAAGCAAAATCTTTAAACACTTAATTACAGAAGCAAAAATGCAAGCAAAAGAGGAGCCTTCATCACAGCTGAAATAAAAAACGTTCCCTCCTTAACTTTGCACTCATTCTTGTCCTTATCCCAAGTGCATTTTTTCGTGTCACATTTACCCTCTTCAGTTCCTTTGCATGCAGTTGCGTTTGTTTTATTATCCCCGTCTTTATTTTCTCTTGCTTCGTCTTCTGCTGCATCTTTTTTGGCCTTTCCTTGCGACGTTTCTTGTTTCTACTCCTTTCCTGGCGTCTTGTTGGCTGTTGTGATAAAAAATAAACGCTTGTGCCGACTGAGTGTTTTCGGCTATTGTAAGCAAGTCCGCTGCATTGTCAGCTGCTCCGGCCACCACTCGCATTCTGGTGCTTGTT
>36747732_1
TTATTGTTTTTTTTTTTAAATAATGTTTTGTTTCTTCCAAAACCGCTGGGAGTCGGGTCTTGGTGCCCATCTAACCGAGGAACTCATTAGTAGCGCATTCAGCGATTTTGCGCCTTACGCGGGGGCGGAGCAGCAACAGACACGTTTCGTCCGCCGCCAAAGCGATGGGACAACCACCAGAGTTGCTTATGGGGAAGATGGGGGGTGGTCGGTAAGCATGGGAAATCCTTACGCTGGCGGCATATCTTTTGCAACGACACCAGATTTACTCTGTGATATGCAACTGCGCATACCACTGAAGTTGGCTAGGGATGTTGTGGAGCAGAATAGCGAAAGGGGGATCATTGGCAGTGCCGACAACAGTGAGGTGCTTCCAGTTTCCAGAATCTCCCTAACACCCATAACCACACCCTACGATAGTCGAAGTCCTTTTCAGTATTCTGTGCCCCCTCCACTTGGTCCCACGGGTTGCTTTGGCATGGTGGAACTTTTGTACTCCTACGTGACACATGTGTATGGCGCTGGTTTACGGGTTGGACCGTTGTCCCTTCGAGCGACGGCTTCCCCGGGAGGCATGCCCTCAATAGACAATTCGTATGTGAGTGCTTTGGGCCAAACTGCCTGTCTCGTTGACGGTTCGTGGTGCGCTCCGTTGAGTGCCTTTCCGTCGTGTAACCTTACAGTGGCGCTGCAGCACCCCTTTATGGCCGTTGAGGGTGATACGCTTGCAGCAATTTGTTTGGAGAGTTCGGCGCCAAAAACACCAGAGGGACAAGGGTGCAATAATTTTCGTCTTCTTGTTGTGCAGACGCTTGCAACAAGTAATAGGCAAAACAAGCAGAATCCCAGTGATTCTCACTCGCATAGCTTCAGTTCGGTTCTCAGGGGCGACAAAAACTGGCGTGAGCTAGGCACACTCGTTGCTGTACAGAAATCATTTCGCAACCAACGCTTTCGACTCAGTGCTGCTGCTATGATACACGACCATGAATTAGACTATGAAACCGCAGCTTTGGCGGATGTAACAGCCATATTTTCTAGACCAACGGTACTGCGGTTGGGTTTCAACAAAGCCCGCCGTGTTGCCATGGGTATAGCGACAGAAATACTTAATGGACTTACCCTTACATTGGGTGTCCATTACACAGCGGGGGACTTGCGGTTTGGACTTGAAGCCGCCCTTTAGCGCCCGGGAGACTCTACTCCAGTCTGTTTTTTTTGTCGTACCCTGCCTATCTTTTCCCTCTTCCCACACATGCATACGCATATAAACCTGCGCACGTGTCTGTTCATTGATACTCTTTGGCGTCGAGAAGAGTTCCTTTTTTTTTATAAAAAAAACCCGCTTCTTCTATTCTCTTCTCTTCTGCATTTCCGCCCCTCCCTCACCTTCACTAAATACATTCGTTTCGCATGTGTTTTCTGATCTCTCGGCACATCCTCTCTGAACTGTCGGTGTTCTTTCCTGTATGTGGCTATGCAGCAACCAATAGGAACAGCGGGAAAAGGGGTGAAGGAGGATATCTTCAACCATTTCCCCTCTCTAAGTTATTGAAAAAGCAATCGTGGCACAACAAACTGACACGCGAACAAAAGTGAGATTAAAGGGAAGGAGAGAGTTAATAATAAAAGAGGGTTAACCGTTGATCATATACTTTCATATTCGTTGCGGGGCAAACCACACTTTGGGAAGCCGTACTGTGAAGAGAGAAAATGCTAAGGACAAATGGTAAGATTCTCAATGGCAAAACTCCCAGTAACGTGGTAGCAAAGCCCTCGGGGGTAAAGAAAAAGATTGTTAAGATAAAGTCGTCCTCTGCTCCGAAGCCTGTGGAATCTGCACTGACGGGAAACTACGGACGTGTCTTGTTTCAAATGGCGATATGTATCGCAGGCATTTATGTATGTTTTGGTTTTTGGTCCATCAAGCAGGAGCGCATTATGACAAAACCGTACGACGCCGTTGTGGTTGTGGGAGGTAATACCACTGTGGTGTCGACGAAGTTGTCGACGGTGTTTGTCCTTGGGTTGGTGCAGGTGGTAATGGCAGTGGTGGTAAGTTGTGTACTTCTGCTGGCTGAGAGACTATATGCTGGGAAAAGTCAGAAGGCGGAAAAGGAAGAGACACAGAAGCCTAAACTGGAGAAGAAAAAAAAAGGAACCGTGAAACCAAAGAATGGAGAAATGGTGAACAGAAGGGAAGACAAGAAGGTGGTTGTCGGACGTACGGCGAGCAATAAACCAAAGAGGAAAACGGAGGAGGACAGCACCGCTCTCTCGACAGGGGCAGATAAGGAGTTGGAAGCCAATAAAGCGTTTCGCAACGCGGTACTTATTGGGTTCACCAACGGCTTTGCGTCCATGTTGGGCTTCGCGGCGATGCGACGGTTGCCCTACCCTGTGGTCCTCGCAACCAAAATGTCGAAAATGGTTCCAGTGATACTCGTTGGTTTCTTTTGGCACGGCACACGATACTCGCTGAGCAAGTGCCTTGCCTGTGCCCTCATAACAGGCGGCAGTTTTTGTTTTTACATGCTAGGAGAAGCTGGTGACGAGAGTCAAGCGCTAAAGAGTAAGACACGCAACAGAAGCGAAGTTGTGAGCTTGTTTGGCTTCGTGTTGCTGTTTGTCAACCTGTTGGCTGATGGTTTCACAAACTCTACACAGGATAAACTGGTAAAGGTGCACGGCTGGACAAGTAATAAACTCATGTTTGTTACGAATCTTTCCACAGCTCTGTGGATTGGCGCCGTCCTGCTGCTCATGGAGTGCCTTCAGCCATTTGCCACCGCGTACCTCAGCATTAGTGAGCCCGTCACATTCTCCCCTTCTTTTGCGGCGTTTCACCCGTTGCTTCATCGGCTCGACGAATCGTTCAGATGGTTTCTGAGAGATGTAGCACCCTTCAATGACTTTTCGAAAACCATGGACTTCTTCAATCGGCACCCCGAGGCCTTGTACGATGTCACTGTAATGAGCGTACTGAACGCAGTGGGACAGATGTTTATCTTCCGCACTATTTCATTGTTTGGGAGCCTCACCCTGACGGCGCTGACGCTGCTTCGTAAATCCTCAAGCGTTGTGCTGTCTATTATTGTCCACGGTCACAGTGTGACGCTGGAGCAGTGGTTTTCACTGGCTGTTGTGTTTGCTGGGGCCGTATGGGAAGGGCTTATTCACGCCCGCAAGGAGCCTGTAAGTAGTAAGTGAGGTATTAATTCCAGAGTGAGTTGAAGGTACATCACTACACTTTGTACACAATCGGGTGGATGTATGTTTGCAGTTGTTTGCGTCTGTGTGTGTGTGTGTGTGTGTGTGTGTGTGTGTGTGTGTGTGTGTTGTAGAGATGCTTGCGAAGCCGGCTGAAGGAAGATGTTTTATCTACACTAGTCTATACTCCTTCGATTTGCAGTTGCGGCGCATGGGGAGGGAGGGTGCGCAACTGAACCGACTGGTTTGCACGTGGCTGTACTCACCTGTGATGTGACTGTTGGTTTTTATTATTCCTCCTTTTTGTGGTGCAGTTTGTTTTTGGGTCGTTTGCTCCGTCGTGAGTGAAAAAGTAATTAACCGCACCCAACGGGCAGGCGCAACCCTGGGCTTCCGCAGAGGTGGGGCATTTTAAAAGGGGGGGGGGTGCCACTCCGCGTGAGTGTGTAGACGCAAGGCGTTTGGCTGACTGTTCAATGTCATCATCGCGCTTGAAAGGTGAGGACGGGGTTGGAGGGGAAAAAAAAAGATTGGAGGTCGGGAGCCTCCTTGTGGAGTGCCCTCTTCTGATGTTTAAAGGTGTGTGTCGGCGTTACCGAGTGCATATTATGGTGCCCGGTGATTGTGTATGTTTGCATCTCATCCTACCAGCTTCAACTATCAACCACTGTGTTGCGCGCCTTGTAGTTGTTGACGTGGGGACAACTCATGTGCGCCATCGTGGTCGTGACGTTACCGCCGCATGTTTCTTTTCTTTTTTTCTTTTATCCTTTCCGGTGACGTACCCGCACGTGACCGATACGATGTTTGAGTGCGTATGCGCGAAGAATTCAACGTGGATACCAGCTGCGGCTCACCTCCACGTGGAGTGAAAACGCAGGTAAATAACTTCTTTGTTTATGTGTGGCGGGCCTGGAGGGGGAAGTGGAACAGTGAAGCCACTGAGAAAGAAAAGTGATGTTTCAATTGAAAAGAAGGAGGTTGACAAATTAGTGGATTCGGAATCGTTCACATCCTCCAGGCACCGGGTTCGCCGCCGCGAATGGACACAAGCCGAAGGTGAACAGCCTTTCGGAAAGCTAAGTTTAAATCCAACTGTTTGTACGCTCTTTGATGTGAAGATGAAAGAACACTAGACATATACACATGTGTGTATCTTTTTTCTTGAACTTTTTGTCTCACTCTTTGACAACAAAGAAGAAGGGAAAAAGAAAATAAATCAAGAGTAATGGCAGAGGGAGTACCGGCACCTTCTTCGTCATTTGCACAGAAAATGCATCAATTGTTGCAAATCCGTGCGGAGCGACAGCCTCTCGCTGAGGGTTACATGCGCTGTCCACTAAACCCTACACATCAAGTCCCCATCGCCGCCATAGTAACGCACCTCTCAAAGGCACACCAGCAGGACTCGCTTGACATTGCACCCGATGCGATGTATGGCGTGAACACGCGCTCCAGGCGCAGTGAATTCCTTAAAGAACAACTTCAGAGGATGCAACCTGTGGATGAAAGTGATCTTAGCGAGAGCGGTTATTCTAATCACCGAAGGAAAAGGTACCGGCGCAGTTCGAGTCAGTCCTACAGTTCTGACACGGGCTCATCTTCCTCCTGCTGCTCAAATGGAAGGAGCAACGTGTCGCGACAGTCGAACTCCTCTCGAAGTAGCGGGAAGCATCGCCACTATGAAGAAAGGCCGTACAATAATAGAAGGAGGGAGGAGCAGCCTACGCAACGGTCCTTCCATGGGAATAACACAACAAACTGGCACGATCCGTCTAACGTTTTCAAGA
>36392069_1
TATGCTTCCCAATTCCCAGCCCCCCTCCCCCCAAGGACGTGCAACGTGGGCACCTCCGTGCCATGGGTCCCTTCTTTACATTTCATCACCCCCTTTTTTGTTCATTTTCACCGTGTATGTGATAACTAATATATAAATGGGAAGGCGTCACGCTGCTGGTGGCAACAGTGGCGTCCTTTATTCCAATTTTGCTGTGGGAATGTATAAGGGGCGCAAAAAAAAAAAAGGTTCTGTGAGTGTGCGTAGATGTTCATATGTACATGTGTATATATGTATATGTGTATAAACGTGCGAATCACAAGGCCTCACGCGGTGCACGGAGCGCGCAACCCAGCGCAGGGTGCTCACGGGAATGATAAGGGTTGAAATTTTTCGCACAGCTGATTACAGGATGCGTGTGTTGATTCTTTTATGCACTGTCATTTCCAGCATCGTCCCCGTCAAATTGCAAGTACTAACTTTCCTACAGCATTCCGTACTTGCAATGGCCGGTGTTTTCTTTCACCATACCACTTCCCCCTATTTTCCTATTACCTTTCGCTACGCTTTCTTCCCCTTTTGCGTGGTACTGTGCGTAATTAAGGAAGGTCATTAGTTGGTCGAAGGTGTCCGCTGGCACTATTGTTGCTAAATCTGCTGGTGAATCTGCAATGACTTGTACGCCGCCCGCACAGGATGTTAATGACGGAAAGCTGTTTGCACATTCCCCATCGTTCCCCACTGTGTCGTTCGCGGCGGAAGATGCGAGCGAAGACCTTTCTGCCTCGTTACACCGCCGTCAGCCCCGTGTGAGCATTTTCCCTGCTGAAAGAAGTGGCTCAATCACGAGTGACAGCGAGCAAGGGGGCACTGGTGTACCGCTTCCAACGGATGGAAGGTCGCCTTTGTCTTCCGTTAGGCGCAGGCACGACACGGCGGGTTCCCCACAGAATTTCCAGGGCAACGAGGCGCAGCAACCGGGTCGAAACCCCGGACAGCAGCTGGCCTCGCGGCATAGGGAAGGCAGTGGCGGCAGTCATAAGGGCCAACAGTCGGCTGCAAATTCGTCGCCAAGTAGGCGCCAACACTCTTCACCAACAAACCGCGACGACTCAACGGCCCACCGTAAGCAGTCGATGGGGCAGGGTGGCGGGTCCCCTTCAGCTGCAAAGAAGGGAGGTGCGGAACGCCGGCGGTCAACAGAACTGCAGCCCAGGGGTGCAAACTCGGCATTATCCCCCACCAGGAGATCCAGCGCCAGCAAAGGCGGATCGCAGTCGAAAGGGAGCGCCAAACAAGATGCTGCACATGGAAAACAGACGAAACCGAAGACAAAGTCATCCTCACGTGACTCGTCACGAAGCAAACAGCGACAGTCGCTGGCGATCAAGGCGGCGTCTGCTAAAGACCTGTCAAGAACCGACTCCGAAGCACAACCCGCTTCAGGTCGACGCCTCAGCACCGTCAGCTTGGCGAGCAGGGGTTCACCACGTGGTAAACGTGGAAAGAAGGCAGCCGCGGTGTTGGTGAAGAATGAGGAGACGGCACGCAAAGAGATCGAAGTGGCACAAGAAGAAGCCTTTGACGAAATTATGATGAGCATATTTATTCACTCTTTCCAACCTCAGAGAAACCTTATCAAGAAACTTGAGTACGAGATGCAGAAACAGAAGCAAGAGCTTACCGGCAAGTTGGCGCAAGCAAAGAATTCAGCGATGCAGATGCTTGAACAAGTAGCTCTTCTAGTTGATACCGTGCAGAAGAACGGTGTCGAGGCCATGAAAGAGAGTCAAATACTCGAAGCAGAGGTTCCATTCATTCATCAAGAGTTAGCACCCAAGGGAAGGAGGCTGTCGTGCGTAAATGCTGTGCCGACAGCGGAAAATGAAGATGAGAGACGAATAAGGCGCAAAGATCAGGAAGAGGGAAGTGAAAGCGAACGGATAAAGGCCTTTTTTTCTGCGGATCTCTATTCTTCGTGTAGTATTGGCACGTTTAAAGACATGCGAACAGATGATATTGTAAGTTCAGTTGACAAAATGTGTGGTGAGGCGGCGTCTCTTTCGAATGTCTTTAGCGATTTGCTCAACCGCACGCAGCGCATGATCAACCAATCTAGGCAAATAATCAAGGCACAGCAGGCCGCCCTCGACGAGTGTGTGACACATGTAGAACTTGCAGACGAGACATTGCGTGATGCAACAGAGCGGGAAAAGGAGAACATTGACTACGCGTTTCAGATTGGTCGCCAGTTCAGTATGGAGTTGCGGCATAGGATCGACAGGATCGAATATGAGATGTTCGAGGGCTTGGATGAAGTCATTAGGCGTAGCACAGAGGTGTGTTGCGATGCAATTGCCTCCACCGACCAGATGCAACGTCAAGTAGATAAAGACATCGTAGCTGAACAATTCATGACCCGTATGGAATTAGCTGCTGCGGAGAAGGCCAAGTTGCTTCGTGATGTGCGCTCAAAACTTGCGTACCTGTGGAGAAGGCGGCTGAATGTGGGAAGTGAGGAACGGGCGACGTTAACGTACACAGGACTACCGCAAGAGTACCAGAAATCGCTTGAATTGTGTGATTATGATATGCTGTGTCGCCTTATTCACTTTGTATCGCTAAACAATGACGAGGCGCGTGAGCTGTTTATGGGCGCACTTGATGAACATGAGAGTTTCCTTAAGGGTAATTCCGTGGAGGCCGAAATCGCCTCGCAGAGGGTAACGTTGGAGACGGCGGTGAGGTCACTGCTCAGGAAACTGGAGGACGAGGGCAATATAAAGGTAAATCCCACTCGGGTGCCACAAACATACGAGGAGAAGGTTAAGGACTTGGTGGACCACTACAACATTTACATGTCAAAGGTGGAAAAACAGAGGCGCCGAATACTGCGCAGGATGGCGGCGGAGGATGCCCTCTCATGTCTTCCTTACTTCGATAGGAGGAGACCTGTCCCCGAGGAGTACGCGGCTGACCTTGACAGCCGTCCCGGCTTTGTGAAGCCACCCGCCATATGCAACAGCTTGTCAATTCCAAAAGAGGAAGAGGCAGCGCAAAAGGTGAATGTGTCAGAGATTTCCAGACCACCGTCCTTCAGGATTAAGAGAACCGACGTCGGCTCCTTTCGTGGGCCAACAGGTCCTCCTCTCTGTGCACGACCCCCACACGATGTCGAAGTAGCAGAGATCAAAGAGTATTTGCGCCGCAGCCACCCCTCGGCCGATAAGCTGCCGGGTCCCGCAACTGTGGTTGGGTACGGCCGATGGGGAGGACAAGTGGCACAGAGGCCGCAATCCGGCCTACCGAGAAACAGCGTGACTTTCTCCGACGCTACGGAAACACGAGGGCCAATAGGGCCACTGAAAGATGTGCAGCAGCCACACCGCAAGCCGCCGCCGCCTATGGTTCCGCCACGGAGGGCACTGCTCACTCATGTGCTGGAGCATCACACTCACAACCCAAAGGCTCCATTGCGCGCACCCAATGAGTACTGCACTGGTGTGTGGGGTGAAGACAAACCATTCGTCGCAAAGCAAGTCGAGCTCCTCCAAAAGGACATTCGATTGTAGGCTTGGCGGCACCTACACTTATTTTTCTCTCCTATTTACGTTATTCAACGATGGTGAGAAATTGGGCCGTGGCGGTCGGGTAGTGGGCTTTCCTGTGGAGAGTGTTGTTTTGAATGTAATATATGTTTATAAACCCCGGAAGCCCTTCCGAGGGGGGAGAAAGTATGGGAAAAGGGGGGAGGAAGAGGGAGATGATGGGAACCTGTATTCTCGATCCTTGTTCCTGCGTCGGTTAATCTGTACGGTTATCTCTGCAGCGTGTATTTTTTTTTCTTTTTCTTAGCTCGCCATCCCCTCCATTCTCTCCGAGAGCAACGTAAGGAAGCCGAGGAAGACAACAAAGGGAGGAGGGGAGATGTGGTGCTTAGGACGGTTATGTCGGGTATTACAAAAAAAATAATTGTCTGTACTTGTATAATTGCGTCTCTACAAAGGCGTAGTATGGGTGCATGGAGGGAAGAACAGAAACAAACACTCACCTTCTTGGGGTCAACGTTGCTGGAAAAGCGTTATTTGCACCTCTTTTGCATATGGTGAGAACTTGTACATCCATATTTATGTGTTAGCATGTGTATATCTTACGTGTATGTGTGTTTGTGTGTGTGTGGCACTTCAACTGTACCAAGTGTTTCTTGTGAAGGTTAATAACCGGCTCGGAGTAAGAAGTGCGGCATCGCCAACTTATGTCGCTCCGATTCCGATCATAGCGCCATGCTTCTTTTGTGGTGAATAGTTTCAACAGTGTCAGTTCTCTCCTCTTTCTTCGCAATGTTTGGTACACTTTTCTTTTCTCCCTCCCTCTTCTTTGCCGCAGACGGCCGCAACTGGGTGGCAATCACGGGGTGTTAAGCCCAAAAGCCGCGCTGAAGTGGCTTTTGTGTGGTATACTGCGCACATTAGTGCAAGTTTGTTCGGGCCTCTTTTCTGCAGATACAATGCGCCGCTCTTTGATGAAGTTTGGATTGCGGCAAATACTTTCCGAGGAACTGGGGAAGGCAGCAATATTCTTGCGCTTTAAAGCGAACGAATATATTGCCTCCACCGCAAGGGCTTGTCAAACGTTGACTGGAGCCGAAACTAACCCGGAACAAGCAAACAAACGCCGTAAGCACCGCCAAGTTTATGAAGAGATCCTCCGACAAAGGCAGCAAGTAGCTCAGGAAGCGGCACGGCGGGCGATGGAGGGAAAGAGCCTCAGGGAGCGTCTCATGGCCAGTGCTTCCGCCGCTCTTAAGGGACTGAAGGAGGCAACATCAACGAATGCTGGAGCCCTGGCGTTGCTGCAGCACTGTACCGCGGCGCACGCGGCAGAGGTGGCCGTTGAACAGGGTATTGATGTGAAGAGCGTAACAATGCAGGTTGAGGAACGGAAGACAGGCTCACAAGTGGGGTCTGAGACCGTTGTGGTGGGTTATATCGACGCTCCAAACACCTCCGAGGAGGAGATGA
>36415103_1
ACGCGAGCCGATTAACGTAGCACAGAAATTATACGTTGTTAACTTTTTATCGCATAACACTCTTCAAATCCATACATTTGCACGTTTGCGCTGATGCTTCCGAGTTATATTGCTAGTTGGGAGCTTACACGTCCACACCCTAATATGGTTTGTAAGCATCTACCATCCCTTCAAAACATTCCCTCCTCTTCTTCTTCGAGGAAGAAGCGCACATCAGCTATAAATTTCTGGCAAGTGAGAGCCACACGCAACATACCCTCCTTACGAGAATCCAACTCCTCCTCTTCATCTTCTTCATCGCTCTCATTACATCGCTGCTCTGCTAGCCTTGCCATCCTTGTACCAAATTCTACGAGTGACTCACCGCTGACGATACAATAGCCACGTTCCTCGTATAGGTCTTCATCACAGTCATTATAGATGCATTCTAGCAGCATAGGGCCACATTTGTGCAGCGGGCAAGCCGGATCCGCAACGCTGCAGCACACAGCTTCCAATACCGCCTGCATCTCGTCATCGCCTGTAACCACATCGGTGTAAAGCGCACGACACCACTGGCCAAAAAGGTCCCGGACCGACTGCATCAACACATTCGTGTCACCGGTGTTTTGCCCCATTGCATGTTTTAACAATTGCTCTGTTACGATATAGCAGAGGTCACGATTTTTCCTACCAAAGGTGAGGCGACTGTTCTTCATTTGGAACACACAGTGTTCCATGCGAGACGGTTGGCCTATCGCTTGGTCTAACAAAGTACGAACCACCTCACCAAATGTCCCTTCACCGTCATCATCGTCATCGTCCGTTTCCGAATCACCAACGCCACTATCATCCGCGTTACGTGGAATGGGGTCCCGCAAGAAGAGTTCAGATGTTGGGACAATGCTGTTAATGTGCTGCCCCTGCAGTACCCTTCCAAGCCCCCCGCGACCAACAACACGCTCGTCAGTATCCACAGCAGAACAGACCGCAACAACAACGTCATGAAGCACAATTCCCTGATCTCCAGCAAGGTGAGCGGTGTAGACACCATTCGTATTGCTCCTACACCTTCCGTCGGTGTTAACACTAGCGCTGTCCTCATTTTTGCTGTCGCTACTGCTACTAGTGATCGCGACAACCTTATGAGTTTCATCAGCACTCCCGATAATACAGTCATCGCCGACAATACAATTCAGCACTTCTGCCCTGTCTGATACCCTGGTATTGTGCCCAATGAGTGAGTTTCGTAGTACGCAATTCCGGCCAACTACCGCACCATCAAGAAGAACGCAGCCAACAACTATCGCCCCATCTCCAATGGAAACACCCTTACCCAGTACCGCACCACGCACCACGGCATTGGGCGGCACAACAACATGCTCACCCACTACTACGCATGGACCACAGGTGTTTGCCAAGACTTTGGCACCTAACTGATGCAAGTAGACACTGGGGAGATGGGGGGAGGCAGCATATAATTCACGATCCTCAACGAACCTATATTCCCGTGTAAGTGGAAAAAATCGGCGGTTACACACATCGATATTTGCCTGAATATACGTCCGAAGGCTATTGATGGGCTGCACAACGCTCATTGGTGCGACCGCCTCCGCGACACCAAAGACGTTACCCCAAAGTTCGTGCTTCGCGAGTAAATCCACTAGGAACGCGTGCTGGTCAGCCATCGGAAACGAGAAGAGGGATAACGCCCCTCCCGAACAGAATAAAAATCCTGTTGGTACGAGGTCGCTGCGCACTGAAATGCGGTCACGGCTACTGAACTCCATTCGGACTGGCTCTGACGTTTCCCCAGCCGGCTCGAGTCGAGTCATACTTCGCACCACACCTGTTGACTGCTGGATCGCAAACATTGTCAGTGGACTCGGTGGGAGCGCTGGGGCCGGGAGGGGACGACGCTCTAACGCGTAGAGCCCGAATCCGCCACCCGGCGATGGCTCCCGTTGCTGCTGTGTAGCTGAAGTCCCCGTGTTGTCTGCATTGTTGACGAGCACATTGTGAAGAGTCTCCTCGAGAGCAGCCTTAACTGATGTACAGACAAGAGTGGCGGCGTAGCTTTTTATGTTCCGCGAACGCTCCAAATGCATGTGAAAGAGGCCGCGAAGGTTAGTGAAAACTGCCACGGAGTCAATTGGAACGAAGAGAAAAGACGAGTTCTGCTCAACAAGGTTTTGCTCCACAATTTCTGCTGTAACGTCACAAAGGCGTGTCATTGTGCGCACGCTTTCTACAACACGGACCTTCATGTCCTTGCATTCTAGCCACGGTCGGCCGCGCACTGTACGGTTGTTCTTTAGATGAGAATGCACGAGAGGTACTGATTCACTGTTAAAGAGAATAAACACCTCGTCTACTCCATTCTCTGCTAGGTTCTCCAGAATGTAGTCAATTATGGGCGTGTTGCAAATGGGTAGAAGTGCGAACGGCAACTTTCCGGAGGGCGCCACGGGAAAGAGAGGGTGAACCGGTGCAGATGCATTCGTAAACACCTCACCAACTATTATGACAGGAAACCGGGGGCCATGGCGCCTCCGACCCGCATCTGCCCCACGGCGCGTGGCTGATATGTCCATCTTCGCGTTCTCGTGTGAGGCTGTTGCAACAATATCAGTCTCAGCGCTCACTTATATCCTCTACCTCCTGCACAGGCGATACCTCTCCTCTCCAACGCAGTCCCCACACACACACACCTTTTCCTGGCTCCTTAGTATTGCTAAGCTATTCCTTTGCTTAAAGTTCCTACTGAGTCCGTGTTAGCACCAAACGCTCGGTAACCTGTTCAGTCCACTCTCCACACAGCAATGGGAAGTGGATGACGCGACTCTCAGGAAGAACCAGCAAAAAAATTATGGATAAGCAGTAAAAGTATATTTTAAAAAAAAAAAAAGAGAGAAATATACATATATATATAGAGAGAAAGGAGAACAGAAAAAAGAAGCGACTGCCGTTTCCAGAGGACAAAATGTTATTGATCACTGCGCACCAGCAACTGAGCAGTTACTAAATGCACCGTGAGAGACGGCCAAATACAAAGTACTCAAAATTAAGAAACCCCCAAAACGAAAAATACCAAAGAAAAAACATTAAAAAGAAAAAAGAAGCCAAAATCTAGCAAAACAGCACAAAAATAAACATATTTAGTCTCCGGAAAAATCCCTACCTTTGGGAGCCTCCGAGATCATACCCCTTTATCCCCTCGGTCATACGCCCCGGTTTTGCCATCACATATAAGTTGATGTCTCGTGCGCACACAACCGGTTGCGACCCAGACTCAAGGGCTCAATTTACAATTATAAAAAAAAAAGAAAAGAAAAAGACCCGAATAGGTAAAACAAAAGGTAGTTAATTATTCTTTTACATCCTCTTCCCAAAAAAGAAAAAAAGAGAGGGGACACAGACATTCGTGTAAAAAAGAAAAAAATTAATTTTCAAAATACGCAGGCATCAAACCCAATGCATTGATCTGAGTCATATTCCACGTCTTCACCAACCACGTCAACGTAAAAGGGACACGTGTTTTCATCGTTGTCCTCAATGCTACGGGGTCGTTTCCTGCTTTTTGGTTCGGTTGCATATTCTGCTGAAAAGTCGAGGACTGGTGATTCTGACTTGGAACGCACAATGTTAGCCTGCGTCGCTGGCTCCGAAAAATCTTCCCCGACGGTATCTTCAAAAAATATATCCACTTCGCCCTCGATACCGAACCCATAAGAAGAATCGGATATTTTCCTCGATTTTTGAGTCGCCGGGGTCGCATCGGAGGGTGAAACACTCGGCGCCCCAATGCTACAATCATCCGTATCAGAGCCATCTGAAAGGGAAACATGTCTTTGATCCCCACAGGAAGAAAATTTCCCACGCTTACTAACCTCATCATGACGCACCAACCTCCTTTTACCTCCAGCGACTGAGTGTCCATATTTCCTCCTTGCCTCGTTTATATCACAGATCGAAGAACCTTCAGTTAACCCGCTAACCCGAACACCCGCATCGACCAAAAGGGCAAAACTTTCACTGGCACATTTGCTAGACATTTCACGCTTACAGTTCGACTGTCGAAGTGCTAAACTACGATCTGCTTTCCGCGCCGCATCCGACAGCAGAGGTACACGCAACCGCGAAACATCAAAAAACTGCCTCTTCTCAAGTTTCTTACATTGGATCAGCGCAATCTCTCTTCTCCGTTCGTCAAAAAGTTTCTCAACATCGGACCGCAGGAGATCCAAGTCCTCACGCCACAAGTCCTTCGAGGAAGCAGACAGCACAAAATTATGCTTATTCAGCATTTGTTCCCTCTTTGTACGAAAGTACATAGCCATTTCCACTGTTAAGTCCACCATCCTTAGACTGAGCAGGTAGTCATATTCAACTAAGACCCCTTTCCACATATTAATCTCTTCCGGCTCAGCTGTGCATAACATTTTTCCAATTACTTGCTCGCACAACGGAACACTTTCAAACTCAAAAACATCGGGTAATATTTTACGCGCACCATCGTTATCCTCCTCATCAACGATAGTGGTGGAGCTCATCTTCTTCTTTTGCTGCGGGGGGAAGGGAGTGTATCCACGTTGCTTTAAGTCCTTCAACACATCCTTCATGCTCCTCCGTGTAACAATAAATGTGCCATCAATAACCTCATTCACAAAGAAAAAATAACAACACCGCCACATCCATTTCTTTTTCTCTTTTTTTTTTTTTTTACAAAGTTTCCTTTTTCCCCCTTTTTTCCTTTTTTTTTGTTTTAAATGTTTGTGCTTGTGCTTGTGCTTTTTTTTTTCCTTCATTTTCTCATCCCTCTGATTTTCAGTAGTGTCAGCGGTGTAAAATTTGTAGAATGGATTCATCGGTTAATTTTTTTTTTTTTATGTGTGTGTATGTTTGATTTTTTTTCTTTTTTTCTTCCACCTTTGTTTAAATATGAACAATTTTTTTTTTCCAAATAAAAAATGTATAGTGGTGTTAAAACACATAACGGAGGTGATGAAGTGCATGCTTCT
>36631337_1
TCGGGCCTCTCTGCTATCGTGTTTGAGCTGGTCCCCGTGACAGATAACTTTCTGACTTCGCTCTCCTCGCTCTGTTCCCTGGTTCGTCATTAACTATTAACCCCTCCCACAACTGCTAAACTGTGCACTGATAGCCAGTCTCGCCTTTTCGTTGCTCTTGTTGTTTTAGTTTTTTTTGGAAAAGAACCGAGCTTTATCAACGGCAGTAAGAGTCGTTTCGAGCACAGTTAGGAAGGAAAGAAGCATCGTTTTTCTCTTTCTTTTTTCCCCTTTTACCCTCTGGGACAGGAAGAAGAAAGCGTAAATACTTGGTCTGCATGTCATTGAGGGAGATTGAACTTGCCCAGGTGCAACCACGGGAGCACCTCCTTCACCCGTGTGATGTGATCCAACGAAGCGCATTTCAGCGTGACAATGCGGAGCGGTTGCATCGTATACGCACGACACTTGGCTGGGGTGCGGCTGCTGATACCGCTCTTACAGAAACAACGCTCCTCTCGTCTCGCCGTCTCGGTGCATTGCCAAGCAGCTTTGCGTTATATCACCATTACCGCGGTACCGCGTCGGAGTTGACACCGATGGATATATATGGCCAACCGGAGGATGATCCCAACGTGCAACCATCATCCCGATCCGTGGTTGAGAAGCTTGTGTATGGGCATGAGTTGACGATGAAGAACATGGGGATGTAGGATGCAGTGGAACCTGATCATTGGGTTTGCTTCGTCCTTCTATTTCGCAATGCATCCCACTCACGTGCTCCGTACCTGAAGCGCGAATGTAGCAAGAGATTCTTACGGTTTTATTCGCACCTGCACCGTTTGGGCAATTGCGTTTTAGTTCACCTCATCTTTGGTTGTCCAAACGCTTTTATTTGATACTTCCCTCTTCTTTCCGCGTGTTCTATACTCGTTTCCTCTGCAGTCAGGAGGGGTCACGTTTGGTCATTACGTTGTTGTTGTCTGGACCCTACCTGCTAGGCTGTTATCACAACGGCTCTAACACTTCATATCACTAATCCATTATTTTTCCTCATCGCTTCCCCTACTCTTCTTTTCCTTTCTTATGTCCTGCATCACGGGTAACTGATTTTTTTTTTTTCCACGGCTGGCACCGAATGATCAGGGCATACATTGCCTTCCCTCCCAAAGGCGATCCCACAGTACTGAGGAGAGGAAGCCTCGGTCCATGTTTTTCTGTCCATTCTGTGGAACGCTACTGTTGATTGAGCCGGCGTATCCGTGCAATCGTTTCTCATGCTCCAGCTGCCGGTACGTCGTGCCAATTCAGTCACGGCGCCCGCTCACTATTAATCATTCGTTCCTAAAGTACAATAAGGTTGTGGATGATGACGATGAGAAGGGAAGCTCAAATACGGTGAAACGAGGCGTGAAAGAGGAGGAAGAGGTGGATGGAGGCCAGGTGATTACTGTGCGTTGTCAGAATGATGAGAAGCAGTGCGATGGCGATCGGGCACACTACGTGCAGATACAGATGCGCTCCGCTGATGAACCGGCAACAACGTTCTTCAAGTGTTTGAAGTGTGGCTTCCAGTGGAAGCAGGATTAGGTCGTCAGTTGCCACGTTAACACACTCCCTAACCCAACATTTAAACCCCGTGCAATGCACCTGCGGTTGCGGTTCTGTGGGTTGTAGGAACCGTTGCACCGGTGGATGTCCGACTAGAGGTGTGTGCTTCCGTATTGGGGTACTCGTAACCGTACCTCATGGTTTTGAAAACTTGTTAACAGGCAGCGCCTGGGGTGACGGGGAGTAGACGGTGGTATATTGTGGTGGCCGACCCCATGCACTACATATTGGGAGAAGAGGCTTGTGATGGTGGTGACAAGGCCTAGTGGCAGAGGGGGGCGCACAAGGGGCTGTTTGCCCGTTTACCGTTATATCCTCAGTTTTAATTGTATATATATATTTTGCTATTTCGCTCTGTTTCCTTGTTTTTTTCTTCGTTCACTTGCAGTAAGTTGTCTATTTCTTTTGTTTTTCTTGCTTTTACGGTGAAGCTAGCGTAGTAGGTTCGTTTGTACTGTACAGGGAGAAAGGGGCTGCGCAACGGCTGTCGCAGGTGCGCGGTAGGTCGTTCTAAGGGCAGGAAACCCCATAGATAGTGGTAGTTGAGGGGGAAAGGAAGCAGAAAAAGGGAAGCCAAGGGCGGCTGCGTGGATTCGTTTTGCTTCATTAGTTTTTACAGCCCTTTACCCTTTCCAACAGGCTTGGTATTCTCCAATTAACCTCTCGTAGCCATTGTTTCGGACTACGATGCTTGCCGTGAAGTACCTTCTCAAACTGTACGAGACGCCCCCGGAGAATGGACACATCTCCGCGTTTGACACGTATGGTAATACAGTTTTCGCCGGCACTGACAGCGGTGTGTTGATGAGGTTCGTAGTAGAGGGAGCGACCTCACCCGAGATTGTACCAACGGAGGGTTCGCTCTCCGGTGACGCGAGGGACAGGCATATCAGTGGAGGAAATAGTGCTCGCAGTGCCGAAGCGGGAGGTGTTGGTGAGGAACAGCAAGCACATGAGGAAATGCATGCCGATGATTTTCACGCAGTTTCACAACTCGAGAAGATATACACCACGCTTGTGCATCACGTCGTCGTGTCGGAAACCCAGAGAAGAGTTGAGCGTATCCAGCACAGCAGAACACACAACATTTTGTTTGTGCTTTGCGAACACAGGCTTCTGGTGCTTAACTCGATAACCTTTGAACACATCTACACAGTTTCTGATTACGTGGGTACGTTTTTTGTTTCGGATTCGCGGCAGACAAGCTCCCAGCGCGTGGGGCGGCACGTGATTTGCACAACGGAACCCCACGGAAGGGAGCTTAGGGTATATGAATTTGACATAGCGCAGAACAAACATGTGCGACCGATGGCTCCACATAAGGTGATGCTTCATGAGCAGGCACAGACACTAGTCACGTACGGCAATATGGTTTGCGTGGGAATGCGGAGAGGCGGATATCGCTTGCTGTCGTTACCTGACGGAAACACATGTAGTGTACTTCCGCTTTCTGGAGATATGCAACCGTTACTAGCGGTGGGCGACGGCGAGGTCTTCATGCGCTATGATCATTCTATTTTTTCAGTTTCGATGCGCTCCATGCCTTCTGGCCGCGTGCTTGGACGCACTATTCAGCTCGAGGATGAGGTCCGTCATATGATTGCAAGACACCCGTTTTTGTTTGCCTTCACTGAAAGTTACTGCGATGTCTACTCCCTCTACGATGATGACGTATCGGAGCGCTTGCCCATGAGCGGATGCCTCTTCGGCTCGCAGCTTGGTGGAGGGGATTTCCTTTACGCTGCCAGCGCAACAAAAATATGGATGGCTGGGTTGCATCCCCTGCGTCACCAGTTAGCCGACCTGGTTGAGCGGTTCAAGGTGGAAGAAGCTTTTCATCTGCTTAGCACTCAACGCTCGCGGAACTCCCTTGATTGGCAGGCGATTGAATTGGAGCTTCATGTTATGGTAGGCTTCGCGTACCTTCACCGTTGCCGCCCGAAGGAGGCAATGTTACATTTTAACGATCACATAGATCCAAGAGACCTACTTTTACTCCTCCCAGAGTGTATACCTCCAGGGCCCGATGAGTATAGTTCCGAGTTGCGGGGGTTGCTAAAGGGAGACTGCGTTGGGGAGACAAGAACGTCGTCGGATGGCGTTGATTTTGCATCAAAGGACGAGGATGTGGTGAATGTACCGGTCGGGGGAAATAATGTTGAGCCGTTACTCGCAAAATGCGGACCAGACATTGGATGTTGGGACGGTGGATTCTGGGAGGAGTGGAGTGGTTGCTGCCCATATAATACCTACATTGGAGAATTGGAGAAGGCCTGGTTGGAGACATTTGAGACTTTTCCTACAGTTCCGCGGAGCACCGACCAGGCAGACGGGGTAATCCACCGACAGGTTATGGAGTGGGGTTGCATTACCGCGGAAGGGTTTCTCGAGCGCTCATGGGAAGCACTAAAGGACGAACTTGTAGTGTATTTCCGCTCACGTCTGGATCAAGCATCGCCCGTCCATGCCCGTCCAATGGAGTACGCCCTGCTGGTGCTTGCGCTTGAGGCTCGCGACCATCGGGAGGCCTATCAGATTGTAGTCAAGAGCTCATCCTTGAGCGTGGAAGACTGCTACGACCTACTCTGTTCGTTGCACGAGTATCGGCTGTTGGCTTGTCTTCTGTACTGCCGCGGGTACACACAGGATGCCGATCGATTGCTGAGGCAACGTGTGTGCGTCTCAAGTCTGCTCCCTCCGTGGGTGGCGGGACGGTGTAACAATAGCAAACAATCCCCGGCATACATGAATGTGCCCACGGCTTTACACAGTCAGCTAACCCGCCTCCTAACGCCACTTCCTAAGAACAAATGTCTCGTTGTAGCTGATTTATCCAGTCCTAGAGGAGCACACTCGCCTAACGACGTGGACGAAACCCATACCATAAACCTGCCTTTGTCACTTTCGTTGCCTATGTACCTTGTCAGTCATTTAAACATTCCCGCCCTGCAGGAGTTGTTGGCTGAGGATCCAGATGCTGCAGTGATCACTGATGAGGAGGGTTGTACGCTGCTGCACGTACTTTTCAGCCTTTTCATTTCGGTGAGGGACCTTACAGAAGGCGAAGCCATGACGAAAGGTAGTGCGCTAGTCGGTTTGGTATTGTCATGTGCGGTGCTGCTTCTGGACCATGGCGCGGATGTCGCCGCGCCGAATGTTCATGGTATTACTTGTTTGGACGTACTTGCCATCGCCGCAGGTGGCGTTTTTTTTGACATTGTTGTTTCCGCGTTGCTGGCAGACCGTGATGTTAGGAAGGCAGCTGCATTTACCAACAAGGATGACAATACGTTGGTGAACGGCTTCATCCCCATCGCATAGGTTTTTTTTATTTTGAACTCATGGCGGTTGATTAGGTACTGGCTGTATTCAAACAAATGCGGTTTTGCGCTACTTGCTTCATAATTGGA
>36583687_1
CTCAGCGTCAGATAACGCAATCCGTGTTCTCTTTCTTGGGTTTCAATGCCTTCCTGAAAAAGGTGTCTACATAAAAGTGAAGTTGGATGGCTGTAAGAAGCTTCTACGCACAGGCGACCTGTCGGGGAAGCGGCTTGCTTGCGTCAATGAAGAATTCACCATTGAAGGTTCTGCTGTACTGAAAAACACAGTTTTTACGTTGAAGTTAGCAGAAAGTAAGACAAATGAATCGCGCGTGTTATGCTACTGCGACTTCACTCTAGCAGATTGTCCCCCTGGATGTGTGTCTAGAAAGTGGCTGCGTCTCTTCGACGACAGGGGCAGGTCTATGGGCCAACTAGGCATTCAGGTGGACGTACCAGCTTCCTCAAGCTCATTTTTCTCTCGCAGCAGCAGCAACCGGTCCCGTCACGACGTGGAGCGAGTCACGGATGATGTCGTGTCACTTCTACAAAAGTACTTGCCGCAAGGGCTGCGGCGACTCGACCTGATAATTAACCATTCCGATAATGTGAGTGCCGTTCATCGTGTGCTTCGCAAGGAACTGGCACCCAAAGTGCAAGCGACAATATACTGCCAGGTTCAGCAAATCAGATTGCGAACTCCAGCAAGGATATACCCCCGAGTCGAGTTTTCTTCAGCTGACGAGGTTCAATACGTAACGGAGCGCACATACGGGGAGTGTATGGTGGACTCAAATACGCCATCCCGAAAGAGAGGGGCCGTTTACCTCCACTTTTCTTCAGTCCGTTTGGATGTGAACGGGGCAGATGCGCTGCGGATTTCTGTTCATGATGGTGAGGCGAGAGAGGGGTGTGAGAAGTTAGGGAGTGTGGTGCTTTCGCTGCGAGCACTTCTAACTCCGAAACTGTACGGCACAAATGAGATATTGAGGGTGCCGCTTGTCAAACTGTGGCGTACCGGGATTAAAACACGGGCAGTCGTGGCTGGAACCATAACCTTCCACCTTAGTATCCCTATTTTTGAGCGGTACCCAGCGGCGCTATGCCTCTCCGAGATCTTTCCGTGCGCTGTGGACCGAGATGTGATACGGTGTTATTTCAACAAAATATCTTCAGTGCTGCGGTGCCACGATACGGGTTCACTCGTGGACATCCACCGCAAGGTGTTTGAGGAGCTTGTCGTGAAACCAAATGGGTCGGTTGAGCTGCGCAACTTCCTCCACCAATTAGCGGAACGGTGGGGCGTGGACGTGAGTTCTCTTGACGCCACTTCCCCCGACTGGTCGTTTTGTTGATGGCGCCGCGCTTTACTGTGAAAGACTGTTAAGTACATATGTATGTTTATATTGTTTGCAGGGCTCGTGAAACGGTTCGGATGTAAGTGTTTGTGATGTGGTAGTCGTTCGTTTCTGTCACGATGTTTAGTAGCGTAAAATAAAGTATTTGTTTATTTATTTGTTGTCCCTTTTTTTTTTTTTAAATTGTGTAATACCCCTTCTCGCAAAAGTAACGGAAGAACGGGGCGGCTCTTCCTGAAAGACTGTTAAAATAAAAACAGTACGATACACCGCTGGTGTGCAGGGGGAAAGGGGGAAAAAAGGAAAGTCAAGTATGGTATAGTATTTATTTGTTTGTAGTCTGCTGGCCCCGTGTATTATATGGCAAAACTGAATATAGTGGAACCGTACGTACAGCACTTCGTTCGGTGCCTTTTTTTTTTTGCGCTATTTCGTTTATTTGATGCCCTTCATGACTTCTCTTTCCCCCCACTGAATCTTACGGTTTTGGCATTACTTACTCGATGGTGGTAACGGGTTCCGTCATCTTGTCTTTTTATATTTTAAACCTCTTGTTAGCCCGGTTTTCGTTTTTTTCTTTTCTTAAAAAAAAAAAATCTAACTCCTGTTTGTGTTTTTGGGAACAGATCGACGCATGTGGTTGAGGTGTAGAGAGGACAACAAGCACAACAACTTGTGCGATATTACGTGTCGCATGTTAGTTTCCTACCCTTTTTGTTGCTGTTGTTGTCCTTCACTTCTGTCAGCGGCTTACTTGTTCGTAAAAGTGTCATGGGAGAGGAGAGAGTTCGATTGGAACACTTCCTGATGTGGAAAACGATTAAGTCTTTTTTCCCCCTTCTGTTCGCTGTGGCTTATTGGTAGACCCCTCATGTGAGCACTTTTATTCTGCTCCCCCTTTGTACTGTTTTCCGTCTGTGCGAAAACCACGCGTGCCTCTTCTTGTATACTTCGTCATGATACCTTCTTTCTATTTTCTCCTTCTCATTCTTATCATCAATTTACCGTTTCCTTTCCCTCCTTTTTTTTCGCACTGCCCCCAAAGTGTTCATTTAAACCTCCACTATCACAGTGGTTGTGAACTGAGTGTGTAGAGTGCAGGAGGCGGATAACAACAAAAGGGCTCCATCACTGACACTACGCTACCCGCCACCCGTGTTTTGAACGGTACGCACACACATAAGCACACAAGCAGAAAAAGAAAACGAAAAAAGAAAGGGAGAGTAATTCGAAGAGCAGAGAAGGAAGGGGAACATCACGGCACATATTCCTAGAAGGGCGATTGTTAATAATTTGCTCGGACGAGGGAGGGCTACGAGAGGAAGTGAGTGAGACGAACAGAAGTCACATTCTCACTGATAGTGTTGTGCGAGGGTTTTTGTGTTTCAAGACAACGAGAATATTGTCCATTTAAGCAGGGTAACACTTCGTCACCCTCGTAGAAATATTTGCAAGTAACCATGAAGGACAGTTATCGCGATCCCAACAGGGCAAAGAGCTACGCGTCGTCCGCCGATGCCTTTTCTTCTAGTGCGCAACGTTCATGTGCTGTCGGTAGTGCCACCTGGAACGGCTCGCCCTGCGATAATTCGCCCAGTAGCACATTTATAAGTAGCACCGGAAGAAACACTGGGAAGTTGCATAAGGTGGGGTTTCGGAAAAGAGAAACGACTGCCCCACGTGGTGAAACGCATCCGCCGAGGGTCCCAAGAAAGCAGACGCCACCGACTGCGAGGAGCAGGCCGGTGCCCCCTTTGGCGTTGACGCAAACAGGTGCAAGAACAGAACGCGGTCACAGAATGGATTTGAGGGTACGTGTCGAGGGCGTCAAAAAATTGCTTCCCCCTAATAGCGCATCGAAAGCCCTACCCTCAACCTTCATTATGGTTCAAACAGCAACAGGGCGTGGCAAAACGCCGGTAATTTTCAACAACGCTAATCCTCCTTTTAACGACGAGTTCGTGTTTACCGTTAGAGATCCCAAATTAGATGAAATTACGGTTGTATTAGTCTCGCACACACCATCTGGAAACAAAAAATTGGGACAGTGCGTTCTTTCTCCTGGAAATCTTGTGTGTGGCGAAGAGAAGAGGCGATGGGTTTCTATTGTCCGCCATCCTGGAACAGATCAAGCTCGCGACTACGCTCCCATGCTACTTAGTATGTATACTGAAGACTTCGGCCTTCGGTGTGGACCATCAGAAGCGAAAGAAAGTGAATTCCGCGAAAAGCTTCGTGCGCTTCTTAAAAACAACGCACCACGGGAGCTCCACCGTCTCGAGTGGTATGTGGGAAGTTGCGTAGGTGACTATGATGGTGCTTTTTCTCAGCTGTGCTCAAAGTATCGCAAGTCAAAGGGCACACCTGCGGCGTTTCAGCTTGTCATTAACGCAGTCTCTGACTTGACCGATGGTAATGGATCACCAAGCGCTTGTGAGACGTGCTGCGTGAAAATTTACGCGGGTCGGGTGAAACGGGTCACCCCAATGGCCTTGTATCGATCCTCGGCAGTATTTAACGAAGTCTTCAACCTGTCATTAGATGACCCCTTGTCGTCTGGAATAACTCTCTGCGTCTGTTCGCCACGCGGTAAGATTGGTGAATGCGTTGTCTCTCTGAGAGGGATCCAGAAGGGCGTCGCGAAGGAGCGCACAAATTCTCTTGTTTATGCTGCTGGGACCGGGGATGCAAGTCTCTGTGGAACCATTTCCTTTACCCTTTACTCACAGACGTTCGGAGTGGAAAATCCCATTGAAGAGGCAGAAGAGAACGCCAGGCGTACTCGGCTGCAGAACTATCTGTGGAATTATCTCCGAGATGACCTACATCGTCTAGACCCCATTCTATACTCCATCACTGACGTGGATTCCTTCATGAGTGTGTGGACGCGCACGTACGGTCCGGAGCCCCGACAACACCTTCTACGGCTCCGAATTAAAAATTTGAGGCTCCTGACCAAACTGAAGAGTCCCGAAGAGTTTACGGTCGTATTACGTACAGGACCAAATGCATATCGAACTTCCTGTGTTCGCTACTCACAAGACTTCAGATTCTGTGATGAATTGGTGGTCAGTGTGTGCACTCCATCCGCCGCCGAGTTCACTTTTATTGTGGTGAAAACATCGGACGTACACGAGGTAGAGATGGGTCGGGCCACCGTGTCCTTTGCAGATATTCCGCAGAGCTCTGTATTCAAACGTGATATAATCATCTATGAGGACGCCTTACAGGTCGGCTCCAAAGACTTTGGTACGCTTTTTATTGAGGGGATTACGAACGACTTTGGTCTGCCGTCGGAAACCTTAACTCCTGAAAGGAGAGAATACTACAGACGACGTGTCGCATCGATTTTGTCCCGCTACAAACCGACTGAGGTATACCGTTGTGACTACCTTCTTGGCACCCACTCGGGAATGGAGGAGCAGCTTGTGAGGCGTTTATCAGAGGAGTACGGCCCCGAAACCGGTAACGCGCACGTCAATATCCAAATTTTGGCAATTAATGACTTCATGCTCTCCTCTCCCTGCTACGTTAAGGTATACGTGGATGACGTTCAGGTACTTAGAACAAAGAGCCACCGCACAGCCCTGAATATGCAGTTTGATATATCCCTGAACAACTCCGCAACGCTGCAGATAGAGAATCCCCTCCGCTCGCTACTGAGGTTTGAGTTGATGGAGCCTCGGAGGTTTCTGCGATCCCGAGTTGTGGGCGTGGCAGAGTTAAGCCTGGTCAAGAT
>36802569_1
GCTGCAACAATAGGCGTATCTGCTGCTCCCGGAATTGTTTGCGAGCGTGCGCCTCCACCCACGGAGGGTCGTATCTGCTTCATTTCCGTGAACGGCGATGGTAGCATGTACGTCTCGGAGTACCGCCCAACCTCTTGCACCTCGCTTTTATTCAAGGTAAAAGAACTGCGCCCTTCAACGAGATAACGTATCCTAGAGGCCGCAGCCGAAAGGTGGAGCATCCCGACTGAGAAAGCATTCTGTGGTTCAGAACATGCAGTTAAAAACACCTCAGTCAAACTTCCCTGGCCCGTATACTCCACAGACGCGGAACCAATACGACCAATTACAACAACGTGGAAGTTTTCGAGTGAAGCAGGTACAAAACACTGCACAAATTGCTGCAAACCCTGCGGTATAGCCCGTAGTTGTTTGCTTTCTACGCGAACTTCAGGTTCTCTGAAACGGAGTTCGACGTCCGTCACCGTCGGGACAGCCACGAGCGACACCACTTGCGCGAGAACCGCTTGCAACTCTTCAGCGTCCGTTGCGTCGTAATACACCCCACCACCTTCCTGTGCGAGTAATTGTAATGCGGCTGCATTGGCTCCGCCAGCGGTAATTAAGCCAACAGCGCTGAAACGCATGTTGTGTTGATGGTGTGCAGCCAACGAAATAGCCTCCACAGCATGGGATTTTGTACCCTCATCTGACAGAACAATAATGTGCCGAACAAACCCTCGTGGTACGGGGCCACATGGGCCGGTGGACTCCGAGTTTACCAGCGAGCGCATCACTCTGTTTAAATGTGAGACACCCACACTTGGTCGTTGTGGCCGTGTTTGAGCAACAAACGCGGCTAACCCATCAATATCAAGTTGATTTACTTGAGTCGAGCCGCCTGGACACAAGCATATATCATTCTCCTCCGTAATTAGAATAATATTCACAGGTGCTTTGTCCGGAGCGCCATAAAGGGCAACCCGGAGAGCCTGGGACATGCACGCCGATGCATAGTTGCTGTGAGAATCAACAACAAAGATCAACTCGGCATTGACGGTAGCGCTAAGCTGCTCAGCTACTACTGGTGTGAGCACGAGTGTTAAGGCGTATCTGTCGTCGTCACAGACCTCTCTTCCGTTGTCAACCTCCACAAAGAAGCGTAGTGGCTCGATGGTTCGGAAAAGAGGGCAAAAAAGTTCAAAACCACCCCGTACACGCGCAGCAAGCGGTCCTTCATAATGCAATCTGAAACCACTATCACCGACGATTTCCACTTGCGCCGGAACCGGATCACAAACATTACCCACTGTCGGGCGCAACTCCACAGTTCCCGCGAGCGGGGTGAATGTTTTACATTTGACATCGATGGTTAGCCCTTTGGGAAGTTTGGATGGCCACTTCATAGTGAACAAAGACTCATACTCCATCGTTGATGGTGGTGGTGGTGGTGCGTCAGGAAATAATTCCATTGGAAGAACCATACGGAACTCACCAGCCTTGCACAGCGCATTCAGAGGCACTGCATACGTAGCCCCAATGAGCACGCTGCTACCCAAGCCAATCATCCATGGCAACCGCTGCGCTGCAACAATGGCCACAACACCGTCTGGTTTCGGTCCCGGAAGTATGGGAAATGAAGTTGCTGCCGCATCCGAAACCTCTACATTTAGTGGTGTGGTGACGCAGTGGACACCAACGACGGAGTCCTTTGCATAGTCAGCTCTGCAACTCATAAGATCCCACCACATGGGAAGCGGATATGCGGCAATAACTCGTTGGTCCTTCCCCGTGTAGTTGTTGTATTCGTAGCGTACATTAAGGCGGGCGCTGTTGCCGTGCACCTCTACCTCTACGGAGCAGGCGACGAGTGTAAGTGGTGTAAATGTGTTGGCGGTGAGAACACCGCATCCATTACTAGCACATGTAGTGTACGCAACGTGTTCGCAGTTCATGGAGAGTGCCAAAAGTCCCAGCTACAAGGGATAAGGAAAAAAAAAAGACCGTAAGTTCTAAGTCCAAAATAATTCTTTTCCGTACTTCCTTCTTCTAAGTTTCGGGAAATCTTCTTGTTATATCCACGCAATTTGTTTCCTTCTCCCTAAAAGCCTGCTGCTCGGTAGGGGAGATGGCAGCGCAATCGTTGGTCAGCACACCCACGCAAACGCTGAGACAAAACACTTCCTTCCTTTTCTACTGATGTGTGTGTCCGAACCTTTGACAATTATACCTTTGGCAACACACACACACACACAAAGGGATCCAAATGGTGGTTCAAAGTTTTCCTCTTTTAGTCTGATGTTGAAGTGCGATGGCGGGAGTGCATCAACGCAAACAGCGAAATATATTTTTAATAAAAAAAAAAAATGGAACGCGAGAAAAGGAGAGGAAGAAAAAAGATTATGAATAAAGTAGGAAAAAAAAAACATCTCCACAAACTGAAATTATAGCAGTTGAGTCAAAAAATACACGAACGAGTTCGCACATGCATCGCTTTGCGACACCGGTAGGTCATATGTACCAAATGCATAATCAAATGGTACAACACATTTCTTCAGGTGCATGGATGAGAGGTCAGTTAGGGATTTAAGAAAGAGGGGTACAAGAACAATAATAATAATAATAATAATAACGGAAAAAAAAAAGAGCACAAAAGTGGGGAAACAAACAAAAGAGGATTAGGATTATAGCAAGGGGTGGGATCACGGCATCGAACAATAAATAAAAGAAGAACAAAACAAGTCTAAATAAAACTTCCAACAATGACCGGCAGACTCCAACGCGTGCGCCGGCCCGAATTCTCGCAAAACCACGAAAATTATGTTGCTGAAGAAGTTGATTTACTTCAATTCACCAAATCACCGCCTTCCCCCCTTCCGTGTCTCCCTTTAATTTTTATTTTCCACCTTTCCCTCTCTCTTTCTCTTCTTCACATGATTGCATTCATACGCTTCTTTTTATTTGTTTCACGCCATCGCAGTTGTCACACGTCACCTCCAGTTAAACAATAAACTTCTCCTTGTGTGTGTCACTCGCCACATCCAATCATCTGTTTTCTCCCTTTTTCTTTTCTTTTCCCCCTTTTCTTCTAAAAATTTTATTTTTTCGTCGAAGTAACATATGAAAGGTGGGAAGAGGGAATATATATATATATATATATACGCATAAAAACAGAAGATGCGATACGAAGGGAAGAAAAAGTGGGAGGCAAGCTCGCGCATGTGGGCACATTGGAAAGAAACCAGAAAAGAAGGGAATGCCAACACAATTGACGTTTCGCCACCCTTTTTAAAAAAAAGAGAAAAAAGACAAACACTTTTTATTGCAACTGTACCACTCACATCTTTGCCGTTTCAACACTACGCACTGTTACAACCCACCTCGCACATCTCCAAAAATATTCCGTGACCTTCTCATTCCGCTTTCTGGTTTTGTCTCTTATTTGTTTACCCGTTTAACATCAACTAACTCTCCCTTATTTCATCCTCCTTAGCGGCCACAACTTCCTTCTTTGTCAATTTCGATTCCAATTTCTTTTTCTTTTCTTCTGCCTCCTGTTCTTTCGACGGGTCACATCAGTGAGGCGGAAAGAGATGAAAGAGATAAAAGAGAAAAGGAGGAAGAAGAGGAGGAGTTTATCAAATATTATTCAGTACCTTTTTTTTGGTCCCTCCTTTCCCTGTATCTGCAAATTTTTTTTAAATTTTACCCCATATTAAATACGGGAACATATATATATATGCAACCTTCCCTCTTTGTCACGTTACCCCCCCCCCGTCCCCGCCCTCTTCTTTTCTTTTACTTTTTGTTCTGTCCTCCTTTTCTTATCCTTTTTGTCCTTCACCTTCCTTCATTCCTTCACTCATCCGTTCCTCCATTCCTTTTTTTTTTAATACCTTCCGTCTTAGACCTTCGGTTAGCAAATAAATATATATATATATATATTAAAAGGGAGGGTACCCCCACGGCACTCTGATATGACCACACATCCCAGCTCTTCTCATCCCTCATTCCTCCTTTTCTTTTCTCTTTTTTCTTTTTTTCCTCTCTCTCTTCCTTCCCCCCACCATCCAACTATTCAACTTTTCATTTATCTTTTTCCTTTCCGTCTTATTTGTGCCTCGCCATGCGGCGCTGACGACTCTCTTCATTCTTTTGTGCCACCAACCATAAAAGCGCAGCTGTTAAAGTGGGTGATAACATGAAGCTCACACGGGGATCCGAGTGACGCAATATGTAAACATGTAGCAACGTGCATAATAGGGAAAAGACGCTGTTGACAAAAAATAACGTGTACCCAACAGCAACTTGCAGGCGGTATTTGTGTAAAAGTTTTTCATCTCCTTTAGATACTTCACTGTAATGCCGTTGCTGACGCCAGAATTCACTCTCAACCATAACGGTATATGCCTGTGAAAGCATGTATGCAGTGAAGGTTGCAATTACAAGGTATAAAAAGGCGTTGATGGGGTTAATCCAGTCAAGTCCATTTACTGCATGTGAAAGATATACGGGTTGAAAAGATGCAATGGCGGCAACGATGATGAGCGCTTGTTTTGGATACACAAGTGTGTTTGCATTAATGCGGTCATCAAGCATCCTTTCATCTTCTTTGCTCAATTTCACGCCTGTGTGCATTCGAGTCGTGTCCTGCTCAACATCCCTCAGTGTATCGTTTTGTCCTCGTGTCATGTGTTACCGTAAACGTTCTCTCTTCTTATCTCTCTTCCACTTACACACTTATCCTTTCTTCTATACAAATGAAAAACAAACAAACGAAAACAAACAAAAAATCTTCTTAAGAAATAAGAAGAAGATTTTTTTCCTTTAAAAAAAAAAAAGAAGAAACAAAACCAATTTAAAAAAGTGGAATTATTATAGTTAATGACCTTTTAACTTCTTTAGTGCAGGTACAGTTAATTTGAGATACTCCTATTCGTATTTACTTGACACCTAGAACCATTAAAAGAGTATGAAAAAGAAAAAATGGGGGTAGTGGAAAAATGAAAAGAAAAGAAGAG
>36814419_1
AAACATTTCGGAATTGCACATTCTGGGCCCCAACCCGGCGTCGTTTCAATCGGAGCCCGCGCCTCCTCGCGTGGGGCAGCAAGTAACACTCAGGTTTAAATTGGTCGACGAGCCTGGAGAAGAGGATTTGGTGCGTATTGCTGTGCCCAACGCAACGGTGGGGTGTGATAGCGCGCAAGCAATTGTAGGTTTGAACGACACACTAAGGGTCACAAAGTCTGGAGAAAATGAGTCTGTGGTCACTTTAATCAGCACCAACGACACATGGAACTACTCAAGTTTTGTAACTCCAGGACGTTACTCGGTTTGCTACTACAGCGCCAATGAGGGACAGTGGAGCCTGATTGGTGGTTCAAGCACAACCGGTGAGATTGAGGTTAGGCAGATGGCTCCGAACTCGTGGAAGTTGCAGTCGAACGAGGCACCGCACGCCGGCGAGTCGTTTATTCTACAGTTCAATGACTTAGAGGGGGCTTTGGATGCCACAGGTGATCTTGCTTGGGCCGTTCCTAAAAACATGTCGTGTGGTGATCCTCTCGGCAAAAATTGTCTGGACTGCATTAATTTCAAGCTGGATAGGGATGCGTCAACCAGCAATACAACGTACACAACTCCTTCTGTCTCATTTGTGGGTGGGGAGTATAACGTCTGCTACCAACTGCGTAATGCCACGCCCATACTGCTGCCCGAATCGCTGACAATTAAGTCTAACGGTGTGAAATGCATCATGGAATCTAATGTGACGGCGGGAGAGTTTCAGAAGTTGACATTCTTTCTTGAGGATGGTGCCACGGTTGGTAATGAAACTTGGCGTGTCTCGACCTATGACCCAAATGTGCTGGACTGTAGCCACAACTTTGAGCCCGATTTCGTGGAAGGGCGCTCCGGCTATCCTGTGAAAAATGAAACGACTATGAGTTACGATGTTGAGTGGCCCGTTTCGATGACGAAAGAAAAATATCGCATTTGCTTCAACAACAGTGGCGTCGGACAGCTCGTTTGCCCATGCACACGATTTCTCCCGTGGGGAGGTGATTGTTACTTGTCGGTATTGAAACCCAAGGTTGCGGCAAAGATAAATCCCAAGCCAGTATACGTCGGACAGACGGTAAAGTTGAATTTTTCGCTTACGGACGGAACAACGGATGAGACCCTCAGCAATGTAAAATTTGTGAAGTACCATGATGGGTTGACAGTGTGTAACAACGCTAGTGGTGATACACACCGGCTCTTTGATGAAAAGAGTATGAAGGGGAATTTGACTGATAATAACATGGAAATTGAGCTGGACCATTCACTGGGGCCCATGGAAGTAATAATATGTGCGAACCTTAGCAGCAGCTCTCACTTCACACGTGTTTCCCTGGAAGATGAACCAGCGTCATCGCAGACGTTGAACGTACGGCCGTATCTGAAATTAGGGACTTCCCCTGAGGAAGAGCACATGATTCGGGCAGGGAGGACTCTTCAACTTACGTTCGGGCACGCTTCTCGTGAGGAAGATGATGTTGTTGGAGATGATGATGAAATCACATTCGTGCGAACCCCAGAGGAGTGCAGGGAAGCCAAGATCAGTGGAGACGTAATCAATAACTTTTATTCGGGTGAATGCTCCTTCAGCGCCCTTCCTGCAAAGGTGAGGCAACCAAACAATGACACGAAAACATCGTCGATTGTTGCCACGTTCGAGAATAAAGCTGAAACTGGTTTGTGGTATGTTTGTTACAAACTTCAAAGCGGGACGTGGGCGCCGGTATTTCCGCCAATTAACCTGTCAGCTTCAGCGGTCCAGGGTTGTTCGTATTCTTTCAACGGAGAGGCAAGAGAGAAAAAGGAAAGTCGGAGGGTCTTGCAATATGTGAAGACAACAATTCGTCCACAGGCAGGAGCGGAAGGAATTTTCAATGAGGGGGACAAGCTCCGAGTGGTTCCCAAGAAAACACCCTGCTTTGAAAGTGACGACACGATCTTTGAAGCACGTGTAACCATGCAGAGTGGTGCAGTTGCTGCATTAACACACGTGCAAAACCCCGGTGATTACAAATTTTGCTATCAGTATGGTGACACCGGTAGTGAGGCTGTCTCTTGGAGCCCGGTGTGCGAAGCGTTTGACGCAACACCCCGATCACCGACGGTGAAACACGACGGCTGTCTGCGGCTCGGCCAGACCTTGACATTCAACTTAATGCACAGCGAAAAATATACGTTTAATAGGGAAGAGGTATTACGTTTTGTCTCGGGGAATGATGAGTGTATAGACGTTAACGGCAAAGAAACATACTCCACAACAGTGAAGATAAACGGAGCAGAGCAAACAATCAATGGAACGGCAATTGCGTCAGAGAACACTTCATTTACGACACCACCGGTGTACCTGGGTAACGGAACCCAGTCGCTGCGCCTTTGCTACAAGGACAAGGACGGAAATCACTTCCTGGTTCCCTTCGATATGAACGGAACCGACCTGCTAGACGTGGGCGTCAGTGGTAGTATCATTTCATCCGTATCAAAGCAGGGGTCGTTAGTCGTAGGTGAGCGGCCACTGGTGTCATTTATCGCTACCACAGGAAGTGTGGATCATGGCCCTGGACTGAAACCATATGGACCGAGTGTACCATTTCCATACGAGTATGGTCCAGAATACAACGGTAACTTTGATGTTGCTACCGCGCTCGTACTTGAGAACCCTGCATCTGATTATGGTGGGTATTGCTTTATGCGCAAAGCGTCCGGTTCTGGTGTCTACGGAAATGCAACCAAAACCGTCGGAGCAATTGAACCCAAAAATAAAGGAACATACCTGTTTTGTTATAGATCTGTTGGCTGCAGTGTCGAAGATGTAGGAGCATCTTTTAGGGTGTATGGCCCGAATCCCACGAACTGGACATCCAACTTAACCCCCATTCGTCGAGGGCAGTTGTTCGACCTGGATTTCGACCCTAACAGTGAGGAAGATGACTCGACGTTACTCTCCGAAGGTGACCTCTATGCAATACAAAAGGAAGGAATATCTTGTTGGAACTTATTGGAAAATGAAGGGGCTGCCGTGATAGGAAAGGGGAATCGGACGAAGGCGCACAACATAATAATTCATTCGGAAGCGCCGTCAAATGATGACAAGCCAAGTGAAAAGTTTGTTGTTTGCTACAGGCTGAAGGAACATACATGGACAGAGGTGGCGAACAGACCCCTCGTGGTTGAGCCTGCGAATCCCTCCAGCTTCAATGTGAAGGGCGGTGCAGCCCGAGCTTTGCAAGTTAATACGATTGAGTTTCGCGGGACGAACCTTGGTAAAAGTGACCGTGTGAAGATCGTACGCAGCAGTGATTTATGTAGTAACACCTCTGAGCCGCCTAACGGGATTACGCCCCATCCACGTGGGAATGACAATTCCGTCTCCGGTGCATCAAGTGGATGGCCGGTTGCGTCTGCCACAAGTGATACAGCTCTCATAGTCATAAGCTCCGAAACGGCGGGGGTGTACACTGTGTGCTACCGCCTTGCTGACGATGCTGCATGGACGCAAGTGTACGGAAATCTTACTATCCTGCCGCGCATCCCCGTAACCGTATCACAGACGCCGGAGGAAGCGGCAGAGGGGCAGCTATTTACTCTGAATTTCACCGTCGGTGATGAGCTGCCCAGTGAAGGGGACGGACTGACGGGGCATGACCAAGTAAAGTTGTATGTGGGGAACGTCTCGTGTGCACAGCCTGGGAGGGATCCAGATGTAATCGCAACCTCGCCGTCTCGTACAGACCACCTTCCATACAATCTAACCTTCCAGATGGCTTCAGGAACAAGGGGGGAACAAACGTTGTGCTACGTGCGCAACGGGTCTGTTGTCTGGGGATTTGAACCTATTACAATTCGCCCTAATCCATGGAATCTCATCACTCACCCAATGGCACCAACGCCTACGCGGGCTAATCACTTGGTCAGCATGGTGTTCACGGGTTTTGGACTTGCATCAGGACCTGAAGGAAAAGCAGACGAGGTGAGGCTTGTTTCTGCTCGGAACCCCCGTGGGGACGAGTCCTGTTACCAGGAAGAATCAGGTAATTCGGTGCATTATTATCCGCTGGAGGCGAATGGAACCCATTTTGTGCAGACGATACGGATCACACCGCAGTGGATGGGGTCGTATTGGGTTTGCTACAAACTCAATGGTGGTAAGTTCCGCATGATGCTGGATAGCGAATTGAAGGTAATTGAGCCAGATCCCTTTCATGCCATGTCGGCGAAAGGGAGCACAGTCATGGATGGTGAACTAACAACTTGGGCCATTATGTCAACTTCACCCCCTCCGGAGACAGCGCTAGTTTTCTACAGCTCCGAACGGTGCAACGACTTTCGGTATTATGAGGATCCCGGAAACGCACTTGGGGAGTTTCCCCATGACGTGGCATATGTGAAAGGTTCGTCGGCATCACTTCGTGCTAGAAAATCAACAGGGGAAGATGAAAGCCTCTCACTGTGCTACTTGGAAGGTGGAGTAACATCATTACTGGTTGAGAAGGCGATGCGGGTGATACAAGGTACCCCTCCTATCTTAAAAGAACCAGTACAGGCAATCGCACGGAACATATTCAATTTCACGCTTGATGTCGACCCCACAGACGCGGACTATGTTGTCCTCGTGGATAATCCAGCAGCTTGTGTTGGCCTGGATCCACCAGCGTCCTCTAGTGACCTCTTCACGTATTTGGAGCCTGCGAGTGGAAAAGTAAGAGTTACGACAGCAGTTGAGCGAGAGGGTACGTATCATATTTGTTATTCACATCCCACAGGTGATTGCCAGGTAGGCGGTTCCCGTGAATGTGCTCGTGTCGTGGGTACCGTAATTGCTACCGCAGCCGACCCGTCCGGCTGGTCGGCGGATCCAACTACCGTTTACACAACTGACTTGTTGCAAATAAAGCTCTCGAGGCAGCACATCAACGCACTACTGGGCTTCAGAAGTGTGTCCCCACCAATTGCCGAAGAAACCTTGTGGTTAG
>36696371_1
AGCTGAGCAAGAGTCGTTACGTATTTGCGGCGGCGACGATGGTTAAGCCACTGCGAAAGAACGCGGACGCCAATTTATATAACACAGCTCGGCAACGCTGTAAAACTAACCGCGATCAGACTAAAAAGTCCGGCCTTCCCAACAATAATACACCTTGGTTAGTCCCATAACGCCGAACAAGATGAAACGTTAACCGTTCTCTCACCAACTTATTAATTTAATACACTAAAAATTCTTTAACAGAGCTTCGGTACAACACAAAAAAAACGACAGTCAGCATAAACCCGAGCAGCAGAGCAAATGCAATTGTTACCGGCAATAACACTGCTGACAGCAATCGCTGTTGGCTCAGTCTCAGGAGAAAAGCAACACGCAAAGGAACTGGCGAAAATAACGGACATCTGTAAGGAACACGAATACTTTTCACAACTAGCGGATCACCTGAATGAACAGACAGCAACAACCGAAGCCGCTAAGAAGGACCTCGACAGCCTTTACAAAACGGAGACGCTGGCAGCAGCCAGAACGGTCGACATGAAGATGCGGCGCTGTTTAATACTGGCACTAGCATCAGAATAAAGGAGTAGAGCAAGCCAAGCGGCGTTCAATATAGAAACGGCATCCAAGACCTACCAACAGGCCCTAGCCGCCATACATCAACATAAGGGCAGGCTACGCGCAATTCACGAGGCGACGAAGCTGCAGATAAAGGAAAATAAGACGCCAGGAACATCGCCAAGTGGCGGAAGACAGGCGACCGTTTTATTCAAACTAGTACAAACTAACAGCGAAGCCTGCAAGATGCGGACAGCAGAGGCAAACGATCCTTTCGGCGACAATAAGCCAGACTTCGACCAGCTAAAAAATATCAAGATGACAACCTTAAACGGCATACACAAAACCTTCGCACCGACGACGCTTTCAATAACAGACGCCACCAGCAGCTGCCCAAACAGCCAACCGGTAACAGGCATACAATCAAGGTTAGCTGGCTGTCAAATTGCTGCAGCTAGCACAACAAACTATGCGTTCACCACGCCAAAGGCAACTTCGGAGAAAGGCCAAATAACAGCAGACATTTTCGATGCAGCGACAGAAAACTCAGACTGTCATAAAACAATACGAAATCTACTGGCAAATGCAGGCCCGGAAACAAAGTTGCAGAAAGATCTTTGCGACGCACTGAAGACAAAACAACCTGTGGTGCAACCACTACGAGGAAGTACAGGCGAGGGTCTGGCAGCACAACAGAGCATGCAACTATTCATAAGAAATTGTGACCACGATTTTCAATCAATCGACGACGCCCATAGCGGCCCCCAAGCGGAAAAACTCAAAAACTACATAAAACAGGCTTACAAAGACACACCTACCGCATTTGATACGGAGTTTATAACAAACCTAGAAGGCGGAAATGTACCAACAAGGAGCAAAGACAAAGCAGAAAACAAAAAACTCAGTGAGTTAAAAACAACCGGCAACATGGCAGCAACGTTGCGTCACTTAGAGGGCCTAAGAATTCAAAGAGAACTCGAAGCAGGAAAAAAGAGCACAACCACTGTGGCAGTTGATTCCAGAGCAGCAGAGGATTGCAAAGCAGAAAAAAACGAAGCCAAATGCAAAGAAAAGGATGGTTGTGAATTCAAAGATGGAAAGTGTGTAGCTAAAGTGACAGCCGAAGCAGGGAAAGCAGGAAACGCCACAGGAAGCAATTATTTTATTATTAGGTAGCTTCTTTGGCTTGAATTTTTGATTCTTTCATTAAATTGTTAAAAGATCTTTGTACAATTTTATGTAATTTATGAAATTGCTGAAATTTAATATATTTTAACACTTTATGATGGAAATGTAAAAATTAGTGAAAACTTTTTGAAAATCTGAAATTTTAGTAAATTTATATTATTTTTTCCTGCGTATTCCAAGTATTAGGGTTATAGGGCGTAATAAAATGAGTAATATTTTAATTTTGTTATTTTGGTCAATATACCGATAGTAGATAGGGTTAATGTTATAATAATAGTGGTGATGATAGGAGAGTGTTGTGAATGTGTATTTACTAATATTATTAATAAGATTTGTAGTGTCTACTGAATGCAAGGACAGAAGAGAACCACTTAAAACAATAAAAGTATTCAGTGAGAGGGGGTAAGTGGGAAAGAATGAGATGAACATGCGAAGCTTCAAACGCTAATATAACGATTAGCATTATCATACACAGAGATATGATTGACGGGTAAATGAGAAGAGGACTGAGTGTATCGCATATTTCAAATTCAATTGCTTCATTATTAGAAAGAGGATTAACGGGAAAACGACTATAAAACGTTAAATAATATGGTGAGTACGCTATCTGCACAACAACGTACACCCAAAAATGATACATCAATAAATGATGCCCGTACTTCAGACAAAAATAAATAGATGTACCTGCACAGATTATGGTAAGAGTCTGTTTTTTAAAATCTAATGAAAAATTTTAATGTAAAGACTTTGAGGAGCCGTCTCCCCATAGAATGATATTTTTGTTCACTGATTAAATACAGAGGATAGAGTAACGTTTTATAACTAAAAGGGGTAAGGTGTATCAGTAGCACGTACACAAACACAGAATTAAAGATCACCCACACGTCCCTGATAACCTGAAACAGCAGATAATGATTCCTCATTGAACAACATCTTTTTTAAATGAAAAGAAAAATAGAAACTAAGAACTAGATACAGGAGATAAACACGTCTTACAAATTAGATAAGAAATACAGGACAGCAGAGCCCCCCGTAACAGGCGAAGTCACCCAGTGCATCGCAAAGCAAAGAACAAAGTGCATCAGGAAGGTACGAAAGGGGCCAATGCTCAGGCAGGCGGCAACGATAGCTTTGATACTAACACAGGGACTTGTGCAGGTAGCGCCCATAACAACGGCACCGGACCCACTGATAGCGAAGATAACAGACCTCTGCAAGGAGCAGTATTATCTAGCAGATGTCAAAAAACAGCTACAGCAGAGCCGTTATAGGAGGGAACGGGAAAGGCAGGAACTGGAATCAGCAGCCACGAACTTCAAGCTAGCAGCACAGGCATCACCACAAGCCGAAAAACGATGCCAGTACGGCGCTCTGGAAGCGTACGTGCAGCACATTCTGTCCCAAAATAAGGCGGCAGCTCAAACACCCGATGACTATGCTTTAGCCGCCGAAGAACAGCTGGCGATCCACATAGGGAAACTGGAAGCAGCGCAGACAATTTCAAACACAATCCTCTCAGACCCAGGAAGCAAACATGGCACGATGACCACGAATATTCTGCGAATCAACCTCAAGCGAGAAACGGGCTGCACACCCATCTGCGCCAAAATTACGGCGATGAAAGAAATAAACGAAGGATCAACAGCGGCCCAACTGGATGCGATAAAAGCAATAAAGGTAACAGAAGACACGGCTCTTCAATCCAGTTTATTCGACGACTGGATCAAGGTGTCAAACATAGCGACCTGCGCCGACGACAACACTTTCAACGAAAACTTCGGGACAGCGATAAACACGTGCACATTCGACGGCAACGAAGCACTGAGCGCCCAACAGGAAACGCCGAAACCGGCTACAGCGATAGCATCACTCGAGCTGTTCACGGACGCGGACCCGACAAAACCCTGCGCGGAAGCCCATCAACCAGACGCGAATGAACCGCTGGGAAGCGCAAAGCGGATAAAGCACACACTTTTCCAGGCTCTAAAAACATATAAAGCTTCCGTGGGGAGCACAGCTGCAATTTCCGGCCAGGTACTTAAGCAGAACAACCTCGTGCTTAACTACCTAAGGAACTGCATCAAAAAGTAATCCAACATCAAAAAGCCTGAAGATGCAACAGAGGCAAAGGCTTCAATAGAATTTGTGGATAAAACATATGGAGAAAGCAACGAAAAGTTCAAAGAAATGTTCGTCACTCCACTAACGACAGCCAAGGCAACAATTCGCTTGAATGAAAAAAACAGAGCCGAAAGAAATCGCGAGCATTGCGTCAGTGGAAGATAGAGCCGCAGCAATGAGCCATGCTGAAGGTGTGAGAAACGCCAAGGAACTTGAAGCAGCAAAGAAAGACGCACCTGCAACAGCGATTGATTCCAAAAAGAAGAAAAATGCAAGGGTAAACCACGGGGGGAGTGCAAAGAGAAAGATGGGTGTGAATTCAAAGATGGAAAGTGCCAAGCTAAAGTGACCACAACAACAGGGACAGATGGTAAAACAAACACCACAGGAAGTAATTCGTTTCTTATTAACAAGGCCCCTCTTTGGCTTGCAGTCTTGCTTCTATAATTAATTGTTAAAGGGTTTTTGCTCAAATTTATGAATTTATAAAACTTGCTATTTTGAGAAAAATTGGTACACCTATTATAACACGATACATTTTAAGGATTTTTGATGAAAGTTTCAAGACTATTGAGAATTCAACTATAATGTGTATCGCAGTAGCATATGTTTACAACATATTATAGTTGTAGGTTATGAAAATTGATTTCTATTCTCATTTGGTTTATCTTGTTTATATTATGTATATTGGTTAGTCTATAATAACAACAATTAGAGGAGAGTGTTGTGAGTGTATATACGAATATTATAATAAAAGCAGAAATGATGGTAATAGTGATAATAATGATTTTAATATTGGTTTTGATGGTAATGTTAGTGATAGGAGTGTTTTGAAGAGCCTTTTGGTTCACAGGAGTTTATACTGATTCAAAATACTATAGAGTAATCAACTGAATACAGAACTCTATGTCAGTAGAGTCAACACGGAAGAATGAAGCTGAGGCTACGCTTAAATGCACAGCGGTTTTTAATCCAAGAAAAAGCATCAAAAAGATCTTAACAGAGAAGACTGCTAATGACAACACAAACAAAGCGTAGACTAAGAATTATCGTGCAATTTGATAGCCAGTAGAAACTGAAATAAACTCTAGTATAGATACACACCCTCTTTGTGTTAATACTACATGGAAGTGCAC
>36739288_1
AAATACTACAGACCTTATTATAGTAATCCTTTCAGCTCCTCCAGGAGGTAAAAGGTAACTGAAACATCCAACAAAGTTTAGTATTGCTGTTATTTTTTTTTTTTTTAAGTTTATCCTACAGGTTCACAATACCGTTTAACTTATGGGCGTTGCGGCAGTGGGTTTCTTCACAACTTTTCATATATGCCTCAAACTGGTGACGAGCTTCAGCAGACAGTGACTTCTTCTTCATCTCCTTTTCTCCGTTGTTGAGCTTTAAAAAGTATCCTGTGTAAAGCTCCACAAAATCGTATGGAAAGCCGAGCTCTTCCTCATCGGTTTGTCCATCCCACAAATCAGCCGAGGGAGCGGCTTGGAGAGTATTTTCTGGTACACCAAGCTCACGCGCGACCTTAAAGACTTCACTTTTGTGCAGGTCTGATATGAGTTGCACATCCACAACACCATCACCCGCCTTGCAAAAGTAACCAAGGTAGCCATCCTCGTCCATGTTGCCTGTACCCATTACAATGGTCGGTGTTCCACTCTGGCTACACAGTTGAGCTACATAATACCCGACAGGGGCACGCATGTAGCTGCGCAACTGTCCCCTCGCAAAGTCCTTGCCGTCAATGCCAATAGCGGCTTCAACACTCAGCGACAACTGCCTATGAATATCGGTTTGGTCCACTACAACCTCCTCCGCACCGGCAGCACGAATGTTCTCACGACCACGTTCAAGTGCCCACGCGCTACTGCATATCGGTTGGCAGATGCCAACATTTCTCACGATCGGACTACCTTCCATGCGCTGGGCTCGCGAGCACAGCGACAACACAACGGCAGAATCCACACCACCAGAAACATTTGTTACACAACCTCGTAGCTTATTGTTCCGCATGTATTCATTCAGTTTGGTGCATTTTTTTTCAATCCATGCAATAGGGTTGAATGCGCGATGCCTTCGGTATTCCTCCAACCACTCACGTAACTCAGCATGAAGAATGGGCTCCTTCGGCATTGCGTGGCGATATGATACTTCACACCTCTCTTCGTTTAACAGTTATTTGTTGGTTTTGCTTGTGCTACTGAATCTCCGATGGAGATGCTATATGCTGTTGCACAGAGTTAACTGCGAATTACTCACTTGATATAATAATTATCTTTAAAACGCTCTAGTGAGACCAAAATCGGAATAAATGGTTCGAAAAAGAGGGAAACATGTTACCACGAGCAAATGAAATGATGACAAAACAGTCCTGAGGTAGTGGAGAACAGGGATTAGTACTGAGAGCAGGAAGAAGGAACAAAGTAACAATAAACAGGGGGAAAAGAAGAAAAATCGCGTGATAAGAACCAAACACAAGGCCCCATGTAATACATCTACTATATGAACTCAGTGCCGGGTACCCAAGACGAGAACACCACCAATGAACGTTCACGAATATATTTACCCATGTGTGTATTTGTGTGTGTGCCCGGTTGTAAACGTAACGCTTCTCACTTCTTCCTTTCTACCGCAGTATCACCTTCTTAACCTCTTCTCCACTCGCACGTATACAAGCGAACCTGCCCAACTCTTGTCAGTGTATAAATACATTGATAGTGGTTTACATTTTCTACCCTCAGCAACAAATAAACATAACAGCCAGAGTAATAATCAATGAAGACCAGCGAAGGGGGAAGTAAAGTGGAGCAACAGAAACACGAAAGGGGAAATGAGTGCCCCCTGCAGTCCACTTAACAACAATGTTGACTTCCTTTCTTCGCTGCACGCCTACATACATCACACACACAGGCAAACAACTTTCCCTCTACTATTTGCCCAACACAATTATTGATCTCTACACCCTCCCTTTGGGAATTGCAAACAGAAAAAAATCGCCTCAGCGGGACTAATTGCCAACGACAAACGTCGTGTTAACGGCATGCCAGTAGCGGTAAACAAAATAAAAGGCGTCTGTTTCACGTGGCCACACGCCGACTGGCGTAAGACGGGGGGCCGCGGTTAGTGCACACTGTTTGCTGTTGTCTCCCACACGCATGATATTACTCGAGCTGTGTGAAAAAAAAAGAAGACATCGTCCCTCCGCGAGGGAAATTTCTTTCACGAGGGGATGTAACCCGACAGCCATGGCTACTCCTGAGCCTCCGCATTTTCTTCAGCAGGAGCATCACCCGCCGCCTCCTCTGGAGCATCTTGTGCAACCTCCTCCTGTGGTTCCTCAACGGGCTGTTCGGTAGCTTCCTCAGCAGGTTGCTCCACCGGGTACGATGTTTCCTCCGCGAGTTCCTCAGTTTGCTGTGGTTCCTCTGCAGGCACCTCAGCCGGTTGTGAAGCTTCTTCCGCAGGTTCCTCAACGGGCTGTTCGGTAGCTTCCTCCACGGGTTGCTCAGCCGGCTCCTCAACTGGTTGCGAAACTTCCTCAGCAGGTTGCTCCACCGGGTACGATGTTTCCTCCGCGAGTTCCTCAGTTTGCTGTGGTTCCTCTGCAGGCACCTCAGCCGGTTGTGAAGCTTCCTCCGCAGGTTGCTCAGCCGGCTCCTCAACTGGTTGTGAAGCTTCCTCCGCAGGTTGCTCGGTTTCCTCCTCAGGTTTATCAGCTGGTTCTGGGGCCTGCTCCGCGGGTTGCTCAACTGGGTATGAATCCTCCTCTTTCTCGGGGCTCTTGAGGGCCTCTTGAATTGGTTTAGTAGAGTAGATTGACGGCGTTATATCACATGTTGCACCCGCTGGAGGAGCAGCGCTTCGAGAACCACTGACGCCAGTATAACCGATAGCCTTCACTTCGTCCGCACCAGTGCCCTTGGCTCCTTCTGTCCCTCTCTTCGTTCGGAAGCTGCTTATCAGACCTTGTTTGTAACTTGCCGCCTCTGACATGTCCCGCGTGCGCTGATCCCGCTTGTACTCCTCCATAAACCTCTCTTGCCATTGAATTCCCTCCATGACAAGGTCCCGACGCTCAGTGTTGGATCTACGGCGCTCCTCAATGTACGCACGGAGCACCTCCTCCTTCACCACTTCTTCCGACTCCGTTTCCTTCAGGTCGGACATGTTCACGAGCTCTGCGTGTCGCACCCACGTATCATCATTGATACAGCTTAAGTAGTCGCGGATAACCACATCATCGGGAACTAACGATTTGTGTGTCTTGTCCTCATCCACATAGAGCTGAGCAAGAGCAGTAGATGTGGGGTCAGCAGACATGGTGATACCGAGATGCTTTGCTTTTCTTTGATCACGTTGCAGCTGCTCCAGAAAATTTTTCCTAGTTCCCTTTTGATAATCTCACTTGTTTCACTATTACCTTTACAACTTTCGTTTTCGCCCTCTTTGACTTCTCCCTCACAACTCTTCCGAGATCCCAGTATTCTAGTTTGATATGATACGCTGCGTTGAGTTAAACCTTTTCGCCAAGTGCCACTGCGGAAGGTGTGACAATGCGAAGGTCAGTGGGGTGTTGGAAAAAAAAATGAAAAGGAGACGAATCATTTTGTAGCACATACACAAAATAAATAGATAACATTAACGAAGCGTAGCAATACCACAGGACAACGAAAGATCCGACATAGAAGTGCCTACGACAAAGTAAGATCAGCTATAAGTTACAGATATATCAAATACAAAAACAAATTTACATCTCACTTCTTCTGACTGCCACCAACACACCACAACCAGTAAACGAAACTTTACGGCAACGGATGGCAATTACAAGAAGTTTGACACTTTTTAAAACTCCCTACCAATACCTGGAAAGAGCTCTTTACGGTGCTCCCAAGGCAACAGCGACATTCAAGTTCGCAGGCGGCAACAGGGAGACAGAATGCGGCAAAGGAACAACAAACGCAGCAACCCCGGGGACAAAGGCGGGGGAAGCGCTCTACTGGGACCTCCTTTGTCTATGTGCTGGCAAAAGCACTGACACTGACGCCGGCCTCGCTTGTTGCGATGGCTGCGACGAAGCGCCCAAAAACAACGCCTGGACGGCTAACACTGACGGCAAAGAACGAGCCGAAAAAATAGCCGAGCGCTGTACACCTTATCTCGTTCCTGAGCAGCTCACCCAAAGCCTGCTGACTTCAAGGTTACTATCGCTCCTAACGCGGGCAAACATGCATAAAGGCAGCGGCAAAGCCAAAACGTTTGTCCTAGGATACATGGCCGACAGCGGTGTGGATGGGTGCACAGGAAAAACGAGCGCAGGCGAGACCGGCGCCTGCTTAAAATATGCCGCCGGCAGCATACTCAAAAATAAGCCTGAGCTACCGTGGCTGACAAGCCTAAAAAAGGCAGTGGAAAAAAGTGAAAAGCAAGTCGCAGCTGAAAAGACGCTGCGTGAGTTAGCCACTAAGCTAAAAATACTAAACAATTCAGCAGAGCAGATACTATACACAACCAGCAAAAGGTCTTCAGAACCTGGCACAACGGCAAAAGAAAACATCCAAACTCCGGCAGCTATCTGCACACAGTATACCACGAAAGAGACGTGTATTTCAAACAAATGTAAATGGGAAGGAAAAACAGAAACGACAGGGGCACATTGTAAACCAGGTGATAATCAGGTTACAGGCCAGACAAACACAGCAGAAACAGGAGAGACACCAAAAAATGGAGCAGCAGCAGATGGGTGTGCAGCGCACGGAACTGATAAGACAAAATTTGAAGGAGACAAAAGCTGTAAATGGGAAGGGGAAACTTGCAAAGATTTCAGTTTCCTTATGAATTAGAAATTTTCTCTGGTTGCTTCTGCTTTCATGGGTTCGGTAGAATTTTAAGGATTTTAAGAATTATTGCATGATTTTATGAAACTCAAGAAATTTCCTACAAATACTAAAATATAATATTTTGATACAATCTGATATATTTTAACACTTTTTGAAAAAAATTAGTGTAAATTAATGCTAATTTTTAAGAATTTTGTAAAATATGATTTTTAGTAAAATGTGTATGACAATTGTCTATAGGTTTAAATAGTATAACGATAGGGTATGAAAAATGGGTGCTATTCTAATTTTGTTTA
>36305535_1
ATCTCAAAAGTGTTCCCCACCTAACTTATTCCGTGGGAGGGTGAACAATTTCAACCAAACGCCAACACCGGAGCAGAATCGTGAACCTCATCGCCATAACGTGACGGGGGGCTCCTTTGTGGACTGGGAAACACTTGAACTTCTAAAGGATCAGCTGTCACATGGGGACACACTGATGAACGGAGTGCCCTCAACTGTCGCCGTTCTCGAGAACGTGGATGATGCTCTAAAATGTTTGTACGAGAGACAGCAAGAGGCTGATGAATATATGAGTAACCAGCAGAAGGCTGCCAACTGCACAAGGGAGCAAGTGCATGTTCTCGCTGAAGCAGCGGAGCAAGCCGTGGGGCTGATCCAGAGCTGGTGTTCAATGACTGCCCAACATCAGCGGGACACCACCACCATAGATGCCAAAGAGGAACTGACAGGTGTAAAGGTGTGTGAACTGGCAGCATTGTTGCGGTATGAGAGCGAGGTAGCCTCTGACGCCCTCTCGAAGATACGTCATATCCTCCTTAGCACCAGGCCGCCACCCAAAATGTCAGCGCAGGACGTGCAAAGCAAAGTACCCTCCACTGGTGATGCATCTACTGAAACATCGCGATTTGTGTCGTACAGCGGCCTCGTGAAGATGGTGCAGGGTCTACATGAGCAGCAAAAGGAGGCAGTTGACGCCTATGAGACGGTGTACAACGAGTTGCAGCAGCTAATTTTTGATTTGTCTGCAATAGGCAGTGGAAGGGAAAGCTGTGCCAGCGTAAGCAGTGAAAGTTGTAATGACAGCAGGTTGAATTCCTTAGAGAGGCCGCAGCTGTCAATATCGCGAAACACCAGCGACTACTTACATTACCCGATGAAACGGGCTGAGCCGATTATAAACGCGGTACGTGATTGTATCAACCTCAAAGACATTGAGTTGAAGGAACTTCGAAGCGTCATCCGACGCTCTGTAGTTGCACTCAGCGGCGGCACTTACGATGGTGAGGAATTTTTGGGCGAGAATAATGGCATTAACTCGTCTGTGGCGCGCTTCCCTGAGGGAACCCGCCTCTTGACGATGTGTGAGGAGCTCGGCAGGGCCGTTATGGAAGCAAAGACGGCGATGAAAGCAAATGATACCGGCAAGTTTTGTATGCATGACATGGTTGTTCAGCTGCAAAATAAGCTTAAGGGATTGCAGATGGTAGAAGCCGAGTGTGTGTCACTCATGAAGGGCTTGAATCACGTTAGCACACTGTACGATAATGGCGTGGAGACCGAGGGTGGCTCAAGCGTGGCCGCTATGTTGCGACGGTGGGAACTAACAACGGTGGAACAGAAGGTGGGTGTTGTGGATGAGCAGACATCGAAAGTAGTAGCTTTCCGTCACGAAAACATACCGGTCGGAGGTAATGATGATGACGCCATGCGATGCAGCGAAATCTTACGCACTCTCCTGCGCGGTGTACGTCGGACCGCCGAAGAATTTCTGGGGCTACATGGCGCGTGTGCGGAACTATTAACCGTCCTTGACGGCACACATGTTGGCCCCACCCATTTACACACGCCGCCGTGCGACGGGGACATGATACGATCGCTCGCAAGACACACAAAGGAGTTGAAGAAAGTGCTCAACTGTCATGCAGCTGAAACAAGCGATAAGAGCAGCTGGAAAGGTAGCGTCAGCGATCGGTTGGTGATGTTAACCGCGAAGGTGGCGCTACTGCAGAGTGAAAAAGAAACGCTTAGGGATGAGGTGGCGCGCTGCACCGACCGGCACTCCTCTCTGATTAAAAAACTCACGAAAGAGGTGGATCGGCTAAACCAGGTCAACCAGAAGCTCCTCGACGGCACAGAGAAACTCAGTGAGCAAAAGGGGATCGAGGAGCGTCTTGCAAGACGGCGCGCGGTGCATATAGCGCGATTGTTGGAAAGAGTAGTACCCAGGGTGCGCCTCGGGGGGTGCCTCGTTTTGTGGATGAAGTACGTCTGTGAGCGCCGAAAACAAGCAGTGTACGATGCGAGAGAGGCTGAGGAAACGAATTCGCTGCAAGTAGCAAGAAAACAGCATCAGCAGAATTTGATTCTTAGAATGCTGGCGGTTGTGCTCAATTCACTGCCAAGCACCAGTTCCCTTGAATCCGAGGCACCTGTCACTGAGCTTCTGTTGCTTCACCTCCTTCGGACTGAAAATCATGATTGCCTGGATGAGCTAGTCCAACGGAGGCTGGGCGCAGTGGCAGTGTGGAGACGGTCTCTTAAGGAACTTCTGCGTGATGCGGCTGCGTTAAAGGAGGAGGCGTGGTCGCTTAGAGAAGCGATGACGGGCTCGTGGAAGACGCAACTTGGGGGACTTCTTCATGAGGTGTCAGATGGCATCCACACAGCAGTTGCTTTCGTAAATGAACAGAGGAGTATGAACAATGAGGCCCTTAGGAATCAGGTATTGGGCACAGAGACGCTTTCACGCAAAAATAGGGAGCTCAAAAGGAATAATACTAAACTACTCCAGGAGGTGTCGGAGTTGCAACGAGTAATTGCCACTAGGGATGAACGAATTATTAAGCTAGAGCGTGAGAATAGGAATATCCAATTAAGTTGCATACTTACCGACAATGATAGCAGCACAACGATTGGCGAAGGCAAGAAAGACGACTACCATCGCTCGGTTGTCGCGGCCAACACGCACTGGCACGATCAGGAAAGGGCCGAGAGAGTGATGGTTTCAAGCGCAAAGCGGTTGGCGGTCGAGACCATCAACGCAATCGCAGGAAAGGATTCGGTGGGGTCCATTGCGGAAGTGGCAGAACTCACAGCGGAGTTGTACAACCGCACGACGGTATCACTGGAAGCCATTTGCAACGCCCATCCGGCGGCGCGCCGTGATTTCCTTCAAGTGGCTGAGGCCTGCCTGGCGGATTTACAAAACTTGCAGGAGGTGCGACACGAGATCGTGGAGCGACTGCCAGAGCTGCTCCGCGTCCCGTACATTGACTAACGCACCGCCATTCCAACCCGTATTGGAAGTTGCTGACGCTTATTAGCTGATCTCCGTTCTTGGTGGAGAATGCGTGTCTTTCTTTTTTTTTTTTTGTACCATGTTTAGTATTTTAATGGAAAAGGATATGTGAGTCATGTTAGATAATAAAGTGTGCGTTTTTCCTTTACTTTTTTTCCATTGGTTTGCTTGGTGTTGCTTCCCCACTGCCGGGGAACGGACGGTAAGGTGCGATGTAGGTGAAAGGAACAGCGCTTGAACCATCAGCTCCGCATCTGTGTGGCTTAAAAAGAAAAAAAGAAAACAACTGTACGAGAATGAGAAATACATATTGAGAACTAAAAGACAAGAGAATCCCTCTTGCGGCGTGGTGGCTGCAACTCTTTCCGTTTGCTTTGCCTCATTTTTGTTGCCTTCTCTTCTCTCACTTCTTTTTATCACCCCGCCTCCAACACTTCTGCTGTCGCTGTTTTGGCCACGGCACACCCCACGTGCGACGGGTTGGAAGGAGTTAATTTATCAAGAAAAACAAAAATTGAAAGTAATATTACAACCCGCCACCTGACAAAGAAAACTTTTTCAAAAAAAGAGGTAAGGGGCAAAGACTTAGAGAAAAAGTAAGAGAAGGGGGCTGAGATTCACCCGAACGAAAGCCATAGGTACAAGGTAGGAAAGAGTTTTTTTTTTAAAAAAAAAGGAATAAACATATCGCGAGTACATACGTGTACGTGCAAGATAGGGTGAGGATTAAGTAAGTGATGAGTCTCTGCGAAAACTGTGAGCTTGGCGAGAACTGCCATGGTGTTGACGATATCGAGGAAACTCTTCCCATTACCACAGAGTTCCATTACGAACCCATCTTTCAACCCTCCGATCCACACCATGACAAGACAGAATACTACAATATTCCCGGAGATTACGTAAAGGAAATCGAGGTAATGGGCCGTAAAGTGTTGAGTGTCGATCCCACCGCCTTAACCGTACTTGCGCAACACGCTTTCACCGACGTGCATCACTACTTCCGCGAAGATCATCTCTCCGGCTGGCGCCGTGTTCTTGACGACCCTGAGGCAACTGATAATGACCGCTTCGTCGCTACAACGCTACTGCAAAATGCCTGCGTCGCTGCTGGCCGCATCCTTCCCGCCTGTCAAGATACGGGTACTGCCATTGTATTGGGGAAGCGCGGTGAGCTGTGTTGGACGGGGGGTGAAGACGAGAAATATCTGTCCCATGGCATCTGGAAATGCTACGTGAGTCGCAACCTCCGCTACAGCCAGACTGCTGCCCTGGATATGTTCAAGGAAGCAAATACAGGCGACAATCTGCCGGCGCAAATGGATCTGATGGCCGTGCCCGGAAATGAGTATCATTTCCTCTTCGTCGCAAAGGGCGGTGGCAGTGCCAACAAGGCGTTTCTCTACCAGCAAACGAAAGCTCTCCTAAACCCGAAGTATAAGTCAGCGCCTTTCTGCGTGATTGCGCAATACATATATATATATTATATATATATACTGCTTGGTGTCCAGACACAGCACGACGAAGGACGCGGAGTACGTGTTGAAACGAGACTTGAAGGAGGAAAAAAATGCCTCCCAGACGTTCCTTTGTTTTTATTACAAATATCCCTGATTACTTGCTGCAACCACTCGCCGTCGGCAACAATAACCTCCACAATAAATTACGCGCTTCAAGAGACCCACGCTACGAGCGGCTACGGTCATTCCTCAGTACACACACATCAGGTGTCATGCACGTGATGCATCTGGAAACGCGTGGCTATGCCCTTGCCCTCTATGCATCGGAAGAGGAAGCACTTGCGGCCTGCAAGACAACAATCACACCTAAATATCGGCAGTGTGAATACCCACCAATGGTGTTACGTATATTAGAGCGCCCGCGCCCGGCTCCCCTTCAGTCGGTTTATACACCAACAGTCACGATTGAGGGAGAAACAATATTGAAGGAAGAATTAGCAAACACAAGAGGTCTGGAGTTGGTGTATCGCGGCCGTGCTATTGCG
>36865220_1
CTCATTCCTTCTTCACTTCCCTTATCCCCACGTAATTAGTTAGCACCGCATATGGCTTTCCGCTAAACTTCCTCCCTTCGAGGACGCTAAGCATCTGGTGGTGCATGCATGAAAGGCTTTTGGTTACCGGCCATAGAGGCAAATGGCTGACCCAACGCACTGTATGCCCACGCCCACAGTGACGCACGACGCCAGCGATTCCTCTCTTCCATAGACGTAGCAGACGGTGCTTCATTACCTTCCCCTGTGGGTGACGGATCTGAGGCTACTGGTGAAGGACCATGCGTTCCCGCAAGGCGTGCAATGGTGAATACAAAATTATCCAATGCCGGATCGTCGGTGCTCCCGCTTGCAGCCACCCATGTGCCAGACTGCAGCTCCCCCTCCAACTGTTGAACTCCCCAACCACTAAAACCGCAGATCACAACAATATCTTTTGGGTCTGCGGTGCCATCCTCAATTTTTTGTTGAAGAGTGTCATAACTCCCATCGATCCATAAAGAGTGGGATAACGGAATGGCATCGTCAACATCAGGAATTCGGTGAAGTAACAACATAGTAGAGTCGAAGGAGCCACGACTCACTGGCCCACCAATCATCACAGTATGATTGCATAGATGTTTGGCGAAAAGCGGATGGGCGCTGCTCAGCCTCATGGTCATACTGACGGGCATCAAAGCACCCTTATCGTTCTCCAGTGGCTTATTCAACACCAACGCAGCCGATTCATTCGGTGTGACACGCACGACGATCATGACGGTATAACGAAAAAAGTCGTAGAGCTGTGGGTGTGCCAACAGCAACTGCGCTTTCTTTGGAGTGTCAAAGGTAGCCTTCTTGTTGCTGCTCCTATCGTCACTTTCCTCCTCGCTTATCACACCTTCCTCACTGGAAGTATCCTTCGTTTCTGCCTTTCCCTCTGTATGTACGTCCTCCTCTGAAGTCCGGCTCACGCCCATATCTTCGTAAGGGACACCCTCCAAAACCTCGGACAGTCCTCTAGTAAGCGAAAGGTGATGCATTCCCTCAACGGCACTAACCACAGTGAGCTTCGGCGTGGGAACGGACTTCACTTCCTCTGGGGGTGGTGCAACAGAATTGGAGTATTTCACAGCCGTATCAGTCACGTTGGCCAACTCCCTCAACGCAGCAAAGGCATTGCCAATCTGCGTTGAGGTGAACGGTGTGCTCTCAAAGCTTTGTCGCAGAATGTCCACCATCGATGGTGACTTTGCTTCCATTCCAGTGTTGTTCGCATCACCACCACCGTTATTGGCGAGAGGAATGAAGAACTCCCTCCCACCATTCAACCGCCGTACGAGTGCATCGACAAACACACGAGTTTCATGCCACCCAGAGAGTTTCGCTACATCCATAGGCACCCACTTTCCACAGCGGTGATCATATACACGACGTGGAGAACATGTGAGTGCAGTGCGCATCGCTACATCCTTTTCCACCTGCGACGCCTTTTTGTACAACTGCTTGTATACAGTGCGAACAATTTTCTCCATCCTTTTGCTTGGTCCTTTTCCTCACACAACCTCGCCAGTCACCTACACTACTTGAGCAGAGGGAACCTGGCAGTTCTGCACGGTGGGGACATAAACGCCAAGTGCAGCGAAAAGACCACAACAGATGAGAAGTACGCCGAAGAGAAAAGGTACGCGTGCCACAATAAGTAAAGAGAAGAGCAGAACCGCTGGAAACGCCAGCAGATCACATTTCATAAAAGGAAAAAATATGTGATGATGAAAGGGACTACATAAAGTAGCAAAGGTGGAATAAACCGCAGAATCCCGCCCTCCCAATCCCCTTCTTTCGCTCTTGATACCGTAGCAAAGGCACCCCATCAACAAAAAGAAGCACCAACGGTACGGTGTCCATCCCCGGAGCCCAGAACAGAATGTATTTATTTTGACGCTGTTGATCAGGTCGCAAGAGGTAAAGGAAAAAAACAAGTAAAAACAAAGTAAAAGAGACCACGCAGGAAGTACACACTAAATTCTGGCGGGCGCACCTCATGCACATACACCTTCATAACAACGGACAGCACGTAGACCCTGATTCAAAATGTTGAAAAGCCAATAAAAATCCTGCTGATTTGGGGAATATAACGATCCCTCGTATCTGCACGACGAACCTAAACCATGCCCTCCGCAGGTTCCTCGGCTTCCTCATCGTTTACAACTACACGTTTAACGACTAAATTCATTGGATTGCCTTTACGCGATTCGCGTATGCTCGCGGCATTATCAATGAACCGCTGCTCCTCCCACGCTGACTCCAAAGAGCTCCAAAGCCGCCATGTCACAACAGCCATCATCGGTCCCACCGGAAGGAACATGCGATTGTGGTAAATGGTGAGGTAGAATCCCATTGCAGTAGATATGGAGGAAACACCGGTTAGACCAAAAATACTCCACTGATACAAGTAAACGCTCCACGAGGCGCTTGTGTGCTCCTTTAGTAGCCGCGTGGACCCCTCTTTCGAAAGCGGGCCCCCCGCAGCAGCAGGAATCACATGTACATCAGTTCCCAAAGCGCTTGCTCTGGCGACACGTTGGCGATGATCCCGTTGACTGGTGAAATCCTCAAGAACGGACAACCGTGCCGCTCGCCGCACCTCCTCATACGTCAGCTTCGGTGCTGCAGGTCGTTTAATGGAAGGCGCAGGCGGAGCGCTGACGCTCATCTGGGAGGGTTGCTCCATGGCGTCACTGCGATAAACTTTTCGTATCAATATAGTGGGTAGAGAGCGGGGTGGGTATTAGGTAGGTGATGGATGGGAACGAGTGACGGTTAACCGAGTTAAAGGGCAACGCGGAAGCAAGCAAGACAGCCATGTGCTTCATTTTTAAAATATTACACAAAATACATTTCACTTCCACTGATCACAAAAAGAGCGTATGAATTCATACACGTCCGTAACAGCATGTTGTGCTTCCTCACCAATACCACTAAATCACTCGACAGATTTGTTTGCGGTTGAACCCTCCTCAATCAGTCACCCCCATACATGGATGCGCTTCTTTTTTCTCATTCGCTTTGGAATGTGGGTTGCTACACGGAGCGCAGCGGCACCACGGCACCGCAACTCGATCGTGAATTTTCCGTAGGCAACACAGCACACTAGCGCAAACCAAACGAAACATGAGTTATGGCTGAACCCCACGCGAGATTCACCTAACAACATACGCTACCGAGGTGCCACACAACCAAAACCCGGTACATACTTGTACAAAGAAATAACCACCAGTTGAATGCAAAGGTCTTCGTTATCCACATTGTGGTACCGTACAGTGGTCCACACCATTTATTTTAGAAAAAAGCACAAAACCGCACCTAATAAACCCAAACTCCTCACTTGTACGGAACGGTGAGTCCTTCCCACTGGGACTAACGGCAGTGCTAACCGTAGCCGTAACGTCCCACTTTCGTGTAACATCTACGGGTCAAAGGCTTGCGCAGTGAGGCGGCTCCCCTGCAGAAGTATGGCCTGCTTTTGTTCGAGATCCTTCTGCAGTAAGGCGAATTCCGATCTGCGTTCCACTACAGTCCCCAATTCCCGCTTAAGGTGCTTCATTAGCTCCTGCACCTCGCCACGACGCCGCTGCAAGAGCTCGAAATCGTGACGCAAGATTGATTTTGCCCCTTCCAATTTTGCTATGCACAGCACCGCATCCAGCTGCTGAGACATCGTCTTCTCCTGCTCTGACATAAGTGATAGCAACTCCTCAAATAACTTCACCCAACGCCCATCCACTCCCCGCCGCGCCGTTGTGACGCGCACACGCTCCTTCTCCACAGCATTATAGACATTGTCCCGTTGGCTGCGCAATGCCGCAAGGCGAGTAGCGAGGGTGTGACCCTTGTTAGCAATGTTTCGTAGGACACAGACGTTAGTTGAGGCGACAGGAAGCTGGGTCTGCCCAACCCCCGCGTGATCAGAACCTATACCGGTAGCGGCAAAGTCACCGATCAATTCTTGAACTGAAAGCTCCTCGAAACCCCACTGAAGCAGTTCCCTTTGTTCATGTTCCCACGCTGTACGTGTAAGCTCTACGCTGGCTACGCGTGATTCCTGTAAAACGTGGTGCTGCCGCGCGCACTGAACAGCTTCTTGTAGCTTCTCACTGATTTGCTCGCGGAGCTCGCCACAACGTAACCGCGTGCCGCTCAACTCGTTTTGTCGTCTCTGCGTATCGTCAAGAAGCGACAAAACAACAGCCTCCTTCTCTTGTATACCCATGCGCAGATCAAGCATATCATCCATTAGTAAGGACATCACACCCTCCGCCTGAGAACGAAGGGTTTTGTTCCATAATTTTTGACCTTCAAGTTGTTCTCGTATGGAACTCTCCAACTTCCTGACGGATGCAACGACAAAATCGGCCCTGGATGTGCATATATTTTTTATTTCTTCCTTTTTTCTTGAAGTTTTGCTCTCGGAGTCACGCAGCCGGCCCAGCTGGTCTCTCAACGTGTCCAGCTCCGCGCTATGAAGTTTCTCAAGACAACCCAGCTCCATCCCACAACGGCTCTGTTGCTCCACATATTGACTCCGCGCAACGCTGTCGTCGCTGGCCCTCACTGCCGCAGCCTTGCGATCGGCACATTCAATAGCTTCTAGCGTTAATTTTTGAAATCTCCGTGCAGCCTCATTGGCTTTTGTTGAAATGTCGTTCATGCGAGATTCCATTCGCTGTTTGGCAAGTTCACGAAGTTTTTCAGTCGCCTGCCGAAGTCCATCGCGTACCTCTGTGGTTCTTTTGGACCTCTGCTGGGCGCGGTTGTTGAAAAAATCGAGGTATGTCGACGCCATCTCTCGGAAAAAGGTATTCAGCAGTTCCTTTCTCGCGGTCGCGTCCTGCAAATATGACAGCGTGTGATTATGTCGTACCTCACGAGCCACTTCATTGGTTTCTTTATGCAAGTAATCAACAACACTACCTGCAATTGACGCGAGTCTCTCCTTATTCCACTGCTGAAACAGACGG
>36412056_1
GGGGGACCTCCAAAAATGGGTCTGCCAACACTAGCTACTACCTTTTCCTCTTTCTTTTTCCACTCACACCGCTGGTTTCTCCAGTCTTTTCCTTGCACCAACAATCATCACCGAAAGATACTCCTGTTTTCGCATCACTACCCTGAAGGAGCACTACAAAGGAGGAGAGAAGGCCAAGGAGGGGGTGAAAGAGGAGGGGGAGGGGCGCAGTAAAGTATGTTTTGTTGCATTTCTAACTGTGTGCCGCACGAACCGGTGGTCTCACGCTCCTCCGGCTGCTTGTACGAGCGGTCGCTGATTGAGAAGTATATTGCAGAGCACGGATGTTGTCCAATAACTGGTGAGGCTCTTCACAAGGAGGATCTCATTGCAGTGCGCCGGACACCTCTGACAGGTGCAACTTTTGTGGCGGATGAAACTGTGCCTGCATTGCTCGCGAAGTTGCACTCGCAGTGGGATGCCATTATGCTTGAGCAGTTCGCACTGCGACAGCAATTGACACAAACACAACAAGAGCTGGCTCAGGCTCTTCACCAATACGAAGCGGCGTGCCGAGTAATTGCGACATTTCTCAGTGACGGCAAGGCGGAGGAGGACACTCGCGTGGTAGAACAAACTGAGTCAGGCGCAGGGGATGGTAGCAGCGAAGGAAACCGTGTGGATGAAGAAAGAATTGTCTTACCCGGTGAGGTTGTCCGGGAACTGGAGGAACACGACTCCGCGCAGCGGCAGAGGCGGAGGACCCGGTCGATGCCAACTACATTGGCGACGCTGCAGTGTGTGCAGGGCTTCACAGAGCGGAATTCTGTCCATTTGGGGAGAGGAGCATGCGGCGTCAGCCGTCTGGTGTGTGGCAATGTTTTTGTTGGTTTGGACAACGCAGCTATAATACGCTGCGACGTACGAGGTGGGCAGGTGCAGACCGCGGGTGTCGGTCACGAAGGAGCGGTTCGTCATGTTGTCGCCATGTCGGGGTCTTGCGGTGACGGTAATACCAGCAACGGCGCTCTCCGCGTAATATCTGGATCAGACGATGCATCGTTGCGTTTCTGGGCGTCTGAGGGAGAGGTATTGGTTTGTCAAGGCGTAGTGCGACACCATAAGGGAGGGATCGTTGGTCTCCGCAGTCTCACATCTGGCCGCTTGTTCCTATCCGCAAGTTCTACAGAGGTTGGGCTGGTCGATGCGGTTCGATTGGATTCTGTTGTGTGTGTCAACGGGGCAACAATGGGATCTTCGCGAATAATCAGTCTGGACGCACATCCGTACGGGGCACTGGCGGCAATAGGAGTGGAAGGAGCGGGCTTTTGCATATGGTCCACTGCTTACATGTGCGTGGACACCACCGTTTCGCTGAAGGGCAAGGGTGACGTGTGCAGTATTGCTTTTAACGGGGACTGCTTCACCCTAGCCACCGGTCTGCGCGATGGAAAGGCTCTGTTATGGGACCTCAGAAAACTGTCCACACCTTTCCGTGAAATATTGCCGGAAGCAACCGCGCTAAAGGGGTCAGCTCTCAGTGGTGCAGTCTGTACCGTTGCCTTCGATGACTACGGCAAGTATTTAGCCGTGGGCGGGTGCCACACCCGCCTGTACGACTGGGCGGCGCCATCTGAAGGTCAACAGGAGTTGTGTACGCTGAACACAGGCCCACAGTCGGTTGTTGGCATCCTTTGGGACGTTGATGCGCAAGGGCTTGTTAGCTGCACTGTAGATGGTGTGGTGAAGGAGTACAGATCAACATGATAAATTATTAAGCGGGTGGATGGGTGTAACTGTTAGCGAGGATCACTTGAGGGATGGTAGTGCAAGCCCACACTGTTGGTGCCCCCATCTCTGTGTACGCACTTTTCCGCTTGTCAGCACCAAGTAATCACTAATGTGAATGGGAAGGTACAAAAAAATAGTGTTACCGCTCGTGCCAGACACTCTTGATATGCATCTATGCGTAAGTGTTTTATATGCAAGGTTCTTCAATTTGCTCTGACTTTTTTCTGTTCGGCTATTATTCTTACACATCTCTGCCATTCTCCTAATCTGCTTGCTGACATCTGTGTTTTTTTTTTTAGGTGGTGTCTGCGCTGTTAGCCACCATCGAGGGATGAGTGAGTTCCCGTTGGTGTCACCTAACGTGGATTCTGATCGTCCCCCCTTAGGTGCGGCACCCCGTTTCTTCCTTGGAGAGTCGAACTTCAGTGTGTATGAAGAAATGGCCAGGCAATTGAAGGAAATGGGGTGGTGCGAAGTGCGGTCGAAAGGTCGGCTCCCGACGTGTGATGTTATTTTGGGAGATCGCTTCACAATTCCATACCCACTGCTTCGCTGCGAGTGCTTACCACCTACTTCACGTTACAGCGGCAGCAGGTGGCTAAATTATTTTCGAGGATCGCACCGGCTGACGTTAAAGGCATCCATGGCACGCCTGTTGCAGAAGGCTGACAGCACCTGTGGAGAGTGGATGCCGCGGTCATATGTTCTTGGTGGTGATCAAGAGCGACGGAAGGATGATAGAGAAGCATTCCTGGAGCACGCAGTGAGGGACCCCACTCAAGTGTGGATCATCAAACCGAGCAGTGGCTGCAAGGGAAAGGATATTGTGTTGACACGCAGCGTGGCGGAGCTTGAAGTTTTCATCTCGGAGTTGGACCCGAAGTGCCGCAGAATATACTTGGTACAGCAGTACGTTCAGCGTCCGCTGCTCTATCGAGGGAGGAAGTTTGACATGCGCGTTTGGGCGCTGCTGAAATCGCCGTACACAATATATGCCTTTACAAAGGGAAGTTGTCGCACTTCCAGTAGTCCGTATGACCCAGACGACATCGAAGACTATCTCGTTCACCTCACAAATCACTGCCTACAGGAAGATGCTCCGGAGTTTGGACAGTACGAGGAAGGCAACGAGTTATGGTTTGAGCAAGTCGGTGCTTACTTGCATGAAGTTTACCGAAAGCGAATCCTTGAGGACCGCATCCTGCCACAGATTGCTAGCATCATTATTCGTACACTGCTAGCCGCGCGGGCAGAGCTTCAAGTGCTGGAAAACGAACCCTATCAGTGCTTCCAGTTGTTTGGTTACGATGTCATCGTGGACGAGGGGTTAAGCGTAATGTTATTGGAGATAAACGGATCGCCGGGGGTCGCGAGCAAGTATTTGCAGCCACTAGTACGGGAGATAATTAAACTCGTCGATGGAGGCGAGGCGTTGAACGAGTGGAACGTTGATGCGGTTGGATTTGTAAAACTCTGGGCGGAGGGCGATGAATTGCCTATCGGGAGCACGTGAGGTAGATCCAAGGCCGTGGTTCGATCACCACAGCTGCACCTTTGGGTTCCAAAACAATCGCTTCCCTCTTGTCGTTTCCATTCTTCTTCCCCTAACATTTTTCCACTTATGCTGTTGTATGCGTATGTTTGTATTTATAGAGATAGATAGATGGCGGATATATTAAAAGCAGCGCTTTTGTGTCTCTTGTGCTCACCCTCATTGAGCGCGGGCGTACCTGATCCCTTCCCCCCGTCTCCCTTTCTTTTTAATAATAATAATTCCAATTACCTCTTCGTTTAGGTACACGGTATGTCTGGTGGTGTTAATCCCACTGTTCGCCTCAGCGCCACCGCTGGTGGAGGCACTGGCACCGCAGGCAACAATGAGCAGGCGTCACAGCCGAGTGATGCCTCAGTGTCCAAACCGCAACCGATAATGTCACGCGCCGCACGGAGACGTGCAAAGAAACCACCGGTTATTGTAACCCCTCAAATGCGGGAAGACGCACGGGAGAGGTTAAGGGAGCTACGGAAGTACCACCGGTTGCTGAAATCTAACGGAGCGCGCCGGAAGTTGGCGAAGCTTCGCGCACAGAAGCGCCAAAGGGATGTGAACCCCGTGGATGAGGTCTGCGCCCGTTTCGACACCGACTGTAGACCGCGAAAGAAGAGTCGGCGTGAGTAAAAGCAGAAGATGCGGTAGCAGCAGCGACAGAAGCTCGAGACAAAAGGTGGAGGCACCGAACTGCTGGCCGTAAGGAAGGCGCCTTGGGGGCAGCGAAAGGCGCAAAAGTAAAAAAACAAAGAGGGAGTGGGCATGAAATTGCTAGTGGTGGGGTTCTTTCCATACTAGTGGGCGGAGCTGCGGGCTATTTTTCTTTTGCATGGGGTCGTCAGTTCTGCGAAAAAAAAAATATCATCCTGAGGCGCTGCTACACGCACCCTCGCGTGAAGAACCCCAATATGTATTCGGTTAAAATCGCTTTAATTGATTTGTTGTTTCTAGTGCAGACTGCTGCACCGCGGCCCATACCCTTCCCTCCAAGGTTTCCTTTTCACCTGTTGTTTCTCGTATTGCAAATCTCCTCTCCACTTTGTTACTGGCTTGGGTAGGATCTACATATAGAGAGAACACGTGTGGGTATTGGTGTCTGCAGTGAGAAATGAATGAAGAACCACCTCAGATGGGGAAGTTATTGCTGGAAGCAGAGATCCCAGAGGAACTGTTGAAGGACAAAACACCACAGGAACAAAACATAATCATGCGCGGTCACCTAACGCAGCGCCGCTTCGAGCAGAACGAAACGCCTGTTGTTCGGGATGTGGTGCGGCAAAAGGTGAAGGAAGACGTACGACAGCTGGGGCTGAAAACATATCCTGCGCAACGACGAGCGCAGACGACTAACCAACTGAACGTCATGCGGGAGATGCACCAGGCCACGAAATTCAGAAATCCTACGGCAGCCCCATTGCCAATGCGGCTACCGCCACTTCTAGGAAAAATGCTGCGGCGGCAAAACAGTACGGGTGCGAAATCTACGCTGCTCGCACAGGATGGCGGTGCAAGTGCGGTGAACCCCGACGCTGAGGTTGAGAAGGATGGAAAGAGGTTGGCCTCGGCACAAGGGCAAGGTGACAGAGTTAATCCCTCTGCGAGTGGACGAAAATACTTTTTGTTGGAAGATTTTGATAGCACCGATTTTGAGCTTCATACGCCGGAAGAGTGGGTTGCGCTC
>36838488_1
GCTTACCATGGAAGCGCAGGTGGTTGGGCCTCCTTGTTTCTTCGGCGCTCCAGAAGTGCACTCATCATCGTCGAAGGTGGTGCCATACGGACGTTACTTCACTAAAAGCGGGTACTTTTTCCCTCCTCCGCTCATGAATGACGTGGATAATCTTCTAAGCTCATTAAAGACCTCGACCTCAAAAAAGAAACGGCAATCCTAACACCGCAGATGCCTTCTAAACAATACAAAAACCGATTGCATCATATCTACGTTCCTTCTAATTTCTTGTGTTGTTTTTCTCTGCTTGGGATGCGGCGCGAGTCAAGAAGCTAGCGCCCGTGCACCCCTCTCCTACCCAACAATGCACATATCGTGTACCCCATTCATTTCACTAGCTCAACAAACTACAAGGGAGGTGCCTAGGGCATAAACAAAACTCTACTACGCAAGAGCGCGGAGAAGCTGATCAGGAAAATGGTGTCTGCAACGGCAGTTCGTCGTTTTGGTTACGTTGGTGCGGCAGCAAACTGGCTTATACCCCTTGCTGCCATTGTTAATCTTCCTACGCGCAAACCCAGTGAGATTGACCCTCTGATGACCGGTGTTTTGGGAACGTACAGCGCAGTGTTTGTTCGATGGTCGATAGCCATCTCGCCACCAAATTATCCCTTGTTTTTATGTCACGCGACGAACTGCGTGGTGCAGGCCGCAACCCTTGTCCGAAAGGCAGTGTGAATATAGGGTGTGCTGACTTGCGTAGTGAACACCGACGGTTCTTTCACTATATAAACCTCTAGGAATATAAGTTATCGTTTACATCCCTTTGTTGGAGCGACTCCCCCGTGAGAGGCAAAAGAGTGCATAAAGTCAGGAGACAGTGTGACGAATATTGAGTGAGATGAGTGTCTATATCCGACTTTCAGTGTTCCCTACCCATGCATGATTAAGACCGTAGCATCTGAGCATCTACCGTTATTAACTATGTGAAGACGGTTTGACGTATCCTTTGAGTGAAGCAAAACGAAAAAAAAGAATCCCCCTTCTTACTTTAATGGCGGTGGCCTGCTCCAGCCGAGTGACTGGCTGTTCTCGGTTGAGTTACCTTTAAATGTTGTTTCCCCCCTTTATGCTAGTTGAAGTTGTGTACCGCAGATTTTTTGTAACTCACTGAAGGCTAAGGGAGTGACAACAGGGGAAACAGGTAAATATTCAACGTTGTCGGGTGGGGCTCCTGTATTATGTTACTGTCTGTAAGGACACTGGCGAAGATGCTTGTTTCATGAAATGGGTGGTGATATTGCAACGATCGGATGTTAGGCTGCTGAAGAGATTTGTCATTGCCGGAGGGGGGCGGCCTGGAAATTTTGTGCATGACATTTTTTGTGAGTTACCCTGACATTTTGTCGCTAATGTGACGTGTGATTGTGCATTCCAGCGTGTAAATGTCAACGTGTATTTAGTCGCCGCTCGTTTTGCTAGACGGCAGCGCTGCATAGCTGCTTGCGCCAACGTCGAACATATTCCCATTTGAAGGTAGTTTGCGGTGTCGAAGAGAAAAGTGTCTCTACCACTGGATCTGCTTTTGCCACGTGTGTTTGTGAATAATGAACGCGGCACTCTTCAGAAAGAAAAGTATTAAGCTGCTTCTACGTTCTGTTGTTTTTGACCCTGTTTGTTCGGAGGGGTGAAGTATGGGGCATACGGAGTGATGATTGGCTGTTATGCAACGTTTTGTGAACTGTTGAGAGGGTATGTTCCTGTTACTTGGACTTTTCTTTAGCACTTTATCCTTGGGAGGGGTTTGCCAACCGCGTGCCTCTGGTCTTCAGCCGTGCATTTCTTTCCTCTTTCTTCAGCCTCATCGTTGTAGGGCGCTGACCAGGCAATATACAACTTTTAGGGAATTTTGCTCCAAGTAAAGATTGAATATTGTGGAAAGAGGTTTTAGCTGACCCACAATGACCTGCGTAAAAGAGTTGTTGCAGCTTCCAACGGACGAGGTGCGCGCTTGTGTGTTTCCCCTTTCTGATGTAGAGGTTACTTTAGTCCTCTGTGAATTGGGAAAACTTCTGCAGAGATGGCTTTACGCCACGCGCTACAAGTTGGTTTCCTCATTCGAGGTATTTCTTCATTTATTTGTGCACGTAGCGGACAGAGAACCGAAAAGGATAGCCAACGCTTTCCTCGGTTCATGTAAAGAGGGCCAGCACCTGTCGTTGCTCGCAGATGTATGTGAAACCCTCTTCTCACCATCCCGGATTTCCCTTCTTGCTGAAGTGGACGTAGAGCTTTTCTTAACATTCTTAAAGTTCCTCTGTGACATTCCTGTATTAAAGGATCGGCTCGGTAATGTTCTGGTGAAGATTCTCCTGGAATTCCTCTCCGCTGCGGTGGAGCGCGATGGGGACTACCGTCAACCCCGAGCATGTGCAAGCGTGCTCATCACCCTCACACGTGGGTCAAAGGCAAACAAAGATCGTATGAAGGTGGAGTGCGACCGTTTGGGGGAGGCCCTTGAAAAAACAACTGATGTCTATCTGCGACTTCAGTGTGTTGAGTTGCTGTTTCGACTTCACGTACACGACGGAACAGTTTTAGCTACTTCCTCATTGTGTGGGCTACTGAAGAGGGGTGTGCCAAAGCTTCCAAACGATGAGCATTTATTAACAAACATGCTGGTCTTGCTAGAGTCCTACGACGCTGACCGAGAGGTCCCACGAATTCTGCAGTTTACAACAATCCTTGTTGAAGTGGACAGCATACAGGTATGTGGGCCCACGAAAATTTATTTTTCCCTATCTATGCTCGTAATTATGATGCCGGGGTACACCGGGGACAACATTACAATTCCATATGAGCATATCCGTTCTATGAAGCTAACTAGGGAACGTAAACTGGGACTTCGTTTGCACGTTGTTCCACCGCAGCTGTCGGGTATCATGTCGTTTGAGGCGTTGAAGGACACGTTAACAGTTTCGTTAACGCAGGCGACGGTCGATGCCTTTCGCGCATCAGGTATTCGGGATTGGGTTGCTGCTAGAAAGAACTTTGCTCCTCTTGGAAGCGCTCGGGAGGTGAGGGACACTTCCACTAAGCTGTATGCGCTGTCGGTTCCAGAGACGGAGAAACGTGGGAACACCGAAGGATACAATGCTGGTGAAGGGCGGGCTGCAAAACGGGACGAATTGGGGATGCCTTTCTTGGAAATCAAAGAGGAGGGGCACCCATCTGGTGGGGGAAGGGGGAACGGAGACATGGGGATGTTTCACGATCTTAATGAGGTCGCCACCAGCAAGGTTACGCGAATGCGCCAAGACTGCCGCCGGGAGCTTCAATCTGTGTTTCACTTCGCGGAGGAGGAGATAGAGAAGATGCGGCGAACAAACGCATCCGAACGTGATGCTTTCAACACTTCATTGAAGGAAGACTTGATAATGATACGGCGCGTGGGGGCTCAAGTGAAAACGAAAACTGCGGAGTGTGTCGAGTCACTTAACCAGGAGTTGACTGAGACTCAGGCTCTCGGTGAGCTTCTCAGGGATGAGCTGGGCAAGCTACAAGACAGCCTCACATCAGCGCTGCACAGCTCTGAGGAAGCTGAAGTGGGGCACCTTATTGAGCTAAAAACGTTGGTTGACGCAGAAATGAAATCCATTAAAGACAAGTTGATGAGGCTAGTTTCTTTAGCAGGGCCATTCCGGACGTTGGGAAACCACACTTTGCAGCGGGAGCCGGTGGCTGGTGCTAGCACATAGAGAAGCGGCCTACAAGGCGGTCACGGAAGTCCCAACGCAGCTGTGACCGCCTTTCCCGTGCGCCTTTAGACGCGAAGGTGCAAAATCCCTACAGAGAACGGTTTGTTCGCATAAAACGGAACGCTCAGGGTGCCGTATGTTACCAGACGTCTTATTCGGTGTAAAGTTTTTCTCAGATTTTGGTAGCGTCTCCTGCACCTCACCGAAGAGAACAACAATAATTCCAGTCGACAAGTACCATTCCCTCGCATATACAATCACCTCGCCATCTTCTAAGTAGTGATACTGTGCTCCCTCAGCAAGCAAGGTTAGCACGTCCATAGGCCAAGTGGAGATTATTGAGTTGGAACTCCGGTATGCCTGAACAATGGAGTCGATAGTGTAGCTCCGAAGCTCTGAATTCTTTTTGTGCAGTCTACTTCTTCGCAGCCGGTACATTCCCAACTTTGCCACTGGCACAAATAACTTTGCTAAAGTTTCCTTTGCCTCGCGTATCTCTGTCTCCCCATATAGGGTGTGCCTCCGTCCAAATGTGGTGGTGAATGGAGTCACACGATGAGCTTTAAGATCTACACCAGTGTTATCAGCACTGATCCCCCCATTCGTGTTGGTCGGTTGCAAGGGAATTGAAGCTTTTCGCTCATTATTACATCTGCTGAAACTCATTCGGTAGGGGTTTTGAGGAATTAACGTCATCGTATTTCAGCCACACGCGAGATAAAAGGAGGAAAAGGCAAATAACAGTGTAGGGGAGTGCTATATAAAATACTCCCGAACCTCCACCACACCAATGTATGGAGTTGCTTTGTGTCTGTCAACCCTTTTGTTTGTTTGTGTGTGCGTGCGCGCAAGTTCGTCCTCTCGCTCCAACTAAGAAATGAGCCGACCAAAAACTTGAATGTACGTATGTCACTCTCCCACCACACAAGCACGCGGGCCACAATAACACAAAGAGAATACAAAAAAAAAATTATAACAATAACAATAACAACGACACCAACAAAAATTTCGAAATAAAAAAGGGTGAAATAGAACAATGTGTAATGCTGAGTGGCGGGGATGCGCCCTCCTTTCCTTTCCCACTTCTATTCTACCTTTCCTGTCTTTTTTTGCTTTACTTCTCGGCAGGAGGACACACCTTCACTTTCCCCCCTATCTATATATCTAACTCCGTAACCCCTTCTCCCTTCCTTTGATTTGCTTTGTTTTCCCTTTTTTTTGGGGGGGAGGGAAGGGGGAAAATAAGGATTCTGAACCCCTAGT
>36354297_1
ACTTTGCACACAACTTACTCGCTCCAGCAGGGCCCTCCTTGTGCCACATCGCGATCCACTTAGAATAAGCAAACCACGAAGATAAATGGTCTGACATGTAATCCCCAGAGAGCGCTCTCCGCACACCCTCCACCTCCACTTGATAGTCCATCGCCGAAAGGAATGGGGTACGCACAGCAAGGCATGCGGCGATCGTCAGTACTGGGTCCACACACTGAAGAATTGCACCGTGTATGACCATCTTACCAATACGAACATCCAGCGGGAGGTTGGCCAAGTGCCGCCCAAGCGATGTAAGACGCTTGTCCATAGTCAGTGCACCAAGTGTTGTTAGGGCTTTGACGCTGCTTCGCACAGCCCGCTCATCTGGCGGTGACAGAGCTTTCCGAAGATACTCTACTTCATCACCGAGATTAAGGGAATATATTTGAAGAACAAGACTCTCGAGGGGAACACGATGCATCTCACAAAGCTGATGGTCGTCGAGTGACTCGAACTGGGTGCTGGTAAACAAACGAAAGCAGAAACCCTCACGTACTCGACCAGCTCGCCCCTGCCGCTGGCGGCAGTTAGCTTTGGATGTGTTCACAGTAACCAGTTGTGATAAACTTCTCCGTGCGTCATAGCGGTTCTCCTTCACCTTCCCGCAATCGATGACGAACACCGCATCATCAATGGTGATGGACGTCTCCATGATGTTGGTTCCGATGACCACCTTTCTCTTGCCTTTGGGTGGATGCTGAAATACGCCCTGTTGCTCGGCCGACCCAAGAGAACTATGGAGGTTGTAGATGAGGCAACTACTGAGGAGCTTCGGGTTAGACTTTAGTTGCTCCATGCACGAAGTCATCTCAACCATGCCAGGAAGAAAAATCAGAATGGCGCCTGGCACACCCATCTTGGTATCGATGTACACAACAATGGATTCAATCAGTTCGTAGTTGATGACGTCTGGATTCATCCGGGATAGGATATCCAACGTCCTGTGTGATGCGCTTAGTTGTGTTGACGGTCCATGGACTCCTGCGGTGAGTTCCCGCGCCTCTTCAATCTCATTGATGTCAATGTCCAACATTTGCTTCCGCGTATTCCGTCGCCTCTCTTCCTTTCGTACCTCCCACTTGGCATACGGTGAACCATCATCCAGACTGTAGTTTACCATTGGGATAATCTCTTCTAGATGGAATACCTGGACGGGAAATGTGCGACCAGCAATGTTAATGATAGGAGACCCACCAAAGTAACGTGCAAACAACTCAGAATCCATTGTCGCACTCATGAGTACGACAGTCAAATCATCACGGCGCTCGAGGAGGTCACGGAGGAGAATAAGGAGGACATCGGTGTCCACACCACGCTCATGAATCTCGTCCACAACGATGTGGCTGACCCTACCCAAAAATTTATCCGCCTGTATTCGCCGAAGCACAACACCGGTGGTGCAATAAGTAATTTGAGTGCGACTGGACACACAGTTTTCCAGACGGATAGTGTAACCAACCACACCGCCTACGGCTTCGTCGCGTTCTCCAGCAACCCGAAGTGCTACGGAAGTTGCCGCAAGTCTCCGTGGTTGCGTACACACAATATTAGCAGAGCTCCCCTTCCCATCTTCACACATAAACTCATACAGATATTGCGGTATTTGAGTGGTCTTACCGCTACCCGTTTCACCACTTACAACAACGACGCGGTGCCTTGCCACGGCCTGGCGAAGCTCCTCACGTGCATTGTAGGCGGGAAGCTGCTCCCGCGAGTTTCTCAGGGTACCGTTAGCTCTGAGAGCCTGCCACTCCTCCTTGAGCTTCGCATCCAACTGTTTGTTGTTACGGAGAAATTCCCGTCGGACTTGACCGACCTCGTCATCGCTGTGATCGACAGTACCAAGCTCTACCTTCGCTGGTAGTGAGCACGTCGTCGAGCTTGGTTCCTCAGGGGGTAACGCCAACGGATCCTCAGAAGCGGACAGCGCAGACGCGAACGCCTGGCGCTTTGCGGCTATTACAGCCTTTACCTCCTTACTCTCACACGGTGCGGGAGTAGGAAGTTGTTCTACTACTCCCAGTCCACTAACAGAAGAAATTGCGCCACAAATTGAAGAAAGCAACCCAATTAAACAACCCTCGCCCACGAATCCGTTAATCGCTTCAACAGCAGCATCCAGTATTGATCGTCTTGCCACGGCTGGAAGTTCCTTTGTATCAAGCGGTAAAACAGCTAAGGTGGACATTCCTCCTGTCTGCTGCTTGCGCGGGCCAATAAATATGTTAGGGGGATCCGAGGGGTAGTGGTCCGGAATGCGAATAGAAAGCATCACTCCCTTGTCGTCTTGTGTGAAGAAGGAGAACTGGAGTTCCCTGTCGTCCGTATCGTCATCGCCAAAGTTCTTCAAACCGATGAAACTATCATCAAAGAGGGCTCGCACTGCTTCCAACTCCTCCTGAAGTATGGAGTCTCCCTCCTCAGGGGTTAAGCTCGTGCCCTCTTCCTCACGTGAATACCACAGCATGTAGGAAAACAGTTCGAAGCAACTATCAACCAAAAATGATTGGAAAGGTCCGCCCTCTGCGAGGAGTTCTCCGATGGAGTTAAAGACCGGTAATTTTGATTCGTCCGCTAGATCTCTCACATATTGTGTGACCAGATCGGGTGGGAAACCAAGGCCTTCATATAATCGCTGAAGGATCTCCGAAGGTGTTAACGGACTATTGCGCTGAAACTTGATGCGTGAGCCTGAGTTCGGATTAAAGTGTTCCTCAGATACCGGAACCGCCCCTCCGCTGGCAGCGTGGTGGAGAACGTCAATTACCATGTCCTTCTCGGCACGCGAGAGGATAGATGACGGTGCTGTAGGTGCCGGTGCAGCAGCCCGCCCACGGCCGCATCTACCACCACGACCTCTACCACGCGCCAGTTCTCTTGGTTTCCTTTGTCTGTTGGGGCCCATCTTCCTATATGGCTGCTGGACACCTCCCTTTCAGCACACACTCACCCGCAAACAAGCACACCAATGGTAAAGATGGATATGCGAGTAAACATCAAGAGAGAAAAGTACGAGAGATGAAAATAGTGGTCACACGAAGCAGTGGAACCGCAAGCAGTTATGGAGCAAGTAAACTGTGGGGTTGTACGTGGAGCGCACCACCCCTCGGAAACTTTTCCTCTTTGAAAAATATTTCCCTCCTAAAGTGATAAGTAGTAACGTAAAAAGCACTCACTCACTGTTGGTTTATGTGTACGTAAAGCCTCCTAGTTATGTGTACCATTCTTCATCCCCCTCCCTTTCCTCTACTCTTGTTTGGTCCCACATACTACAACTTTCATTGGTTCGACAAACCCACGAAGGCTCTCCTCTAGTAAAGTGGTTGATGCCATGGTACTTGTTAAATGCTTACACTTACCTATCATTATTTCTTTTTTCAGTTGAATTTCTCCCCCCTTTTAACCCCTTCCCCCCCTCGATTTCTTTTATAACAATGGAAGGGAACGCCAAAAGACATTGACATGCCCTTTTTTCACATGCGAACACATTTCGACCCTTCTCCCCTACCACGGTCAGTTACTCATTTATTTTCCCCCCCTTTAATCTATTTCACTCCTTACCATAATAACTTTTCCCACTTCCCATTCCCTTCCGCTGGTTTTTTATGTGTTTTTTTTTTCATTTTCCCCAGATTTTATCCCTCATCCATACTCCATCCGTTTCATATTTGTTTTTTGAATTTCTTTTTCTTTCCGGTCTACCTTCAAGGTAACAGAGTACACGTGGTCTTCCCGATCACTTCAGAGGGAAGCATTAAGATAGTAGAAGTAACGATTGCATCAGTTTGAAACAACAATAGTAATATATATATATATATATATATATATACAAGATGTAATCTTTCTGGAAGATTAGAACCGCACCACCAACGTAGCAGTAGCGTGCAAGAGTATGTTGGAGTGCAACCTTCACCCTCATTCGAGTTCGTGACCGGTGCACCACCTTGACACCTCTTAGTGTCTTTTCTTCTTAGTATTTCTGCAGCTCATGGTGTCGTTTATTTTTCACCCCGCACAACCCAGCGGTTCATAATCTTTTTTTTTAAGGAGTTGAAAGAGGGTGACCTCAAATGATGAATAAGCTCATTTTTTAAAAAAAGTTGTTTCATATAAGTTATTTAAAATAATAATAATAATAATAAAGTTGCTTGTAACGTTTGGTTAATTGTTGTCCTTTAAGCATAGAGGTGGGTAGCCAATCAATGTTAGCGCACGACGGAACTTCATACACATGCTGAGCCACCCACAAGAGCATACGAAAAAAAAAACAGAAAGTAAAAAAAAAAATGCAATATACTAACATTTAAATATACTTATTTATTTGTGGCGTCTGGAACCACTTTCCGCACCCTCTGCTTAAGCAGTAATACACGTCGGTGGGTACAGAACATACACCGCAGGTTGCACAACCTCGCACATCATCGCTTGAGTGTACAAGAGCGGATCGGCCTTCTTCACAGATGCTTCGGGGCGCGCCAATCGCACTTGCACACGGGCGTGTTGAACGGTGTGACCCTGAAGAGCCATGACAGCATTGTATGCGTCCTGGTATCTCTCCATCAGCACAAACCCATACCCCTTGCAGCGTTTTGTCTCCTTATCCCGTACAAGCGCTGTTGAGACGATCTTACCAAACGGCGCAAACAACGCTCGGAGTTCTTCTTCGGTGTAGTTGGGCGGAAGGCTCGCGATGTATACGTTGCGAATGTATGGAGGCTCCAAGGGCATCTTCGAAAACTGGTTGAACATGCTGTTTAGTGCAACTTCCTATCAAAAGAAAAAGGAAACAAGGAGCGCCTATAAGCAAACATCGATGCCACAAACATCAATATTACAGCAGAAACAACTATTCTTTCTACACATGCCCTCCTCCACATGGGATGAAAAGGTTACCCCCCCCCCCCAAAGAAAGGCGGCAACAACAAAGAAAATGACATAATAGTACAAGTGGTAAAGAG
>36331240_1
CACGATGGGGATGTCAATGACGATGATGATTACGATGATGAAGAAATGAATCTACATACTCTAAGTTGCTGTAGCGGCAGCCGTTCACCACGGTTGGAAGCACCTGGTACGCAATCAGCAGTGGCACCAAGTGGCAGTGAAGCGCCCGCAAGGGATTTGAGCGCCGTGGAGTGTCGTGGTGGATCACACCCGCAGGCAAACTTTCATTCTCCCACAACGAACAACACGGGGGGCCTAACATCACCCTTGCTTGCGGCAACTGCGCGAGAAAAGAGCGCGCCAGGAGGTCATACTGACCGTATGGACATTGAGGAAGAAGGTGCTAAACCGTATGCAAGCGACATCGAGTACATGGAAGAGTCCTTCAAACTTATAGCGTATACAGTGCGCCTTCATGGTGCAGAGAGCGACATGAAGGATGAAGAAGATGCCATATTTGTACCGAAGAACAAGGTAGAGGCGACGATGCGGGAGCTACACGGGAAGGTCCGAGTTAAGACGGCGGTTCACCTCGCGCGTACAGAGGCTACGCTCAGGTGTGGCACGTTTCTTCCACGGGCTGAGGCCTTATCCCAGCGGCTGCAGTTGTCGGACCTCGAAAAGCGTATACTGTTGCTGATGGTGGGAAATGTTGTCTCGCACGACGTACTAATCGCTATCAACGGTCGTTACGTGATGCGGGATGGTCAGCGTGTGATGACGGTGGGTTACATACTGTTTGTATTGTGTAGCACTCTTCGGGAGCGTGTCAGCGCGCGCAAGGCGTTCTACCTTTCCGGGCCACTAGTATCCAACGGTGTGTTGTCCCTGTCCATTGAAGGTTCAGGACGAAGCTGCTTCAACACAGACCTTATGGATTACATAGTTGATATTGACCGCAAAATTGTCGACTACCTTATGGGTACGGAGAGTGAAACGGCGGAAATGGTACCTGGTTCGCGGCTTTACCAACCAAATGTTTCCATGAGCAGCGTCGTCCTCCCAAAATCAACGACTGACCTGGTTCTATCGACTATACGGCACTATGGCATGTTTGAGGAATGCAAGCGGAACTGTGGATTTGGTGAGGGACTCGGTACAGGGGGAAGTGGTCTGGTGTTCCTATTCTACGGACCAAGCGGAACGGGCAAAACAATGCTTGCAAATGCCGTGGCACACGAGCTCAAAAAGCGGATACTCCTAGTTAACATGCTACAGTTCAAGTCGGAAGCAAAGGGAAGCGACGTGCTACGCTTTATATTCCGTGAAGCAAAATTAAACGATGCGCTGATCTTCTTTGATGAGTGTGAAACCATATTTGAAGCTCGTGAGGCCAACCCGTTCGTTACATCCCTTCTCGCAGAGTTTGAAAAGTACGACGGGATTGTTGTGCTCGCAACAAACAAGGCGCAGGTGATCGACGAGGCAATGAATCGCCGCATTTCGCTGATGGTGGAGTTCCGGCTCCCCGATCAGCAGATGCGGGAGGGAATATGGCGGGCGCATATCCCCAGCGCCCTTTCTCTGCATGAGGACGTGTCCGTTCGTGCCCTGTCACTAAACTATGAAATCTCTGGTGGGCTCATCCGTAACGCAGTGTTAACGGCTCTCAGTAAGGCAGTGGCTCGGGAACGATCGCCGAGTCCTATGTTATGTATGCAAGACCTTGAGGAGGGGGCGCGACTGCAGTTACGAGGCTTCTTCCTTGCTTCTGAAAAACCCGGCAAGACCGTAACGGCGTCGTATCATACTCCAAAGCGCTCCCTCTCCGACCTTGTACTGGAACCTGAGACCCAACAACAGTTGGAGGGTGTAGCACGGTTGGCAAAGGGGCGGACCACACTTTTTGCACAATGGGGTTTTAAAGAGGAAGACTGTGCAGATAATGGATCGTTGTACCTCTTCCATGGTCCAAGTGGCAGCGGCAAGAGTCTTGCGGCGGAGGGCATTGCGTATGAGTGCGCCACGACCATTCGTCTATGCAACTTGGCGGAGCACATGCTGTTAGACAAATTGGAGGTGGGTACTGTTTTCAGCGAGGCACTTACGTTGGGTGCAATTATCGTCTTTGATCAGGCGCAGGTGCTGTTCAATCATTCCCAGCAAGGAGCCCATGTAGCGAAGATCATCCACTACCATTCCAAACAATTCCCTCGACCTATACTGTTCTTAGCCACGGTCGATGGGTCTGGATCGTCGTTCCTTGACTTGCGCTCCACACCGTTGATCTTTCAGCAAGAAATTAGGTTTAGTTTGCCCACACAACACCTTCGACGGATACTGTGGGGTCGTGCACTACCGGAGAACGTACCTGTTGATGAGAAGGGTATCGATCTTGACGAGCTTAGTAAATTATCTGTGTCCCCAAAACTTATACGTGCAGCGGCATTTAGCGCGTGTTGCAAAGTTGCAACGCTACCAGCAGCGAATAGACTCTTGACGATGGAGCTACTTCGTGAAGAAGTAGAAAACATGAAACTAAAGGAAATGCAACATCACTCGCACAACTCAATGTTCGCCTAATTGTGCAGGCGTGGGTTGTGTAAGGAGCGTTTAGTGGTGGCATGTTTCTGTTCCACCCGGAAACCATCACAAAAGGCATAATTACCGACTGGCTTTCATATAACTAGCAACGGAGCCATAACTTTTGTGATTATAAATCGTCCCCCTTGTATTGAAACTGGGTGGGTACGGGTAACAATTGTGGTCAACGGAACTACATGAATCGAATTGGCGGTGGACCGGATGATAACTAAAAGAAACAGTGGAGTTGTTTAAAAACTTTTGAGTCATGCTCCCTCTCCATCACCATCGTTTCCCACCTCCCCTTCCCCCTACTTTTTTGTGTGTGTGTAAGGGGAGAGGGAGGGAATGAAGAAGGCTTAATTGCTCCAGGGTGGAAGCGAGATCATGAAACTAATTAATTGCGGCGGAAAGAGGAAAGGAAACAAATAGTGAGGACGGGAGAAGAAGGGGGTGTACCAGACGAAGGAGACGGGCGAAAAGTTTGATTTCATCTGAACGCTTCCCCGCAGTCAAGTAGCGGCAACATCTGCCGTGCAGCCCGCACAATTTCGCTTAATGGCGCCCTAAGTTTGTTAAACGCCTTCAGATGACTTTAGCGTTGATTTTCACATCACCTTTTCGTTGACGTCACTGATTTCGTCTATGAATTGGGTGCGCAGTGCTATATTCCTCTTAATTTGGTTCCTCTTAACGTCTTGGTGTATTTTTCCTACGCGTTATCAGAAGAGGGCGAAGGAAATAAAATAAGGTGAGAAAAAAAATGGAGGATACTAGGAGGTGGAAAGGAGAGCTTTTAACTAAAGTAAGGGGCCAAAACAACCCCAGAGTAATAAACTAATAAAGGAACGGTATTACGTGAATGCTAGAGTGGCTCCATGTGGTGAACACATCTGGTGTGGGCAAAGAACGAGGGGAAACACAAAATGAAAAGCCGCGCAGGACAGTGATTTGGGTGAAAAAGAGCGGGTATTTTTTGTTTCTTTGTTTATTTTACTCCACCAGTGTGGTGAAGGGGAGAAATTAGTGTTTGAGATTTGGAAGGGAAGGGAGGACGAATGGTCGGGCAACATTTGTTTGGGCAACCGTGGTGGCAACTCGCTACACACAAGGAGATTCTCAGACATAAATCGACTGACTTCCTTTTTCCGCGTCGCTTACATCAATGAAATGTCCGTGGAGTGTTGTGATTACAACTGTTGAGCCACCTGCGCAGAGTTCTTTCGGTGGGGCTTTGGTGCGGAAAAATCGCCACAGCAGGCTTCCTGCACCGGGATTGAGGGGTGGCTTCGTGAGCTCGGAGTGTGTTATGGATCCCATTAGCTTCATGGAGAGGGAGATAGGACAATTTATCAAATCAAATATGCCCTACAAGGACAAGCTCTTTGTTGGCAATGTTTTTGTGGTTACACCCTACCACAAGTTGCTTGATTTGCTTGGATCCGCACCAAACTCCTCAACCTTGAAGGGCATGTCCCCCATCCATGCCTCAAAGGTGACGAAGCGTGGCATCCGCCTGGACCACATTTTCAATGATGAGGGGGTTCTCCGAGCCCGGCTTGCTAAGGACATGGATACATACTATGGATTGCTAAAAGTTAAGGGACTAACCGATAAGGATGTGGTCCGCCGCTGTGAAGAGGAGAATGCTGATGGTGTGGAGCGTGTGCCAGGTTATGTGGTAGACTTTGCGCGGGCGGAGAATAAGATCGACTATTTGGTGAAACTCTACACTGAGCGAGTGAAGAACAACAAGGACTTCCCACGGCGTTGTGACGTGACCCATGAATTACGCGCGGCACTTGCCAGGGGTGAGAAATTGCTGTTGGAGGGCCCGCAGTCCTACTGGCTGAGTAACGCCCGTGAGAAATTCTGGGAGAGCACCACCTCCGCGGACACGACGGCAGGTGGACTACTGGCCTCTGCTCAGTTCAACTTTCAGCGGTATAAAGTTTTGGTGATTAATGTGCACAAGGCACCGGGAAGCAGCCGTGTTGGAATTGGCGCAAACCCCAGTAGCTTTGTCCCGCAAGATTATTACTCCGCCCAGGACATAAAGACCCTTGAGGCGCTACCCAAGGGTGGGTGCGTTGACTTCGACAAGATTCAAAACTTCTTTTACACTAAGGCGTTTAACACCGAGTCGAAAACCTTTAACGGCATATATGAGCCGCTGGAGTACGAGGATGCCACTGGGAAGTATAACATTGGCGTCGCGATGTCCATCGCTTCTGCCCGCCATCATGGGGAATGCGGTGCAGTCACCAAAAAACCGCGCGTCTGCGGGTTCTTCGACTGCGTGTTGCACTTTGAGGTTAACGCGGTCCAGGGGCCGTACCTTTCCATCTCTGCAGTCGACCGTGGTGACGACTACGATAGGATTGGTATTACAATTGCATATGTTTACTACGATGTGGGAAATAAGATGGTGGACGCGAACGGCCGTGTGTACAAGAATGGAGATATCATCAAAGCCGGAGACCCGGTGCCTTGCGAGA
>36712345_2
CAAACATTGCCTCGAGGTTTTTTCGGCCCCAGCAACGCTGTTGCAACCTTGTAGTTGGCTCAGGGCCCATGGGTGGTAGCAAGGGTGTGATGTGTCTGCTGATGAAGGCCCGGAAAGTGCGCTCACCAACGTTTGCTGCGTAGCTTCCGTCGGGTGAGAGCACTAAAGATTCCCGCAGCACCCGCCTACCGCCACTAACATCTGTGGATAGTATGTGCAAAATTGCTCTTAATTCGCCCCGTCGTACAACCGCTTCCCTTTCAAAAACATAGCATTGACGTAAATCGCTCCACGACGGACCGTCATGTGATGGGCGCAGGTAAGGATGTGGCCGTTCGGTATTCATAAACCTCACGGGAAACTTCCCTGCCCGCAGCTCTTGCATCAGAGCAGATGGATCCCAACGCCGTGGATAAATAGCAGTCAAGCGGAGGCCCGCCATTCGTGTCACATGATCCCACCATGCGCAATGGCGAATGGGCAACTCAACTGGCTCACAGCAGAGCTTGCAGTAGTTCTCTGGAGTAATAAACGCAAGCTTAGATTCGTTGGGAGGATCATAAATGTAAGAGCAGCTACGCAGCGGAAAATGGTAACGTGGCCATGATGGGTTCCCTTCCGGCATCTTCACCTTGCTCATGCCGTGAAAATCCCTCTTCTCCGACTTCACAAGATTTCGCCGTAACCACTCCAGTTGGCGGTCGGCGCACACACAATCGCCAGTTAAAGCACCCTTTTGGAAGTCCAGTTCACATGGTGAGCCAAGCGAGGGTTCCGCTTGCGTGTTGTTGAGTGGAAACCGCCGAATCGGTGTTGGAGCCCCTGCTGTGGTTGAAGCAGGTGCAGAAAACATGCCACTAAAAGAGCGCTGCCGCGTGCTATGATGTCGCGTGGGTACGGTAAAATGCGTCTGAATTGTGGACCTGAGTGACATTTGGAGGGTCCTACCGCATGAACAATATGGCTATGTCAAGTTTTTTCGACTGGGAAGACAGGCACCTGCCACGTATGAAAAAAAAAACAGGAATAATATAGGAAGGAATAGCTGTGGGAAGGCGGATACAGATGAAAAAGGCTGAAAAAGACTCTCAATAGATACTCCCAAGTTTACAAATTTCGGACCCCAACCATACAACGAAAAAAACAAAAAGTAGCAGTTTGGTAATGCGGCAAGACACATTACTTCTGGCAAGTGTAAAGTACATTATGACGTATGTTCGCAAACAAATCGGTTGCTTGTGCGATGGGAAACTCCTGCAGCCATCATCGACACCACATCAACGGAGGACGTCATCCACATGCATCGTTGACGTGCCGCGCAGCAGTAATTTCCGCTCAGCTTTACATCGGGTTATCAGTAACAGCGCTTCCCTCCTTCTCAACACATGGGTTACCCATCACACATTAGTTATGGTGCTCTGGAAGAGTATACCCCGCCGCAGGGGCACTGAAACACACACACATATATATATATTTATATATACCCCTTTTTTCTAGTTTTCCTCTTCCATCCTGGTGTTCTTTCTTTACACTTTCTTGTTTCCTTAGTAGGGGGAAATTCTCCATTCTTCTCTTTTTGTTGTACAAAATCAAATGATACAGAAAAAAAACACCAGATTTGTGTACTCAGTTAATTAAATGCGGGCTCCGTCATCATCGTAGTACGATGATACACCGTGCCCTCCCTTCCCACGTTCCCTGTTCCTTGACTTTTCCTTCTTTTTAGCAAATGCTTGAAGTCTTTGGCGATACGCGGCAAGGTTACGCAGCGAGAGAATCATTGGACTCGGTGCCCGGAATCCGCCTTGTGTCGGTGGATGAGATTTATCATCATTTCCAGCACTGCGTCGAGCCGCTGCCTCTTTGGTCCTCCGCTGTCGGAGCGGTCGTTGGCGTTCCTCGGCATCTGCTCGTGGTGTCATGTGTTGGACTAAACTTGGGAGTTGATATCCGTCGTCCCTCTGTGCTCCATACGAATTGGCATCCGGATCCTCCGCACTCCCAACCAAAGATGGTAATAAAAACCGCTTTAGCTCCTGCAGGTGTTTTTCATCCGACTTGGGAAGTGAATGTCTGGCATCACTTTCATCACCTCTGGCCAACAGTGGGGTACATATGGCGGGGGTACTTTGTTCATAACTTATGTTGCTCACGTGGGGCTTCAACAAATTAAGCAAGTGTATGTAATTTGAAGCCTCCCCATCCAAGCCTCCAGAGGTATACAGGGTATCGGTTAAGGAAAGGCTGCGTATTGTTCCCGATTCCCCACCTCGCTCACGGCTTTGATGTTTCCACAGGTTGCAAAATTCCATATAGCGCAACGTTAAGGGGCTCTCTGACTCATTCAAACCATTGAGTGCCTCGTTTATATCAATAGTGAGGCCGAAGTTTTTGCACACCTGCCGTAAGTCCTCCACTAAGACGCTCCCACTTCCATCTTCGTTGCCACCAAGTGAAACAAAGGCACGAAGCGTGTCCTCGCATTCATCTTGCGCGGCATTGGAACGGTGACGTTGCTTGTTCGATTCCAAAAATTCTTTCTTGTAAAACCGCATGTACCTACAGAGATTAGTAAAACTCACTTTGTTCTCAAATGCGGTCATGACAAGTGTCATTTCATCGTCGGAGGGATATACTCCAAGCTCTGAAAGGAGCACGCGAAGGTCAAATAGTGTGGTTACATACTCACCATTAATATACTCCGTAAACATTTCCCTTATGCGGACTGTTTCGTCTAGTTTCAGATCTGGCACCGTTATAGCCTCATTGGCCGTTTGCTCCCCTGGTCCTTGCTTCTTCAACTGCAGCTCTCCCCTCTTATCGCCACTTTGGTTGGAGGCGGAGGGCAATAGGCAAGTGATTTTACGACTAGACTTGGACATTAGAAACTGTTGCAACAAGTTCCACCACTAAGGTATTTGCTTCAATATGTAAGAAAGGGGAAAACAAAATATGCAAATGAACGACATACACACACATATGCAGGGAAAGCAACAGAAAAAAAAATGTACCACCATTTACCTAAGTATCTTGGAACGTGTGTACACAAATATATGTGGTTCTTTGTTGATTAAAATGTTGTAAAGAATATGGAGAGTGACGCGGCTGTGACAAAACACAAAATATTCGCTCATCCTTCCCCCAAACTCATCCATTTCCTCCTCTCCACTTTTTTAGATGGTACTTTCCCCGTGAGACAGGGTAATATTAATAACGATATCATCACCTACAAAAACACCGACAACACGTTACAACAAATGTCCAAGCAAGAAAAATTGTGGTGAGAAGTTTCACAAAGCATAACGTGGCACACGCTCGCGAGTTGAAAGGGTGGAGGGGAAAGAGCCACCAAGTATATAAGGCAGTCCACTTATCCCCCAATCTCTCACACACAAGCAATAAAAAAGGGGGTTAATGTCGCCTTTATTTCGCATTCCCCGCGCCCACGTGAATGGGGGCCTTTCCTCCCTCCTCCTCTTTTACATTAAACTCAAACATATCACTCCTCCATCAGAAGTGACATGGCCGCATGTGGGTTCCAGTTCACAGCCTCAAGGAGTGCAATGGCCTGCTGTCTTTCGAGGTGGGTTAGAGAAACGAATGTCTCGATTGCCTGCTCCTTTTCAGCGGAGCTGATGTTAGGGCCGGAAGGTGCCGTACTTCTTTTCGCTGCCGTGCCCTGGTTTGCGCCAGCCGTCGGAACTTCTGCGGCATTGTTGTCCTCGTTGCCATCGCCACCTCCAAACACAAATGGTGTCCCCCTATGCGGTTCTTCCGATACTTCTGAGTCACTGAGAAATGGTATAGCGGTACCACCCACACGCAGGCAATCGTCCTTGAGGTCAATGATCATGCGGTGCTTTTTCATCTGGTCTAGTCCAATAATGAGATCAAAAGTTTCACTTTCTAGTACAACTAGAGAGATGGGAATAAACAACCCACCTAGGTTTGCCTGCGTAAGATGAATTCGACCCAGCGAACGCTGCTCACCAACACCGTGAACGGTACCCACTGCCCTCTTGTCAACCAACCAATTGATGCCGCAGCGCTCGGCGGTGGCGGCACTCACGACGGACGTTTGCGCGCCGCAATCAACCAAGGCCTTCACCTTTACCTTATTAATCTCAACCGTGACGTGGAGCATGCTTACACGGGTGAACGCCTCTGGTGCAAACTCAAGCGCATTTGCTAAGTTCTCTTCCACGTTGCGTTTACTAATTTCCTCATATATCCTGCTCTGTATGGCCGGGTCTGTTTCGTCAAACTCCGGCGACACGAGCTGCTGCAACTGATCCTGGTCAGACATCAGTTCGGTTGCGTACAGCTCCAGTATGTGAGATCGTTCTTCACTGGCCTGCACTTCCGGTATCCTGTCTGGTCGCTCCTCCGCTGGCCGTTTCAAGCCTCCTCCCAACACCTGGCGTCTCACCGTGACACAACAGTCAGTTGTTATACCCTGGGCCCCAAACGTTTCATCCAGACGCAATATCGCACCGGTAGGTGCCATAAGCAACTGTTCCTCCACGGGTATGCCAATCTCCACCTCTACAAGAACGGAAAGGTCCTCAACCATCGCGGTTGGATCCAATTCCGCTGAGTACACATTGCCACTTTCATCCGTACAGGTAATTTTCATCACTTTATGCTCCAAACGAGCACACTCTTGCCTCCCCCTCTCCACGAAACGTGTTCCCTGTATCCTCCCTCGTTCAAATAGCTAAGCGGTGTCCTTTACTTTTGCTGCAGATGTATGTCATCTCAGGCGCAGTCGTTTGGAAAGGGAGAACAGGTAGGAACGGAAATATGGATAGGGCGCCCCAACCGAGGGTGGGGAAAGAGCCGGAATCGGCGTGGGGGATCCCGTCATTTGGTGTAAAAGTGGCAACATAGGGGTTACAAACACAAAGAAATTAAACGTGCACAGAGGTGAGAAAGTAAAGCAAGGAGGCACCTGCGACCATAGGATTAAATGTGGCGCGATACGCGTGGAAGCAGAGTAC
>36282537_1
GAAACCCGCTAACCCGAAACACCCTAACCCAAAACACCCGAATTTAGAAAAAATAGGGGGGCTTCAAAAAAAATTCGGCCGTTAAAAAAATAAAAATCAAAAATGTGAAGAAATTAAAAAAAATGAATTAGAAAAATATGAGCCAAAAAAACCGAGATAAAAAATAATGCCGGGACGGGGGTTAAAAATAAAATTAAAAAAGGTTTAAAAGAAACTCGAAAAAGGGGGGGTGAAAAATGCGGCAAAAAATATTAAGTTTTCAAAAAAAAAGTGAGCCAAAAAAAGATCGCAAAAAAATTAAAAATTAAAAAAACTGGAGGTACGTGCCCGCGGGGGGAGGAGGGTTAGGGTCCGCATAATAAAGTTGCTGCTGCATCATTAATTGAAAAAAATAAATTAAAAAAACTAAAAAAAAGTTAAAACACGAAAACCAAATAATCAAAAAAAAAATGAAAATCGCTAAAAAAATTAAAGCATAAAAAATGAATAAAAAAGAGAAAAAGTAACATTAAAAAAAGAAATTAAACGTCGTTGCAAACAAAAAAAGAGCCGCTGCATTACTGTGGAACCAAAAACAAAATTATTGGAGCAATTAAGGACGCAGCTGCGGGGTAAAAAAAAAGAGGAAAAATTAACCCTAACCGAGTAACCCTAATCCTAATCCTAAGCCGGCTAACCCTACCAACCCACTAACTAGCCTAACCCACTTCCCACCACCCACTTGCATAAAAAAAATAAAATTCAACGGGAAATAAAAAAAATTTAGTTGCCAGAAAAACAAAAAAATTTTTACAGAATCAGAATTTTTTTTACAACCAACAACAAAACATTTTTCGGGTGAATTTAGGTGTTAAAATATATCAGAAGTTTTCAAGTAGCAAAAATTTTAGCAAAGGAAAAAAACTGAGGGGGAAAATTTGAGGGGAGAGAGATTAAAAAAGCAAGGCCGCAAATGTAGCAGAAACCATCACAGCCAAGTGTTTGTTTACTAGAAAACTGGAAGAGCGGCAACCAGGAGTTACTGGACCAGTGCCTTCGACATAAGTAATCCATCCACAAAAGGCTTTCTTTCCTTGGGGAATTGGGCCAGTTATTTTGGCGCAATCCTCAGGGGTTTGGGCGGCAGAGCACTTATCTTTTTCCCCCTCGTTTGTTTTCTCTCCTGCTGCCGTGTCTTATGTTCCTGCTTTAGCTTTGCACTCCCCTTTGCTTTTGTCAGTTGCATTCTCTTCCCATTTGCAGTTATTGTCCGCTGTGCAGGTTGCGTTTGTGGTGCGCTGCTTGTATGGCTGCACTTCTGCTTCCTTCTGACCAGTCTTTGCCGATGGTTGTGAGTTTTGCATTGTCGAAGCCGGCCGCGGCCGTGTGAGCTCCCTTTGAATGTCGCGCTTCAGTTTCTTGATTTCGTCTAATATTGCTTTATCACTTGCTTGTCTATCTGTTATTTGCTTGTAGTATTTTGCTGCCGCCATTAAGTTCGCCACCCATGGTATGGCTTCAACGCCTTTGCCGCTATTTATGAAAAATTCTGTGTATTCGACACAAGATGATCCCGAAGAACCGCAGTTAGTGCTGTGCTTTTTGCCGAGAAAAACCTGGAGTTTTGTGGTGCCGCCTTTGCTTGCACCGATCCGTCCTCGGAGCATAGATAGTGCTTGCTGTACAGCTTCGTAGGGGTCTGCATCCTCATGTAGGCTCGGACATTTTCCAAGCAGTTCAGTTAGAATGCCGGCTTCGAAGTTTTCGCCGGTTATTATTTCGGCTTGGGCCGCCGTGTCACCGGTGCATTCCGCGGCATTGGTCGTTGTGCATAGACAAATCAGGTCTAGCGCTAATGCTTTGCCGCCCTTACCTGCTCCGTTGTTGGTGCATGTTGTTGCTTTGTCTGGCGTGCCTGATATGTCGGTGCACGTTGGTGTTCCCGGCTTTGTTTCAAGTGGTGCCGCACATAAGGCCGCTTCTATCTTATCGTTGATCGCTTTGTCTATCGGTTTGTTGTCTGCTGTTAAAGGCCTGGTTGCTTCATTGAAAAGCTCGGTTGCTGCTTCTGCTGTCTTGTTGACAAACCCCCTCATTAGTTCATAGTCGGCTTTGGAGAGTTCGTCGGCGTGCCTTTTTGCCCATCCCTTGGTTGTATCTTTCGTATCATCTCGCTGAGCCTTCCATGTGTCCCAGCTGGTTTCCCAGTTTGCTCCTTGCAATTTGTCGGCGTTGGATGCCTTAAACTTTTCCCACCCGCCTGTTGTTGCCGAGTTGTCGAATATGTCGTGCCAACTTTTGTCTGCTACGCTCATGTTGTAGTACAGTATGTCCTGGAGGTCTTCGTTGGTAGCCGGCTGTGTGTAGGTTTGGCCGTGCAGTTTGCTCGCCGCCTGCCAAGCCGCACACAGCGCTAAGTAATCGGCGCTGGCGTCGCCGCTGCCTGACAGGATTCTTGGTAGCACGCGTGAGAGCGTCGCGACGGCGAAAAGGGTTTGTTTCATTGGCTAGCGAACTTTTTTTTTATTAAAAAGTAAGAAGGCTTTTTTAAGCCGTTTGTTTTTGGCTGTCTTCTGATGAGGGTAGTTTTTGCGTGAAATGTGCAGGTCTGTTGAAGGGCCGCGCAAGACGTAGAATTGCCGGCGCCTTTAAGTAGGCTGTTTTTTGCCGGGCTGCCCGTCGAGTTTAAGTGCTTACTGTCTCAACGGCAGTTGTTTTGATACAAGTTCAACTGTGATGTCGGTACTTTCTCTGATGTGTGTTTGTACGAGGTCCCTTCAAAATTCTCCGCACAGACCATGGATACAGAGGGCCAATACTTGGGTCCGAGTGTGTGAGAGAAACATTTCGCTCACTTACCGGTTACAATTATAACTTAACTCTATGTACATCAAGTATGCTGCCCGCATCTTGGAGCACAAAAAAATACGAAAATAAAGTATTCGAAAAAAACAAAGTGAGTTAGTTGTGTCGTTTCTGAAAAAAAAGCTGTGCGGTTGGCGGTTCCTGACAGACACTCATCGGCGTTTGATCAGCATAAAAGAAAGAAGCAACGTCGTTTGTCGTATTGTCTGATGCTAATACTAACGGAGAATTTCCGCTGTTTCAGCAGTTGAACTCTGCCCATGTTGAGTCAACTGTTTTAGGTTCAGACAAATTAGAGATTTTCAGAGCGTCTTCTGCATATTTTTTTACAAGCCAATAGTGGTCCTTTTCACTAATGTGGTGCAATACAATAACCTGAGAAATTTCTCCCACATACTTGTCTATTTCTCCGTTTAAATGCATCACATAACGGCACTCCTTCATATCCACCGTTAATAACCCTTTAAATTTCAATTTGTTTCTTATAACTTCTCCAACCATAATATCATCATTGAGAGCACTAAAATCAATATATGATTCAAAATTTCTGAATTTGATTGGTGATTTCACTAATTTTTTCAAAGGTTCATAATCAACAACTGCCTTGACCACATCTCTTGACAGAGTCGATGCATATCCAATAGTATGCCATGTAATTTCATAACTAAAATCTTTAAAATAACCAACCGCCCTACCCATATTCAATTTCTCTCATGGAAGCACCTCCAGATATTTTAGATACAATGGCACCCTCATAAATATATCATCATCTGCTTTCATTATATAGGGATTACTTGCTTTAAATATTTCAACTGCAAATTTAAACCACAAATATGTTTTTCTACTCATCGTAAGTTCTGCTTCCCATCCCCAATTACCTGACTCTCCGACTTTTTTGTTTGTTGTTGGATTCAAATCGCAAAAGGGTAAAATAATAAGATCCTGCTTTACTTATCCATCTTATCTAACACTTTCTCTGAGCTCGCAATTGTTGTTTGTATGAGGTGAAAGATGCATATACTATAAGCAACTTCCCAGTAAAATTATTTGTCTTCGTTGCCACTTCAGGATAACTCCAACAAGTTTCTCTCTGTAGATTCCTCCTTCTCAATCTCTCATCATTATCTGTTGAAGGTATTCCAGCTACAACCAAATAATATTCATTTTTCTAAATTATCCTCACATCTTGCGAAACAAGTTGCATATACTCATCTTCAACGTAGGATGGTATGGGGTTGTTTGCTTCGATTACTGTGATTATGTATTCTTCCTTACTTTAGCAGGAGAAGCAAGAAGAAAAAATAGGCGGACGGCGAGAAAAGTAAACGCAGTAGTATTTGTTTCCCACATATGCATTGATGTGCATGCATGTAGACAAACACAACGTTAGAGGTATTTTGTGGAGTGGCTCCTGACGCCCATGCTTTCCGGAGGATCTGGAAATGGGTCATGCGGGAGGTATTAGATTTGCGTAGAAGGGGAAGTTTTCTTGTGTCAAGCAGCTAGAGGAAAGGCGTTTGTTCTTGGTTTTACTTTCTTCGCTTTTCTTTTCTGACTTTCCATTAATCCAGCTCGTGGATGGCTCGCTCTTTCCCTCCCCTAATTTATGTTGAGAGCTCACTCTTTTGCGCCTTTCTTCCTTTTTTATTTTGACTGTATATACACTTAAAAATTACCATGTGTAGCTTCCTATCGGGACGTTATTCATTGTGGTAGAATATCACGTGAATGTAGGGGCGTCTGAGACTTTGTCTCTTTGCGCTCGTTCTGTTGTTCATTCAATAGCTTTCTTTTCCACACTCCCTGATACCCACGATTTCTCACCGCTTTTAACCGTTGTTGTTTGTGTTCTTTTCTTGGTTAACAAATGTGCGTTCCCATATCCATATGTGTGTTTTCGTACATGTATGTCATACAAGGTAGTGAATTTGTGTGATTCAGGATTCTTCCTCTACGGTATCCGACGCAAGCGTTTTTAATCCGCAGCTCAGTGTGCACGGCCGTCACAAACATCGGCGGTGGTAGCAGTCATAGTTGCGATGGGGAAACGATCGATTCGGATACAAGAGGAGGCCTCACCTTTAATGGAGATTATCGGGGATCTTATTGAGAAGTTTGTGGGAAACGTTCGCCGCGGCAAGTTGGGGCCGCGTGAT
>36352080_1
TCAATTTGCAGTGATCTCCGTCTTTGTTGTCGCGGCTTTTCCATTCAAAACCGGCTGCTTTTCTCTGCATAGCGCTGTTTTTTTGTGGTTTCGCACTCCCTTGCTTGTTGTCTGTTGCCATTACCTGTTGACGTGTGCTGTTTTGGGAAAACATCTTCCCTTTTTTTGGCTGTTCTTCGCGCGTTGGGGTATAATCCATGCCGCAGCTGCCTGGGCTTCGAGTGCTGTTGTCAAAGTGTTGACACGCTCTACTGCTTCTTGTTTGCGTAATGGTTGCTCTACTAAACGAAGCTTTTTCACCCATTCTATTTCCTCGAAAGCTTTGTGTCCCTTGGTAGCAAAGTCCGGATACTTGATGCAGACGCCGTTGGATTTTTTGCCGCCGCAGCCGAAGTCGCCTTTGTATTTGCCGAGGTAGCCCGCTTCTTTGTGTTGAGCGATTTTTGTGCTTGACTGCTGTTAGACTTGTTTTTATGTGACCAGTCTGTTTAGTGTAGAACAATTGTTGGAAGATGACGGCTTGTTTTGTAATATAACCACAATCTGAATCCTTTTGTAAAATCTCAACACTTAATTGTCTTCATCAATCAAACTCCCATCTATACTCCGTCATTGCAACACCTCATCACTCCAAATCATTGAAAAATTTTTTATATTTAATTTTTCAATCTTTACAGTTTCTAGTGGGTTCTGTTTTGTATATTTATATCTACGGTTAGCGATGCTTGTTGTAAGAACCAAGTAACGGCGGAATCTTTTCTGGACACACTTATTTTCCTGTTTTTCTTTCAGTTTGTGCCGATATTTAGGTGAATTAAATTAAATACTTGGTAATTTTGGTCAGATTTTCCCCTTCTTACTGCCATTGTTTTAATAATACGCTCCATCAGGTGCGTATCAGTGACAAATTTTATGTTTAGCCCGCTTGTTGAAACGTCCTCATGTTTGTCCAGTATGCCAATAAGGAAGTGGTGGAGTATAAACATTGATTCTCTACACGTCATATGACCCCCTCTAAAGGTTCGAAGACACGCTTTTTAAAGTAGTTGCCGTGTGTATACTTTTCTTTTTGTTTCCTCGGTAATTTAATAGGGTTTTGAATTAGGTCATAGCCTCTCCATAACAGGTTTGTGTTTCCCACAAATATTGGCCATCATTAATGCATTTTCTGAGAAGACTTATACATTACCGAACTGTTTACAATCTATTCCTTCATTTGAGTTAGACTTCATCACGGCTAAGTTTAGGGTAATTCATCAAATAAAAACGACACTTAGCACCATCACCTCTGTAATGCATATCCATTTGTGAGTGGAATACAGGGCATTATTCCCTCCTCTGTCGTTTTATGAGTCAAGTCGTTGTACGTATCCTCTTGTCTTATTTTATATTTTCTTTCCTTCTTTGTTTCCTTCTGTGATATATTCTGCGGGTGATGTAGCGATGTAATTGGCTCTACACACAGGACTTTTATATCTGCCTTACTGTCCTATCAACCATATCATTACGTGTGATGATGCATGTAGTCATGTATGTGCTTGACATTGCGCACATTCTCTGTCTTTTTTAATGTTTCTACTGTTCCGCACACTTACTTAGTTCCAATGCATACTTTTCAGTGCTTTAATGGCTTGTATTTGGGAATTTTATTTAGTTTTTACCACTCTTATTAGTATAATATTAGTATCGGCACTCGCAACACTCTCCAATCATCATCACCATTATCATTTTTATTTTACCCTTATAACCCTAACTTATATTCATTGAATAGACGAAATTACTATAGAACTCGCTTTTTATACCGTATTATACTACTGCTTTGCACATACAGGCCATTATGAAAGACATTCAACAAAAATTTTATATTTATCAATGACTTTACAAAAGTGTAAAATGTATTAAATTTTAGAAAAAATTAAAAATACTAAATATTTGTGTCATGGTATGTAACATAAATTAAAGAAATAGTTCTTCACAAAATTAATTATATGAGCAAAAATGCAAGCAAAAAAGGGGCCTTTTTAATTACAAAAGAATTGCTTCCTGTGGTGTTTGTGGTTCCGGTTTTTTCTTTGTTTTCTGCCTCCCCTTTCTTTTTGGGCGTGCAAGTTTCTTTTTCCTTATCCCATTCGCATTCTCCTGTGCACTCATCACCCTTTTTGTCGCTGCATTCTTTGTCTTTTGTAGTCATCAACTTTTTTGGATACTTTTTGTTGATCTTCCTGTTCTTTTTTCTGCTGTTTAAGAAGTACCCTGGCGAGAGCTTTGTACACATCTGCTGTTGTTGATAGTGTGCTTATGGGTTTTAGTGTTTCCTGGTCGTTTTCTTTGACGGGAACAAGCGTTTCCTGTACTTTGGCCCATATGTTGGCCTTAACGTCTTTGCCGCTGGCGCCGTAAGCTGCGGTTTCTGCCGCGGTTAACGTTGGTGGTTCTGCTACTTTTTCTGCTGGTTGTATGTTTAGAAGCGCTTTGGATGCGTAAAGTTTCCAGCTTCCTGTGTCTGACACCGCTTCGTAAGTTCTTATGTCCTTTGAGCAGGGGTTGAGGTTGTGTTGCTCGCGGAGTTCTTTTAGCTTGTTGTTCAGCTCAGTGCCATTGTTGCCCATTAGATCTAATGGTTTTGTATCTACTACGTGGTCGGTTGTGTGTGAGGAGGTGGTCCATGTTGTGCTTTTCCTTGGCTCAGTTGTTACATATCTCAGTTTTATCTCGATGCTGCCGCCGCCCCCTAGTTGAGTGTTGTGGCAGCTTTTGCCTGCGGTTGCAGTGCATTTTGCCGTTAACTCGGAGTGCAGAGTTAAGGCCGCTGGCGCCGGCTCCTTGTTTTCGGTTTTCATTGTTGGCGCTTGGTATCGGCGGTCGACGTTTTGCGTGCATCCTAGATCTGCTGTCTGCCCTAAGGTTGCTGTTGCTGGTGCCGCCACCGCCAGGTTTGTATTTCCTGCTGCCGCCGCTTTGAAGGCGCCGGTTATTTTTGTTAGTGCGTTTATCCCTGCGTAAATGCCCGTTACTTGGCCGCCGAGCATCTGTGCGGCGAACGCTGGGCCTGCCGCTGCCGATATCGCTGCTGTGCAGGCTGTGTTGATTTCGGCGCTTGCTGTCATAACAGGTATTAGGGCTTTCCTTAGCTCTGCCTCCCCCGCGGTGGCTGCCAGCGTGTACTTCGCTGCCGCTAGTTCGTTGTGTTTCTGTTTTAAGACTGCCTCCTTGAATTGTTCCGCGTAGAGTCCGACTCTGTCCTTGACTCGTTTCCCGCATGCTCAGGGTTCTGAGCACGCTGCTACCGGTTCGTCGTTTTGGGCTATCACGTGCGCGAGCGGTAGCGCTAGAAGCATTAGCCACACTTGATCCTTTGTTGCCGGCATTCTCTCAAAGCTTTCTAATTTAGAAGTTGGGGTCGTGTGTTGTTTTCGCCACTATCTTACTGCCTTCTGTATGTTGCTGATACGATTGAGATGCTTAGAATTAGTTTGCTTTATTTTTTGTCCTCTTCTTAATCTTGTGCCGCCAGTTGAAGGATGTGTGTTGTTGTTAGAGCAGACGTCTTTACCGTGTGTTAAATATACCCTGCAACCATATTGTGTGTTCAATTGTACCTGTTTTTCGCAACTGTACTTAAAAAAGTCATTTGGACGCTTACTGCTTCTTTGAGTCCCATCAAAACGTCGCGGATGATGCCTTAACGGTGCCGTTTTTACCAAACATTGTACAGGTGTGCTGTTTCTGATATCTGAGTTGTCCTTGTCGTGTCTCTAGACATCAGCTTCGAGGTAACGTGTCCCTAAACAAAGCCCCGTTAATAGTTGCGCAGCGTTGTTCCGTATTTATCCGTAACTATATCTATTTTATTTGTTAATTTTAGTGGAAAACCACATTTCATGCTGACATACCATGCCATTGCCGGATCCAGAGTTGTAATTAAACTGGTTTTCTGCACTGTTGTTTGATACCTTATCTGCTTTTGGTGGACTTTTTTCTTCCTTTCCACGCTTCTGGAGCACTGCTAGCAAGTTCTTTCTTACTCCATGCTGTTCTGTATCCAGTCTAACCATTTACGTAACATCAATTGCTTTTTCCTACTTTTTGCTTTATTTTAAACGTAAAGGTGCAGAAAACTGTAAGCCGACACAAATAGTGGTTAGAAATTTCTACTATTTGGTTATCTCTTTCCTAAAGAGGATTAGATTGCTCTCTCCTTAGTAACATCATTTATATTCCAATTTACTAAATCTTTTATTAAACACCACTTTCCACATCTTTACACCTTTGAATCCGGAAAGAAACTAAAACTTTTTCTTCTGTCAAATAACTTTTCAAATTATCTTTTTTCAGGATCATAAACAGCTTAGTGTTTTTACACTATCTGGTGACGTTACGATGGTTTTATTGCTACTTTTTTATTTGACACATTATGCTGCTTTTCGTAGATCGTATAAATTTGCTAGTTCTTTAAAACCTCTACTCAACGTTATGTGCCTTAATCAGCTTTTCGCTGCCGTGCCGTTTCGCAACTCCTTTTAATCTCTGTACGAGCCAAACGTTTTGGTGAGGTTCACAGTCTTTAACAAATGGATTCTCTGTGCTAAGTAACTCCGTGTCTATTAGAGTACTTTTTATGGTAGTAATGTATTCTCTAAAGAGTTCTTGACGGCACATTGGCAATGGTTTTTTTGGAGGCAAGTCACTGCTTCTTTTTGATAACACTTTTAGTATCATCTGGCGTTATTACATTTTATTATATATATTGATCGTCATAAAACTAAAGATAAAAACAAATTATCACACTATTTGGTTGTTTTTTACGTTATGCTTGTGAAAATCCCAGTTTTACTATAGAAAAATATTGTAACAATTTTAAATTATTGACTTAAAATTTTTTTTAGAAATGATTATACTTTAAATTTAAATGTATACTTATTGCATCTATTTTATTAGACTTTTTTGCGCATATTAAAAATACTTTACATTTTTGTGTTTGAAATTCAAATCGTATAGTT
>36788642_1
GATATATCGACTGCGACAGATAGTAGTAGACCTCGAAAGAAGGGGAACTGAAGCCATCAGAGAAAGACGACGAATCAACAGCTAAGGAAGCATGGGCACGACTGTTTGAGGCTGTACACAAAATATATGCCTTAAAAGTACAACCCAGAATAGCACGGCCACTATCTAACAAGCAACGCACTCGTGACAACAGAGATATAATGGAAATACTGACAACCGTATGTGCGGCGCAGCACGAGCTGGGCGCCGACATCGCCAGTGTTAGCAAAGCGAGAAGCTCCGCACTGAAAAAGATTCAGAAAGCGCTCTACAGCGCCAGTAAAACTTTTTTGATTGCGAGCCATAATCGGCACAGTCGCCAGTCTGTCCTTCCGAACAGGCTGGCGCCTCAACAGCAGATTATCCGTTAACGGTCGCGCTTTACTGTCTTTGTGTCGGCCTAAGCACCGACGCGAACGGTAACTATGAACTGGACCTACAGCCGACAGAAACTGACGTAGGAGGAGATAAAACAACCAAGACGCAGCTCAACAGCGTTATAGCCAAATGGGCCAGGCAAGTATATAAAAGCGAACTAACCGAAGGGACAATAGCAGCAGCCCTTGCTCTGATCAAGTCCCTAATGGGTAAGCACACAAGCACTATCATACCCTTCCAAGCCTATGAAGTCCTCAGTAAGGCGACCAAAAGCCAAACCTGCAATGCCGTAGGAAACCAAGGAAAGTGTGTCAACTACGTTAATCAGTTAACTGGTTTCGGAAACGTAATAACGTGGGTTAAGGACCTACAACACGCCACCAAGGAACTCGAGAAACTAGACAAAGCTCGGACAAAACTTCCCAAACACAGCAGGCAACTGAAAATTCTAAACTCAAAGGCTTGGGCCATTTACCGGAGGGAATCCGCCGTTGAAACAGCAGCAGCGGCAACACCGAAGCAACCACCAAGCAGTTCCGCGACCGAAAAGAAAGATTCCACAAAACATAGCTGCAAAAGCGCTGAGGATAGCACGAAGCCTAGCTGTGATTGTGGCACAGAAAGTAAAAAATGCAAACGTAAGCCAGGAAAGGAAAACACAGCAAGAACTCCGGGAGACCAAGCAGGTGGAGCAGAAGCATCTGGATGTACAGCACACTTCAAAGACGAGGACAAAGACTAATGTGATAAAAATGAACTTAGGAAAAGAGAAACCTGTTTTTGCGTGGGAAAACGTCGACGACGGTGACAATGACAAAGATGAACTTAGATGCCGCTCTGGTAGTTTTCGTGTAAATAAAAACTTTTCTCTGATTTTTTCTGTTTTTGTGGGTTAAGGTTAATGGCAAAAGAAGAATGAACATGCACGAAAAGCTTAAATAACGCATTTATAAATCAATGAAGGATCTTTATGAGGTATAGAAGTTTTATAAAAACACTCAACAACTGCGCTGTTGTTCCATGGAGACAGTTGATACCATTTGAAGAAGGAGCAATCCATATAAGGCTTGTCACAAACGAAGAGCTCACAGAGGGTATTACAATAGCAGAAACAACGGCCAAGAAAACGTTATGGACCCAAGCTACCAAACCTTCAACGATGTGCACTAACAAAAAGTATGATATGAAGCGGAAGAACAATCACACCCACGAAAATCTCCAACGTGAACTGATTGTTACGGAAGTATGTGGTGAAAGGTTGCCACCAAATAGAAGCAATAACAAAGCATAAGATTTGAATTTCATAAATAAGAACTTTTTCGTTATTTTAGAGAAGAAATAGCATGAATTGAAGTGGAGCACAGTTAAAATGGATATAGAATGATACAAGTTAAATTTACGAGTGGAAAGTTTTCAGCAAAGCCGTATGTGTTTTTACGCAAAAATAATTAATAAAATGGGGCGTTTTATAGCAATTATTTGTCGACATATCTAGTCAAAAGCATCAAATAAGCTTTCCATGATGTCAGGGCACTGCACCGAAGGTAATTTTAAATCCTCTTCCGGAGAAGCTGTTCCTTTTTTGACGGACCCACTAAAAACAAGCAGTACTAATCGTGTATTGTTCCATTAACACTGAACAGCTGCAAAATATACTGCAAAAAAATATACCTATCTACAATGTTGTCAAATGCAGTACCAGAAAGACGCAGCTGTAGCGGAGACACTAGAAAATGATGAAGTCTAAAGTCTTTATCGTCTGTATCATCTTCGCGCTGAGTGCCGCAAGTTATACGGAAGTGAAATTTACAAATACACCACGTGTAAACTGCGCAGACGCGTGCAAGTGTCAACAGCGCCTAGCAGCACTAATTGATCACGTAAAAAGCAGGGTGACGATGGCCACACAAAAATTAGCATCAAGCAGTGACATCACAAGCAAGCTGGTAACACTCAGCCTCAGCTCGGTGAAGAGCCGAAGAGCCAAGTACGGCCCGCTGGCGGCCATTGCTGTTAAGGAAGCAACAGAAGAAAGAAAATTGCTGAAGGACAATGGGTAAGCAGCAACAAACCTTATTGACCACTTAACAAAACTACAAGAAGCATACGACGCCTTAAGAGGTACCGCAGTCAAGACCGACGAAGCCAAGATAACACCAGGGAGCAGCAGTAACTTTATAGATGCGGCGATCGCTGGAAAGACACAGTTGGGTCAAAGCCCGGTGAATGACCAGCAGCAATAGCACCGGACTCAGACCCCATAACAGACAAAAATTTTAACGCAAAGCAAGGCGTAGCTATTCCCGTACTTCAAGGAGCTGTTAAGATCAGCTGCACAAACGCAGCCGGCAACGGCGCCTGCACCGGCGTCGCACAAGGCAGCGACTACCTACAGATCAAACTAGACAGGCACGCAACGGTCGCCTTTGCAAACCCTGACACAGCGATGGCCACCAACACAGACAAAATAATTGTAAAGCTAACAGACCACTTAACAGACGTCACGCACGAACATACAGACGGCAATATTTCCGCAGGTTTCAAGGCTGTTAAGCAGCTTGAAACGATAGCTGACTTAACAAACGGCGATACCTATTTAACCGACAGCAACCTCAAACGCCTTGTTGCGACGCTAGCACTAGAACTGAGGCCAACAACCAAAATAGAGGCCGAAGACGAAAAGGCAGTCCAGAAAGAAATAGACACATTATATGGAAACAGCGCTACAGACTTAGCAGAGCGCGTATTAGCGAAGATAGACACCGAAACAGTAACATACTACAACGATAACAAAGAGCAAACAGGGAAGCTGAGCGACGTAACCAACAGCGGAAACCTAGCCACAGCAGCGGCGGCAGGCCTATTTAAGCTGAGAACTGCAGGAGAAACCAAATGTGATACTAGCTCAGACCAAACAAAAGAAAACTCCTCCAAGAAAGCAGATTCAGCAGACAAAACAGAAGAAAAGAAAGACGGGGATAATAAAACAACCGCAGCTGAGTGCAAAGCCACTGAAGAGGGTAAATGTGACAAAGAGAAATGTACTTCGAACAAGGAAAAGAAAGAGTGCAAAGTTAAAGAGGGAGCAGCTATTTCAGCTATAATCCCTGGCGGTTCGGGCCACCTCAACGTGGTACGAGGGTCCAGTACCCCGTATCATCGGGGGAAGCCAAGAGCCAGCAGCGTTCCTTTCATAGGGAACACTGATTTGTTTCGGCTCCGGCTACGGCATCATACAGCACAGGGATCAGCAGCGTCTTGCTGGGACACCGTCTTTCATTTGTCGGTCCCTGGGCACGTGCCAGCGTGCCATCAGCAGTATCATCCGCACTAAGATGCTGCTGTGCGGTGATGTGGAAGAGAATCCCGGCCCGTCGTTGCGCGGGATGCAGTGGAACTGCGCCGGGCTATCTCAAGGAAAGAGATTAGCACTCCACAAAACCCTTGTTGATGAGCGGATCGCCTTTTATCTGTTGAGCGAGACAAGGATGACGCCTGGAGAGGCGGCTTGCTTTAGCGTTGCTGGCTACCAACATCACGGAATAGCTCGTAACTGCAAAGGAGGTGGTGTATCAATACTAGTGAGGGAGGACCTACCAGTCGAGACCGGTATGACCGTTGTTGGTCGCATTGAACAAGTGCATGCAACAATTCACCTTGCACGTGGAACGGCGCTGACTGTCACGTCGGCACACATCCCACCAAAACACACCTTCACGGCAACTGACCTAGATACGCTTCTGACGACTGACGGTGCCCAGCTCATCGGTGCAGACGCTAACGCACACGCGTTGACAGGGGATCGCGCGAGCCCACCAAATACCAAGGGTGAAACCCTCACACAGTGGTGCATTGACAACCAGTTTCTGGTCTGCAACACTTGTAAGTGCACCAGGTACGCGCGCCACCACGGGGAGTCCACCCCTAATGTGACACTGTCAAGGAATTGCACAGTGTACACGTGGACATCGCTGTATTCTCCCGATAGCGATCACCATCACATATTTTTTGACGTTATCGTTGGAGACGGCACAGATGCACTGAGTTGCCCGCGGCTTCGAAAGCCCATGTACGCATGGCTAAAAGCTAACTGGAGGCATTTCCGTCTCAAGGTTGACGAGCTCTGCAGGAAAATTGGTAGAGAGAAGAACGTCAACACCCTGGAACAGAAATTGAGCTCCGCCATCCGCATTGCAACGAAGGTCTCCGTCCCCCGTGGCTGCAGAGCAACGCCACCACATTGGGCACCTGAGCTCGCGAAACTCGATGAAGAGATCGCTGGATGCGGACCCTCCCACCGAAGGGAAAAGTTGGTAGCCACGCGTAAGCAGATCCTGGAACGTACCACAAAGAAGAGATGGAGCACGCTATGCTCCAGACTTGCGGTGTCAGACCGCTGCAGTTGGCACATTGTCAAGAAGGTATAGGCGCCACGACCACTAACCACACCGGCTGTACTTGTAGATAACGCGGCCATCACGGACTACCGTCAAGCTGAGAGGTTCAGTAAGCTGTACTCTTCCTGCCCAAGAAGGCACCCCGACTCACACCCACCGGCACCCATAAAGACGACGGCGAGTGAG
>36895805_2
AAAAGATGATAATGCTGATAATAATAATAATAATAATGATAATAATAGGACAGTGTTATGAGTGTATATTTATACGAATATTTTAATGACAATATATAAGAGTAGTTAATGATAATCATAATAATGATAATAATAGAAGAGTGTTGTGAGCGTGTGTATATTAATATAATAATTAGGGTGTTGAGGGCGATATGTAATGCTAAAAGAGAATCGCTTAATAAAGTGGAAATAGAGCTATAAGTAAGTAAAAAAGAGCGTGAAGAATATTATTAAGTGAAATGCTGGAATAAAGAGATAAACGAAGATGGAATATGCTCTGCTTAAACACAAAAACATGACAATGGGAATCATAAAACACCTGTAGGTGATGATAAAGTAGGAAATAATGGAGACATAATGCTGTGTAAAGGTAAATTGAAGTCGCAATGTCACCTGCAGTGATATATTCCCCCAAAGGACTATAATTTTTTTAGATTTAGACACAGATCGGTGTTATTTGTAATGTAAATAGTGAACTTAACAAAAAGTGAAATTCAGTACATGTTGCAACTCATTTGTTTTTTTAGAGTCTACAGTTTTTTTGTGTAACTCTCTCATATTTTAAAGGTATAATAAGGCATAATATTTTGTACCTTAAGAACATTTCTATTACTGTTGTTATCACATTTTGTGTAAGCGCAGTATCCTTTTAATATTATAAATAACAAAACAGAAATGACGGATAGTATTCCTAAGAAGCCTAGGTTACTTGTAGTTATAGTTTAAACTCATGCACTCAAGAATGGTGTAGACTATAATTGAGTGCCAAATTAAGCAAGGTTGAAATTATTACAATTTCAATGAGATGTTTGTATAGTCATATAAAAAGGCCTAGATGGGTTATGGAATTTTTTTTAAAAATCAGAATGCAAGTGATGATGATGTTGTAATTGATTTGGATGGATTTTATCTTATTGTTACTGATGGACAAAAATATGAAAATGCTGTAGAATATTTCATACAAAATAGTGCAGAAAGTGGTGGAAAGTTTTAGTGAAGAGGATATGCAAAAAAAGTATGTACAGAGATGTTATTCTTTTTTTATTTTGGGCACAGAAAAGAAGATGGTTAAAAATTACAACATTTTCTGAAAACATATCCTAGTGGAAAAACCATATCTTAGTGGTGAAAATATAATAGCCAGAGTTTTGGCGTTTAAAAGGTTTGAATATGCATTTTAAGAGTTATTAAAAGGAAGCAACAAATAGTGTTAGTAACAAAGTATCTACAAACCTTTGCTAATATGGAGTGCAATTCAGGAAGAAGCTGTTGGACAGAGATTTCTTTTGCCAAGAGGAATGATTGGGTTAGATTGTGAGAAGAGGCTCTTTTCTATTCCAAGTAGCTGGTAGTTTGCATAGTCTCCATTTATCCGCTTTCCAGGACAACTGGTTGCATGGAAAGAGAAGGCAAACTGATCGTAAAAAATCTTACTTGGTATAAAGGGTTGAAAGAAGGAAGTTTGGTACCAAAATGTTTTGGAAACTTAAACTTCAAACATAGGTGAAAAGAAGTGGGCTGTTGAATATGGAAACATTTGTGGTGAGGCGGGCAAAAAAAGGGGCTTCGTTTAGATCAAAGAAGATGTAAGGAACTGCGCCAGGAAGAAACCAGAAATATTCGAGTGACAATGACATGGTGGTAATACCCGTTTTAGCAGGGAACTTCCAATCAAAACCAATGTGTACCGGAAACACCACTACATGATACAAAAGGAGAGAAGAACAGACAACCCAATTTCTTACTTTTCTTTGCTTCAAGTACTCCAGGGCAATGGCAATTACTTCTCGAAAGTTTCGAATTGCACTGGCATTTCTGTATGTTCTTCTAACAACGCGCACTACAAGCGGCAACACGGAAACCGGCCATAACAGTGATGCTTACGCAATAATGTGCAATATCATCAACATGCTAAAGAACAAGCCAAAGCGCCCACAAGCAATCGATGAAGTCACAAACATGGCCGAACACATTGGAGCACTGAATCTGACAGCGGCACCAGACGATTTTACAACAACAATCGACAAAGAGAAAAAGTGGGAAACCCTAGAAGAAAACAAGAAGCCAAAGGACCAGCCGACAAAAGAGTAATGGGCAAGATACTATGATTTATGGGCAGCTGACAAACAGAAATACGAAAGTAACAAGGCTGCTTTCGATAGCTTTGGGGGGAAAACCTTCCTCTCTATGTAAAAGCGAAGCTACGGTCAATAGCCGAACGCGCCTTCAGCATCCGAAACAATGGAGAGCTAGCCAAGTACGCAGCCGAATCACTTACATACGACAACGAAATTAAAAAGGCGCTTTACGGCGGCCCGGGAAAAGAGGAAGAAAACGCAGACGACGCCGTGGACACCCGCGAAAACACCTGCGGAAGCGGTAACTCCGGGCAAAGCAAAGCAGGCACAAGCATCCGACGGGACCTGACCTGCCTTTAACTACCGGCGCCCCAGAACCAACCGGCGAATGTCTGCTGCCCCGACTGCGACCTCTCAGCAGTAACATCGTGGGACAACGCGAAGTCAGCAGCAACATTGTTCAAGCACCTTTCAGCAAACTGCGCACACTACGCCCCAACACAGGAACTCAATACCCAAAACCTGAACACTGCACTAGGAGCATTTTTCTTTAAGATAGGCGGAGTACACGGAGGCACCGCCAAAAAAATGTTCGTTCTAGGCCACCTCGATGGCAACGGCGGAAGTGACTGCAACGGCGAAAGCGCTGCAAACGCAGGAATTTGTGTAATCTACAAAACCGCAAGCAGCAGCCCAAAAAAACCAGTAATAGCATGGATTGAGGCAGCCAAAAAGCAGCAGCAGCGGCTGACAGCATCGAAGAAAACGCGAAATTTCTGGAAACACTGAAACTAGAACTTAAAGTCTTGAAGCAAACAGCGGAAGAATTAAATATAACAGCGCCACAGCACAGCGAAACAGCAGGGCAACAAAAATCAGATTTTAACTCAAAGACGTTTTCAACAGAAGCAAAATGCAAACCTCAAAACAAAACGCCTGACAGATGTCCAAGCAGCCACTGCGACTATAATGAGAAGGCCACGGATGGTAACAAATGCAAACCTAAAACAGGAACAGGAGGTACAGAAAATACTAAGGGAAAAAATATTTCTATAAGAGAAATGAGTGCTATTCTAATTTTCTTTATATTGTTTGTATTGTTTACTTTATAAATATTAATCAGGATCGTTATGGCAATACGGCAATAACAGTGATAATAATAATTAGAGGGTTGTTAATGTTCATTTTCTATTAAGTAAATAAAAATTGTGGTAAGAAGAGATCCACTGCTAAAAGCGAAGTACTTGAAAAACGAAAAGGCTTTTGTGGCAGTAAAGGGATGAAAAAGAATGAAGAAGACCGTAAAGGAAGAATATTATTAAGGGAGAGGAAAAGAGGGAACCAGACTACGAGTAGAGTCGAAAGCAGAGCTTAGAAAAGACATAATCATCTAATAAAGAAGGATTGTGTGGATATAGCGAGGTCCAGCGGCGTCCGGTGTGCCACGCAATTGGCCTCCTGACTTTATTAAGAAAAGAAGAAACAATGTCCGCAAACAGTGCAAAAAAGACAGAGGAAAATTCAGCAAAGCAGTAGAGAAATAACGTGCTCATATCCGGAACGAATGACCAGAAGGGAGAAGGGTGGGCCACGTGCATGCACTCTATGACAGTCTAACAACGTTCTTCAACCTAAACTCCATGGAAACTATCCAAATAGAAACAACAAATCCTAAACAGAAAAAAAGGTGCAAAACAGATGTTTTTAACAAAAGCAAAAAACATAAAAAAGACAATACGGATACACCAAAAAACACCTCTGATGTTTCACTACATTCACGTGCTCTAGAAAAGAAATTCAATCATGACCTTAAAAAATGCTGCTAGCAGCAACCGCACTTCTGAAGTTAGCGGCAACTAAATCTTTAGAAACCGCGGACGAAAGCGCGGCTCCACATCGCGCGATGTGTGAACTATTTAGAGCTGCTACGGGAACCTATACAACACCAACAATAGCGCCAACACTCAGCAGTATACAGGAAAATGTAGATGCTATAAACATGTCTGTGGCAGAAAGAAGCTTGAAAAATCTATTCACAGACGATGAAAACACAAATTCCTCCTGTAAACTTACGGGCACCGACAAAGAGACAACAGAGAAGTCAGAGGGAGAAACAAAATGGGAAGAGTGGTGCGCAGCTCCAAAAAAAGCAAAAGAACTCAACATACGAACGAGTTCGGAGGGATACTACCAAAAGATAAAATCATCAGAACAGATAGCAGCAGCTCAATAGGAAATCCGGAAGCTAGCGGCGCAAGGCGAACAGCTGTACAAAACCGCAACTGAATTAGAGGCATTCTTAACAGACCCAAGCAAAAAACAGATACAAGGGGAACTTAACAAAGCTTTTTATTGCGGCAAAGGAACAACGATGAAACCGACCGTCGGCGTGTCGACAGGCCTGAACAACAGCAACACCACATACTGCCGCCGACAAATGAGGCAAAATCAATAGCAGGAGATTTCATGTGTCTTTGTGGAGAAGGCGGAGCAACCACAAAGGAATGTTCACAGTATTACACACCCACAAGGACTGCCGGTAGCGCAGCCATCGACACGGACTGGCCATCCCTAAAAGCCTTATGCTGTGAAAGAGACCTCCAACCGCCAACACCAGAGGGAATAAGAGCGGCAATCGCAGAATAGACAGCAGCACTGACAATAGAAAACAGTGCTTCACAAATCAAGACTTTCCTAGGAGCATCAAAAGCAGGTGATGGCACAGACTGCGACGGCCAAGCTACAAAAACATGCACAGTATATGATGAATACTTTAAAAAAAGCTGCGGCAAAACATTATATACCTTATGATGGCTAGCTGCACTCAACGAAGCAGCAAAACATCTGAAGGAAGCAACGAAAAAGAATCAGGTGCTGCACACC
>36864885_1
CTCTGTGACACGCAATTTCTCACTTTTTTCCTAGATCATTTATTCGACGTTTTCCTCGTGCGAGTCGCCTCCTCACGTGTCTTGGTGGGGGAATCCTTGAAATGGTAAGAGGGTGGCTGTTCGTGTGAGGAGAGGAATTTTTTTTAGCAGGCTATCGTCACAACCAGTATGCGCCGTTTGTCAGTTACTGCACCTGTTCTCTTTCTGTGTTTTAAATCGTACTGCACAAACCATGGCGAGGGGAAACTGATCCAAACAGTATGTGACTATATCTACCGCAGCAGCAGCGCCCGGGAGCAATTGCGGCAGCTCATTCATGATATGTCAGTGGAGAACGCTTTGCGGCATCTCGGTGAATTCTCAGAGGAGGGCTGTTCAGGTGCCACACCACCATGGTTGGGTGAACTTGTTCAGGCCCCCGGTGATCTTGAACGGATTAACATTGTTCTCAGGGAGTTTGGGGTTTGGTACATCGCGCGGAAGGCGCCACTGAGGGTGACGATGGGTGAACCGTGGGACTGGTACCCAAAGGCACGCTTCATGCGCCGGCGTTTCATCTTTCATCATGGGCCAACAAATAGTGGGAAGACTCACGCGGCGTTGGAGGAATTGGTAAAGGCGAAGAGCGGTGTTTATTGTGCGCCAATCAAAGCACTGGCAGCGCAAGTGTGGAAGCGTATTAACGCGAGCGTGCCTTGCGACTTGCTTATCGGGGACGAGCGGCAATTTGGTGGTGGAGCGGAGCACGTCTCATGCACGGTGGAAATGACTCCTATTGACTATCAAATTGACGTTGGGGTAATTGACGAGGTGCAGATGATTGGTGATGGGGACAGGGGTTGGGCATGGACGCGTGCCATATTGGGGTTGCCGGCACGTGAGATTCACCTCTGCGGAGAAGAACGGGCAATACCTCTTATCCGCAGTTTGTTGTATAAAACGCGTGAGCTCAAGGGACTTCGTTTAGTGCCACATCAGCGGCTGGCTCCCCTCAGGACATCAGCCGCGTTAGGGGGAGATCTGCGGCAAGTCGAAAACGGTGATTGCCTTGTGTGCTTCTCGCGCAAGATGATTTTTGCTATGAAATCACAGCTGGAAAAGCTGCCTGGCGTTGCGGCTCACTATATATATGGCTCTATGCCCTTTGCCGTGCGTGAGGCCCAGGCTGACGCATTCAACCGTGGGGTCCGGGAAGCGGTAGAGGGCAAGGACTCGAAAAAACATGTTTTAGTGTCCACGGATGCTATTGCCTATGGCTTGAACATGAGCATTGAGCGCATTATTTTCGTATCAATGAAAAAATTCGACGGAAAACAGATGACAAGCTTACCGCAGGCAACCACGGTGCAGGTAGCCGGTCGCGCCGGCCGGTTTGGAGTACTCAGGGCCAACACTTTCGGCCGCTGTACCACACTTCACGCGGATGACTTTCCGACACTTGAAAGCGCTATTAACGCTCGACTTTCCCCTCTGCAGAGGGCTGGATTACTGCCCACAGCCGACATATTGGAGCTGTATGTCACAATGAATTCCGACAAGAAGAGATTGAAGACCTCAGGTGTGGTGCCGCAAGATGTATTCTACGGTCATGTAAAGGACTTCTCCAGTCAGTGTAAGACCTCCGATTTGTTTTTTCCGTGTGACCTGTCGCGGTCGCTGCTGCAGGTTGCAAGGGAGTTGGATGCCGTGCCAGGTCTGTCTCTTACCGATAGGATCCTTTTCTGCTACGTACCGGTGAATACACGCAACAAGGACACATTCGACCTGCTGCGTTGTTTTGCGCGTGATCATGCTACCGGGGGGCCCGTTCGCCTCCGTATTGATGAAGAGTTTGAACAACTCGTGGGGCAATGTGCGCACTTAAAAACTCATAAGGACAGTGAACGAGCACATCGTATATTGTCGCGGATGGAAGACTTATACCGTCATGCAGAAATGTATTGCTGGCTTTCGTGGCGGTTCGGTAATACATTCATCTACCTAGAGGCAGGATCGGCGCTGAAGGAACGAATCGTGGCGAAGATGGATGAGCTGTTGCGGAGGTTGTGATAGCAGTCACATTGGTGTAGACAAGAGGGGGGGTTGATGGTGCCTTTGACGCGCGTGATCTTTTTCCTGTTCGTACAACCAAAAAAAAAAAAAAGACGCAATGGCAGATATTTACGGTGGGATGCAGATGGAGTGTGGCTCACAATCCCTTCTACTACTGTATTCATGTATATATACATTATTATTATTATTATTTTGTGCGCGTCAACGCCACTTCAAGTTCTGCTGTGCCCCAACCTTTTTGTTCGGATGAGGAACCATATGAAGCTATGGCAACACCTGCCGGCTGGGGCGTTGCGCAAAGTGAGAAAAATGTTATCGCCATCTGGGGCGTCAGCCGCTGAATTGGATGAAGCGCTTAACCAGTACATATCAGCGATCCACCCTACCGTGTTTCCTCACCTAACACCCCGACATTTGCTTCGTGTCATTCCCGCTCAACCACTTCCCGTGAGAACTGTGTGGCGAAGGGCGATATCGATGGAAACGGTGCCATCAGACATGTCGTTTGAGGCGTTTAAGAGCGCTCTTATGCCTCTTGTGCCACTGTTCCTTTCCTTAAGCTCGACAACACTTGGTGAAGATGGAGATGAGGGGCCGCTTGTGCGTTGGCAGCCTTGGGTATCTGATGGGTGGCGTAACGAGCAAGAACGTACGCGTGAGCAATGCGGAGATGGCGTGATTTCCGAATTAAGTGGTGTTGTTCCCACTTACTTCGTATCGTATGCGCTGTTGAAGGAACAAACACGCCTCGGGCAGTTATCTGTTGCCACGCTCCACACGCTGGAGCGGAAGGAGCTGGTTGGCGGATCGGTGCCCCCTGTTCTCGAGTGGTCGGAAGACCATAGTGTTGTTCGTCTCTCAAATGAAGTCATCGCATCGTCTTCGTCAACAAGAACAGCCAACTCATTTTATTCCCTGCAGTCTCAACCTGAGGTGCTTCGCCGCGCCGTGAACATTTTGGCCCTTCTGTTACCAACGTTCAAAGCTTCCGTGGGTGAGGTGCGGGCGGTGTACAAATTAAACTTCATCACACCAGGAGGGCTGCGACACTCTGCAATCACACATGAGTTCGCGATCCGTTTCCCTGATGCACTTGCGTTGGTTGACCACCCCGACGTGCAGTTTGTGATAGATCGCGATAGTGAAGGGTGCGTTATGCTGCATTCAACGTTTCTGCACACCAGCCGTGGTGCAGCGAATGTATTGTATATGTGCACATCAGTGGGTCATCCCCTATCTATTTCCGCTCACGGCGTAGACACAAATGAAGGCGCGGGATGCCTGGATCGGTATTATTTGCGCGTTGATCTGCCGTATGCGCCGCGCTGCGGTGACGAGGTGGTGCTGCAGGCCATCTGTAGCGCAACAGTCACAGGACTTTACTGTGTACAGCAACCGGATAAAGATAGATTCTCTCTGGAAATTGCCACTGCGCAGGGTGCTGTAATCGTTTTTGACAGCACCATTTCACTGCTTTGTCGTCTATCCACAGCGGGTGCACCTTGTTGCGGTTTCCCCGCGGAGATCGTCACACTCCTTGCATCCCCAAACATCGTGAAGCTAATTCATGCAGCCCCAACTGTCTGTACGGCCAACCAAGGGGTGCATGGAAATGTTCTAGACGGGCTTCCCCTTCTCTACGCGCACTTGAAGACAGATTTTCAGTGTGTTTGTACTTTTCATCAGTTGGCATTGTTTGTTGGTATTCCCACAACTGAAACAGAGAGGCCCGGACAATGCTCACTGCTTTCTAACCGTCTTATCACATGTCATGGTGGTGTTGCATTGCCATATGTCCGACCTGCACTACTGGCCGCGGTCTGCGCCTCCCGCCTTATCGCGCTGCACCTGGCTGACGGCCATGAATTCGACAGGGCGCTACTCCAACAATTACTGCGTGACGCAGTTGAAGGAAGTAATGCACTGGTGATGCGCAACCTGCAACTACGGCTAAAGCGTTATGGTATGGAACCCCATGGGACGTGTACCAAACACTCGTGTGAAGCCCTGCTACAGGAGTTTTTGGTGGTATATGGCCCAGAGGTGTGTTTCGCTGATAAGTTTGATGATTTCCTTTCGCGCGCTGCCTCGAGCACTGAAATTGCACGTACAGTCGGGAAAAATCGAAGCGAAGAGGATGATGGGGAGTATATCAGAGAGCTGCTACTTGATCAGCCAACATCTACCGTTGAGAGGGATGAAGAGGATATGGATGTGGAGCATGATGTCCAGGGTGAACTTAGCAAGTGTTGTAAACAGAATGTGGGATCTGGTGACAGCGAGGCGACAAAACGTAGCGAAGGGGAACAAGATAATATGGAGGAGGCTTACAATTTTCTATTTGATTGCAGCGGTGCCGGAGCAACAGACAAGGGAAGTAACATTCCACCGTCGCACCGTAGCTCAAACCATATGAATTGCAGCAGGGGAAACGAACAAAGCGAGAGATCGACGGTCTTCGTGCTCCCCCTGCCAAACTTGAAGGGGCATCACATGACAAGCAGAAATGTGAGGTGGACATTACCACCTTCTTTTTCCAGAACGAATGTCCGCGGTACCATCACCACCAAGGCGGAGCAATCAGTGAAGACTATTCATGGTGCCTCTACGCGGTCGCTGCTACCAGAGCAAAGGGATCCGACTAACTGGCACATTGATAAAAGTGACGAACACACGGAGGGGATCGCGAGCGAAGGAGCATTGATTGAGCGGCTCACGCAGGAGGTGTTGTGCGCCACTTCATCCTCAAAAACCAATAAACGGCGGCTGCCGGCTTGTAGCAGCGATCGGCTCATAAGTGAGTAAGCGGTAATTGGAATGGAGATGCTGCAGTAGTTCTACGAGGGATGGAGCTGCAAATTTCTTTTTCCGTAAAAAAAAAAAAGCAACTCTCTAGTAGGAGAATGTGTGTGGTCCACTTGATAGCCCCATCCCTACCTCTCAAAAGA
>36852927_1
AGTTGGCGATGGCGATGTGCGGCCGGGAGCGGCGGCTTCAGTTTTTGCGGATTTTGGCACTACTCGAAAGCGAGAAGGAGATGTGTACAGATGCGCATATATATTGCAGTGGTGCACTGATCCTTTGTGACGCCTCTGGCGGCGGTGGATGTGGTACGGAAGAAACTACAAAGTGGGAAGTGGAGATGGTGTCCATCCTAACGGCACATCCACCATACCCAAAGTCTGTGCTTGCTGCCGTTTTTTATTCCATTGTACAAGTGACCCTCTCGGGTTGCAGTATTGCAATACTGGTGGCGGCAGGGGATTCACTTCGCGGGGTTGACACCAATTTGACGGTACCTAAGGAGTGCGCTATCGAACTATTGGCCCAGTTTGCCACTGCACTGGTCACTCTGAACGAGAGATGCAAGCGGGGCCCGAGGGGGATGAACGATGACGAGGCCGATGAAGCAAAGATTCGTAGCGAAGAGGAGCGTGGTATCACGATCAGAAGCATGGTGATCGATTACGCGCTTAATGCGATCCCTTATATGCGTGAAGAATCCGCACAGGGCTCGTACCTTTGTCGCCGCGTGCTGATTCCGCTGCTGTCGTTAGGTGACAAGGCTCTCTTGGAATATGGTCATTCCCGTATTTGTTCACTGCTAACGTGTAATGCGGGCAGTCAGATAGACACTGTTGTGCTAATTGCAGCATTGTTTGAATGCTTGTTTTCATGCGTGGATGGTGACAGGCAGCGGGACTACCGATGCTCAACAAATCTGTGGGACACGATTCACGCTGCATTTTATGGAGCCTGTACGGGCAGTGGCAGTGTGGAGAACCGCGTGAACATGCAGTCGCGAGCTGAGTATCTTCTCAAGCGTATAGTGGCAGTGACCCGTGACCAGGAGTTGCGCGAGAAGTGGGATGCCAGCAGAATATACCATCCACTCTTTGTGTGGGTGCCAACGGTGAGTAACAACCTGTGGGAAATGTTGTTTCTTATTCTGGAGGTAACTAATGATTATGGAATGCACATTATTCAACCGATACTTCCCAAACTGGATTCTTTGGTGGAAAAGGTGACAGCTGACGCTAGCGTGTGGGCGGATTTTGGCGAAACTGGGGATGAGACATTACTCCTGCAGCTCAAGGGAGGTATTCACCCCCTGTGGGTGACCCTACTCTTTTTAAAAATGTTGGTTCACCCAAATGTGGCATTCCGCAAAATCGGGCTCATGCGCCTGTGGTCTCTATCCGCCCCACTGCTAAAGTTGTTCCCCAGAAAATTTTTATTCACCAGCGTGTTGGAAGTTTCCCTTGACACGAGACTGTGCGCGGAGGTTGACCGTGCCTCCCACCTTACATCTTTCTTTGGCCCTAAGGGCTTCGAGGGGAGGGAGGTGTCGCCGCTCGTGGGAACAGCTGGACCTTTGGTGGATCAGCTTGAGCAGTTTTATGCACTCCTCTTTTGTGACGTCGTGCAGGGTGCGGTTGAGCGCAAGGAGGCCATGCGACGTATGCTGCATTGTGTGGTGGAAAAGCCCAGCGTACATGGAGCAACAATGATCCTTCGGATCCTTCACGGGGTAGTCACCACGCTCGCGTTGGAAATTGATGACGTGAGCAGATGTGCAACGGTAGAGATGATTACCGACGATGTGGTGTTGACGGAATTCATGCTTGTGCTTAGGGATGCAGCACAGGAGAAGGTTCCATTCTGGATTGATGTACGACTTAGTGCCATCGCTTTTCACGTCCTTCTTCAGTTTGCTCGGATGGATCCAAAAACAGTGCGTAAGAGCAGTAACTTCTGGAAGTTATTATGTATGTGCGGACCCCTTGGGACCTCCGCCGGTAGCAGTTTCATGACTGTGGACACGATAGCCCACGTGGGGGTTGCTGGGACATGTATCAGCCCATATTACCTGAATGAGCACTTGCTGTCCGTGGCGCAGGAAGCTGGGGTCGGGGGGTCCAACTACAGATTTGTACGTGATTTGCTGCAAGTGGACAACGTGCTCGATAAAATCCGGAACTTCATCCGCACAAAAGGCTCCGATGAAGTACAAGGCAAGCAGTTGATGTTTCTCTTAGGTGCATTGGATAGTATGGGGGGAGAAGACAGACAGGTGCTCGCAGATGTGGCGCGGGAACTCGCCGAAATGGTTCTTTCGTTTGGCAGAAGACCGTATAGTGAAGCTGAGGACATTTTTGTGGCGTTGGTTGCCTTTGTCGAGTTTCACCACTCGGTCGGGTCACAACCTTGTACACGGTATTTCCCCTTGTCCGTCATACTTGATGTGGAAGATGCTGTTAGTGGGTTGGCGATTAGTTCCCTCCGACAGGCATTTCACTCGATTAAGGAGGTCACGACCCTGGGTGATTTGTCTGCCGAGGCGTGGGCGCTTCAGAGCACATCGCGATGGGATGCCGTTGTTGCTGCTGTGGTTACCATATCACAAATTGCCGTGTCATATGATCATTCATCAGCTTCCGTGGTACTGAGGAGTGGTAAACGCATAAGTGACTTTGTGGAGCTTCTGAGCGTGGTTGCCGAGGGGTTCCCCGCTATTGTTCCGGAGGATGAGTCGCGCAGAGTCGCTCAACACTTTGCGCACATAGTTCTGGCGCGCAACGCGTCTCGTGCGTTGAAGGGAATGCTCTGCGGGCTTGTTGGCACTGGAGATAATATTTCCATAAACGACAAGCGAAGAGATGAGGACAAGACTTTTCTTAGGTGCCTGTCAAACAATGACCGCGCGCGTTGCATTCGTACCCTCATGCGCTGTCCGGCATTGCGACTTTCTGCCTGCGATATACCTTGTTCTTTGACAGACCTCTCGTGGTCCAATGTGCTTGCACAGTATTACGGGTGCGTTTATGACGTGATTTTTTTACTCTGCAGCTGCATGGACCAGAGCGCGGTGCCAGAGCTAGTGCACGAACTGGAGGAATACGGTCTAGATCAGGTAGAGCGGTGCTGGGAAAGCAACCTCACTAGCATCTATGGTATTCTTTCGTGGGTTGCGTCTGCGCCGGCTTCCCCAAAAGGTGACGGCAGCGTAAATATTGACCGGCGTTCTATAATTAACGCCATGTTCGGCCATCTGGGCGTTGCAGGAGGGAGGGATCACTGCCGTATGACTGTTCTTGCCTTTGACGCCCTCCGGTGTGGGGTTGAGTGTGAGGAGGAATTGGTCAAAACGCACATATACCGTACGCTACTTGATGAAGCACAGTCGGAACGTGCCGGATACATAGCTGCGGTAACCTTGTCGACGGAGGTGCTGCGCGATCCGGAGTCCAACTGGTTGCGACTGAAGGAGCTTTTGCTGCATGTTGCTGTCTTACACAATCCAAGTCGTGAAGAGGAGGGTGCCGAGGTTCTTGTGGCTGCTTTGGAGCCCCTTATGTTGAAGGCGTGGCCCGAGTCACTACGTGTGCAGTATCCCCCAACGGTCCGTCTATCATATGTTGGGCGGGCTATGGCGATCTCAGCAATTTTGTGCTGCTGTTTTAAGAAGGAAGAGTGGGCGGCAGATGTCACATTGCAGCTGTTGGAGTGGAACAACAGTAATCCAGCTGTAAATCACGAGCCCTGTATGCCAAACTCGAAGGCACATCGGTCCCGCATGCGTCTCTGGCAGCTACTGTGTGCGCTAGTGCCCATGGTTCGAAGCCCTACCGTGCAGCGGGACCTCCTGCACGTGGTGGTGATGAAGTGCCTTACACTTACAAATATGGGTAGTGTCCGCCGGCTGATGGAACTGTTCGCACTGCAGCTGCTGCAGAGGCAGCCACAGTTATATTGGATCATAGATAACGCAATGGCCAATTATCAGCTCCGGCCGCAAGTGATTGGAAGCTACGTATTCATCTCAGCACACGTTATACTGCGAGAACTCCGGGGAGAGGTGGAACCCGTGGATGGTTTGATGGACACGCTTTTGCATCGTCTGTTTCAGCAGAGTACATCTCATCAACACATGCTGCGTCTGGTTTGTCATATAGGGCTTAACTTCATCCGCGAAGCATCTGTCGCTAGGGGGATCGTGTTTTCAGCTAATGAAGAGAGCATATTTGACTACGTTGCCAATGCGCCGGAGCATGTGAAGTTTCGTGTCCAGCACGCTGAACAATTATTTTTTGACGTTCGAGAGGCCTGCACTCCCCGGCAATTGTTCTGCATTCAGCGGAGAGAAGGAAATAATATTCTTCTGGTGAGTATTCCCGCGGTGGCGTTTGAGCGAATGAGGTTTATTGACCGCGAGGTAGCTTGTCTAACCGGTGTACTTACTCCTGTAGATCAAATTCGAGTTCAGGTGCTCATGCAACACTTCGAAGCTTCGCGAGTGCTAGAGCCCTTGAAAGAATTTCCTTACATTCCTCACACGAAAAGCACCGCGTTGTTTTGTGTGGACTACACGCGAGAGGCGGTTGCGGTACTCACTGCTGATACCCACATCTCCGAAGGGATGTCGTCGGTTACTGGCTATGAAAATGTCCAGCGCAAGGCAACCCCGTGGTGGAGTAGTCAACTTTATGACGAACTTCATCCACGTGCGTTGAAAACGGAACGGCAACCCGTTATTGTCATTGCATCTCTGTTGCAGAACCCTGTGAACGTCGCGGGACTTTTCCGTTGTGGGGAGGTATTCGCTGTTGAGAAGGTTGTTGTGTCAGATGCTGCTGTGCTCGAGCATCCGCACTTCGTCGCGGCGGCCCGAAGCTCTGACCTGTGGCTACCTTGGAGCGCTGTCCAGGTGAAGGCACTCTCGGGTTACCTCAGCTCGCTGCGGCAGGACGGATATACGCTTGTTGGAATCGAACAGACAGCGGGGAGTGTCCCGATGTCATCGTACCAGTTTCCGAAGCGGGCAGTCATCGTGCTTGGCGCTGAAGGGCATGGTATACCAGCGCAGTTGCTCACGGTCCTCGACGTCTGTGTGGAGATTCCGCAGTACGGTTTAATACGCTCCCTCAACGTTCACGTGACAGGATCTATCGTTATG
>36790164_1
CCTCCCGCCCTAGCCTCCACACTCGGCCCGTCGACATTTGCTGGTGGGTCGCTGAGCATAGGAAACGTAGGTGAAGCTAAGCGGGAAGTAGTGCAGGACACTTCCGTCTGTGTGGTCGCCTCATGACAGTTCTGCAGTCTACGTTGTTGTTCCATAAGCTCACGAATTATGCGACGCTTGTCTGTCGTCTTCTTTGCTCTCCTGACAAGCACCGGCCCCACCCCCCATACGACACAAATGGTAACTATGCTGTACATGAATATATACGCCGTTCCAGCTTCCAAATCAATCCACGGTAGCGTCTCGGCGAGCGCCTGCAGAAGAGACAGTGGAATAGTCACGGCATTCTGCACACAAAGTGCTAGCGTCATAGCACAACAGTAAAATGGTTCATTTTCGTACTCTTCCTCCGGAGGCTCCAAGCGCTCAAGGACATCCCGCGGTTCAATAGGCAGCTCTTCCCTCTCTCCGTTGACAACAATATTGAGGATGTGCGTCGACTTCCCCGAAACCCCGTCATCGCTCTCTCGCCTTCCACGCCGACGCAAAAGTTTAAAATGTACCGAACGCTGTAAATCGCGTGGAATGCCGGTATTTTTCACCCTGAAGAGAAAGAACGAGGCAAGTTGCGCGATAAGCACGCCAAGAACCACGATAAGAGCGGCGAAAAGGATCAAAACGGAGCATTTCTTCAGAAGTTCGACACTAAGGGGGGTTGCGATGTTGTAAAAGGTGAGTGATGGGATCAGCAAATGGGATACAAAAACGCTCATATCCTTTGCAGTTTCGACTAAATTCGGAATAAACGTACTAACGCCGGTGCAGAGGCATATAGCGAAGACAACCTGAGTGACAGCAGGCACCGCGTCGGCGATCATCTTCGGTTGTCAGTGCCGGTCCTTGAGTCACCTACGTTAAAATATGTGCAGTGCTCCCTTCTGCTTGTATTAAGCGTATTTTTCAAATTCGTTCTCCGCTGTTTTGTTTTGCCTTTGTTACTTATTCTTTTCCTTCTGCCTTTGTTTTTTTGTCTAAAATCCCCGTGTCCCCGTTGCTTTTCTCCACCGAGTGAGGAATAATTAGGGCACTCGTGCCCCTCAAAGTTCTAGTCCCAGGTTTCGGGCTGCCGTTTTCGACACAACGTGGCCCTCAATGCAAAACTAGGTAACACCAACAAACATAGAATCCAAACACCGTAAATGTTAAGGTTGACGAAAAAGAAGTGATGACAGAGTGCCAAAGGGATCGATAAAGAACGTGCACAGGCAGGGTACAAAATCATTGCCCCATTTACTACGACCGTGACGACGGCGGCTCAGCGAGACTCATCGATGTCGTCCGCACTCGGCGCACATTCACCGTCACGGGGAAAAAAAAATCGTGCGACGTTAAAGAGACCTTTTCTCCGTACAAAAACAAAACACCATTCCCCATGTGTTATCACTGTTTTTCCACGGGCGACAAAGCGATCCAAAATAAGCAATGCATACCTGATGGGTAACAACAATCTGGTCACTTTTCCATCCACTTCAAATCAGTGCGCTGCGTCGGTGTCAGCCAGGAACCGCCCAAACGCCGAAGCCACTCAGTCCACGAACCTCCATTTGACGCTCCGCCAAAAACAAAATTACCTTCCCCGATGCTTCGAAGTTGTGGGTGTCCACTAGGAAGATACGCATCCATCTGGTACGTCTTACCGGGGTGCAGCACACGGAAGTTATCGCGTGACACCTCCGCGGGGAGATCGAAAGGAATCCGCTTCACACCGTAATGCGATATCTTCGTGCGCAGGAGGTCTTTAAACTCATCAACGCCACCCACACTACCAAAATTCGCTCGACCACGTTCCGCATCATCTTGAAATGTAATCAGCATTGTGTGCGGTGACGTCACGCAATGCACGAGGAGCACAGTGCGTCCGGCGAAAGCGAGACGCCAGTTTTGTATCATGTGATAAAGAAACGCCGCATCACGGTTTGGGAGGGCGGCGACAACGCACCCAGCAGGCGAGAGACTGTTACGCACGCTATTGATGAACTCGAGTCGTCCGTATTGCGTGCTTAGTCGCCCTGCGCCATCAAGGGTGTCAATCATAATGAGATCGTACCTCTTCCCAGAAGAGACATCTACGAGGGCATTGCGTCGAAGAAAGTCTACCGGATCCGCAATAAACAGGCGCAGATTACTCGACTCCTGTAGGCCCATGAAGCGGCGACAAACGCGTACGAGCGCGCCGTCGCGCTCCACCACGTCGATTTGAAAGTTGGGAAAGGCGTTGCTTAGCCACCGCGGTGCCTCCCCGCTGTGCAAACCGCACACCAATGTGGAGACCGGAGTCTCCTTTACTGTGGTGAACCGGATGGGAAACGATGTTCGTGCAATATCCCGCAAGATATGCACAGGTCCAAGTGCAAGCATCATCTTGCGAGCGTATTCACTCTCAAGGTGACCGGCGTAAGGCACACAGTTGTTTTGTGCAGTAACAAACTTGCATTTTACCATGCCATGTATAACGGACAAACCATGTCCGGGCATGCGAGACAAATAAGATGAGTCCTCCCCTTTTTCAACAACCTCCTCTGTCTTGTTGTCGACCTGAGAGGTACTTCCATCACGCTCGCTGTAAATGTAATGTACGCTTCGAAACACTACGTCATCTCCATACTGCGGATCGTATTCCTGCAGTTCCATGCAAGCTACATTGGCTTGCGTTCCGCCACTGCTCTCCGTCCTACTATCTTGTAATTCACTCGGTTCACTATGCAGAAGCCTGGGCCGCCTCAATGCCTCTTCCATATCCTCGGACATTGCCTCTCCAAGACTACGAGGGGAGGTGTTGTCGGTGCCACTGTTTGTTCTGAAACCCCAAAAAACATTATGTGCATCACTAAGCGGTACCCGCGACCGCGGCTGCCGTAAAACGGCATTTATCTGCCTCTCTGGTTCTACGCGGCGCTTGAAGAACTTCCATCCGGCGAGTGCGAGGACAGTTCCAGTGGAAAAAACAACGTAAGGTGAGGAAAAGCCCCTATCAACTTCACGAAAGAAGAAGGCAGTAAACTTGTTAATGTACTGTTTTTGAGGCCTCTGTCCTGGGGAGGTTGCAAAAGCCATGTAATGCCGAAAAGAAAAAATAATATATATAGGTATATAATTGTTTTTGATTCGACACTTTTCTGCGCGCTTCACCTCTACCCGATGTTTATTCACCCCTTTCCACCGTACTTCTGATTCCTTTGGTAAGTGAATGGCCACAACATTACAGTGATAAGCAAGGAGGGCAAACGCAGAAATTAAGTGGCGCATGCATCGCAGCGGGCAAGTAGGTCAAAATTGGAAAATTTGACGGAACTTCAAAACATAATGTGTGTATCGCACCGTACGCCTTCGTTTACGGGTGTGTGCACGAGGATATTGCACATGAACATTAAGCAAACATTTGAGCGGCAGTCTCAGTAAAGACACACACAGAAAGCACGACTACCCCCGCACAACAACAAAAAAAAAACTTGCGCGATGGCGATGGTTGCAGAGAAAACAATACTAATATACAAGGCGAAAACTCAGACGAAGGCAATGCCATTCAACAAAACGTGAGAATAACTGAGTCCCGGGGACCATCAAAAGCTACAAACACGCTGTGGGTTGCGAACACCGGTCCCACACAGGCACCGACGCACACACAAAAATAGGGAACTTCGTGTTAACTTGCCCAATAGGGGAAAAGAACTTCCTCTTGCTTTAGGCTAAGTAGTCCGGACCGTGAATTCTCTCTTTCGTGCATAACAAAAGTGTAGCCAGTAAAAAAAAAAAATAGATATGTTTTTTTTTAAAAAAAAACGTCAAAAAGTAAATTGTACCAAAAGGACATCACGAATGTGTACCGCAGCTTTGGTAAAACACGCAGCCAATTAGTGGCTGAAGTTCTATCCTTCTCTGGAAATACACTTTCCATTCCAGAGGTAAGGGTAGTGTTAACGACAGAATATCACCAGTTCGTGGGCTAATTCATTTTTTTTCTCTCGCAACCTCCACCACCGAGCATTGGGCCAATTGCTGGTGGCCCATCTCACGCAAGTACAGTATGATCCTTCTTAATAACCGAAGGAGGCGCCAACAGCGTTTCACAGCCTTTACCACGTATTCAAAACGCGCGCACGCGCCCTCCCGTTTCCATCATTGATGTAGTTTATGTGCTTCCGGAAGCCGTCCATTAACACACCGTGAAGTTACAGTACGGAAGCCCTGACGATGCTACATTGCATTGTTGTAGTGAACAACACTCGTACTATTATGCAATCCCACATCTTGCGTGATGTTGGCAGAATTCCCCTGGGCAGCACTGGGTGCTGCATTAGGCGGGGTAACAGTAGTTGCCGACGCCACTATTCCAGAGGTAATACTGCCGTACCTCGACATCACACCTTTCTTTCCACGCAGAGCCTTTACAGTATGTTTGCTGAAGGCGTGTACCAGGCAGTCCGTGGTTAATTGACCACTGCTATATAACTCTACCCACCTTGATCTGTATTCATCAAGCAATAGTAACAACTCAAGCATGTAAGGGGTCTCTTGACTCAGTTCCTCTTTTTGTTCCTTCTCGGCAGCGGTCGTGAAGTAACGTTCAATAGCACACGCCAGGTCATATAACGTCGGCTTCGAGGGGAACAAAAGTCTAATATTTTGTGTATTCCCACTTAAATCCTTCCCTGTGACTCTCACAAAGAAGACCATTCACCAACGAACGCGGTGAACGGCCCCTCTCAACACTGCTAGTAGTACTATATTCTCAACAAAGAAGAAGGGTAAAGAATAAAAATGACTTAGAGAAATGAATAATTCCGCTCTTCTCTTCATGAGTATCAGCGAGGTCCATGGAGAGAAAAAGCGATAGGCAGTAATATGAAACGTACGTGTGGAGGCTTCTTTAAACACACTTGGACGTCAACTCTTCCACTTCATAGCCTCTTCTTTCCCTCACCTGTATCCGTCTACAGGTG
>36798537_1
CTGATAGTGCCGGACTGTACCCACATGAGATCATTGAGTTTCCTGTAGTGTGCATTGACACCGCACAACTTGCTGTTGTAGCTGAGTTTCACTCTTATGTTCACCCAGTGCGCCGTCCGAAACTCACCGCTTTTTGTAAGGAGCTGACTGGCATCACCCAATCGGTAGTTGATGACGCACCAACTCTGCCGGAGGTGATTCAAAAATTTGGTCAATGGGTTCGTGAAGTGGTGTATCCTCTTTGTAAAATGTGGAAACAACAGTATCCTCCTTCTCAGCTGGCAAGCAACTGTCTGGGTGATTTGGGAAAAAAATTCAAATATGACGAGAAAGACAATAAAGAGTGGGTGGGTTGCGAACGCATGGTTTGCTTCGCCACCGACGGTCCGTGGGATATGCGTAAATTCATGCATGAATGCAGCGTGGTCCGCGATGGCCACATTTTTCCGCCGCTTTTCTACCGCTGGGTGGACGTGCGTAAGTGCTTCAAACAACACTTCAACAAGTGGCCGCGGAAACTGGTCGACATGTTGCGGACGTTGCGTCTCGATTTCGAGGGCAAACAACACAGTGGAATTGACGACTCCCGAAACATTGCGCGTATCCTCATCGAGTTGATGCGCCGCGGTTTCTTTGTGAGACGCGTTAGTACGATCGAATACAAATGTCCAATGGATGTTGGTGGAGTGATCCTTACACAAGAAATGCGGGAACTCTGTGATGAGGAAAATGCAAAAGCAAAGCAACGACACCTTCGCGAGTAACGTGAAAAGAAGGGGAAGACACGGGGAAATGCATGAAATTGACCCTTCAGAAACAACAGACAGCAACAGATGACAACAGATGAAGGCGCCGGCAGCGAATGCAACGATCCCTACTCGTGCGTCACTGTGGCGTAGGGGCTGGCGGGGGTAGGGTTCCTAGCATTGGGTATTTGTTAATTGTGTTCAGATATCACTGGTTTTCTTTTTTGTTTACACCAGAACCTTTTGCTGTTCATCATCGTTATAGTTCATTCGTTTCAGTTGCAAGTTACTCCAAACGGATAATAATAACAATTTTTCTTTTTGATGAACGTTTATGACTGTGTTACACGTCTTCCTTCCTCTTTGATTGCATGTTTAGTACAATTACCTCACCTTTTTTGCGTTCGCTCGGTAACTACCGGGTGGGTGAGGAGCATAGCAAGGCATTGTGTCAACATACATTAGAGAGGCGCAAAGAAAACTCATCGTCCCAAGGTGACGATTGCAGAAGAGGTACAAAGAAAACAGAAAAGAAAAGGCTTACTCACGCGGGCGCACACACAGAGAAAGAGAGAGGGAAAGGGTGAAAGAGTGAAAGGAACATAACAAAAGAGGAATCAAGATAAAGGTAGGTAACGGTAGATAGAAAAAAACAACAACATCAGAACCCCATATATCACTGGACTGAGGTGTACAGTGACCCATATATAGAAACGAGCGTAAAAAGGTACTTCAGTAACGAAGAAGCTAGTGTGCGCAGTGAATATTGTTTGTATTTTTATTTTTAATCCTTTTCTTTTAGTCCGTACAACCCCACGTACCAGCTCGTGGGGGAGGATCTTATTATTATCTTCTTTTTTTTAAAAAAAAGAATATCGCCATATTGTTCCCATAGAATCTGTAACTTTCTCACGTATTATTGAAGCACCAACGCAAGAGAGGACGACAACTCAGACTGACTCACCAGCCAACTTGTCATCGCAATAATGAGTGACCGTCCCCGACCACCTTTTGGCGTGAAGCTTTCGTTTGGGAAAGTCGTGCAGGGGCTCGGGTCGGACGGGCGCAGCGCCTTCTTGACACCTCGGGATGTGTCAGCGACTCCCGATTCTAATGTGACGAGGGGTTCAGCGGAAGCAACTGGGAGAGAACAACAGCTAGACACAACATCAGAACTGCAAAGGAGTTTTCAGTACCTCACCCCTCGCCAACAGCAGAGCATTCTTTCTTTTTGCAGGCCTTTTACTCCCTCCATGTCGGTTCCCCGTGGAGAGCTTCATTCGTCTATTGGCTCCCGTTCCACTTCACCGGTGGTGGTGCGACCGACCAAAGATCTGCCCCCAACAAAGGATGCCGTAGATGCCCCTCGGATGCCGCCAACAGCGGTGAAAAGGGAAGAAAGTGTATTTCATGATGGAGACGGGCAAACTCCAGTGACTTCTGTACATTCGAGTGTCGTGGCCACCCAATCAGCGTCTGAGGCCGTAAAGCTCAGACCCCCTAAAATTCCCGCTTCTTCTCCTTCCCCTTCCCCCTCCCCAAAAGCTGCTGTTGCTAATGCATCCGCAACCAGTGCCACGACTACCACCGCGGGACTTGCCACTACTGCGACTGGTGCGGATGTAAGTGCTGAAGCGGCTGGAAGCGATGCCGCACCGCAGGGTACTGTGTACAATGTCTGTTCACTCTGTGGCCTCACCGTGCTACTTGGCGGGAGCTTTGCAGAGCAGCAGCAACAGTGGCAGGACCACATTAATTCTTGGATGCATCAACGTTGCTTGAAGATGCACGCAAATGCGCGTAACGAGAACGTGTACATTGGTGACACCACAACCGTTTCTATAGGCTCGCCCGTGTCACCTTCGATGTTGAAGGCATTGGAAGAATTTTCATCATCCATTGCTTCATCGGATGCGGGGCAGTCTGCGGGACGGGCCATCCGATTGTCCCCTGCTCCCTTGAAGTTGCCAGTTTCGGATGATGTGGTCACGGCGCGAGAACTCGAAGCCAGGCGAATCACTTTCTCGTCAGAGGACATCACGCCACGCATTCTTGCTGATAGCAGTGAGCACCTATCGCTTGTTGAGAAGAAACTCTTTACTTCCGTTAAGAAGCCACATGTATCAGGTGATGATGCTGAGGTTGTTGGCATACTGACAGACGAAAGGGAGGCAGCCACCGCTGGTAAAGCGACGTGTGAGGGAGGGGCACCGCCAATATGCCAGAAGCGAAAGTTGTTGAAATCAGTCAAAGAATCCGGAGAAACACCGATTCGAGGAGGGTTCCGGAAGTTTGATGTCAATGCTGACCAAGTAAACACGTCGAGTGGTGCTGAGATGGACGATGCTGGTCAGAAAAATAGCAGCAAGCGGCACTTAAAGCGGAGGCTAGATAAATACTTGGTTGTCAAAGAAAGGCGACTGTTACTTGCTTGCATGCGTCACTGGTTTAACAGTATGTTTGTGCGCGTAACGGACAATTTTTTCTCCGTTCGATCGCGTTCAAGCAAGGAGACACTCGATGCTATGGTGGCAGCATCTCCTACAGTGAGGTGCAGTCGAACGGATACGCCATTGGATGCGTATGTTCCTGGTGTTGGGCAACAAAAGGCGTCACCGTTGGTACGTAAGGGATCCAAGAAGCAACCGGAGCTTGTTGCTGTGGAGGCTGCTGCTGGCGGTGGTGATAATGAGAAGGGAGAGTTGTTGTTTATGGCTTCACGTGTAAAAGATTTTGCGCACATCAAGAAGGACTCTTCCGCGGATAGTTTAGAGATGGAAGTGGGGAAGACGGACGTAAAGTGGTATGTCTCTCGCCCCGCAGGGAATTCGCGGAAGCGGGGGAAAGTCTCATCCTGTAAACATAAAAAAGATGACTCATCCACCCCGTCACTTGAAGACGACAGTAGCATTGAGGAGCTGCTCTCCTCACTAGCACCTCCACTGCAGGAACGTGTGCGAATGGCAATCCGTGGGAAGCCCGTAAGCAAGTCGAAGTTTCCCATGACATCCGAGGTTATTAGCATGATGCGGGATTCTGTGCAGCAAGAGGTACAGCAGTATAGGGATCAACAGTTGTTTCACCAGTTCCAACACCAACAGCAGCAGCAGCAACATCAGCACCGCGAGCAGTACCATGACAACTACCAGCACCATCCTGTGGCATCCCGTTCCTCCCCAGATGCTGTGGGGATCCCGCAGCAACCGTTTCTTGAACGTCGGGAGTTTGGCACTAATACCAAGGAGCTCGTGAACGAGTCGCTACGCATTAGGGAAGGTGAGGTGGGATCTACCAGTTTCAGAAGGGAGCAAGCCATAGATACCTCCGTACCATATGGTTACCTTTCACAAATTTTATCAGAAGAGACCCCCATGAGGACTACCGGCTTAACAGAGGGTGTTGCACCCAACAAAGAAGACGAAAGGGAAAATACTCGCGAACGCGATGGAAGAAGCCAGCGGGGTTGTGGGACGACAGCTACCCCGTCCGTTTCTACTAGTGGAGGGGCGTAGACAACTGAGTGGCGGATCATCAGGGAGTTCAGAATGCGGGTCCGCCATCGAAGAAAGGGGCGACGAAGCACCGCGTCCGCGTTCCAACGGCTCCCCAGATGATTGTATGCGGTATTTGAATACTGAAGCGAGTTTTAGCGGAAGTCGGGGCATTTCCCGAGACCGAAAGCACCGGCGAAGACGGTCGCGCGCTGTGGAGGCTGCTGAATCGGAAATTCGCGAACCGAGGCAAATTTCTCAATCGCATATAACGAATCATGCACGTAGAGGACCGAGCTGCAAGGGGAGGCAACCCCTTTCCATATCCTCGATTCACTCCACTTTGCGCGCAGGAGGTAATAGCGAACGTCCAACTTCCCCACAAACAACGCCACGAGTACGAGGGACCTCCGGTTCCAGGGCCTCCTTTACTGTTCGAAAGGGGTTTATGGAAGAATGGGATACCTCAAGCTGTACGTTTAGAGGCGTACCAGGCGAGTATTACTGCTATGATGGTGAAGCCTACCAGCATGTGGAAGACCCTACAGCCGGTGCATTATGTGATAAGTTAGGTCGGCGGCTCCCGCTGTATTTTGTACGCCGCTGTTCAAGCCCTTCGATGTCCCCTACACGGTTCAGTTGCATGCCGGTGACGAGGTCTCGTAGTCCCCTCGGACCTGGACGTTTGAACCCGTACTGTAGTGTTTGTGTTGAGCGCTACAACATTGTTATGGTTGACGAAAACATGCGGGTCCTCTCCCCT
>36878111_1
CATAACGACTCGCGCCGCGTTAGGAGGGTCAATTACAACAACGGGTGGTAACCGTTTCTGTCGTCGCTTTGCTGATGTTGCCTCACACCACTCCAGAAGCGCACCGAAGGCCTCTGGCGGCAGCGTACTCAACTTGTGAAGAACTACATCCACTTTCATATCATCATCGTCGGTGGTCATCTCGCGGTTGTGGGCATCGTACTTCATATCAACAAAGACAAAGGTGCGTCCACCGCCAAAGGTAGGTGTACCATTCTTACCACTTTCGTCTCTTATGCCTTCAGCGTACCGTCGGATTTTTTCAAACGACTGTCGGTGTTTCTTTTCGGAACCGCAGAGGGCCACCACCAACTCAGTGCGGTGCGCCTCTACCGCGTCTTCCATGAATCCCGACAAATGGCACCTCTCCACCTAAGCTCGCCACCAGTGGAGTTGTCCTGGTCATCACGTACAGATAAGAGGGAGTGCCCCCCACAAAAATAAAAATAATAATAATACAGAGAACAGTTGGGCGGACAGCGGAAGATACGGCGGAAGATACGGCGGAAGAAAAAGCAGCACAGAAAGGAACAGAAGCGAAAAATAAGAGAATCACAACAAATATGCACAAACTGTACACATGCACAAAGTGTAATGTGGCATGTCCATACGCAACCTCACATCTCTCCGCACAGAGTGATAACCGGGAAAAGTTGCGACTGCTCCTGCGGTGAGCCAACGCGCCGTGCATGATACACAGATCGAGCTAACTCGGCAAGCTGTCGCTCAGCCACTGCACGCTGCTCGGCATCGCGAGCGACCAGGCGGCCGATAAGAACACCATCATCCGACATTTTGGCCGCTGCACCACGCGCCACGGTATCAATACGAAAAGTAGACGCAACTTTCGCCGTACTGGGGGCTCCCCCTTCCGGCTGCTGCGTATGATTCCAATACTGCAAGTATATACCAAGCTGCTGCCGACAGCGTTCCGGAGCCATCTTGCTAAGGGACTCAAGTTCATTTTGAGGCACTTGCAGCGGGCCCTGCCGTTCTCCGAGTGCGGAAAAGAAACCACTTCCAGCCGCACCCATCACATCACCCCCAACAACATACTGACCAACGAAGGCATCGTGCAGCACGGTGTCCTTGTAACCCGCTGCTTGCACACGGTGATTTACTAACCGAGTGCAGCTCCCGATGCACAGTCCATACATGTTGGTTGCCAGTGTGGGCGCTAAGTCGAAGAAAAGCTCAAATAGTAAGCGGACGGGTTGCGATTGCTGCTGTACGCCGGCTACCGTAACCTTCTCACTTTTTGGAAACTGTATTTCTAGAAACACAACTGGATTCGAGTTGTGTGCCAGAGCAATTCCTCGATGCGGTGTGCCCAATGGCTCACGATGCAAAAGATGTTTTCCGCTCATATGCGTCTACGTCCACCATGGTTACCAAACCAACCAGCAAGAGATTAAAGTAAGAAAAAAAGTGATAGGAAGTAATAGTAATTAGAATAAGAATGGGAGGGGGGGGTTAGACCCCGAAACAGAGACGAAACAGCAACGGGACATTGCGGTGTAGTGCTGTAGTAGTTTTTTTTAAAAGGCCAGTGCTCCCCTTTCTTGCCTTTTCCCGTCTCTTCCACCAGCAAGGGTGACTGCCTGCACGTGCTACGCCGATCTAACGGGAAATGGTATACATACGCGAGACAGAGTGTCACATTAAAAACTCAGGACAAAAGTGACGTAAGAGATTAAGCGACAACGGTGTGCAGGCAGACTACGCATCCGTCATGACGGCGAGCAATTCCTGGCGGCTGACATACGTGATGTCATATCGCTCCACTTGATGCAAGCGATACCACTCCTCAAAGGCACACAATACTTCAGAGAATTCTCTCCTTCCGAGTACCCGTTGGAATATGCCCACAATATCATAGGGATCATCGGATTCATTCCCCATGTTCCAGACACCCTGTACATGCCACGAAGATCGCCTGTCGTCCCCATCCAGCACAAATATCCGTGGGGTGTAGAGAAGAGCAGCTCTCCGAAGTACCAAATCACACAAAAAGAACTTAAACTCTGGCGGAAGTAGGTCGCTAAGAGCCTTTGTCACTGCATACCGCGCTTGTATGTACGGATCTGAAATCATTTCACGAAGTTCACGCAAGGCCTTCAGGCACAACCGAGTGTGCTTTGGAGACCCACTGCCTAGTCGTTTCACCACTTCGTTGTCATACTGCTCCTCGTCCGACTCCACACCGGAGTCCTCCTTCCCCCGTTGTTCATTCTCGTCGCCATCGTCATCCACACGAATACGCAACTTTGGTTCTTTTTCCTTCTGCTTTTGGTGCATGTACGCCCGCGTGCCTTTGATGTAATCTACAGTCCACGCCTTAGTTTCCGTTGAGTGGTTATAAGCGAAGTAACGCAACTGCAAGAGCGGGACTTGAAGCGAAGTAACGCAACTGCAAGAGCGGGACTTGAAGCGCTCGCTCCCGTCCCTCGAGAAGACTGTCTAAAACCAACTGACGGAGTTCTCGAAGTCGCTCCTCGATATGTTTCATTGACGGCAAATCCAACATGGAGCCTTGTGTGATACCAGCTACAATCCTGTTGTAAAGTGGTCGCATCTCTTTTTCCAACTTCCACTCCTTGTAGGAGGGAAATGGCCCCATTCGCTTCGCTACCAATGACTCGTACTCGCCGCGCAGCTCTTGCAATTTGGTGATGTACATGCCAAGTATTGATCCGCGGGCCTCTTCTAGTTCCTGACGGAGGAATGGGTTGGCGCGCAATCCAGTAAAAAGGGCATCGATTGCCCGTAGTGACGATGCAACACCTACAGGGTACACAAGTCTGCTGGGTGCTGACAAGCACACCGGCGCTGCGGGAGCCGTTGCACGGATGCACGGTAGAATCGTTGGCCCGAGGTCAATCGCCAGTTGCGCGGCCGCCCGTCCAACATAGGCATACGCTTCCAAGTAGTCTTCCATATGCGTATTGAGGCCGTCGACAAGGTGTAAAATGTCACTTCCTTCGCTGTAAAGTTGGTTACCATCGCTATCTAGTGTAGGAATGTAAAGAAGATTGCGTATTCTTTCTTCTTCTCGGAGGGACTCATACGAGTTGGCTATACCCATTTGGACCGCCTTCTCATGTTCTTCTTCCTCTCTTTGCAGCTGGTCGTGACATTCATTGTATGCCCGAAGTCTATTAGCCATCGTTGGAGGAAAATCGTCATAGTTTACGAGCACCACAAGCCTTTTTAAGCGAGCCAGCAAGCGAAGTAGCAATCTTCCCGATACGGCAAACACTGTGCTGTTCTCACCCCGAAAGTCAACGCAGCGGAGGTTCGGATGGTCAGCTACAACTTCCACAAGCGCTCGTGTCGCTTTCTCACCAGCCCCACAACCCCGCATTTCCACGCGATGAACCCAGGCCATAACGGCTACCGTCCTAATGATTGCAGCACAACCCGCGTCACCTAAATAGTTCGAACAGAGGTCGATATTTTTTGGGCAATCATCAGAGGAATCGAGGTTTATGCAAAAATGAACGAAGAGTGAGTTGGCCAAACATCCTTCGCGTTCACAGGCCACGTAGTACAGAGCTGATATTCCCCGCATTCGACACTAAATCATGTAGAGAAGCAACCCAAATAATTGTATTATTTTCCCTCTTTTTTTTAAAAAAGAAAGAGAAATGAAAATGAAGCGATACTATCGTGCAGAAAAGAAGGAAATAAGAACACCCTTACGCAATGAGGGTCAAACCGGCACACAGCCTTGACATTAAAGGGCGTCGGCTAAAGAAAAAAATGGATTAGGGACTTTACACAGAAAGAATAGGAAGTAAAGTTATGAATTCAAAAAAGTCATTCCAACAAATGTGGATCACCGTAAGCCCGTAACGTACGTATCTGACAGCAGTTACAAAACGTCTGGGAGATCAAACGCGTCGGTTTTTGCTCCACTGGTTGATGATCAATTGGCAGTTCTCCCCCTTCCCCCCCCCGCACCACTCAGTCAGCGGTATGGCCGGCGCTCACCAATCTTTGATCGGCGTTCTAAAGCGCCCATCACCCGCTGATCGAGTGCCTGAATGACGTTCAGTATATGCGCAGCAAAACCCTCTCCTAATTGGTCCTCCCGTAACCCGTTGCATTCGTATACGTCCCGCATCAGCGACTGCCGTACGGCGTCCTCCAATGTTTCATCGTCATGTGTACACTCATCATTAATCTGTGGAACCGGATAAGCGCTAGGGCCGTTTCCACTGAGTGCTCCCCCTAAACCACCGTTACCTAGAATGTACGAAGGAGAGAGGACAGGTACCGTTGCTATGTTCGCCTGTGCGTGCCCGTCACGGTTACCGCCGTATAGCCACTCCTCCGAAGAAAACATCATTTGATTTGGTGTGACCGCATCATCGTTCAACCAACTGCAAGAATGTGGTGATTTATCATCACCTCTGCGAACGGAAAGTTGCGGCGTGTGAAAAAGCCGTCGCTGTTCCTCTTTCAACGGTGGACATTCACGTGGTGTCGCTCGCAGTGCGCTAAGTCCCCTTTCGAGACCTTGCCACAAAAGAGGAATTGGATCCGGGACCAGCTGCGGTGCAGTGGGAACCGTTATAAACAACATTAGGGAGTCCACTAAACTCCGTAGTTTGTAACTCTGCAGAGCGACCTCGCCCACAACAGTGCGGGGTACATGAGGAGAGCGCATGACTTGCCACAACTCCTGTTCCGTCACAAATATGGCCTGACACTCGGATTCCAAGCGCTGTGTGACTTCCTCTTCGCTTGCAGTGTTGATCACATTTTGAAGAGGAATGTGCATTAGGCCACCATGCGCGATGCAGCGTGTCTCGCGGGGTAGTCGGATTCGCATGGGACGCTGTGGACCTGTTGACCTCACAGTGACGGGAACAATAGTGTCACCAAGGGGGATATTCAAACTGTTACCGCACGAATGTTGCCAACTCGTTCTGTAGGTTGCAGCCAGTCGGTTCACG
>36839709_1
GGATCTGCGGTGAATGACAGGCCCCTCATGCTCAACGTCCGGAATGCACCAAGTCCCGCCGCTACGGCTTCTATGGCAATAGCGGAGGCCATTGTTGATGCATCTGCTGAACAATTCCGCTGGTAAGGTGAAACTTTCGATCAATTTTGGAGGGGAGGATTCGCTTTACTCAAGTCCAAAAATGTGAGCATGAAGCGGTGCTGTGTGTGTGTGTCTGATAATGTCGATTCAAAACGGGTTAGTACATGTACAAATACAATGACAAGACAATCACAGTTGAGTTCGTCCGGTTTTGCACAAGAGGAAGAAATTTAGTCCGTTCTCGTTATACTTTCTTTCAATGCCATATTCCGTATCCACCTTCGTCTGTTGGCTTATTGTTCTGCGTAGTGCAAGTGCGAAATGTTAACGGGAACACGACGGGCGTTCTGACTTGTGAGCGTTGTATGTTGCATATGTCGTAGGAAGGGTTTGCTTTCGATCATCATATCATCTTTAAAAAAAAAACGAAGAGGTACGAGTCAACTAGTAACGCGCAATTTATCTTTTTTTTTTTACTTGTTGTAGTTTTTTCCCCTACGTGTCCATTGTAGTGACGCGAAGATCCCCACTTCCCGCATGTATCTTTTTTTTATTCCTTTTGAAAACAGTGCCATCTGGGGAGACGAATCGTCTGTGCATAATGTTTTTATGCTGACTTACTTCAAGAAAGTTAGTTGAGGGACTCTGTGTCTGTGTGTGTGTGTGTATGTGTGTCTATCTTGAGGTGCCAACTACTTCCCTGAAGTAAGTTCCTATCCCTCTCACTTCTGCTCCCGAGAAATTGGATTGAATGGTTTTTCTGTGGGGGATTGTCCGGTAATCATGCGCTTGCGCCAAGGCGGATGTTACTGGTACATTACATTCTTCTATGCATATTTTTCTTGTTATTTTTTTTAAATTTGTGATCGGTCCCCCGAAATTCCCTTGGGAATGCCTCACATTTTACTATATACGCATATTTATGTAATTGTTTCTCTTACGTTCTTGCTGCTAACATGTTTTTCCATTTAATTTTTTTCCTTTCCTTTTGTTTTTATTTTATCGAAAGCCCCTCCCCTACTCCCGCTCCCCCGTCGGGATGTCGCGATTTCCTCACTCCAATGTTGGGTTGGTGATTGGACTGGTGAGTCTCTTGCTGCAATTGCATCGGGTGATGGTCATCACTGAGGCCGCGGCGATTAATTCCTTCACAGTCATTTTGGTTAATGACCGCAATTCGGCGGCCCTACGTGAAGCACCTACCGGAACAACTATGCAAATACCCCCATATGTTGTACGCCTTTCAGCTGATTGGACAGTCATTGAAAACCCTCAGTGGAATGAAGTGTCATCAGAGGAGAATGACTCGGAAGGGAGGTTATTGCATTGCCGTCTGCCGCTGCCACAGGATGAGAACACAGTGCAGACGCAAGTGAAACATTACATACAACTTCAAGAGCACCGAACCGCCGTGAGAATTTGGCATTGGCTGGAAGGTATGATGAATCGAGATGGTTGTATCTTTGGTGACGGCGAAGGACCCATAACGGGGGTATCCGAGTGGTACCTATTCTGTGTGAGGGGCGCAGTTCGAAAGGTGAATAAAACTACGGTAGCTGTTCTTTACGGAAATCAAACTTCCCAAAAGTTGCAGCAAACTGTCAGAAGGTTGGTTCACCGGGCACGGTGGAGCAGTCAAGGAAGTGAAAGATCTAAAAGTTTTAAACGCTGGACTTCCCGCATAGGCGAGTACAAGGCTAATGTAACGTGGCCCCGGTGGAATGTGGAGCGACAGTTGTGGGAGTTAATTTACCCTACGAGACGAGAGTGCCGTGCTTGGGAAGCAGATGCCGCTGCATTCGGTGAATCCCCGGAGAGGTACATCCGAAATGAAAGCCACCGGTGGAGCGACAGTCGGTCTTTTACATTACCGAGGAATAAGGAGGTGTGGGAGACTGTTGTGCGCTTATACTGCCAGCATAACCAGGGTGACAGGCACGTGTTGGATTGGAGTATAACGGAGGTACTCCAAACGTGTACGCACGAGGTGTTATTGCGGTCGCCAGCAGTATGCGAATGGAGCCAAGCCCTGCAAAACTTTCATGTTAATCCCATTCCCTGTATTCCAATTTAGTGGGGCCTTGAAGGGTGGCGCATCCGGCAATTGTCACTGATCGTATGTACTAACATCGAGGTTGGTGGTGGTTGGTCGTTGTTAAGTGCTTGTTTTTGTATACGTATATATACATATATTTGTGTGTTAGTGCGTCTACGCGCATGCTGATGGACCTGCTGCTGAGTTTGCATGCTGTGATCACCGTTTTGTGGGTTCGTGCCCATTCCCCTTCGTGGCTTTGTGCACTTCGTTTTACAACGCTTTTGGAAGGTGAAATGGTGAGAGGGTCCGTGCATTTTCCCCACCCCTTTTCATCCACATTTAATTCCAGGCCACTGGCCGCATCACATATTCCGCATCCTCTACTCTCATGACAACCAGTTCCGTGCCCTATTTTCTTTTATACGGAAGATAAGGTTGCTTTTGCATCCCATCTCATAGGTGGGTAGCCGCTGTATATTTTTCTCTCGGCCGTGCTAGGCTGGTAAGGTACGCAGTATGCCAGTGGATGCGCCCTTACAGAAGTTTAGACCTCGTTGCGCCCAACGCTTGGCTGAAATTCTTAAGCCTGACGCCCTCGACGAAGAGACACGACGGCAAATATTACGCAACGTGTGCGCGGATGCGGCAGTGACTACAAATGACGGCGGTTGTAGCGTGGTGTCAGAGGAAGTAAAGCTTGGCGGAAGCTCCGGTACTGGAGGGAACTTCTCGACCATGCTGCGTGATCGTGTTGCAACCGCAAATAGTGAACTCGTCACCGCAATGACAAAGCGGTTAAAGATGTTGGAGGCACAGCAACAAGCCTACCGCCTGGAACTTAAGGAAAAGACAGAAAAACTCAACCGCATGCAGACGGAGTGTGAAGCAGAAAAATCAAGGCGCGAGGAAGCGGAAACGCTTGTGGTAGAGTTGTTCAGCGATAAAGAGGAATTGGAGAAACAAATAATGGAAATGAAGGAATTCCTTGCTGATTATGGTCTTCAGTGGGTGGGTAATGCTGAGGGTGAAAGCGGTGGCGGATCATCCAGAACACCTAAGGAACGCGCCAAAAAATCACCTGCTACTCTTGCAGCAGAGACCTCGCCAATCCCCAATAGGGAAATGAAGCGGTTCGATCTGTACGCTGGAGATTACACCAGCGAGGCCCCGTCCCCAAGGCCTGAAAGTTCCTCACTGGCAGCCGCTGAGTCCCGCAGTACAAATATGTCTCCGGCGAGAGGGGAGTGTTCCCTCCCCGTTTCTATGGAAATTCTACAGAAAAATGCTCGAATACTGTCAGATCATGTTGGTTTCAAGGAGGTTGCCACCAATGGGAAACGAGGCGCTATAAAGGATCGCGATGTTGTGCAGATTGTTGTGTATAAAGATGGGATTTGCGTCAACAGTGGGCCCTTTAGGCCTTTTGGCTGGCCGCTTTGTGATGCCGTGTTGAACGATATCGCCGACGGCTATTATCCATACGAATTCAAGCAGCGCTATCCTGACGGGTTTCCCATTGAGATAGTTGATCAAACTTCGGTATGTTGCACTGCAGTAGGCACTCGACCGAAAAACGACAAGGTGCAAGGCACCGAACGTATGCGGGAAGGTGGCTACCAACCGGTGTCACGTGAGGAATTTCTAAAAAGACTACCGACCACACGAATTACTGCGGGAGGTCGGATTGTTGATGTACAGGGAGAGATAGCGAAAATAATTGGATGTGACAAGGGAGGCCCAAGCGGTAGCGCGGAACCTGATGATGCTTCGCTTATGAGGCATGTAACCGCATCGGAACAAAAGAAAAGGGGGAACGTAAGCAAAAGTGATGGGGAGTGTGGTGCACCAGTTGCTACTGGTACGGAGACCCCCAACAATCGTTGCAATAATACGCGGTTGCAGCTTATTGAAGGATTAGTAGCCGTGCAACTGCGGTTTCCATGTGGAAAGAGGTTAGTCTTGAATCTCTCACCAGAGGACACCATTGGGGACTTGCGACGCGAGGTGCGATTAGCCATGCCCTCATTTACAACCGAATATAAAATTTGTCTTCCCTTTCCAGCTAAGACGCTGGGTGATGACAGCAAGACGCTGGCTGAATTGGGTCTTTTGGGAACATGCACCCTCATGATACAGCCACCAAGGGAAACAAAGTCATAGAGTTCACCTTACGTGCAAGGATTCGTGGATCCCTGGTTTGGCTGCTAGAAATTGGTTGGCGTTGCTTCATCGGTGGTAACTTCCACACACACACACACACACCTCTTTCTTCCTCCCTCTGGTTGTATTACGTTGGTAAAGTGATTGGTTGGCGTTGCGTTGCGTATGCGTTGGGAGGCTTTCTTTTTTCTTCCTCCCTCCCACCACCTTAAAAAAAAAAAAAAGGTTTCACTTGCACTCAAGCATACTTGTATCTACCTACATGTGAAGAAAGTCAACACTCCAATGGGTGGCGCTGGGGCCTGTCAGCATCGTATGCCATCATGTAAGTCACTGCTCTCTTCCCTTCGTTTTTAATATTAAATGTTTTCTAATTCATCTTCTTCTTCTACTTTGGGGCGTCTGTTGTATCATTGAGCGCACGTGGCTGTTCCTCATTTCCGTGGTCCTGTTTGTGTGACTTGTTACAATCACGGAAAGTTACGGGTGGAGCATCTATGTTTTTTCTAACCCGATTCAAACTGGGTATGGCAGACGTCACGGCAGCCATCGGCTCCGGAAAATGCGGGGAAGTATTGCGGAAGTTGAATGAAAAGAAAGCAGTGCGTGAGCGGGAAGAGAACATAGATTATCATCGTGCCCTTTGCTTTTTAGCGAACTCACAGGATGTCTTCCACGCGCGGCAAGCACTCTTGGAGGAGTTGCGTCACTTTCCGAACAA
>36518857_1
GTGGCAATTGTTTCTTCACAAAATAAAGTAAAAGTAGCACTGAGTTTACGCCTTTGCTCAGCCCTTTTCTGAACAATTTCCTGCCAGTTATGAGGCAAATGAAGGGATGACGAAAGTACATCGTGAACATCTTGTGACTCAGCTCCCTCAATAGTTGAAGCGATTAGCTCCGCCACTGTGTTTAACGCCTCCTTTCGTTCCTGATCAAATTCAAAAGACTCCAACATCTCAATGAAGCGGATGAGCAAAAGAGGGGGAAAAGAGGGGAGCCAGCGGGATTTTTATGTTTTACTTCCTTTTTTCACTACCTTAACCTACTTCACACTCCCACACTCCCCTTTTTAGTGGTATTGTCAACAGAACTAAATATATATATATATATAAAAGTGAGAAGGAAAGAAACTACAAGTATGCTCACAGCTACAAAATATACCACACTGCATAAAACATGCACAAAGGCAAGCACACACATATGAAATACAAATACCTAAAGTTCACGACTAAACACGAGAACATAGCAATGAGAGAGAATGGATTAAATATTGCGTATGGAAGGGTTTCTGCGCATACAAATTCGTCACAATAAGATATACGCGCGCACACACACACACACACATACACATACACATACTTCAAAAAAAAAAAACAGCATTGGAAAAGAGTGTTGTGTAGTCATCTGGATTTCTCTTCCTTTTTCTTTTCCTCCTCAGCCCCATAGACCTTCCCTTCATCACACTTTCACCGTACATAATTCCCCTACGTAAAATCGCATAACGAAGCAGCAGAAACAGATATACGAATTCGCATGTGCACCAATTCGCTCGATGAGGTTTAAAAAAAAAAGAAAGAAAAGAAAAGGAAGAAAGAAACTGGGAAATAGTGGCGGTGTCGAAAGGTTCCCAAACACGTTCATACACATATAAGAACTTCAATGTATTTTTTCCTCCTTCTTTTCTCTAAAACAAACACAAACATAAACACGTATGCGTAGACGAACCCACACGGTGAGTACAAATTTCATCTCCCACTCAACATTCAGAAGCAGCAGAGTATTAATCACAAAAGGACGAAACAAAAATAGTACGAACAAAGACGAAATATGTCACCGTGGTGGCGCAAAAGAAGCTCCCACAGGTATTGTAAAATACTGCCAAAACAAACCACGGGTGTGGGAAAAGATACAATCAACAATATATAAAAAAAAAAGAAAGAAAGCAGTAAAGCAGTAAAGCTGTATGCAATATTTGGGGGGAATGAAATGCCGGGAGGTGATGGTAACATCCCCTTCTCTACAGAATATGTACACACATATGCAGAAATAAACTTTTTCTCCACACTTTCACCTCACGCACTCTTCTTTTCACCTTAGCTGATTCCGTTGAGCTTCAACAGTTCTTCTTTTCTTTCCCCCCCCCCGTCCCCCTGCTCTTTTCTTTTGTTTATGTGTGTTTCCTCTTGATATTTTCACTTCACACATTTCCTCTCGCTTTTTTTTTTCTGTGCCAGTGCGGACGTGCCCATTTTCATTTCTGTAATTGTTCCGCATCCCTTCCCTCTTCCTTTTCTTTTCTTTACTGACACCCATTCACAAACACACACAGAGGAAAGAGGGACAAAACAATGAAACACTCACTTTAATATTATCCATGAGTGACAGGGCGCCATTTCTCCACTATTGTTACTTTTTTTTTTCCTTCAGTACTCCCGCGCACCTTATGAGATATAGAGTTAAACCCTAATCACCTGTGCAGGAAGTTTGTTACAACCCATTAAAACGTAATGGTGATGGTAACATATTTGGAGAGATGGTATATATATATATATATATATATATATATATATGAAAAACAAGCAAGTAAAGAGAAGAAAAGGAGAGAAGCGCAAAGGAAAAGAAGAGACGGATGACGATGGAAGAGGAGGGGACAAACAAAAAAAAAAGCAATGAACCATCTGAGCATATTTTCTACAGCATGGTGCAACAACCACTATCATGGGAAGCATTATCACGCCTTCCTCCACCTGCGCTGCCATCTCTTTGTCTGCCTTGACTTTGATTGCTCTGAAAAACTAGATGCATCAGAACTGATTTCTGATCCTCATCTGCTCGGCCGCTCCCTTCAGCACTTGGGTTAATGCTACACTCGCTTAATTCTGTAGCCGTCAGGACAGAGCGAATTTGGGCATACATCTATACATATATATAGATATAGGAAAATAAGGAAGGAAGGAAAAAAAGAAACAAGGACAATAGAGGGAGGGGGGAAATGAACATGATATCCCTCAATTTCACCCTCTATCGCTTTGTGTGTGATAAGGTAACGTTTAGCAACATCTTTGCAGTTGATGCTGAGAGCCGGCGCTTCCCCGAGAACTCGCCCTTTTACTGCTGTTGGGCTATTGTTCCACGGCAACGTGCTGTGCCAACGGTGAAGGCAGCTGAGTGGAGTGGTTGTACACCTGCGTCGTATTTCAAGTCCCATGGTAATGAAATTGTTCTGCCCTTTAATAATGCAGTGGGGACTGTTGACATTGAGGGGGACACAAATGTTATTACCTTTAATGTGAGACCATACAGCAACTCGAACGAACCCATATCGGTGGTGGCAAAGGGGACTCTCGACCCACGGCCGTATGTGGGGAGGTCAAACAGGAACTATGCTATTAAGCTTCGTGACGTTAGCGGCCAGACGATTGGTAAACTTCTCTTTGCGCTGGAGGCAAGGGAGGAGTCGGGATGTGTCATCAGTACACCGCTGGGAATAGATGGTCAGCCTGGTGTGCATACAGGATTGTCCAATAATCTGTTAAACGCAGTGGGTGTCGGGGCGTCTGCAGGCAACCTTGCCCTAAGGAACCGTAACGAAAATGGGAGGAATGGTTATGGCACTGTTGATGGAGGGAAGGTTCAATATGACAAGAGGGAGCCGTACGCGCAGCGGGATAACTCTTCATTTTCGAATTCTGTTACACCGCAGGCCGGGTCGTTGGAAGGGATGCCTATGCAAGCGTTCAATTGTCTGAGAGCCCCAACCTCCACGTCGGCAACTACCGAATGCGATCCCCACTCTTACGTAAAGCTAGATTTGTGCATTGAACGGATTGTTGTCAAGGATGATTCCAGCGGGCAAGAAAATCCTGTACCATTGCTTCTCGGTGCGAATTACTACTTGAAGGTACGATTCGGTGGGGGCGTGTCCACCACCCAGTCTGTTGAGTGCCAGGACCCGAGGAAGATCACGTACAAAGACCACATGACGTTCATAGAGGACGTGTGCAGTAACGACAGGCTGCGTTTTTCACTATGGGAGAATGGAAAGCAGGTGGCTGGTTTTTCGTTGAACCCCACGAAGTTTCGTGTTGATATTGGTATGCAGAAGGAGTATGCAATCCCTTTCAGATATTATCCCACTCGTCAGTCAGCCTTTCTTGAGTTAACTGTGCAGCGCATGGGAGAGCCAAGCCTTGAGGATGTTGAGAAGACAATTGATTCCTTTCGGGTGATGCGGGGAATTCCATTTGGTGGTATGAGGTTCATGGACGAGCAGCTTCAGTTAAGGAGATCCGAGGGGGAAAGTAGCGAGCATCTCAACACAAAGACGATAGGAACTAACAGCGGGCACTCGACAACTAACCTGTCATCACACACACCGGAAAAGGCAGTCGAGAAGGGTCAGAGGCCCGAGAAACTATGCAGAGAGGAGTGCGGAAAACAACACACACCACTTCGCGCTGAGCACTCTTCCCCTCCGGTTGCTGCAGAGAAAAAGGACTTTGGTCAACCTGGGCACCACCAAACCAAAGCCAAAAACGGGGATAGACATGATACCCATACCAATCCTGCTGTAACCCAACTGGCACCTTCAGAAAGGGTTGGTGAGAACATTACTAACAGTGTTAATTCATCGTTTATTGTAAAGCAAGTGTCGCCAGTAAGAAAAGGCAGTTCTGCGAAGCGACATGCTCTGCTGCGTAGGATGACCGAGGAGGAGGTGGTTCCTGCCTCTGCGATGCGGCAATACCCAGGCAATGATGCCCCAACGTCTATGAAAACAGTGGTGAGGAGTATGGAAACCACACGCTCCGCTTCACCATTGCGTGTGACAGGGGCCCCTAGGGGAGACCAGCGGCCTCGAAAACTTGAAGATGAGTATCAAAGCCTTACGGGAGGAAGTAAATTGCTGAGCATGGAGGATGCTTCGCAACCCCGCCGTAATTCACCAAGCACCTCACCCGACCAGCGGGTACCCGACAACGCCATTGACCGTGAGCGGCTGGTGGATTCACTGCTGCATCGCATGAACGGTCGACCAGGAATGAACACCACTCTGATGGAGGAATGGATGGAGTGGCGACACACATGTCTTTCCTCTCGCAGTTCTCGATCAGGGTCGGAAGGGAGTGCGTTCTGCCGTGAAGATTCCGTTGCGTCTCTGGAAATTCGCAGTCATGCCGTAAGCCCCCGCCCAACGAAGTCCCTGTCCCATGCTGCAGACATGCGACCATACACACCTGTTATCACAAGGCGGGCTGCATCCGACGGCAGGCCGCCAATCCCGGGCCGATAGAGAAAGAATCATGTGTAGACGTTGTGTTTTAGTGGAGACGGATGAAGCACACTGTCCTGAACACACATAGAGATACTATAAAAAATACAAATATATAAAGAAAGTGGGGGAGCAGTGAGAAACAGTAGGGTGAAAAGTCCTCCTGAAGCGCGAAAGTTTCCGGAGAAGGGAACGCTGGTGAGGGAGTTGTTGATACTTGTTGTTAGAGAGAAATAATAAAGATGAAATAGAAGAAAAAATGATATGGATGACCATCGTGAAAAGTATATGAATACATCCTTGAAGGCGTTGCCAAACCCGTGTGCAGGTATCATTGACCGCCTTGTTACTATAAATGGGAAAGGATAGGTACATATATACATATATGTGACTGAGTGAATGAGGAAATGAGGTCATGTGAGTTGCGTGCGCGAACATATGCAAAGCTTTGTACTT
>36528484_1
GCTGACTCCAAGCAGCAGCCCTCTCCGCATCACGGTGAGTTACGACATCCGTCGCCCCGCGTCGCTCCAACACGTACGCCCTGAACATCTCCGACGTGTGCTTCAACACCACACTATCTTCTGGAGGCGTAATGTCCCACGGGGAAAGTGTGTACCGCAGGCGATGTTCGCCCAATCGCTGCACACCAGCTGCTACGCTCCCTAGTGTGTAGGGTGTGATATGAGACTCGTCACTTGTGTTGTGGGTCGACTGAAATGGCAGTTGTTCAATTTCTGTTAGGGTCCTCATGATGTCATTGACTGATGGTTGATCAGCAAAGGCATCCTCTACCCAACGCGCCCTTGTAGGGGTTATTGCCGCGCGCTCCATTGCGGAAGAATGTGATTCTTTCATCTTGAAGCACGTCTCCAACAAGTGCCCAAGCTGCCACGCAACGGCATCGTTGTGCATATGCTCGGTTGTGTCGAACCATTCTTTGATGTGGTAAGTCATATCAGGAATAGTTGTGAAGAGGTCAGTCCACCCCAGCCTCAGCGCGTCACCAGCGAAAAGAGAAGCGCCGGTCAAAACAACAAACTCCGCCAACCCCGGATACTTGAGAGACGTTTCGGGTCGCGCGAGCAGGCGCGTCATACCGCCGTACGGTGTAATGCCCACGTTAGGGCCATCAAATATAAACTCTGAAGAATCCTTAAGGGCGCAATACTTCGCGAAGAGGGATAGACCACACCCAGTGCCGCGGCACTTGCCGTTAGTCAACGTCATAAGGGGGCGGGGCGCAGTGTATACACGCCATATGAGTGACGCGTGCTGGCGGAGGGCATCATCTACACGATCCTCGTACCTTGAGGCGTCCCGCAGCAACTTGTTTACTTCACGTTCGTCCGCTTTCTCCAAAAGCATAGCACATCTTCTGGTTGTCGAAGACGATGACAGCGTTGCCGATGAAGCGCTCGGCAGTCCTCCAGCACCACTTCTCTCAAGAATGGCTGCCGCGCGCTCACGCAACATCGCCGCCATGTGCAGCTCAAACCCAACAATCTCAAAGTTGAGACCCCCACAGAAGTAATCAGTAAGACCTGACTGAGCAGCTTCAAGAACACTAAGCTTCGAGTACACAGCATTCGTTGCCTTGTCAATCTCCTTGCTCAACTCACTAGCCGTCTTAGCACTCAACGCTTGATTACATTGGGGTTCGTTTATCATAATGGTCTTTGAGAAACGCCCATCGTTGCCAGTGATAGTGCGGTTTGCGTTGAGTGGACGTGACATGGCTTGCATCATCTTCTGATCAAATTCACCAAAAAATGGAGCGTTAACACCCGGTACTCTCCCGTTACTGTGTCCCCGGTTGTCTACCTTAAAGTATGGAATTCCTTTAGTGTCAGAATGTGCCATTAGCGGCCCCAATAAACTGCGTGACGGAAGCACACTGAGATCAATATCACCTTCACCTGGCCGTCGCTTCGTGAACATTTTGTTCCAATGCTCTGGGTGCGAGAAAACCCGATAGTTAGGGTCAAATGATGAACTCAAGTCGGGGTGGTGTCCAAACGTTGGGTCCTGTGAAGCAAACCATGCGTATGAGCCATCTTCCCCATCCTCGGGATAGCAGTGGTTGGCATTACCACCATCCTCTGGAGTCCCAATGCGCGTCGGGTGCAACTGGTCGTTAAAGTCGAATGCTACACGCTGGTGACGATGTGGAAGTCTAGCTTGCCCCTGCTCCTTTCCCCAGTGCATGTAGTCAATGTAGTCTTTATTAACACGAAACCTCTGATGGGTATTGTAGTGGGTGAGAAATTGTATGCCAGACTGCCGATTCGGATGATTTGCGTACCGTTGGTAAAATCGGAACTCTATCGGCATCGCAAGCGGCCGATACTCGCGAACATCAAGCGTCTTCAAACCACGCCGCGCACTACCGTATAGGACTGGCGGAGTAAACCACCGACCATCGTGCAACAACCTCCTTCGCTCCATACCTACCCGCGTTCTATGACCCACACTACTAGTAGATGATGTCCCCTTCTGACTAAAACCTTAACTTTGCTCCCAGTGGCTAATAGAAGCTTCACCAGATTAGTGTATGCCTATATACACCACGGATAAGCACACACACACAAGAGTGTGGATTTGTCACGCGCCTCCAGCCCGCTATCACAGTACTGGATGGAACCGTGTGAAGGCAAGAGCGGTGATATCGTGATAAAACTCCCCCTCCGTGTCTAAGAGCGCACTGCAACTCTCTCTGGTCAACACCCAAGGGACCAGACTAAACAAGACAGCAGTGGCTACCGCAACAAAGTGCAAGAAGTGTGTATGAGAAAGTGAAGGAATGCCTTTAAGAAACGCACCAAAATAAGATAATAATTACACACGCATACCTTTGTTGCACTGAAGAAGACACACAACCAACTTGTAATAGCTCCGGGTCAACGTCAACCCATACAAGGAACAAAGAAAGGCAAGTAACTATACCGCACCCTCCGTTTGGCTGCCCCGCAGAGCTAACAGTGAACAAACATATTTATATATATACACACAAATGTGCGCAACAAACACACCACTTCGTTGGTTTAAAAAAAAACAGTTAAACAGCACTCGTTAAGAACAAATATAAACTAACACCACCACAAAAAAAATAATAATAACGGTAATAGACTAACAACGTGTGAGAGAAAGTTAAAAACTACAGCTAGAGTAATGTTGTAAATGATAGTACTAACGTCCTGCAAAGTCCGCATACACCGCTTTGCTAATAAACCCAACATATGGTTTCCCCTCTCACAAACTGACCATCAGCAGAAACGCAGCACCCGCCCAACACAGGCAGCGACGTCTAGACAGTCTAACCTATTGGGCCTGCCCTACAATTTGGAGGGCTGCGTGCAGTTCTTGAAGACATTCTGGTACATATCCCACTCTCTGTTCATAAACACGCACAACTCAACCTGCTTGTCGCGGCGCAACAGATATTCACGATCAAACGTATGTAACTGCTCAAAGGCCATAGCTACCGCAGACTGTGTTATGATGGGAAGCTGGTTGTAAAGTGAGCCAGAAAGCACACCACTCGATAGCGGCGGCACACGCAACACATCTCCATCACCTCTTACGAACTCGTGAAACACATTTCGGTATGCACGTGAAAGCTCAACTGCTGCCTCGCGCTCTGACCAGGCACCCTCACGGAAATCGGGGTCAACCACGTGAATGACGTTAGCCCTCTCGCCGTATTTGTAAAATTTGGTGTCACACACACGGGAAATGGCCTGCACCACCTCATCGGGAAACGGACCACGAAGACCTAACATGTTGTAGATCGCCCCAGAGGCGCCGGTTGCGCCCACCGCCGTCGTGAAGATGTGGCGCAAGTTGGCCGGGTCCACAATAAACGTGCTTTCGTCCGGCTCACTGCCAGCCCGTACAAGGCCACCTTGTAGAGTCATCTGCATACCAAGAACGCCGTATGGCACGACAACAACCTTGCGCAGGAACTGATCACGGGGTGATACTTGATACCTTGCATTGTACTCCCGTCGGGTAAGGAAGGCCACTGCGCCAAGGCCCAGCACGACACGCACCCACGGAAATGGCTTCACAATGTTAACGCCAAAAAGTGGTCGCGGAGCGCGTTTGCGGCCATCCTTTGTCAATGCAGAGGCGTACGACACCATCTCTAGGTCTAGAAGAATCGATGATGTTGAAGAAATGAGGGGAAACGTAGTGGAGAGGTGTACAACAACCAACAGTGAGGAGGTGAAAACGGATCAGTCTATCCCACACATTCAGCGAAGCAAAGAATGGAGCACACAGAAAAGGAATGAAATCATGTGGTGGTTTGCTAGGCCCAGACACCTAAGCCAATAAAAACAACATTGAAGGAAAACTACTCACCAGGACCGTCAACGGTAAAAATGTCCGCCAAAACCGTTCATTCGTCCGGGTCCAAAACTGGAACTAAAAGCCGGGCCACCTGGGGGCAAAAAGTTGTCAGGATCGGGTTCCCCAGGAAACGTTGAACCGTACCGACCAGGAGGCCGCACCCTAGGCGGGACATCGCCCGGAAACATTGGATTGTAGCGAGCAGGGACTATATGCGAGCCTTGGAAGGCTTCGCGGCCGAGCATCATGCCGCCACCCATACCAAAACCTCCACCACCGGGGATGAGATCCGCTTCGCCGTAACGGGCGCCGGGAGGACGCGGGACCACTCCCGCAAATAGCAAACTGCCTTGGGAAGGCACGGGAGGGGAAGGAGGAGGGGCGGGTCCACCGCAGTGGAGTTCAAGAGGACGAGGTTGCGTCTCCCGCGGGCTCGGCAATTCCCGTCCACAGTCACTGTCTTGCGCTGCAGAAAACTTCTCATTCTGCTCGGAACCACGACCGGTATTGCCGATTGCAGACTGAAGCAAACAACGCAGTCGGTGAAGAGCTGACCCGAGACTCTCAGCAGTCCACATTGCTGCCGCTGAAGCCCCCGATCCCGTTTGCTGCCCTAAAGCAAGTGAGGCAAGGGGTTCATCTTCAATGCAAAATGACGTGTTTAGGGGTTGGTGTGACCGTTCCCTATCACTCCGCTGGGTAATCATCACCAAATGAGTTTTGTCCATAGGAACCCATTTAACTGTCAAAAAACTGTCAGCGCCATCATTGTAACACACCTCAATAACTGCAGGTCCCGATGGACTTTCACGAAGCGACCTCCATCCGGTCGTTGAGCCCGGCGACGCAGCTGGACTCCGGTCGGGATGACAACACGACCAAGTTTTGTTGTCACCGGCGTCTGCGTCTTGAACTGCAGAAATCATAAGAAAAACTGCCCGTGCAATAGGCACCTCCGTTGCATTTAAAGCTTCCACAAGTTCCATGTCTGTCATTGTAGTACTGTGAAACTATGCTCTCCACCTGTGAGAGATTGCTTGTAACCTCAATCTAAGAAAATAAATAATACACAAGGATAAAAACACCGCGATGTACATCGTTTACCTTCACG
>36353121_1
ACCTCCACTATGTCATCATGCGAGCACATTACTGCAAAGGCATCAAAGGCAGTACCACAGGTCCTCCCGAGCATAGTCATGAGAGCTAGTTTCTTGCGTTCATCGTCCGGAAGAGAGTTGTAGTAGCCGATAAAAGCGCTACGCTCGCGGAGAAGAATCGGTAGATCACCGGGTGTTCTAATTCCACCTTTTCCCTTGGACTTGCGCGCCTTCTTCGACCCAGCCTCTGTTTCAAGCGATTCGCGGCAAAGAGCAGCATGCCCGATGTGAAGGAAAATGTCAATATACAAATTGCACCAATCTTCCGGTTTCATTGCGGCTTCCTGCACAAGCTTCTTCTTGAATGCCTCTGAGGTCGCACCTCTTGACGAGCACGGCCGGGGAAGAGCCTTCATAGGCACCACTAACTTCGACTCATCAACCTTTGTTTTATCGGCGTATGCTGCCTCCGTATCAGATCCGTACATATATCGGTAGTACGACAGCGTGGAAACAGTATCCGCCAGAGTGATGACATAGCGTTGCCCAACATCTTCCTGGGGATTGAGGCCATCGTGTAACGACAGGTACGCGCTGATCCCTTCGTCTGAATGCAGCAACCGTGCACACGAAAAGGGAGCATCCCTAGCTAAGATCGTAATGTGGGCATCGGCGAATGCGTTGTTATTTGCTGGGGCGCTGCCGTCTCCGTCCGCATCGACAAGCATCTCTGTGTGCGCTTCCACCTGCCCCTCCATGAAAGCACGCAGTCGCTCCACTTTGTTCGCACAATCTCCTGCAATGGTCAGAGATTCCCCGGTTATCGCATTCTTGAGGAATAACTTACTTATTGTCCCATCGCTTGTGGGCGTGAAGGCAGCAAACAAAAACAGGTGGCGCTTCGGCAACAAATTAACAAGTGCATCTGGGTTGCTGCACTTCTCCTGGTCGATGCGTGAAACAGAAACCATCGCACGTCTAAGAGAGTCCGTCACGGAAGAACTCTTCCTAAAACCAGCTTGTTTCACGTATGCCTCGAAATACATTTTGAAGAATTTGGTTCCTTTGTCGAGTGATACACCAGTGGTCATGAGACAGTCGGCGGGCCCGACTACATACACTGGGGGCCGCAAGAAGACACCCTTGGGGAACTCAGTCTTATCATAGTCCTCTGGACGAGCATAAAGCGTGTGGCGTTCAAATACCTCACCAGGAAGGAGCCTACTCTCGCGTGCATTAGTGCTCAACTTCAGCTTCCCACCGAAAAAAAAGGCAATAAGATGTTGGTTAGACGCCCAGTTGAAATATTTCCGGCAGTCGATAGATATCTCTTTCGGTATCGAATTGTCCAGATGCCTTCGTAGCTCCTTCACTTTGCACATCAGCTCATTGCTTTGCGACAAGGCAAGCTGCACGTTTGTCTTCAGTCCGTTGTATTCCATCTCGGTAGTGCACAAAAGTCCATCCATGCGAGCTAATATGATGACCACCTGCCTCTGCGCGAGTGCTCGTTCTATATGTTTCTTGAAAATAAGTTCTGTGTTCTCCAAATCACCGTGCAAATATTGCGTCAAAGTGCGGTACGGTATTTCGCACGTGTCTTTTCCCGACGACCACGCTTGCTTCACAGCATCCAGCTTTGGTGTCTGACCACCGTATGATTTCGCCACCTCCTCTAAGCCTGCACCGTGACCCAGTTTCACCTCGTGACCGGTCAGAAGGTACTCGGCATACATGGTGTCCCATATTTTGCCACCGCGCTTCAAAAAACGCCTCAGCTCCACATCTCTCCACATATGCAGCAAGTCGAATTTGATGTTGTGCCCAACAAGAACGTCGTAGTCATCCAATGGTGGTAAAAATAGAGAGTGCTTAGACGAACCCTTAACCAAAGAGTGAGTGCTGGTAACATGCAAATCGTCATAACGCAGTGCAACGTTCCGGCTGTAGTAGCGGCTGGGCATGAAAACTTGTCCCCTGTAGTCGCGGGCACCGGAGAGCACAACATAGTTCTCCTTGGTGAAAGGATTCGCAACACGTTTGTAACGCCGTACCGTTGTAGTTTCAAGATCTACGACCAAGTACCGCTGGAGACCCTCTAGTGCCTCTCGCTCCCGCTCCAGACGGTCGGGACTTTCATATATCGTCGAGTGCCACTGCTGCAGACGGAAGACAACCTCGGCGTCAGTGATGGTCACATTATTGAGGAAGGCAGACTTGTTTACGTGTGCAACGGGGTTTTTGCGCTCTTCTTCAACAAGACTGGCGACGCGCTCCCATGCAACACGCGGTTCCTCTGGTTTTGCCAATTCCCTTGATTTGTTCCTTCCACGCGATGAGGCCGCTGTGGTGGAGGATGAGGAAGAGGACCTTTTCGGTGTTACTGACTGTACAGTCCTCTTTAGATTTGCTTGCTGCTGCTTTGGCTTCTTTTCTGGCACATTTGAACGCTGGAGAGGCTTTCTGCCTCTTTTCCCGGTAACAGCCTTGGTGCTACTACCCTTCCCGTCAGTACCACTACCGCTGCCGCTACCACTGACCCTGCCTCTACTTCTACCTCTACCTTTGTTATCCCTAGTTGCCTGTTCTACGTCGCTTTGTTCCTCCACCTCTACCTCTTCTACTTCCACCACCTCTATCTTTTGGCCACTAACTTTTCCGCGCTTCACCTCTTCCTGCACCTTCTTAAGTTCTGCAGCTGGTTCCCTTGCGGTACTAGTAGCCCTGTTCCCCATGGCACTATGCGTTACGCTGGAGTTACTTTTCCTATTGAATGGTAAAGGGGCTGTAATCACTGCAGGTCGGGAAGTCGAGGCGCTTGGGTACGCAGCAGTGGGGGCTGTCGCGCTCGACCTATCACTCTCTTGACTGGAAGCCGCCGCCGGAGTAACAATATCATGCAGCCACGCCAGTGCATCTTCTTGAGAAACTGTGGCCGCTGGATGCGGTGTATTCTCGACGGCAGGTATGCTGCTACTAATAGGATTTCCCACTGCTACACTTTCCATTGAGGCTGTTGTTGCTGATGCGTCCTGTGCAGGCGTTGCAGGATACTCCTGCGCACTACTGGAGAAGGCGTCATTCATCATAGCCTCCAACAACTCTGCTGAATCTTGTATAGGATCACCGCCAACAAAATCATCGCCGGTAGGGGCATCGTGAGGTACGGCAGCACCGCTTTCCACTCGCTCCATCTCTGGTCTCCGTGATCCCTCGTGCTCATCATCAAGTATGTCCACCATCAGGGCATTTGGTGGGAGCACTTCCGCCCGGTATGGTGGCAGAACGGTGGCATCTGGAACCAGCTGCATAAGCGTCGACGACAGCAACGACTCGAGTTCTGCCTGGGAGGCCACCACATCTTGATGGACATGGACGTGGTAAACGCTTTCTAACTCGTCCAGAATATCATTAAGGGTTCGGAACTCCTTGTCGATGCCAAGGATCTCCTGCAAAACGCGTAGCCGGTCAATGACACTATCTTCAAACACAGCACTCAAGTCTAAGAAGTAGGGAACAATGGGGACAGGTGTCGCGGTGAACATCTCATCTGTTGTCAGCACCGACACCCGACTATTCGCCCCTTCACCACCGTTGCTGACGCCACCCATGCCGCTAATTGTAGATGATGCTTGATCCACGGAAACAACACTAACATAGTGGATTGTTTGTATCCGATGTTGTGGCAGAATATTCTTCTCAATGCAGTGCAGAACACCAAGCAGAGCTTCCGCAAACCGATAGCTGATATTGCGAAGCGCTTCCGTCGTAGTGACCAAGTCGTACAATGCCAACGTTGTGCCATCAACAAAAACAACATCACACCCACCGTTCAACCCCACTGACGGTCGGAACGGGAAACGCTCTAGTAGTGTATTTGCAAAGAACGCCCTGTACGCCGATCCAGCTTTTCGGACAGTCTCTGGTGTCGCTTTCATAATGGTCGGTATTGCGCTTCCCCTTTGTTTGGATCTTGTTGGTGAGGCAAGTAACGGGAACCCATAAGGAGGAATCTTAAGGTTCAGGTCTATCTGCACCCCAGAAACTGCTACGGCGCGTAGAAGCAGCGCCCCATGCAGAAGCACACGCAATGCATCACGTTTGCGCACGCTTGTTGTACCCATCGGACTCACAACGGCACAGTACTCAGCCCACACTTCGCCCCAAGCCCTTACGATGGGTGTCTCCCGAGGAGATTCCAAGGGATCCTGATGAGAAAATATGGTAAAGAGCGCAAATGGATGGACTTGACAGGCCGTGTGGTTGTAGGGAACGATGAGCCCGTCCCGTTCATCCTGCAGCGTCGTATCGACGTCTCTGGTTAGGTACCCGGTAGGACTGCTTAACTGCCGCTGTAGAAGTTCTACAAGTCGCATCCGCGCTTCAGGCGGATTCCGCAGAAGGTAATTTCGCTGGGGCAGGTCCGCAAAAAGTTCGCTCGGGACATAGCTTCGAAGCAGGGGATGTGTGCCACTCCATTGCATCAGCCGTGGTGCACCACCTCGCAAGTCCATAAGCGCGGCACGCCCGGACCAGAAGACATCCAATGTGTAACCCAACAACCCCGGACAGTTCTTTAGCACCTCGTACATCAGACCAGAGAAACCAAGTCGGAAGCGCTGGTGGAGGGCGTGCAGCACGGAAACCAGTGGTAATACACGCAGTCGTTGCTGTAATCCGATGCCACTTGCTAAAGGGACAAAATAGCGCCGAACAGGGGCGTCAGCGTGAACGAGAAGGACCTTGCTCACATGATGTCCCGTAAAAACCATGTTCAGTTGCCCTAGCGCAACCGTCACCTTTGACAAAGCGGTCTCCACCATATCTTGTGTAAACTGCTGTTCGTGTTGCGCGTGATGACCAACCCCGGAAGGCGCTGGGGATGGAATGCCTGCAGCCTTTATGTCACTGGCCGCACCCTTTTCGACGTTTTGAGGTGAATGGTATTGGGGATTCTGTGGCACTCCAACCCCCATCGTTGCTTCACCCGCTGACAATTGGAGTGTACTGTTTGTGTCCAT
>36759317_1
CGCGAGGCAACGTTCGCAAGTTTCGTCGCCGCTCTTCTCTTTCACCCACCTCGCATTTTACGGCTCATTCAGTGGTTCTCCTCTTCCAGTTCATTGGTGAATAACGAAAATGAACCTCAGGAAACATTTCCCAGTGAGGCGTTGCGCGAGGTTACGTATGTAACACCTCTCTGTATGGAGGGACGTACTGGAAGGGTTTCCACTATGGATTCGAGGGAAAGATTAGATTTGTATCGTATCAGTGGAAATGAGTACACACATCGTGCTCTTGAGGACCTCGCCCGCCGTGTGAACAGCAATCCTGACCGTTACGCTTCAAAAGTGAATGATGCTGGAGGCGTTTTGAATTGGGCCAAAGGCTACCAGTACTCATAGGAATAGAAGAGAGAAGTAAATGAACTTCATTTCTGTGGGCACAGGTGCGTGTACATGTGGGAGAAAGAGAAATAAGTGTTATCGTTTCTGTACATTCAGTTGTTTTGTTTTTCTTTTCAGTTCTTTGCATCACTGATGCCTGTGTATGTGTATGTGTGCGGAAAGCATCTGTAACGGCCATGGGTTTTGTGTGAGGGGTGGGGGGTGGGGGAAAGCGAAGCTGGTGGATATTTCTTTTTTTTTTCCTTCCTTTTTTGCCCACTTTAGTTTTCCCTCTCGAAAATAGCTAAACGTGCTTTCTTCACATTTCCCCTTTCTCTTTGTTTTGTTTTTGTAGTACACGTGTTCTTTCCCTCTTTTACCTTGCCTTTCGCACGCACACATTTGTGTACTTATCTGCTTTGAGTTTCTGTAGTAATTCCAACGCGCTAGCAAGGAGGGGGGAAATGACGGACAAAAGCATTTTTTTTACTTTCTTTAAATGATGTTCCTCATCATACCATGTTGAGATCACTTGTAATGGTTGGGAAGCGAAAGGAAACCGGAGGATATGCATATGTGTCTGTGCATACCCTTTGGTTGAGGCAGTGCCAAGGGTAAAATAAAACGTTACTTGAACGCTTGAGGTGGGGCTCCCTTTTCATTTGTTTCATTTTATATTCTGTTAAAAGGTGAATGAGATCATTAACGTAAACACATTTTCCCTAGCATGCTTTGTGGTGTGATGTTGTGTGTATGTGTGTTTGTTTGTTTGTGTGATCCGTTGGGTTTTGGTTCAGTTTTGTATTGTCTCCTGTTATGATTCACCGCACTGGAGTTGGTCGCACCCTGTTTGTCGGGTGTGGGCATAGACGATTAAGAAACCTTGTCAAAACACCTCGAAGCAAAGGAGAGGAGGAGGGAGGGTGGGTGAAATGTAAGCATCTAAAGTTATTGAGAGAGTGTCACTTTCCCGCAACCACAACTCCTTCTCTTTGTTTTATTCTCTTGTACAAGGAAAGATACCAGCAGTGTTCTCATACAGCAGTGCGGACACCGAATTGGATTAAATATACGAAACGCACCGTTCGCGTGTTATCCTCTAGAGGGGGGAAAAAGGGACAAAAGTGAGGTTAGGACCAGCAAAGAAATGTTGTCACCGATTGTGGACATGAAATCCGTTGGCACGGACGATGGCTTTGATATTTACCTTCCAGGGAGTGACGCATTCTATTTTAAACGTCAGTTACACTATCAACCATACACTCCGTGTGCTTTTCCTATGGAGTGGCTTGGGCATCAGGGTAAGATGCACAAAACATCCGTTCATATGCGAATATCACCTTCAAACCTAGAGGAGGCTTGCGCTTCCGGTAGTTTGGGGTACGTTATCATGTTCTGGGCTCAAGGACAGAATATTAAGGGCCACGAATCCGTAGTTGGTGGTGGCGATACACTTCTCATGACAGCGGCGTATAAGGGGCATATACATGTCGTTCGTTTTCTTGTTGATGCGGGCGCTGATATCAACGCAACGAATAGCGCAGGGTTCAGTGCCCTGCATATGGCAGCATCAGCAATTAACTACCACATTGTGCGATTTCTCCTCGACCACGGTGCTGATCCAACAAAAAAGAACCACCAAGGGTATAGTGCGTATTGTGTTGCTGTGCAGAACGCAAGTCTTCCTCTTTTGCTCTTGTTGGCAGAACATCGTCCCATTGATATACATGAGAGAGATGAAATGGGCCACGCACTGCTCCATTGGGCAGCATACAACAATTCTGTTGCCATATGTCAGTACCTTGTTGAGGTGTGCAAGATGGATATAAACGTCGTCGGTAAAGATGGACGCACTGCTCTTGTGTGGGCGGCACGTGAAGGTTATGCTGACGTTGTTGAATATTTACTTTGTGCTGGAGCCGATGTAGACGTGGTCGACACGGACGGGTATACCGCACTGAATTACGCAAAGCATCGGAATCACCCGGAGGTACAATATGTACTGGAAAATTATCCTTTAGCACAAAGGGGAGCCACCGGAATGGCAGCGGGCGACGGATTATTGGGTAATCAGTCGCGGGTTAACGGGGGTTACGTCACCGCACATAATATGCGGTGCCGCGGAACATTTTCGATGCTCTACCACGAACCGTTCTTCGCTGCCATGTCTGTTCTTGGCGCGGTGCATGTGCTTTTGGCGCACTACTCCTTGATGCTGTTACCCCCGCTTTTTAGTTATGCACCGTTTGGCATGTTTTTCTTCCGAAACACGTTATGGATGGCGGTATTTGGTTACCCCGTACAAGGCGGCAAACCGGAACTAACCATCCTCCAACAGTCAGGAATTGGTCGCTCATTTTCCGACACCATCCGCGGCACGTGGCGTTTCCGCGATCGTGATGCGGCGTCACTCTTTGCCTTGACGACCTTTATGTTATTGCAGCTGCGAGCGTGGGCGCTTATGGGGTTTGAACCCTTTTTGCCGTTTCTTTCCACAAGAAACTCGGTAGTAAAACTAAATACAAGCCTGAATACCACAGATAAGGATTTACACGATGGGGGGAGTCGTGCGGTTAATTTTATGCAGCCTGTAATGTGTTTTCTCACTCTATTCTTGCTGGTATCCGTGGTACTATGTAAGTTGCTTTCCATGCGGTCCGTGTACAAACCCGAGTTTGGTTCGTTGGTCACTTCTCCTGTTTGGAATATCATTAAGCACCGTGCATATAATTGGCTCCATCCAAGAATTATCTTCATGGAACGACATTTGGTACTCCCCCTTCGTGCCTTCTACTGTTATGAAAAGGACGTTGTTATGGAGCGATACGATGGCTACAGTGCGGTAATGGATTGCCCCGTTGCAGCGAGTAACCACGCTTGGTTCTTTATAGCAGTTTTTTGTTTTATGGTCCTGCAGTGGTTAATATTCATTTCTGGGTGGAGGCAGGCAAGGGTCATGCTCAAGTGTCCTCGTAGTGATTCGCTCGGGGAATATATTTCCTCATCTGCGTGGAACCTTCTCGTCCATGCCCTACCGTGTCGTGATCCCATGACCATAGATGTAACTGGAAAATCATATTTTTGGGTGTTTATGTTTCGGTACATCATTCCAACAACAACCAACCGTCTTGGTGTATGGTTGCTTCACTATAGTCTAATTGCAGCAATCATATCTACGTATTGTTTTTATCGCCAACTAGTGGCAGCGGCTATTGGTGCGACACGCATGGAGTTGGCAAACCGAACAGCAACCAGTGGTAATGGCGGGCTTGTCTCCATATTTCCACCCTCCTTTGTTCCTTTCAAGGATACGAATAGTGCTGCTGCCCCGTGGACGCCTCCAGAGGGCCACTGTGAGGGAATGTTAACTATTGTGGACGATTTGGCTGCCGGAAACGTTGCGCACCGAAAGGTCGGGTCGCATTGCATTTACGCTGACAGCAGGTTTTCTATTCTTAACATAATCTACTTTCTGTTGGGAATTTCTGGCCGCCGCTGGAGGGGCGCGGTGGCAGTATCTTCTTTCAATTCTCCGATAAGCAGTGTATCCCTGTTGGAAGGTCCTCTTGCTTGATTACTTTGAAGCGGGCGGTTGGCGGGCCTTTCCCGCTGTTCTTACCTAATGTTTGACCTAATGTTTCACAGATGTTTGTAGTGGATCGAAAAGGTGCGATAAAGCGTTGTGTTGGAGATGGCATACCGAAAGGGGCGAGCGAAGTTGTGCGAGAGCACAAAGAGTGTGTGGGGAGAAAAAGGTGTTGTCATGCGTCGCTTTTCACGCACACTCACATACTAATTATATATATAAAATATTCGTCATCCCAACTTGATTCTTCTGTTGTTTGCCTGTTTTGTACTAAAAGGCCTGTGATATGTACCTTTTGAGAGGAGGGCAGGTGATATCACTCTAAAGGGTGATAGGGCACGATATTATACTTTTTTTTTTTGTAAATGTTTTGCGCTACAGTACTTCCCGTCGGTGCTGCTGTACCTTTTTAACACCTCTCGCGTGTCACCTCCGCATCTTTCTTTATTTTTCTCTTTTAACTTCCCCTTACCCCCTCTTTGCGGGTATGCAAAGCAGAGGGACAGGGAGTAAGGGACGCCATCAGGCGCAAAATCATTTGCAACGACCTCTACGAAACATAGGGGTTTACCTACTCCGCGTAGTTAATCGATGATCAAAGGGAGTGATCCGCTGCACCATGGCGTAAGTGAGGGGGCCGGCGGCAATAGTCGCGGCGATGAGAATGACACGGTAGTTAATAGTAATGTTGAAGTAATGTGCCTAGATATGTCGCGATCGTCGTTGCTGGCAAACAGCACGAAGCCGCCGTCATCTTCTTGCAGCGACACCCCAAGTAGTTGCAGTGACTCCAACATGAGTGGGATTGATTTTTATTGTCGACAGGTACCCATATTCTCTCAAGGAGTTGGTGTGGATTACTTTGTTAACGGTATGGGGGGATATGAAGGTCATTTGCACCAGCAACCGCAAGGAGGGGAACTGGGATTCGATCAAAGGAATAAGCAAGGTGGAAAATCATCTTCATCACCATCAAACTTTCATCACAATGTGAATGAGGAGTGTTCAGCAACCGTAGCTACGCGTTTAGCAGGTGGGCCGAGCGATGATTGCTCGG
>36671194_1
GTCCCATATTTTCTCGCCTTTTTTCGGTGGAACCGCCCATCATCGCGACCGAAACGTCTCTCACAGGGGAGCGGTAAGAGCGACTTCGCGACGACTCCGAGGATGTTGAGGAGGAAACCACCAAATAACATTGATCAGACGGGTTTCCGCATTCATCCCGCGACGGTGCTTGCGAACGACTGATACGCAGAAACGGATCACAGTCCCCTCCACGAAAAACGAGGTTGCGCAGCACCTCCTTTTCTACGATATGACGCTGTTCCTGCAATTGCTTGCTAATTTCCCGCAGCTGCCGAGTCACACGGTTTGCAGAAGAGCGGTAGCCATCCACAAAGGCTACTCCCAAATTTCTTAACTCGGCGGATTGCGCAACGTGGCGAAGAAAAAAGTATTTTGATGCAATTCCGTACACAGCTACGGAACGGCCCTGTAGTAGATAGTCAACCGCTAGCAACAGTTCCTCGCATCGGATCCCCTCTGGCCACGTCAAGTGAGGTTCACCTTCCCCCATAACAGGAGGCTCTGCGTTGCCTTTAGTTTCAGTTCCATTATTCTGACCCTCACCTTCGTTCCCCTTTGTCCCACCTGAGCCAACACACCCCGCCGTCTCCGTGATACTATTTTCTCTTCTAGGCGAGCAGATTCTGCTAGGTGGACGTCGCATATGCTCCGGAAGCCATTGCGTTGGCAAAAGATTCCTCACCGGATCGCTGGTGGCGGTACGATGCAGTACGTCGACAACGAGCAACGGGCGTACGGTGTTGCGTGGCAGCTCCTTAACCGCCATCAACTGCCCATCTCGCTGTGGGTGCCCCTGTTCCATCCGTCGACCTCCTGGTGATTTGACAACAGGTCGAGGCGACCCCGACCTCGCTGTAGCTTTCCGGTAGATGTCCTCGGTGACGTACAGCGCCACTGCATGGATCTTATGAATGCCATACGAGCCATATGGAATGTGCACCCGGAGCTTATGCGGAGGTAACCCTGGGAGAGTAGGTGGACAGCGAATCGTGTGCAACGGTGTAATGGTCTCTTCCCCTGTGATGGAGGGGTGGGACTCCCGCAGCTGCCGATTCACGCCACACCATACTAGCGATTGCTCCAACCTTGGGTTCTGCACAACACACGAAAAACTACAACCCTCCTCACAGAGCGGCCGCCGACCCAACACTCCAGTGCGAGACGCCTCCGGAGGCACACCGATGTTGCCACCAAACTCGGTGGGCGACGGTTCTGTGCCGAGAAACTGAGCCGTTAGCGGTGCTTGCGATTGGGCTCTCTTCTCACGTTGCTCCTTCATGGTGTAGTAACGCTGAACCACATCCACATCATACGATGCCCCTTGACCTCGAGTGAGTCGACGTGGAGGACGTGGACCCTCACATGTCCATTCGAACACGGGCACAGATTCCTTCTCGAGAACCCCCGAGCGACACAAAAAACAGCGGGGTTTCATGAAGTCGTCGGCACTGTTAGGTGTGTCACTCCCGCGTGAGTTTGGAGTAAACGCTTGGGTGGGTGTCCTGTCGGCAAGACTCTTTTCTGAGTTTGTCGCAGCGCCACCTTCACCGCCGGTGCCGCCACTAGTTGTTGTGGTTGCCAATGAGAGAAGGGACGACGGAATGGCGTCATAACACCGAGCGCAAACAGTGTATGCACAAAATGTGCAGTGAAATGCTTCTGCTGCTCGGTAGCGTGGACGACCCTCACTTTCCGGGCATGGAACCCACGGTATTTCCTGCAAAGCAGCAAACAGTTCATCCCGCTTCATACATGCACGGCGGCTAGGCTTTCCTTATCTTCTTACACTTCCCAGATTTTACGGTGTCTCGCCTATCCTGTCCTTTCTTCTTGGTGTAAGCACCTTTCTGCTATATTTTTACACAATGTGGAGCCTACACTGCTCTTTTTGTCGATGAAAAAAGCGCTAGTCTGTGACAGCTGATCCAGCTAACTCAACATGTAACCCAACTTCCCCACACGAGCACACAGAATGGCCAGAATGTGGAAGGAGATGCAACGAGTGTATCAATATGACTGAAAGCACTTTTTTTTTTAAAAAAAAAGAAAAGTTATGGAAATCGCACGGTAGCCTACTAGTAAATAAAACTGAGCTGTAGGCCGCTATAAATTCAGTTCGAACGAAAACAAGAGGTACAGGGTCTGGCAGACGGGGTGCCGCTTTAACGCAGTAACGAGGAACCACCAAGAGATGACGTTAGTGACCAGACAAGGTGGTTCAACATATGTTAGTGTTCCTTCAAAAGAAAACTGTGCGTAACCGGACCGGGGCTCCTCTTTCTCCTCCACCTCCACTGATATTCAACTCACTCCCCTTCCTTCAGCCGCAGTTCTGCCACCGTTGCCTTCTCACTTCTTCACAGACACCAAAATACCTAATTATCAGCCTTCGTAGTTGTTCTGCCACATCACAAGGCAAACCCACGTACTTGTCCACGTGTGCGGCTTTCTTCCACCATCCTTTACAACACCACAGTTGCTATTATTCGTTCTTCCGCACCTTATTTCATCATTTTCCTCTCCCTCACCTTTTCCACCTCGAAGTCAGGCTCATACCGCCTCATTCAGCGGCGCCGATTCCATCAAAGTATGTGCTTTACTTGTGTGAGGGCGTCAAATCGAGGGACAGCGGAGGCCGAACCAATGTACGAAACTGTAGGTTGAACCGCTTGTACGTACTTCGCTAATGTGTCACGAAACACTGCTGGAGTGACGGCATCCACTCGCTCGAACACCTCCCGCAGAGGCACGCGTCGACCAAGGTGAATCATCTGCCGACCCAAGTCCTCCGCGCTATTTGTTGTGCTGTCTCGCATCATCATAACCGATGACTTATACTCACTTTTTGCCTCCTCGAGGAGTGCAGCGTCAACAGCTTTGGTAGACAGCTCATTAAACAACTTTAGCATGTGATCCAGCAACACAGTCTGGCTCTCATCTCGCTGAACACCGCCGTTGGCGTCAGCGACTGCCGTGCGCATAGTAACTAACTGATACCCAAGGAGACTAGTCTCTTTGTATGGAGTATAGAAAGGTCGCAGCTGGACCAGGTTTGACAACTTTTCCCACGGGAGCCGCGGGTTCAGTCGCTGATGAGCAAATTGGTCATGTTGTCCTTCACGCACTTGCCCAATAACGTTATGAACTAACTGTAGTGCGTAGCTGTCGTCGTGTATGGCCCCGCATATAGGATACGCGAAAGCGGTATTTGCCGTGGCCATTTGTTCGTTCCACATCACGGTGTAACCACCCCGGTATTGTGACTGCAGCAGTGGGGAGTTGTTCGCTGCAGGGAGGTTTCCAAAGAACTTCTCGGCAAGCCTATGTGCTTCATCTGGATGGATGCCACCGGAACTAATGAAAGACATGCGCGGGCCGGTGTAGTGCACCCGAACAAACTCCTGTATCATGTCACGGTTTATGCGGGAGGAAATGTTTTCCACAGGGCCTAGAATAGTGAGCGGAAGCCCGCAGTGTGCCGGGTCGTAAGCTGCCTGATGGAGGTTATCCATGAGCACTTCATCCACCAGCTCCTCCACCTCCCGCATCTCGGCTAGGATTGTCGGTCTCTCCAACTCGACATCGCTTGGGTCGTATCTGCCGTTTTGCAGTAAATCCGAGACAACATCAATCATTTTCTCCACATCATATTTGAACGCCTTCACGTAATATGCTGTTCGGTCACGCGAAGTGTATGCATTGAAGTGGGCCCCCCTATGCTCGAAGAGATCTTCCACGGCACGCTTGGAGTACTTTGCAGTGCCTTTGAAGTTCATGTGTTCAAGAAAGTGCGCAACGCCGTTGTTGTTAATATCCTCGAAGCGACTGCCTGCGTCAATCCACACCCCAACGGTGGCAAACTGACAATTTGGCAAATATTCGGTGGCCACACGACATCCGTTGGGAAGTGAAGAGTAAACAACCGGTGTGCAACGGTCAATCGCAGCAGCACATTGAGGAGCGCTCAGCGTGCAGTTCAGCACGGGAAGACATCTGCAAAAGGATGGACGAAACATTTGTTGTTGTTAGGCCCTCGCACACACACAAAAAAAAAAAAAATTGCCGCTACGGACACGTACTAGTTTTGCCTCTTTCCGAATCTAATGGCACGCCTGTGTTACCTCCGGAGTTAAACGAAAACAGAGGAATACAGGTGTAAACTGCGGCTCAAAAGAAAAGACAGTAATAAAGAGCTGCGATGAGGAGATGTTTCCTAATCTTTTCTTCGACCACCTCCTGTTTGTGCCTGCTTCTTCCCACCTATTATCGGTAATCTGCAAACATACACACACACACAAAAAAAAAAAAAAGCGAAAAGAGAGAGGGTTTCAACAATGACAGTTTAGCAGTAATGAAATCAAAAGACGCAAAAAAGAAACATTGTAACTGGCGTTGGGCAGCGTGGGTGGAATATAGGGTGTTTTTAAAGTATGTGAAACAGTAAGACACAGTAGAAGTTATGGGTCCATGGGAGCTGGTTAATTGAATGAAAAGAAAAAAACGCACAACATAACCAGCTTCTATGGCAAACTGTTGTTTAAAAAACACTTAAGCATGACCCAAACTCAGGGAGGATACTTGAGAATTAAAGTGCAAGCGGGGAGAAGCAACGGAGCCAACACGCACAATACAAATGTAGGAACCAAGCAAATGCTAGAGCCCGAGATTCCCACATAGTAAAAACCTTTGTTACTCCATTTTTTTTTTTCCTCCCCTCACCTAACGATCGCAAGGGACATATGCCGTCCTGTCATGTACCATGCTAGCAAGCTCTACCAATAATATCAGCATGAAGTCCGACACTTCCCTTCTTTCGTAAGTACGTCACTGAGGCTGGCACGCGAAAGGTCCCTGAAAAGTGAACAGAGTGAGTGAGTGTGTGTGTGCGTGTATGTGTAGGTGTAGGGGGCTCACTCACCGAGCTTTAGGTCCTTCAGACGTTGATATTGCTTCTGCAACTCTGTCACGTCAACGTCGCC
>36244881_1
TTCAGGCACGGGATTGTTCCTGTACGTTGGTGCATTACCTGCCATTAGTTCTTATACAAGAGGTGTTCAGGAAGGTAACTAGTTGGAACGAACTAGTAGTTTGGTGATATTTTTATATCCTTTCACGCCCATTTGTGAAGGAAAAAGAAAAGAAAAGAAAACACACGCACACACGTATATATATATATTAGAAGGTTGCTTGCCTTAACTAATTTGGAATTTTTTTGTTGTTATTAGTAGTGGATGTCTAGTTGTTCGCATCCTACCTCAGCTCAGTATGTAGACCGCGCCCGCGGCACCATCACTTGTACTTTATGCGGTGATATCGTGCAGGATCCTCAACTCGAATTGGATCCCATATTTGCACGTGGTGATAAAGGTGGAAGGTTACGGGCTCTTGGCCATTTGCGACCCACACGTGGCTCCGTTAGTGTTCGTATGCCCTCCGCCAGACCTTCAATCGAGGCCGCTCGTCGCGGGATGGCGACAATTGCACGACAATTAGATGTAAGTGATGACATGGTGGAGGCAGCACTGGGGCTTTACAAACTCGCAGTTAGTCTTAACGCGGTGTCTGGCGCCCGACCAGCTATTCTTTGCGCTGTTTTGTATGCCATGTGCCGTCGAGAACGAACATCTCATATGGTGTTCGACTTCGCGGATGCCACCGGGGAGAGTCCATATGATATATTATCATACATGCATCTCGTTTGCGAAGCTACCCGGACTGAGGTACCTGTCATTGACCCATCATGTGTCGTGCATAGGTTTGCTGAGCAAATGAATTTAGGGCAAATGACGAGATCAGTAGTGGTTTGCGCACTAAAGGTTCTGCGTGCCATGCATGACGACTGGATAGCGTGCGGTCGGCGGCCGCTTGGCGTATGCGTTGCCGCCCTTTTAGTGGCATGTTACATGTTTAACATCCCGCGATCCCCTGACGAAGTTTGTGGTTTCGTGAGGTTAACCGCAGGGACCATATCTAGGCGTTTGGACGAATTTGCGGCCACAAGCACAGCAGCCTTGGATAGTATTGATAAGTATACAAGGGATGACAGCTCACTTCCACCAGCTTTCACCAGTGCTACGAAAAAGTATGATGGGGACAAGCGTGATGCAGAGCTGCGGCAATTGTCAGCAATGTATTACGAGCTTGTGGCCGAAGCGAAGGTTTCAACCCCAAGCACCCCAGATCGCTGCGAAAAGTGGAGGCATTTTTTACTTTGCCACTGTGCGTTAGAGGGGAAAACTCCAAGTGACGCTAGTTTAGATTTAACTACATTAACCCCTCAGCAACAGTTGCAGATTCTTGGCCTGCCCAACACCAAGCCGATCGACTCGTCGAAGGCGCGGGCAAGTGTGAAGGAAGAGGAGGACAAAATTATGGTGAAACTTGAGCGGGTCAAGCAGGAACCCGTGCGACAGGAACCGAGTACACCTGAGAAGGGAGCACCACCTGTACCTAATGCAGGGATGTCTCTTTCCGAAATGACCGATTATTATCGTATGTTAATGACACGTGATCCGAATGTGTTAGATATCCGTCGCGATTTCGATATGGAGGCTGTCAACCCTGATGATGTGGTGCCGGCACCTCAACTGCCTGAGGAAGAAGCTGTAGTGAAGACAGAAGGTGCAGCAGAGGCCAAATTCAAAATAGATCCCTGTCTAGCCGAGGTATTGTATGATAATGAGCGTACCCTCGCACTGCCTTGGGAGTTTATTGTGTTGCAGGATCCAGAATTAGACGACATGACAGACCTTGAACCATATCTGGTGCTTGATAACGAGGAACGCTTGAGACGCCAAAAAGTAGGCGAGGCGCTGTATGGGGAAAGTTGGAATCTCGGCGCTGCTCGCACGAAGGAGGAAATTGAGAGACTTGAAGAGTCGCATTCGACACGTAAGCGCCGCCGTGAACCCATTAGGGAGCATCTAACGGTGCAGGACGCGGTGTCCCAGGCACTTCGACGCCGCGGTGCATCTACCATTAACGTTTCTCAAATTGATGAACTGATTCCAGGTCTTGCGGGTTTAGAAAACTCAGCGGAGGATGAATGGGTCGCTTAGGCGTGTGTGGTGCAACATCGGGTTTGTTCGTCGTCACTTGTTTCTGTGCTTTGTCCCTCCACCCCTTCCCTAACCTTTTAAACCTGCAGGGAAGGTTGTTATCATAGTTTTGGTAGGTGGATTACTCCACGTAAGTTTCACTTTTTTTTTTCTTGGTTACCCCTTGTTACCGTCCTTGTGTGCATAACTATTCCTCTTCTTCTTTTTCTCATCCTCCGTTTATTTTATGTTTTCTCTATTTTTACCGTAAATCATTGGGGCTGTGCTTTTTTTTTTTTTGAATGCCGAGCAGTTTTTTCTTTTTTTTTATTTTTCTAAATACGAGCGAGGTTGTTTAAAGGAAGGTGGGTTAATTGGATATTATACAAAGCAAATTGTATCACCTTGTGAATCCCGCAAGCAATGGAAGGAAAGAACTGCTTCCGTACTCAGTGGTCGCAGGTGCCACTATACAGCGGTGGGAACATCGCGTCTCTGTTGCTGCTTCCAAATTCTCAAATTCCCTCTTCATTGCATTCCCCGTGTTTGAATGGGGTGGAGTGTCTCGTGGCGGCATGTGGTGATACAATTAATGTGTTACGCGCAAGTGACGGCGAACGGTTGGCGTCGTATACATTACCTGTAGAAGACGTGATTCTTCGCATTGATGCCGTCACGGTAGCTCCCATTGCAAAACCATCCGCTACTACCAAACACTCTCACGGTTCTGTTGCCGACGGGAAAAGTAGGAAAACGAAGCGCGATGAGGTGAGGGATGGGGAAGATACGAAAGTAGTTGATGCTGCAGTTCCTTGTGGAAGTTACATTGCTGTGGGAACACGTTCTCTGCAAATTTATGTTTTACGAGTTGAAGGCGCCTACCCCAATTTGGTTGAGGTGGGCGAGACGAAGGAGGGAGGTGATGGAGGAGATCAGCGAATAATATCGTCTTCAGTTACAAAGGCTGTGAGTGATACAAATCTCATCTGCACACTCTCACCGCTTCGGTCTTGGACGGCATCGCAGCAGGCAATTTCTGTCGTGCAGTTCACTTTTGATGGGTCTCATCTCGTCTCGGGCTCAACAGACGGAGGGGTGAAGGTGTGGGATGTGTTTCAACATTACCTCACACACAATTTGCACTCTCCTTCAGCATGTCTTGCACATTCCTTCTACGTGAACTCTGCAAAGGAGTTTATTTGTGTTGGGAGCTTTGAAGGGCACGTTGCTGTGTTTGACTTTGTCGAAAAAACATTAGTTGCCCATGCTCGGCCTCATGTGGCAGCTGTTGAAGCAATTTGTCTTACGGCAGACAACAAACACCTCCTTTCCGTTGGAAGGGACCGAAAAGTTGTCATTAACAAAATGACGAAAACCGGATTGGAGGAACTGCGTGCCGTTGTAGTAAAGGAGCATGTTTCTTCTGCGTTATTCGAGTCAGCCTTTCGGCTTCATATTGGTGCAATGGATGGAGTTATATCGACATATAACGTTAGTGTAACGGAACCATTACAACTTTCCCGGAGGCGGCGTAAAGTTGGTAGTGATGTCGAGGAATCCGATGGTGAATTAGCAGTCCGTAGTCTCGTTGTGGCAAACAAACCCAGAGGGACGCATGAAGTGGGTTTACTTCATGGTGTAGTGGAAGATGACAACCCGTCACGGTTGTACACTGCAGACGCTTCCTTTAACATTTTACTTTTGGTGCCACACCCAGAAAAGGCAACTTACGTTCCGGACGTCACCCTGGTGGGCTTTTTGGATCAGGTTCTTGACGTGAAGCTATTTCCACCTCATTCTCCCATTCATCGAGTGGTGGTCACGAACAGCAAGGATTTACGTTGCTACCCTTCTCAAGGTTGCCTTTCATCTGTGTGTCTGTCAGGTCATAGTGATATCGTATTAACATGCGCTGTTTCTGTTGATACGTGCTTGATTGCGACCGCGGGGAAGGACTGTACGGTTCGGTTTTGGTCGACAGAGACGTGGAGCACCATTGCAATAGGTGAGAAGGGCCACAATGCGGACATTACTTTTATATCCTTTAATGCAAAGCAGTCCGATAGCTACTTTTTACTATTCTCCGTCGGCACGGATGAGAATTTATGCCTTTGGGATGTGGGGACGCACGTACTGCCCCTTGTTACAAAGCGGAAGAGCTCATCGGAGGAAACGCTCCCCATTACTTTCACTCACCGTGCTGGTATCAATTCAGCACATGAAGGTTCCATTCATACCTTGGCTGTGGCTCCCAATGACCAATACGTTGCAACGGCAGGAAAGGATAAGAATGTTAACTTGTGGACCGTTTCTGGGAAGAAACTCTTTCGCGATGCTTCACTGAAGGGCCACCGTCGCGCCGTGTCATCGCTGGCATTTTCGCCCACTGATCGTGTATTAGCATCCGCGTCTAATGATGGGAGTGTTCGCTTATGGTCATTGGTTTCATTGACGTGCGTCAAGGCCTTACAGGTGGATCGAATACCGGTGCTTCAGCTTTCTTTTTTCAACGGTGGGACACAACTCGTGACGGGCAACGCCGAGGGAGTTTTGCGTGTGTGGGCGATTTCAGTGGCGGAGGTTGTGTGGTCGGGGGAGACGCATGAAGAGAAGATTTGGGCGCTTTGTGTTTCTGAGCCTGAAGGTGGAAATATAACTTTTATCTCTGGTTCCGCCGATGGTGTGCTCATAGCGACGGAAGATTATACGGCAGAGGAGGCGGAACGTGTGCGACATGAGCGGCGGGACGTAATATTGAAGGAACAAGAATTGGCCAATGCGTTGCGTAAGGGTGAATACGTGGAAGCTTTCATGCTTGCACTGAAACTAAACCATCCGCGTAATCTACGTCAAGTGGTGCTGCGGTGGTCCATTAAGGATGCGAAGGGTTGTGAAGAATCACTATGTAAAGTAGTACTTCCTGCCTTGAATGAGGAACAGTTGGTGCGGTT
>36508147_1
GGCTCTCTGCTGCGCCACATCGTTTATAGACTTTAACCGAACTTCTCGCACGGCACCCTCCCGATTGGCCGCCATGGGAATACCCGCCACTATGTGCGCCGCCTGTGCCTGCACCCTCTCCAGCCTCTCACGATCAGAAAGCGAGGCATCGAATCACCATGAAACAATGCCGTAAAATATCTTAGTGTGGACCAGCTCCAGATAGAAGGTTCGCAGTTTCTTCCTTTCTTGGCCTCATTCTCGTGACACCACTTCCCTAAGCTGCATGAGCCCCATATCTACCGCTGTCTTCACGCTCCTTGCATGCTTGCTCAAACCCTTGTGCGGCTGCACGGTAAGCCCGAGCAGCTTCGGTGTGTACGCACTTCCTTCAACACAGTCTCTCCAATCCTCAGGTAAAGCAGGTTCGTGTCCCGCGCACCGAACAGTGTGTACTCAGCTTTCTCCGCTGACCATTTGTGACGCAACTCAGTCCTTGTTGAACGGTTCGCTGGATTGCATTCAGGTCAGAGCTCGTGCATACTATTGTGAGGTCGTTCGCAAAGAGCCCGTGCTGCAACCCAGGGATGCAGTTCAGCCGCTTGCTCGGCGAATCCACCTTGACAATGAACAGCAGTGGACCAAACACCGACCCTGAGGGACGCAGCATGTGAGGTGTATATTCTCCGACAGCATATTGCTCGCCCCCACCCGCGCTGTGCGACCCTGCAGGAAGCCCGCAATTCACGCCACCAGATGCTTCTCAACTCCAAATGTCTCTAGTGCCTTAACCATGCAGCCGTGATCAACCGAATCAAAAGCGCGCGCATAGTCAATAAACACAGCTGCTGTCTTCTCACCGTCCCTCCTCCGCAGCACTGCGCTTGTCACCTGCATGAGCGTGTCCAGCGTCGACTGCGCCGGCATGAAGCCTGCTTGCTGTGGCTGCAGATTGTCTTCAATGCAGTTCCTAACACGACGTGCCACAATGCGCTCCATCACCTTGCACAGCGTGCTCATGAGAGTGGCCGGCCGAAAGGACGCGATACTGCTAGCTGGCTTGCTCGGCTTAAGCAGCGGGACTGTGATGCCGTGCCTCCACTTGGCTTGTACCCTCCCCGCGCGCAGACTGCAGATGAACAGTCGCAGCGCACACTTTTTGGCTACTCATCCTAGCTGCTTCAGCTCCTCTCAGTGGATTCAATCATCGCGCGCCGCCGTGCCAGAATGCAGCTCACACAGCGCAACTTTCAGCTCTGACTCGGTGATCGGCCGGAACGCGCTCCGCCTGGTGCTGGGTATCTTCATTTCTGGCGCATGTGGTGCCTTCGTTGACCTGGCCTTGTACATGTTGGCCAAAGCTTGTGCTTACTGGCGCTTTGTCAACGGATGGCCATTCACCACCAGCATTGGCGAAGTCAACGACCGCGGCGCATATACCGACTTCACCAGGTTCCAGTTCGCCGAATCCGTGGTCGCCGGCTTCGACACATTTTCCTTCCACCAACCCAGCGCCGTGTCAGCCAGCACTTTCCTCCTCCAGCGAGTCAGCCCGTCCAGATTCGTCAGCCCCTGTGTCCAGAACGGTGGCGTTACACTCTTGCCCTTTGGGAATTGTCCTCTTTGCGGCCATTCGGATGCCTCACGTCACCGCCTCGTCGAGGGCATCCGCGCCCTTGTCCGGCCTCTTCATCCCTCTGAATATGAGCTCGTCACTCAATTTTCTAAACTCTTGCCACCTCGTTTTGTTCCGTGCATACGGTGTGCGTATGGGCTTGGGGGGGGAGCAATCACGTCTAGGCAGGTGCCCCACGAACACATCGAACGTGATCTAATAATGATCACTTAACGGGCTCAGTGTGGACGCCAAGTTAGAGATCTCGCGCAGGCTATACACAACGTGATGTCCGGCAACGACTGTGCCCCCGTGCCCTGCTGTCTCCTGGTGGCCGATCCGGTATTCGCAACCTTCAGATCGCTCTGCACGCACCAGTTGACTACGCACTCTCCCTTGTCGTCGCTCGGGCGAAACGGATCCCACAACACGTGGTGTGAGCTCACGTCCGCTTCTGCTACCAATGGCCCGCTTTCTACCGCTTATTGTTTCTATGTTGTTTCGGAAAACCACGATTTCTAGGAAAATAACCTGAAGCGACTGTCAAATTCGAATCAGCTGAAAATATAAACGTTGCCGAGACTCTTTCTAGGACTCCTTTTTCCATCTGTCCCATTTCCACTCCCATCCTATCTCTTACTAAAATTGATACCACACAATCATGTGGAGAGCGTGACATCCCCATGTGCTGGTGCCCACTGATTTTTAATGCGCAGAACTCTTCTGCTGCCAAGGCAGTCTCCTGCCATAGACAGAAGACTACCATATCTTCGTGGAGTTTCTTCTCTAAGACGATCCGCTTCACCATGGAGATACCCAAGGCATTACACCGTGCTCCACGAATGAACGGATCGTGATTCTGTTCCACGTCTCCGCTAAGAAGTAATAGAAGCCTATATATCCTAATCGAGGCACGCTCGGACGCGCAGGGAAGTATTCGTAGAGCCTCATTCACACCAGAGTGCCGGTGATGCTGCATCCTTCTTTGGTGGCCGAAAGCCTGTTGCCCGCCCCAATCCTGTCGGACAGGGTATGATGCGGGCACTTGGCTTCCCCCGATGATACGGAGTACTAGACCCTTGCACCACGGTGAGGTGACCGCCGTCGCCAGGGATATTCTTCCGTTAAAGTAAAAAGTCACACATTCATTCTTTGCGCCTCTGATATAACAGCTTATTGTCTAACACCTGGCTTCTCAATCAGATTAATAACTACAGTTGCCACCATCATCTCTACATTAGCCTCTACCAGTTCGTTCAAAATATGGAGCACAATCACCTATTGTATCAGTTTTTTCTGCAATTCAATCTTCCGCACCCACCAATTTCAGTATGTGTTTTTGCTCCTTTTTTGTTTGCTGTTGATTTTTCTACATATACTGTACTGACTCTATTTGAGTTGTAGAGCAATCCTGTCGCTAAGTCATTGCCCTATACATCATCTCCTTGTGTATTATAATGGTAATCACCATATTTTTGCCGGAGCATGTGCATACAATATCTCCCCCCTCTGTCTATCTTCTTTATTCTGTGTTTACACTAATCATATTTCTCGTGCTCCCACACCCACTCACTAACTTTTTCTCGTTCACTTACTCCACTCACACGCTTGTCAGTGTTTGAACCGCTTTTATTTTCTCCGTCAGTTTAGTTCTCACCACTACTCTTATTATAATATTAGTATGTACACACTTTTGGCACGCTCTCATGTTAATATCATCGTTGTTATTATTATTACAACCCTAACTATTATCCATGTAATAAACAAAAATAAAAAAACGAGCAAGCGTTTCAAAATATATCTAATTTTTCATACCCTATACCCTTCAACTTTACACCCATACGCTATACTCATATATATTGAAGTAAAAATTATATATTTTTTATATTCAGAATTTGCACTTTTTTATCAAATAGTATTAAAATTTAACAAAATTGAGTGTTTAAAAAATCTTTTAAAAGAGTCAAGTTTCATAATTGTCATAAAATGGAGCAAATATCATTGTAATGCCAAAATGATACCAAGCTCATAAAAGCGGCATCAATCAGAGAAAACTCTTTATTTACAAGAAAAGTCTAATCTTTGCAAGTTTTACCTTTCCATTTTAAATTCTACAAATTTGTACAGGCTTGTGATGTAACATGGATAGAACAATTTTCCGTTTTACCCGTATTATCCCCGTATTTTTTATCTCCTGTTTTGTCAGGTGAGTCAGGTTTCTTATCTTCGTCAGCTGTCTGACCTTCTTTGCATCCCAGCGTCTCTGGCGCTTTTCTCGATTGACTTACGAATATTGCTAAGGCCTTGCCGAAGTTTGGCTCTCCTGCTGCTTCATCGATGCTTATTCCGCTCGTGGTGTCACTTATTTTTAAGCTTTTGTCAAGTTTTTTCAGTTCTTAAAATTTTTTTCTCCTACGGTTCCGTCGCTTACACCGATCAATCGTTTGACTATATCGGTCCGCTTTTTTTGGCCTGATTTGGTCGGGATTTCGCCTGTTATCTGCATGGCCGTACATCTGTGCCTGCTGCGACTTGGTCTACTGTTGTTTCTGATAGAGTGCTTGTACTTGTTAGGTCGCTATCTTGTATGTCGCAGACACTGTATATTAATGGTTTGGTTTCTAGATGCTGCTTGTGATCGTCGGGGGTCGCTGGTTTGCAGCTCCCCTGGTGTTTGAGGTCGATTGCCTGTTTGGCGTAGCTTGGCGTTGTGAGTGTTGGGATTGTTATTCCTTGGCCGTTGGTCGGCGTTCCATTGTCGCCGCACGCCTGGTTGCTTACTGCTGCTTGGTTGGCCCCGCCGTTGCCTTTAACTTGTACATAGACTTCCAGAATCGTTTGTTTGAGCTGTGCTTCAGTGGCTAGTTGCAGTTGGCCCGTTGATCTGACTTTTCGTGCTGCGTTCGCTATCTTTGTCGCCGCTTCCGCTTGTATCTCGCAAGGCTCTACTGCTGTTGTTGTCAGCGATGCTGTGATTTTCCACTTTTTGCTGAAACTGCTGGCCAGCTCGGTTGTGCTTCCGTCGCTTGCCGCCTTCGTGTAGTGCGTTGTTTGCTTCCCGTTTGCACCTAACCGATTTTCGAGTGCTCCCCTCCTTCTGTTGATCTCTTTTACCAGCTTTGTCAGCTTGGGTGTGTTTTCACTTATTTTGTTGTCGGCTTCTTGCTTTCGCCTCTTGGCTAATACCATTAGAAGAAGATATAGATCATGCTTTGGCGTGCCAGCGTACTTGGCTGCCGCCAACGTTAATTGCTTCAGTTCGTTTCCTAGCGCCGTCGCTTTGGTTAACAAAGTTTGCATTTGCCCTTCATAAATTGCCGCAACTTCATCGAGGTACCGTATTTCCGCACAGGGGCTGTTTATGGCTGCAATATATCGTCCGCTTTTGCGTGCAACGAAAACGTCA
>36353562_2
ACATTGACGGACAGTTCATCACCAAACGAAGGGAAACAAGACCTGGCGCCGCGGCTCCGCCGGAGTAGGTTGCAAGCTGCGACAAATACGACAACAAATCGGCAAAAGAATGCACAAAACGTGGCTGCAACCATGAAGTTGACGATAAAAAATGCAAAGCTAAACCAGGAATAGATGCGCAGCAGGAACAGGAGAACAAGCAGAAGGGGGCATGAAAAAATAAGTATGGGAAAACGTGTGAAGATTTTAAAACACAGCAAGAATGCGAGGCGGCTGAGGGCCCCAAAACAATAGTAAAGAGAAAACTTTGCGGTTGGATAGGAGAGGATGCCAGTAGAGGTGATAAAGGCTTCAAATGCTGCTCCTCAAGCTTCCTTGTAAACAAGAAATTTTCAATGATTGATACTGTTTTTATGAGTTTGGTAGCATTCTAGAATTTTAAGGATTATTGCTCGATTTTATGAAATTTAATAAAATTTCTAAAATATGAGATATTTTAACATTTTTAAATAAAATATGCAAATTGGTGAAAAATATAAAAAAATTAGAAAATTTATCCGTTAGTAGTATATGTGTGTACAGTAGTATGGTAATAAAGTATAAAAATTAACGACATTCTAATTTTGTATATTTGTCAATTTTTTTTACTTTATGTATATTTGATATGGTTATGTTAGTGATAATAAGAATAATGATAGTGGTAATAATAACAGGTGAGTGTTGTGAGTGTGTACATGTTAATATTATAATCGTGGTGGTGACGAAAGAATGAAAAACCTTAAATTGAAACATTAAAACAGTAGTATGGGTGAACAAGGAGTAAGTGAGAGAGAAACGGAGATGGAATATGGAAGCTTCAAACACAAACATGATGTTGGGTATCAACGTCAACAAGTAGATGATTGAAGAGATGGAAGGGAGATAAATAAACAGTCCAGTATGCAAGGCAAATAAAGATCCTACGTTACCATAAGAGAAGGCGAAAAAAAACTGAAGATCATGAGGGAAAAGAAGGGGAACCAAAGTAACAAACACAATACAGCCAAAAAGAAAATGATGCAAGATGAGCCAGTAATTTCAGTATTTCACTCACAAATTAATAGATTTTCTTGCAGATGACAACTGTGAAGACTGTGTTTTTTAATCTGATTGCAAATCGTAATATCCAACTGTGAAGAAGAATAACCGGATAAAGAAGAACAAATTGTTTATGTGTGAGATAATTGTGGAGCCATATTCTCATGAGATAAAATAATAAGCGGTAAAAATTGTGGAAACAATATAGTACTATCGGGATTAGAGTAACAAAAATATGACTTCTAATGGATTAACGTGAACGCTGAAAGAAGAATAAAAACGAGAAACCCGCTTAAAATAGCGGATTTATGAAACAGTAGACGATGTTTATGAAGAGAGAGAATCAGTGGCAATACTTCTCCAATTCTTCTCTTTGAATACAGGTGGGACATTAAGGCCTTTCAAGAGGAAAATAATAAACATAAAAGTCGTCACCGATGGAGAGTTATCTTCGTATGGTAACAAACGAAAAACGTAAAGGAATACAATTTATGGTCCCAAATCATCCATGTATAAACGACTTAAACTCAAAGCAAATTAAGAAAAGCACAAACAGAAACAAAAGGTCAATAGTGCTCGATAGAAGCGGAAACCAGTCCATTTATTCCAGGCTAAACTGAATTCTTTGAACTAAAAGATGATATAAGCCACTGAATATCATAAATTTTCAGTATTTCATATACTAATATATATATATAGAAAGACCTGGCTTCTAATTGAAACTGGAAAAGTGTAGAAAAATAAAATTTACGTTAACTTTTAAATACTTTCCATGGTTACTGTGGTGAAACTAAACTTTGCCCAAGTTTGTCATATGAAAAATACCATCATTTAAAGTGATATATTATATATTGTATTAGTGAGCTACTTTTCGTAATTTTTACCATATTGTTTAATGTTTATAATTTTTTTAAAGAAATACGCGCTACTTTTGTGTTTTTCATTTTTAGAAATGACATGACCTTATGAGTTTTATTTATAATTTATTTAAATAAAATTTTTTAAACCTACAATGGAAATAACGCGCTAACAAAAAGTAGTTTTGTGTTTGTTACACATGTAGCCATTTTGATTTTTTTATTTCTTTCTTAGGTATTAGATAACAGCGCGTTTAGAAGGTAAACGTAGCCAACAGAGGATAAGCTGTATTTTTTCCCGATATTTCACTAACTCACACACACGAGCCGGTTTTACAAGCACAGAATAACTTTTTATTTTTACTTTTTTAGCCCATAGAAACTACCGAAAAAATATTAGAAATATCTTGGCCAAAAGATCCATGACAAAACGTCACGGTTTTTTGCGGACACTTTTATTTTCTGTGCTGTCATATTTTCTAAATTGTCGCTATGTCGACGTTGCAGCTGGAATGAGGCTATTAAAAGTGGTATGGCAGCTCATCTGCGAACTGAGCGAGGAACTAGGCACATACGCAGGCGCAGCAATAAAAAGCAGCAACGAGCAGTTGAAAGCAATACAAAACAGTAAAGTAGCAGAGTTTCAAACGGCAATTTACCTAGCCCAAAACAGTGGCACCGAAACAGTCAGAAAATTCAGTTTTCTGACAGCCTATATGTCAAAAAAAAGGGAATCACTCATCTGAGAAAGACGGCCATTCCCCAGGCCTTAAAAGTGTTGCGCATGCAACGTATCTGAAAGGAAACCTAGACGAGTTCCTTAACGTGATGGCAGCCACCAAAGGTAATACAACAACAACAATGGAAACAGCAACAGCATCTGAGATCAGTGGGACGGCGTGCAACCGCAAACTCTCCGAGACTAGCGCAACATACCTGACAAACTCGGTGCTAAGTGAGCAAGGTTTCGACAAGCTGCTTTTAGGGATGGACGACGCCAACAAGAAACAAGCCAGCGATACAGTCGCATGTAACATTCTAGAGGGCGGCGCCAACAAGTATGGAACGGCGGTACTAGATAACACCCTCAAGATCACAGCAGGTTACGTTACGGTAGCCACGTCAGACACAACAGCAACTCTGGAAGACCTAACAAAACTCAGCAACGGCGGCGTCGGCAAGCCGGCAGCATTCGTCAATTTGTTCAATGCAAGGAAAGGAATAGAAACCAAACCGTCCGAAAACTTTAAAAACACAACTGGCAAACCAACGTAAAGAGCGGATATACTGCAAGCAGCCAAGAAAATTCTGCTAACAAAAGAGCAGCGACAAATCAAAGACTGAAAAGCGGAGCTGGTGCAATTACTCGGCGGTAACGATGAGGCCAAGATTACCGAAGCCCTCAAACTAGTCGACGAAGAAACGATCACAGAGGGAATCGGCAGTAACCCGATGAAACAGAATATTTCCCAAAATTACAGATGAAAACGCGTTAAGCACCATTCTTAGCTATTACGAAATGCATCTTTCCGACACGATCGCCGACCTCAGAGAAACATTGGCGCGGAAGAAAGAAGCGGAAAAGGAGCAAAGAAAACTCCAGAGAAAATTTGCGACGAAATAAAAGGTCAAAAACCGTGTAATGCCGAAACAAAATGCAGATACGATAAATCAAAAAAAGGAACCAAAATGTGGATTGAGTGAGGATGAAAAAAAACAGCAAACCAAGAGGAAAGTGATGGTAAAACTACAAACACCACAGGTAGCAATTCTGTTGCAATCAATACCACTTCTTTATCTGTATTTTTGCTTCTATAGAACATTTAGGACTTTTCCTCATCTTTTTTTCTTGCTCCTTTGATATATTTTAACACTTTTGGTGAAACCTTTTAAAATGCACAGTGTTTAAAAATATGAAATTTTGGCTGAAAGAAGCGTATAGCTAGAAATTAAAAGTGAGGAGAGTACAAAACTTCTACTATTTTACTTATTAACTTACTTTTGATCACTATTATCGATATTAGTAATAATAATAATAATATAGATAGTATGAGTTTGTTACGAGTGTGTGTATATATGAATATTATAATAAGAGCAGTAATAATAATAATAATAATAATAGGGGAATACTGTAAGTGTGCATATACTAATTTTTTAATAAGGGTGGTGGAGAAACCAGTGGTCTGGACCAATAGTGGCAGTTGAAGTGCTTATAAAGTCAATGAGCTTAAATCAAAGATAGAAAATGTCAAAAGTTTCTAAGGAATATTGCTATGAAAAAGTATTTGCATTGCAAAAGAGAGAGAGACAAAGAGACGGCCGCGCTCAATGTTAAACTTGAAAATGACCAAAAAATAATGCACAAAATGTAAGAGATGTGTTCATGGCCTAATCCAATGCTCAGACAACTGAGATGTGGCCACTACGTGTTGTGAACAGCGGTAGTTACCGACAGACCTGCTGAAAACACTGCGGGGGAAATGCCCCATGAGAAGACTTAAAAAAACCATGTATGAATCGACTGAAAAGGTTTATGAAGTAGAGGAACTTCATTATTATACTGCTCCAATTCTGTATTGGTACGCTAGGCTGACATTAAAAACTTTTTAAAGAGACAGTAATTAACTTAAGAGTTGTCGCTCAAGGAAACGTAACGGCACATACTAGTAATAAATGCACCAAGAAAGGTACTTTTCAATCCCGAATTCCTGACTGTTAAATGGAAACAAAATACAGCCACTGGGAATTACGGCGGAGGCAAAAACCGACAATATCTGTGTCAAGCAGAAACGTTACTTGGTTTTTTCCTTTCATGTGAAGCAGATATTTCATAAAATATAAGCAGTGTTAAGCCTTGAGAATTGAATTTTCGGATATATCAGCATGTGCTGTATTTTAAATACTTGAATAGTTAGAATTGAACAATATAAACAATGGTGTGAGACATAATAGAAAAGCGAATCACGGGAAGTTAGAGTATCAGTAATAAAAAGGCAAGTGTAATTATATATTCCACAGCACCAGCTACCGATAGTGGCTTTCGGCGACTAGATGACACAATACAGT
>36775157_1
TATATATATGGATATGAATATACATATTTATTACCTACGCAGTCCTGTTAGGCAATGTTTTGATTTGCTGCTGCTGTTGGCATTCCCCCTTCCAACTCGATCGTGTGCCCGATTTCATCCCTCTAATTCACTTTCCCTTAAGGCTCATCTCACCTGTGACAGAGTGGGCGGCGCATGAAAATATTTTCCATTAATTTTATATGGATGAGTTAAATTCTTTTGTTTCTGCATTTTGATTCTAGTTCGGGTGGGTTGGTGCGGTGCCACTTGTTGAAAGTGGGGTGAAGTATTTTTTTTTTTAGGTTCGTAAACTGCGGCAACGACAGCAGTGGCTTCATCATGAAAAGAATCCACTAGTGCGATTGTGACTGCGCGGTCCTTGTGACTTCGGGGCTGGCGGCACATAATTATCTCTACAGTTGTTTCATCGCATTGGTTTCCTTTTTTTTTTTCTTTCCTGGTTGCCATGGTGTTGGTGGTTCCCCGCACACACTTACCTTTTCGTTCGTTTTCACTTACTTCCTGCCATCGTGATATCGGTACTACATGAAAGAGGAGAGAGGAAATTTGGGGGGAAACTATGCGATTCTATTTTTGTGAAGAGCTGGCATTCTTCTTTTATATCGTCCCCTGTTCTGCATGCAGCTTTTCGCATATGCATAAGAGTTGAATGGTGCGGCGATGAGTCGAGAAAAGAAGGTTGGGGAAACAAAATAATCACGTGAAGGTTGGAAGGAAAAGGGAAAGGGCGGTGGGAGAAGAAACCTTAGAAGGAGAGAAGGCGATGGTAAGTGGCTTTCGAGAAGCGGAAAGCGACCTACCACGGGGGTAGGGAAATATTTTGTCCACTCTCACAGTTTTTTGTCTGCCTTGTGGTTTTTTTTTGTAACTAGTTATTTTTTTAAAAGTAAATCACTTTTCAAAGTTGATTGCTTTTGCTCCTTCATTTGCATAATTTAGAACGTAAAGCCCCCACGACTGCTTAGAGAGAGTTCCTGTTGGAACCACGAGACGGATGGGAAGGACAAGAAGGGTCGAAACCGTTCAGTGAATCGTACATCACACTTTCCATGATTGCATAGCCACGCACTCGTAAATATAAATAAATATATATATATTTGCGCTTGCATATGCATATGCATAACCCCACTGAAAACACCTACATGTGTAATTCACACCTCCGATACTTCCTACACCGCTTATATTGTTTTTTCCAATACTGCACACTTTGTGGCTTCTGTATTTATCACCTACCATTTGACTGTAGTAGTAAAGTACAGCACAGGGAAATAGTAAGGAGCGATAACAGGAAAAACAGACGAGAGCACCGGTTTGTTGCAAGGTATAGCATCGATAGTATGGGAGATTCTGAAGCCACTGCGGCTGCTGCTTTAGAGCAATCCATGCGAAGTGGCCGGACCGTGGTTTATTATACTCACCCGCAGAAGCTTCCATCCACATCAAGGGGCCTAACCAATATCGTTTCTGGTGATCAGCATGGCAGTGGGGCAGACGGTCGTCATTACAAACATGAAGAGGTTGTCGCGGTGGGTGATTTCTCCTTCCTCCCGTTCCCATCGTATTGTGGAAGGACAACCGCCAACACGGTTCTCTATAAGCATTTTCTGTCTTTTGACGTCCACACATGAAGTGAATCTCTCAGATGCACGTTAAATCCTTCGCACGCACTTCCGCCGTTTCCACCTCACCAAACGACATCCCCCTTTGAGTTTGCCTTCCTGCTGTGTGCGCCCTTTTTTTTTTTTGTGGTCGCGGCAGCGGACACCTCCGAATGGTGGAAGATCCTCGGTTCCCGTGATGGTTACTAAACACCTTTCTTGCTCTCACCCTCCATTATTTGTCTTTAACTCTTTAGTATTTAGTGAAACTGCTGCAATTATTGTAAATTACTGTTCCCCCCCCCTTCGCTCACAACTGTTTGCTCGCTGAAATCGCTGCTGTCACTGCTACCCGGTTCGCACCGATAAAAGGGAATGGGAAACAGGTTTGAAGGGAGCTCTACAATGGATGATGGCTGCGAGTCGCCCCGTGGTACGTGTGAGCGGCTGGTAGAGGTGAGCGTTTATGACAAGCAGTCGAACGAAATGCGTGTGTTCAGATGTGATTTGCATTTGCTCGAGTCGTCCATGACGTACTTCACACCTATCATCAAATGTTACCTCGACGAAGAAGAGCGCCAAAAGTCGCGGGAAGAGAAGTCGTTGGATAGGGCGTCATCGACCGGTGCACGCTCCGTGAAAAACAGCAAGACAAAGGCTCACGAGGCCACCAAGCCGTTGAAGCGAAAGGGTAAAGAAGAGAAGCCCCCCATACCACTCCATGTCAACTGTGACATGAGCACCTTTTCTTGGCTTATGGCCTACGTGGAGGGGAAGCAACGTTCATTTACTCCAAAGAATGCCGTGTCGCTAGCGTTGTCGTCAAACTTTTTGCACATGACACAGTTAGTTGAAATGACCCTCCTTTACATCAAGGATCACCTAGTGGAGGTTATTCTCTCGGGAGTGAACATGGACTGCTTTACTGGGGAACTATTGGCGAGGCTTGCAAGCATGATGTCGGAGGGCGATGTCGCCAGGGCCTTTCTAAAACTATTTGACTGGCATGCGGAGGACTCACCAAACCGCCGCTTCCTGACAGCCTTAATCCGACACATGTTGTGCGACCGCTTCGGGGAGGGTCGTCCCAGTAGTCTTCGGTGGTGTGGTCTCTGTGGTGCTCTTTTTGATCAACAGGAACTACAACACATAGAGCGGCGGTATAAAAATGTTAGGCTCCCTGTGTGCCCCCGCGTGACTAAGAATTCAGTTGGTCACCGGGGTGAGCTTCTCAAAACCCATGTAGCGTCCAAGCAAGAGGCAAATATCAAGTTTCCCCCACTTTCGTGGCATGAAAAGGAAGTGGAAGCGTGGGCGTGGCGCGTCGTGGGATCGTTGTACTTGTTTGTCTGCCGCCGTTGCAATTGTTGCGTCTCGCTGACGAACACTACCTGCCACTCTTGCCCCGGAGGCACCGCCAACTTTAGCCGCGCTGAAGGAGTGAGTAGTGAAGACGCTGACGCACTTCTTGCGTGGTTCGATTTAGCAAAGAACTTGTACCCAGGAGGACTACGGCCTATGTACTGCCCAAAAGAGGAGGCAGTGCGTGAACCTTTTTTACTTTTAACCCCCAAGGGTGGGTGGTTATACGATGATGAGGGCGACTCAAGCGTGCCAGGTGTGTGGAGCACACATCCAGCTGCAGTGGAAGAGTCCGTTGATGCGAAGGGTTATGTGAATATAGGCGTGATGAATGGGTTTGAGCGCTGGTTGATGGAAGAGCTCCAACAAATGATGGAGGACTTTGACCAGTCAGGACTCCACGCAAAGCCGTCCGCAAATCAACACGGCTCATCTCCTGCACAAGCAGGGCCATACTCACCTAACACTACGATGTCATCTCTTTCCCCAGGGCCGCGTAACATAGTCGGAGGAATCCACGGCGAAGGCGCCCCCGGCCGACCCGGGCTCCGCGGGGCTAAAGGCGTCGGTGATACGCGAATGAGACCTCTCAGTAATGGGACTGACCTGTCAAGGAAGGTGAAAGAGGGAGCACCACCAAGTGGGAGGCTGCAGAAGCGTGACAAGTTGGACAGCGGTGCGAGACTGCTTTCTTAGAGCGATCAGTGCGTAAAAACTTTGAGTATGATGGTTGCACCAGGTATATCCTCTCAGTAACCTCCATAACCAACTTTGACCTCCGTGATCGCTGACCTGGTGAAGCTGACATCGCGCGATTTCGGTGGCCAGGAAAGAAGGAAGTGGGTAGATATATAACGGATAAGGGTGCGGCTTCAAGAGAAGAAAAGTATACCTGGTTGCACCCGGTGGGACTTTGTGCCTTCTTCGCTCCGGTGCGCTGACGGTTGTACGTTGGCTCTATACGTAGCGCATATGCTGCCGTACTCGGCGAGATTTCGAGCATGTAGTTTGATCATTTGTCTAGTACGTTCACAGGTCTCCGGCAATGTTTTTCTTTTTCTTTTTACTTGCAAGTGGGTTGTGCTTGTGCTCAATACCCAGCGGGCAATAGTCTTCTGGGCTCACTCGGCTTACGCCACTGTGTTGGGTCGGCATGCACCTATGTCCCGATGTTGGTTGCATTTTTCTCTTATTCCCTTCCCCCACTGTCTTATTTTACACGTGTATTTGTTGCAAAGATGAGGGTGGGGTGGACAACTCGCTCCCCAGTGAAGTCAAAATGGATATGGGAACTTGAGCCGAGCAGGCTCCACGCTATCGACTTTTTTACCTACCGTCTCGGGCTTTTCAGCGATCCCTCCACGAAGTGTACCAGGAAGGTCGCAGTCGACGGTAGCAACGGCAAAATAAGCAATAAAAAACGAAATGCGAATCGATTAAACAAACTGTCTGAACCTTTGAGCCCTATTCCGTCACCCTATGGCGGGGAGCTTACGAAGGCGCACAATACCGCAGGCGATGGATGCAGTAGGATTTTCTCATTCTCTCCCTTGAAGCTGATGCAACGGATGATGCGCGAGTGGGAAGAAGAGCAGCGAGAGCTTTTGTCGCGAGATGAAGAAATCCTGGCAAGGGAAGAAGCGCAAATGGCTTCTATTATGAAGCATCCATCCGCATTGTTCGGGGATGAAGCAGCGGTCCTGTACAAATTTGGCATGGGTGCCTTCGTTTCACCGAACGCACCGGGCTTCTCGGGAATTTTTCGGCAGCATTGGAAGGACTTTTTGGTCACGGAAATGGTCTACGATAGTGAGGGAGAAGATGGCAAACCACTTTCCCGCGAGCTCGATTGGACTATTCCACCACTTCCTGATTGTTTTCGTTCAGTTGATGAATCAGATACCAAATATGTGCATGGTGGCAGCACGACTAGCGGTGAAAACCGCATCAACAGTTTCTTTACCGTCGATATAGGAGGGCAGTTAAAACAAATAATGAAGGAAGATAGCGGCGAGGGAG
>36903126_1
AGTCTCGTAAGCGGTGATATCGCAGGTTATGGTCACACGAGCTTCCGTGCACAATGCCGTGAGTTGTTTGGATTCACATTAGGTGAGGAAGTGTGGAACTGCGTGAGCGATACCTTCGCCTATCTCCCACTCACCGCAAATATTGATGGAAAGATATTCTGTACGCACGGGGGTATTCCGCGATATAGCGGTGGTGCAGACGATCGGTTGTCACAGCTGAGCCGTGGGGATTTCCCTGTGATGCGGACCTTGTTCCAGGCGCCTGCCGATGAAACGCCTCAGCAGAGACAACTGCGGCAACTTGCAATGGACACCTGTTGGGCGGACCCTGCGGAGGATGAAACTCAACTCGACCGGTGGGGTTTCGGCGACAACCCCCGCGGCCGGGGTGTCATCCTTTTTGGTAGTAAAGCCGTTGACGACTTCTTAGGCAACCATAACTACGAATACATTTTTCGTGCTCACCAGGAGAAGTCGGATGGGCTGAAGCTCAGCAAGAACGCAAGAGTGTTCACAATCTTCAGTACCAGTGCTTACGTAGGACACGAGAATGGGGCGGGAGTAGTACTGGTGGCAGATGGGAAAATTAGGTTGATTATAAAAAATGCGGACAGTATCGAAATGGACCCGGAAACCAACGTTCCCACAGCTCACGGAAACGAGGAACTGGAAAACGGGCCGCGGTGACATAAAGCAGGTAATGCTGCCGAAAGATGGTGGATGATTTTCATGGCGTCAGACAACATCATGTGGGGAGTGAGTGACAAGGTAAGCTTACATCTTTTCACCACCCTACAACCTCATGACCTTTTCGCAGCTTTGAAATATGAGCAAGGGCGTGCGAACGAAATCGGCGTGCCTCCACAAAAATGTGCAAGCTCTGCTGGTGGGAGAACACATCAGTAGTTTGTGAACAGCATATCTACAAGTTGGTGGTAAGAAGCGCTGGTTTTACTATGTGGAGGATGGAGGGATGTTTCGTTAAAAGAAGAAGAAGGGGGATGAAGGAAGCGCGTCTGCGTCTTCCTCGCTGCATTCTCGCTCACGTGTGAGCAGACCACCGCAGGAGGACACTGCGCCCGGTAGTTGTTGTCCAGTGTATGCAGTGAACTCGGGGGTTAAGATGGAGAGCGTGTGGTTCCCAACTAGAGAGCAGATATTTAACCTTTTTTGTCATCTTTTTGAGGATAACATAAATGCGCCGTGCAACCACTTTTGGTACTATTTCATATCTCTCCGACAACTATTCCCACGTCCATATTCCTCCTTCACGCAGTTACCTTCATTCTTCTGTGCCTGATTCTCTCTCTCCTTCTTTCAATGGTTTAAGTCGCTGGGCGTGTGTCATTCGTGCCGGAATTGGCCGTCCCATCTTTTGTGGAGGAGTACACCCGCTGTCCCACATCCCTCCGCATATACAAAACCTTAGATTGTTGAAGTGAGCTGCGACGAACGGGAAAGCATATGGGCATCAAACCATGAAATATGGCTCATTGCCTTTTTTCTCCACTCTTCTTCATATTACACTTGCATTCCATGTATATATATATATATATATATATTCTGCTTTACCGTAATTGCTTTTCCTCACTTTTTTCTTTGTCGTGGGCGCTAGCGCTTCGAGAGAAGCTGCATCTAATAAGTGGCTCCAACTGAAGCAGGTGGCACCTGTCGAAGGCAAAGAATTCATCAAGTGGCCCACGGTTTTTATTTTTTGAAGACACACTCGTAGGTGCGGCAGAAAAGGCGAGGCTGCGAATATTCACACATACAACCAAAGGAAGTAAGTGCGGTCAGTCGGGGTCGGTGCTACTCGCAAAATATATTGTGTTTACCGTTTAACTATTCCTCTTTTATGAGCTCGAGGATGTCACAGAAACTTCGTGGCCACTCACTTGCGCCCAAACGGCAGAAGCCCTTGGTGAATCCCGAATTACTTCTGGCCTCACCGACGGACTCGACACGAGGTGGGAGTAAACAGTTTGTTCGTGCTTTTAATGATGAGGGATGTCTTTCCACTCGTGAAGTGGGCGTGCGGTGGTTTAACTTTGCGTTGCTATCCATCTTCTACACACTTCGTTCACAACCGTGGTCATTACTAATCACGTACACAATTCTATTGTACGTTGGAATACTATTCGTGTTCTCTGCAGCGTATGTTGTGTGGGCCCGCGGGTGTGGTGCCCAAGACGGCTCAACGTGGGTGTCCGCTCTGTATTTCACCGTTGTTAGCTTTGCGGCTAACGGTGGTTATGTTGGTGAGCAGCAAGACACCATGCTCGATCCGCATCACGTGTGCTTTACCGGACGTACGGTCATTGTAACACTGCTTTCTTTTGGGAACATCATATTCGTCGGACTTGTTGCCGCACTCGTTGTTGGAAAGGCGGCGTATGGTGAGGAGTTAGGTCACCGCATAGTCTTCAGTGACTTTTGCTCGCTGGCAATGGCCCCGGGTACAAAAGATCGAGACTGCTGGGACCTCACTTTTCGCATGGCTAACAGCAGTTCAAGCAAGGCACTCGCACATGGTCAGCTGCGGCTCTTCATTGTAACATCAGAGCCAACAGACAACTCAAGGCATCAACGCAAGAGGCGTAAGAGGTCAGTGGACAGAACGGAGACACGACGGCACGCCACTAGTAGTCATCATCACATTGATGACAAGAGTAAGCGATCGGGCCAGTTATCGAAACATTTGGAACACCATATAAGCGACGGTACCGTTCAGGCAGAAACCCATCCGCAAAGACGCGAGGGAGAACTTGATGATGTAACGAGGATGGATCGCGAATCGAGGGAGTGGGCGGACGCCGAGTCGCATATTGTAGAGGTGTTGGCAGAGGAACACCTGAAACGGAAACGAGGTCGTGAACACACCTCTAAACGCCAAGTACTGTCGTCGCCTGCCACGAGTTCATGTAGCAGTGATGCGGATGGCGGGGCCAGTTTTGGCGGGGCTACGGGTTCGGGGTGTTCATACGTTCCCATCAACTCACCTGAGAGTGCCCTGAAGCAAGTGTCCATTCAAGTTGAGGAATTAAGATGGACATGTTCTGGGGAGAAGCACCTCGATGGGCGGGACGGTAGACTACTGTTATGGTTCCCAGTGGACATCACGCACACGATTAACCGTTACAGCCCGCTCTACCGCTATGTAAAGCATAATATGACTAATAGTCTTTGCACGCTGAATTCTCTGCAGGTGGCATCTCCCGCGATCCCGCAGGAAGCGATATCCAAGGAAGAGAGGGGACCAGCCGCTACCGCAGCGTTTCCCTGCTCATTTCAGCTTGTGGTAACTTTTGACGCAACTGAAATGGAAAGCGGTAGACACATTTCTGCTCGGCACACATATGCCGCGGACGACATAATAAAGCACTACAGGTTTTCCAATAAGGTGGTGCGCATGTCCCCGGAAAAGAGGGAGGTACTTGTTGACTATCACTATTTTAATGAAATGCTCTCAGATGTCGTGTCGCCTTTGCACCGTACGGAGCGTGTTCGCACGCGTTAGAGGCGATCCGGGGAGAGGAGTGGCAAAAAGCGAACCTGCAAGTAGTCTACAAGGAAATCGCTTGTTGGCGCACGACGAAAGAGTAGCCGAGTCACAATGTGGGCGGGTGTACCGCGTGAACGAAGAGGTGGCAGCGTCTTATAAGAACTGTAGTTGCGGCTCTATACGTGTACACCTGTTAAGTTGGTGCCAGATATTGCATTGGCACTGGTCATTCCGTGAACTTCCAAAACAGGTTTAAACGATGATGTCGGCGACCGTCCGGTTGGCCACTTTGGATAGCAAACGCCTATGTCTTGGATGAGGGTGACGGCTACCCTCGGTTTCATGACGGCGAATACATTGCGGCCGGTAATGATTCACTTAAAATCCATCAGTAACCTTTGTTTTTCTGGTGTCAGTAGAGTCCCATATGTATCGATGTGCTTCTATGACAAAGACACGTCGCTCTCGCTCCGATCATACTGTTTGGCGTAACCTTTTCCAGTGGGTTAATCAGGTATGCGGTACTACATGTCTTTTTTTTCTTTTACAGCATCACTTTCCCCCTTTTTTTCTGTTTTTTATTGTTCTTTACGCTGCCCAGTACCCTCAGGTGGCGTCAAACGCCCTCCGCACACGCCGACGGTTGCAGGAGCAACAACTCACCTGGTGTTTTGAATGGCTAGTGGTTTAATTCTGCATGAGTTGAAATGATAGCTGCGGCACTTACCCTCTCTTCGCACAGTGTCGCGGGGATATGGGATGTTGGTGCACGGGGGCGTGGGCACCACACGGACGTCTCCGCTCCTTTCGTTTAACGAACTGTCGATGTAAATTCAATTTGTTCCCGGTGATATAACGTCTGTTCGTGGAATTGCACCTACCACTAGTTATATATTTTTTTCTTATGTTTTGTTATATTTCTTGAGTGGTCGGTGTGTTGCGACGTCAACTGATTGTGGCGTGTTTCCCGCAAAAGTTCACTAGGTGTCGTAAATAATACTTTTGAGGTGTGAGAGGGGGCAAACCGTGTTATTGGTGATCTCAGTGCAATATGGAGAAGTACAGGAAATTTGGTGATGCCGCCACCGGCATCAATCCTTTCATCTCCATGAAAACTCCAACAGCATTTTCCACCCTGTTTGCTGCAGTTCTATTTCCCGTACGCTGCGTCATTGCGGTTGTCATAATGTCGCTATTGTTTTTGGTGGATACATTCAATTACTTGTTTTACCTTTTGCCGGGCCTTTCGTCTCTGTCGCATTTGTTGTTCGGAGGGCTGCAGCGTGGGCTGCTGCGTGGCCTCCTATTCTCCCTCGGTAACGTTTCCATTGCGCGCGTGCCAACCAGCGGCTCTTTGTCACCTTCCGCTGGGGATGTGGTGGTCGCTAATCTTCAGTCTGTTTGGGACATGTGTGTTATTGAAGTGGCGGAGCAGATTCCACTCTTCGCCGCAGCCTTCTACGGTGGCAAAGCCGGATCTTCCCCGGAAAAGAGCAAA
>36530532_1
ATATGCCAGAGGCGACCAATATATGCGCTGACCCGAATGTGTGTGTGTGTGGGGGGGCGGCGGGGGGCGTGTTCTCACATGCAGCGCTGGGGTGAGTTTAGAAAATTACGCAGGCTCATTTCCCTCCATTCACATCGGTTGCGGATGCCTCGTGTCTGCTTGCATTGGTGGTAGACATGCGAACAAGACTAAAGCAGGGAGATGAACGTTTCGCGAAAAGTAAAAAAATATATATATATGTATATCAAAATGTTCGCGGCCACAACACCTTGTGTAATAATTCTAATCTATGGTAAAAATATGTTTGTTGCTCAAAGGAACCTCATTCATGCACTCACGAAGTTTCGCTTCAGCCGCTTCCTGCAGTTTCGCTGCGTTAGCACGCCGCTTCAGCCGCTCTGCTTCTCGCTGTGCTTCACGCTCAACGCGCTGTGCCTCTTGACGCTCCTCCTCCTCCGTCATATCCAAGCGCTGCTGTACGCCCTGACGCCATGCGTCCTGTCTCCGCCGCAAAGTTTCCAGCTCCTCTTCCTTCCTCCGCTCATCCGAAGGACCGTCTGAAGGAGGAACCGCGGCGGTAGCAGCTGGCATTACCGTTGCCGCTTCAACCGGGGTGTGGTTGTGATCAATACTGCTATCGACAACCGCACCGTTACCCAATGCACAACCTTCTGTGACAGTGGTATCGGTGTTTGTATCCTTTCTGTTCTCACCAATTTTCTTCTCTATCTCTTCTCTCTCTACCCGCTCCCGCTCTCGTCGTGCGGCCTGAACCTTCTCCATCACCTGCCGCACGCGCTCCTGATCAGACATTGTGGAAAACTGTGGCGTAGAGACGTCTTCCTCCCTCCTTTCCACATTCTTCTCCATTGAATTTGGTACCGCCGTGCCGGTGTGAACGTCTTCACTTTCTGTAGTAGGATTTACATCATCATCGACGGTTGCGGTGTCTGCCTTCTTCCCGTCGGTATGATGATCATTGAGCACCTGCTCTCCTCCGGCGTCGGCGTCCATGGGGGCATCAGCAGTACAACTCCCCATCAATTGCTGCCGCATATCCGCTGCGCTCACTCCCGTAGGAGCTGGTGGCACAACCCGTAACACCAACGTCAGCGTGCTGCGCTTCCGTTCAAATTTCGCCTCGAGTGGTGTCGGTTCAACCGTGAAGGGTAGTAGCAGGGAACCGTGGTAATTGTGCAGGTTACTACGAGCAATTTTCACATACACGCCCTCCACCTCCACATCGAGTGCAGAGGAGGACTGCAAACCCACAAACTCCATTTTCACAACGAGAGCCTCGGGAACGCCGATGCGGCGGTCCACAATCTTCCATCCCCACGTATCAGAGAGGTCAATGTGACCACGATGGGCAATAGTGTACTGCGGCATGTTCTCCTCTTCAGGTGTTCCTCTCCTGGTGGAACTTCCTTTGGCTTCTTCACTAATTACTTTTTTATCTTTTCCCTTATTCCCATCGCTTCGACATCCGACACTACCGGCGATCCCCTTCTCCGATGAGGAACCTCTGCCCGACTTTTCCTCCGCGACCTCCAGTGGTTGGGGGAGCTTTTGCGTTGGCCGTTTCAACACTGGTTCATTTGCCGCTAGTTCAAAAGGTGATTTGCCCTTCTCCCGCCTGACCGTTTGGTTTTGCAGGCTCCCTACTGACGCGATGTCACTGGACAACCGACGAAATTGAAAACCGTGGTTATCTCCGTAACCTGTGTTGATATGTTCAACGGCAATGTTCACCAGAAAGCAACAAAAACGGTCGCTTCGATCTGCCAACTGCAACGTGTGTGGGTGAAACACCGCATCATAGACAACCACAGCGTCCGGGACACAACTCTCGACCTCTTGCCCTTCCTCACCCGCATTCCGATTTGGTTCCTCACTGAACAACTCTGTTCGTGGTTTCGAGATAGAAACCGGGACGAACCAATTACTACTATTGCGATCACCTGTAGTTTCCTCACGGAAGGGGTCAATCTTCTCACTGCTACACATATTAATGTATACGGGCGTGTTCGCATGCTTTTTTGCCTGCGCTGCCACTGACGAAGTGGCTTTCACACGATAGGATGTTTTTGCTTCCAAAAGCTCCACAACGAAACCCGGACGCGGAAAGACAAAGTCAAAGCTATAATCCCCTCCTTCCCTTGCCTCCCGCTCAACTTGTTCAAGATAGGCCTCTTCTTCGCGGCGGGTTTCGGGGTCTTCCATGGACTTCATGTATTCTTGAAACAGCTTCAAGAACTTCGGGTCATCCATTTTTTTTCTGATTGTTTGAATCTCCTCAGGTGTGGGGGTAAATGTTTCCCCATCCTTCGTGTTCTTATTCATAAAATTAACTGTTTCTAGTGGCATGGTTCGTGTTCTTTGCACTTCGTCACCTATCCCAGTCACGTAAAGAGAGAGGATGAGAGGAGAGATACACAAAAGGAACAGTTTCTACAGCACCAGGGGAAATGTGATAGCATCGTGCGTACAACGGCGCAGGAAAGAGAATATTTTCGTAGTGATGACCAACGAACGGACCATAGCATAAGACCGTCTCCCTTTGAAGGCAAAATGCAACCCAGACGCAGCGGGGGCTGCACACCAGCCTCTTGATGAATGAAGGAGAGGGCGGTGGAAATAAAGAGCAAAACAAAGCAGTAAGAAAAGATAATTACACATACACGAATATATCTCTGGGGTTAAAAGAATCCCCTTCAACCCCCACAACCGTTCCGCCAAAACTCACATCGCACTGGCACAAACATCATTGGCGCCCGCCATATTAGCGTCAACTACTGTACCATCGAAAAGACGAAGGTGGGGAAAAGAGGGGAGAAACAAACCAAACCCAAGACAGGATCTGCAAAATGGGTGGGGCTGAGAGTGGCAGCCCTACTTTCGTACACCCTAAATTTTATTCCTCCCAGTTGAACATCAAAATGCCAACCCTCAAAGGCGGTCACCGCACCCGATGGATGTTGAAGGGCATGGCAGCAGGAACCCGAGCACAACTTCACTTGGGCCGCAATGCACCATAGGACAGCATGTACTCATGACACAACCACCCTGCCCAACCAACATACAGAAAGGTAAAGCAAGAAGGGAATAAGTAAAAATTAAAAAAAAAGGAGGAGGACAACACGACAGTATACAGTTGCACCCACTCCAATATGTACTCCAGCCGTACCGCTCACACTGTAGAGTCTTCAACAACCTTTTATCATATCACGTCCCTTAAACACATCCTTGTTATACACATAGTCAGGTGTGAGCACGCAGTTACACATGCCCTTCCCTCCTCTCCATTAGCATTGTACCCTTAACCATCCCCTATATGCGTGCAATAACGGAAGGGGAAAAATTAAAAATTAGTGTTTTTGTTTTCTACGCTTCCGCTTCGTATGCCCTCGCTTCTTCCCCTTGCGAGCCTGTTTTGTCTCAGGTGTTTTGTCGGATGCTGTGACTGTTTCAGAAGGACTTTTGCCTCCACAGCTACTTTCACCACCGTTCTCGGCTCTTCTCTTCACTACTTCACTGTTAACAGTTGTATTGGCGTGTGCTGGACGCCTGACGCTCTCTGGTGTGCACAGTCCCGCCGTGCTGTCGTTCGTGGTGTCGTCATTTGTACGCAACCTCTGTTCATTTCTTCTCTGCAGGGCATAATTGCGGCCAGATCCGGCCACCTGTGGGGAATGGCGCTCGCACCGCGTTTGCAATCCCATTGAATGGAGTCGTTCCGCCTGTCTCTCCATCGCCTCCCGTGAAAGCCGCTCACGCCTTCGTTGATCATTCCGCAGCTCATCTAATAACTCACTAAAGTGTTGCGTCGTTTTCCACTTGCGTAAGAACTCATCATACAACCTAGCGGTTGCATCATCAGCATGACCACTTTGGACACGTCGCACATGAAAACCAAGGCCCCCACGGGCACTCGTGAAACTCTTGTATGTCTTTCCGTTGTAAGATCCTGTTGCATTATATCGCCTACTTCTAGACACTGACGAGGAATCTTTGTCAGTGGACGCATACGACAATCCGTTGGCATAGTTGAAGTTTTCCTCTTCGTCCCAAACACTTTCAGCCTGCCCCCTCGACACTTTGCTATAAGTTCCATTCTTCCCCAACTCAAAACCTCTACCCGCCATCTCTCGGGCCGTCCTCACATCCCATGGCTTCATGTCTGACGCACTGCTGACATTGTTGTAGTACTTATGAGTGCATAGTTCGCCTATGCCTACTGAAGATGATGCTCGGCGCGGTGGCGATGCCGAACACGGGGTGAAGCAAGTCAGCAGAAGGCCATCCGAATGCATGGAAATGTCCTTCTCGCCGTTGAATTGCTTATACCTTTTCTTACTTACAGGGTTGTTGCGCGTCCGTGGAACAGAAGGGGCTGATCCTCCGTCAAGAAAGTTCGGACTTCTCTCACCTTTTCGGCCGCTTTCCCGCTTCTCTAAGCTGCGAAGATTGGTTATTTGCAAACTGCCCCGCGTACCACTCTGGCGATCGCTATTCTGTTGACCATTTGCCACGGACACGCTGTGACCTTTTGCGGCCGGCTCTTCCGGTGCACGGACAAAGATGGGAGGCATGCTGACCAAACCATTCGCGGTGGGGGACATTTCGTTTCCTTGCCGGTGTTTTTCCTTCAAAACGGTATCCTGCCGCATATCTGCATCATCTACAATATTACTGTGTTTCTTTCCTTCGGTCTGAAGAGAAGCTGCTCCGTTGGAAGGGTTCTTAGGTTTAGCCCTCACCGACACGGGGCTTCCACGTCTCGTCGGCGGGTTACTTGGGTCATTATTTTCCTCTTCATCATCACCGTAGGAGGTCAGACTTGTGCTGCTGCTATTGATGCCATCCTCGTTAGTGCGACGTACGCTACTTCTCAGGTGGTCTTCCGATTGCGCTTGCTTGTTTCCTGTACCTTCTTCTTGATCTGGCTTCTTTTCCGCCATCGAAGCAGGAGGCGGAGAAGTATTTTCAAGAGACGGGTG
>36927982_1
TAGAGTGACTGAGGTCGAAACATCTTCAGTGGTTTGCCCAGAAAAAAAAACGAAATCTGAATTCCACGAAAAAGATAAATGCGAATGGAAAGGTACAGACAAAGATGGCGAGTGAGAATTTAGAGGGGAAAAGATATTGTGAAAGCAGAGAATGGTGGTAAAAATACAAACACAAAAGTTAGAAATTTTTTATTCTTAGGTCCACACTTTTCCTTGGATTTTTACTAATATAATGAAAATTAACGATAATACGTTTGTGAGGAATTTCACTAAAATTACTAAATTTTGATCTATTTTAATACTTTTTGATGAAAATGTTCACATTATAATAAATTAAAAAATCTGTATTTTAAACTCAAGATGTAAAGAACTATGGCGATAGGGTATGAAAAATGAGTGTTATTTAAATTTTGTTTTTTTTGTATATATTTTTATATTATGAATTTTAAATATTATTTACATAGTTAGTGGAATAATATTAATAAAAGAGTGTGAGTGAACATACACTAATATTATAACAATAATAGTGGTAGTTAAGACCAAATAGACCTACAAAATTAAAGAACTTTAATCTAATGACAAGGGTGCAATGAAAGTACGAGAGTGAGGGAGAAAAAGACGTGTAATATTAATAAAGAAAAAGCAGAAACACAGAGATTGAATATGTGTATCCTCAAACATAAATACGACAACGGGCATCATCATACACGAAGGGGTGATGGATTGGCTATGAGGGTGAGAACGACTCGAGTGTACATGCTAAATGCTTGCTTTCTTTGTTATGCATAAAGAGTGAAAGAAGATAAAAGAGAAGATAATACATTGGGTGTAAAATGACACAAGAGCCAATGATACACCGTATTTCACTCAAAAGTAAATAAATCTACTGGAGAGTTGATAGTATAAACTGAATTTTCAAACATGATGACTAATTCCAACATTCAGCTCAACGAATCAGCAGAAGAAGAAGCAGAAAAGGGATTTGACATGTTTGAGGTTATGTTGAAGTCATTTTACAGTAAAATATATTAATAATGTCCAACATTTTCGGTACACAATATAGTAATTTTATCCAGAAAAGGTTTTTAAAATCTTGACTAACAATAGATTACCGTAGAGGGTAAAAGAATGATTAAAGCACAGAAATAACTTAACACTTTGGATGGATGGACTAACAGCAGATGTTTGTGACTTACAGAAAGTTACATGTGAAACCCCACAGCTGGCCCATTGCTGCGCAGATCAACCGCTGTCATCATTTAAAACCGATTAATGAACATAAAAGCTATCGCTTGAACAGCCAATGGCAACGCGGATTAATAAATCAAAGGCAACGACAAAGTACCTTTTGGCCCCAAACAGCCGAGAAGTAAGCACTAGCACAGCACGGCGACAGAGAATGCAAGTAACAACCATCAGCGTTACTTGGTTATTCCAAGTCAAAAAGAAACCTACAAATTAACACAAGACATCAACCACTGATGAGTATAAATTTTAAGTGTTTTATATGATAGAGATATATAAGTATGTTCAATATATTGTGGCACTGAAGATTTTTGTTTTGGGGGGAGGGGTTAAAAATTATAGATGGCAGTGACGGATGCATCAAAATATTATAAGATGTTGTAGCCAAGAATACCACCACCTCCAACGGAAGGCATCACAAGAGGCACTGAAACACGTGCGGAGCCAAAACCCTCCGCTTCCTTAAGGAGAATGCCAGCTGCACCGCGGGATAATGCAATAGCGTTTAACAATAAACCCTACAACGCGTTACAAAGCCAATAGAAAGCGAGGCGGCTACCTAGCACGCGCCTGCCGAGCCTGATAAAACTCCTTCCGCATTGGTAGCAGGTAGAACGCAACAAACAGACAAGTGCCAGCCACTGACAGCAGTCGCATCGAAGAATGTTTTTTCACTACCCGCCATATTGCAGACTCAACGCCACAAGTTGTTTCAAAAATTAGGCAAATGTGGGTGTTTGTTTTTGCAACTCTGGCTGCAGCAACTACGTGGGCCTTCGTCGAAGAGACACAACACAGTGCACTGCCAGAAAAAAATAGATAGCCGCATTCTAAATAGCTGCGGACACGAAGGAGACAGCGAATCGACTGGCTGACCGCATAACAGTAACAGCAGCAAAAGCACGAGCAGCAACTATACATATGCTGCAAACTCAGGTAAAGATAGAGAAGACTAACCAAGGGATATACGCTCCGATAGAGCAAGCGCTACTGAACTATTACGCTAAAACAATCCAAACAGCACTATACCAAGCAAGTGGGACAGAGTAAACGGCGTTGGCGTCAGCAACCCAGGACACTCGGCGTCTAGAGGGAGCCATCCAAGAATTCATAGCCACTGTGAAGCAAATAGCCGCAAAACCATTGGACAGTTTCCTCTTGACAGAGGCCGGACGCGGCACTCACAGCTCGCCAGAAAACAAGTTCCAAGCAACGGCCAACGGGTGTAAAATAACGGCCGATGGTTTAACCGGACAAGACACCGCAGAAACAAAAACGACGCAACAGCCAGCAAGTAACATCGGCGTTGGAGGCTTAACTGGTTGTATCATAACCAGCGGCACAGCAAATAGACGAATTCTAAACCCAGGAACAGGAAATACAATAAACAGAAAACCAGAATTTGCAGCATGATTGTTCCAAATGGCAACAGACGACATGGATAACATTAACGCCAAACCGATGGCAGGAAGAGAAAGCAGCCACGTAATATTGTACAAGGGCCAGCGAGCTTACGTGTCATCGAGGACACCTGCACCTTCATTCTAGTTCAAAGACTCTGAAAAACTAGCCGCTGCTCCCGAACTTCAAAGCGTCTTCAAGGCGATGGTACTCAACTGGAAAGCCGGAGACAGCGAACCAGCAAACCTTAAAAATACAATCAAAGACGCGTTTGGCGACAAAGACCAGATGACCAAGACTTACAAAACCGACTTTTCAAAAACAGAAGTTCCAGATTTCGACAGCAAAACAGGCGAGACAAAAAGGCTCAAACAAGTCAACAGCATAGCCGAACTCAAAAAAACTTTTCAATTTATATTAAACTGAAAACATCCGAAAACTAAACGACGAAATCAAGCAGCTAAAGAAAAATCAACAAGTGACAAAAGTAACCGAAACAAACAACACTTGCGGAAAGAAAGTAGATAATTGCAAGTATGGTTGCAATTTGAAGGGCACAGGCGAGAACAAAAAATGCGTAAAAGATCCGGATTACAAACCAAATGAGGTAGAATAAAGCCCTGAGAAAGGTGTGGAATGCGTAAATATAAGGCAATCTGTAAAAAAGAAACGTAGGATTGTAATCAGGAAAAATCTAATTCTGGATGGACTGAAGAAAAATACATCGATTCTAGTTTTATTTCAAAGAAAATTTGTTTTGAAGAGGGGAATAATAGGATTGGATTATGAAGAGAGATTCTTTGCTACTCCAAACAATGATGAAATCGAAGAAGCCCCATTCATTCATTTTCCAGGTCAGCCAATTGCTTGGGAGGAGAAAGCAAGACTGATTGTGAAAAATCTTACTTGGTATAAAAGGTTAAAAGGAAAAGGATTTATTGCGCTATATATTGGTAAAACTCAGAGTTATGTGATAGATTGTATAAAATGGGATTTTAAATATGGAAATATTTGTGGCGAGACTTTTTTTAAAAAAGAGATTTTTTGAAGCTTAGAAGTTATAACACAGCTTTTTATCGGATTAGCTGTGCTGGAGGCTGGCGATAATTTATTACTTATTTTTTTCACAATACTTTGTTATGTTTAATAAACTCTAATACATTCTAAAAGGGCTTATAGAAGGAAAAGCGTCGTTTATAAGTATGATTTCACTGCGAGGTAAATGGGCTGGAGATTGAAGACAGTTTGACCGACGTGGCTCGAAACAGCTGATAACGAAAATGTATTTTTAGCGACATGCAAGTGAGTGTATCTGCTGAAATGTGACGTGTTTCTGTGCACATCTAACACAAACGGTCAAATATGTCAAAAATCCGTAAGAATAAATATGCTTCCAGTTATTTTTTATTTAGGACTAAGAATCTACAACGGATATGCTTTTAGCTGCTGTATCACTGCTAGCCATAGTTTTTTTCAAATGTCAGCGAAGGAACAGGAGACAACGTTAACGGAGCAGAATTTGGAATTTTTTGCACACTCCTCAATACGCTAGACGCGGAAGATATCGAAAATGTAGCAACAGAGGGGTTGGAAGAAAAAGCAAACACCGCCTACACAGAAATAGAGCACATGTTCATAATGACAAGCAACGAAAGTTATTACAACGAAGGCCCTGCGAATTCCCCAGACAGTACCGGCACGGTCAAACCCAAAAACGGAAGCCGAGATTTCACAGTGGACGACAGAAAGAAAAGTGTGGGAAGAAACGCCATACCCCGGCAATCCGAGCAGAAAGAAATACACCAGAAAAGACAGGTCTCTGCTTCCTAAACAGCTCGGCGACAAGCTTGATCGATCTTTTGCGCGGGCAAAAAAATAAAGAGCGAAATACAGTCGACAGCGCAAGCAATAGAACAGAAAGAAAATGAAATAAGAAGCGCTCTGCGGCAAGCATTGTGCGGCTGGCAACGGCCAGGAGACGCAACGCCAAAACCAAAGCGAGTCGCAGGAGATTTTGAAAACACTTACGCTGCCGCATGCTACGGCGCCAGCGGCCCCGGCAAGCGTCTTGCAAACGATCTTGTTTGCTTGTGCAGTGCAAGCGGATCAACAACCGCCGAAACCAGCAAACAGTGCACGGACGGCACGATTTTAACAGACACAACAAACTACGGCACCAGCGCCAATGCCTTAACGAGGTTTACAGCGCTCAAAAAAGCATGCAAAAAGGTATATCAGACGTACAAGGTTTCGGCAGCAGCGCTAAAAGGTTTGACAACAGCGTTCATGGCGAGGCTTGGACACCACAGCCTCAGCAGCGCAAGCGACCTGGGGTCGTACACCTACGGCAAGGG
>36576869_1
ATAACACCAACAAAAAAGAACAAGAACAAGAACAAGAACAACAGCAATAATAATAATAATAGTAAGCAGACAAATAAACAAAACAAAAAAAAGGTGACAAAGTCATTGGTATTTTCATGCCGCCACCAGCACCGACTACTTTTCCTGCTCGTCACTTATCCCTCACGGTTGCATGCCAGATATTGGTGGATATTGCAGGCATCGCAATTCCAAACCCCGTCACTCCCCAGTTCTTCATGGCGGTATTGTTATTATTATTGTTATTATTATTATTCCTTTTTCCCTCCTCACTTGTGGGTGATTTGTGATTTTGTTCCCTCCTTTGCTGCAGATTTCGCTCCCAAAGAACGTTCTTAAAATCGCACCACACACACTTTTTTTTTTTTTTTTGGCTTCCCATTATATTTTCATCAGCTGCTGCCGGCATACCCACTATTTTCCAACTTTCGCCATTCCAGTCCACCATATAAACCAACAAAACACATGTATACAAATAAGCACGCGCAGAGCTACCACAAGTAAAGCAACTCCGCAACCGCCATGTCTTTCAACTCTCCGCCATATTCCGCCCACACGTGTTCCAGCCGCTCATCCAACAGCGAAGCTTTGCGCTCCACCAGTAAACGTTCCTCAGATGTTAGTGCCGCATCGGGTATTTCTACTAATCGTCGAAGCAATACGAGTTCCCCCACCGCATCTACAGATACAAAACTTTGTTTCATTAGCACTCGGGTTGGACTCTGGAGGGCAGTTTCTGCTTCGTAACTCACTGTGTGATATGTACGCTGCAGTCCACATGAAGGACTTTCACCAAGCGCCACATGGGATCCGCGGCGCGAGAGAGAAAATGTTGTGTCATACAGCTCCGTCGCTCTCTGTTCCAGCCGAAGCAAAACCCCAACAAACGCTTGTGGAATTTCCCTCGCACAGTGCAGTGCTCCATCAGCACAAGGCAGCAGTAGAGAAGGTCCCACTACTCTCAAGGCAGTGGGCCGCCCGTGCCAACATACAAAAGGTACTTGACGGTAGCGCCATGGTGTTAATTCGGATGGACGGAAACTTCCCCTAGGGCCGCCATTGTCATGAATGTTGTTGTTGTTGTTGTTTTTGCCATTGGGATGCAAGTGATGGTGAGATCGCTCTCGCTGAACAGATACGCGCTGGATGCAGGATGGAAGTCGCACGCACCGCGTGATAGAGCTTCGAAGGCCGCCCTCTGCGCCAACAATACCCGCTGCAACGGCCGTGCTGTTCTGGCCATTAACCTTTGGGTTCTTTAAGCTGAGTATGACAACATTGCGATTGCCATCCACACGAACAAACCCGTCAGCAAAAGTAGTTTGCGAGTGAATGTTGGCAAAAGGCGTGGGCTCCAAAGCACAATGCCGTAGTGAGAGATCATCCTGAAGGCACTGAGTCAAAATAACATCCCCCAATGCAGCAACCGGCTCCGGGCAGTGAATCCTATTGGGGCTCTTATCTGAATTACTTTTACTGCTTTTCGACACAAGTCGCATGTACCGCGTTCCCCAAGAGTAAAGGCTACAAGAAAGGAAGGGATACTGTAGGGCCACGGTCGTGCAGGCAGGTGTGCACGATGTGGAGCACATCAACGATAGCGTGGACCCAACAAGGCGGAATATCAGCACCATGTCGAGCGCTGCCACAGCAATGAGATGCACATCCCCTAAACTCTGAACTGACAGATCAACTACTCCTCCATTGCCCTTCAACTGGGGGCCGACAATATCGGCTGCTGTCGAGATGCGCAGCGGACGCGCCTGAACGACGATCAGTCGACCGAGCACCGTGTTGGCCCCACGACCAGCAGTGGCCGCCTCCTTGTCCACAGCGTTGGGGGCATCAGAGGATAAAATAACCGTGCCTACAATAAAATCACCACTCACTTCTCCTCCTCCTAATGACATTAAAGGCTCCATACACATAGCAACTTCATCCTGTTTCATGGCCATCGCATCCACCACGCGGAACGTATCGACGTCGACTGTTGAAATAAACGAGGCCTGTTCACCCCGATCTAGCATAGCAACGATAATATTGCACTGATGCAAGTAAACTGCTTTGGTAAGGCTGTGTGAAGGAGACGTTACTGATGGAAGCCGCATGGAGTGTGTAAGTTGGTACACCACAGGCCCGCGCAGTAGAACCCCACGGCGGCGAAGATCACAAGGGGGGTTGCTGATGGGCGGCGCGGCCTCTCCATTTGCAGCAACTCCCAGCGCTAACGCCAAATGCGACGGTTGGGGAGGAGGGACCAATTCGGTGATGGATCGAAGTGATATGCCGTCGAAGTCAGCGAGAAGAAGTAAATAAAAGGAGTGAGCGGGGAGGTATACCACGAGGCCACAGTGCAACTGAGGTAAGAGCATACCGCCATCTGTATTAGCGCTATTGTCACCCGGATGAGGCGCGAGGGCAACAGCCAACTGCTCTCCACTGGACGACATGCCGTCCAGGGACACGAGCTCAACAGAGCCAGCACGCAAGCTTGCAAAATCAAAGTGAGGGCCGCCAGCCGCAGCTGCGCCATGTGTCGCAATGCTAAGACAGAGATCCGCAACGAATGGCGCACCATCAACGTCCTTCAGTGCAGTCAAAGACGGGGGTCCCTCCATGGAACACTGAAGCACGACAACCCCCTGGTCCAGCAGCACCAGTCCCATTCCTACCTCATGTACCCCACCATCGCAGCTCTCCGCGGTGCGTTTTGTAATGAGGAAGCTGGATAAAGCAACAGCGTCAAGGTGAAAAATATGGTAACGAGTCCTTAACTCTCCCCTCACGCCACAATCTAGCATCCAAACCCAAACCTCATGTGACCAGAGACAGGCTGCCACGCACCAAAGCGTGCTATTGCAGCAACCGCTGTTAGATTCGCTCGCTTTCCACGTCGTCACATGTGACACATCGCTGGGGAGGGTCTCAAGCAGAACCACGTATGTATCGTTGACGTTAGCAATACTAAAAACGGCAAACTTCCGGCCGTATGCAACAGCGAGCCATTTATCATCCCCAAAGCACGCGTGAGAGGCACTAGTGAATTCGGGTAAAACATTTGGAAGTCGGATCCACTTCCCTGAAAAGTTAATACGAGTTGGAGTGCATTGCGTAAAAAAATGTGACGACGGCGATGACAACTCCTGTGCGTCAGGTGCACAGTACACAGCCAAAGTTGGTTCGTCGAGTATCAGGTGCTGTACATCGTTCACTTTCTCCAACTGACTCCCGCTTCCGCGCAGAAGGACAGTGTTTATGGCTGTAGTAATTACAACATAGAATTCCAGCAGAGTGTGCTCCGGTTCCTTGTCCTGAAGCCGATTTCCAACAGTGGTCGAAAGTAAGAACATTCGCTGAGACCCCGCAAAGGTGGCGCGGACACGCAGAACCGCTCCGATCCCTGGCGACAGACGCTGTAGCACTCCCTTTGCATATGAAACGATGATGTCAGCTGAAGGCCCGCCACATGCAGACGTCATGGCACCGTTTGAAAGCAGTGCACCCACTGTGCAACGGGTTTCAAGGTCGATAACGTATGAGTCAGCCACTCCGTCACTCAACATGATGTAACGCCGCGTGGTGTTGTGAGGTTCGAAGGTGACTGTCGACTCGTGCGGAAGTGGCACCGCGGCGGACGGACGGAACCCACTGGGGAGACCACTAATGTGAGCGAGTGGCCAATCACATCCTTCGCAATCCCCCACGAGAAGATGGGGCGCATCCTGAACCACCACAGGTCCAGTGGCCCGCGCTACTGATCCCAACGGGAACTCTGTCAGATTACCATTACTCAAAAGAAGCCACAACACATCGCTGTCGGTGTTGCTTACTTCACTTTCCCCTGTTCCGTCTACACTCTCTAATACCTGAAATGGCTGCCGCCGTTGGTGCACCACACCCGCGATGGGTTGCACAGCACTCTGGGCAAGTCTCACTACCTTACAGATTTTCATCACTGGACCCTTGTCAACGCTGAAAACTGTAAGTTTGTGCGTGTTTCCGAGTCTAGCCAGCACCAACAATGTTTTGTGAAGCGACAACACTAGGTAGGGCGAACAGCTTGGCATGGGATATTTATCATCGAAGATTTGGTCGAATTTGGGTCTATTAACCATACACAGGTCTAGGCAATCGCTGTCCACTGACGCAAACGCAAAACTGTCCCTCTTTTCAACGCACTCCGACTTCACAGTTGTCGGTGACGCAACGGATAGAAGGGCAACCGAAACATCGTTACTATCACACACATGACTAGTGGCCGAAACGCTAACAGGAGGCATCCCACAGCGAATGCAAGGTTCTGGCCGCTCCTGCTTTTGCTTCTGCTCCACTAACTCCTGAATGGTGTAGCGTTCCAAAAGCTCTTCATCCGATTGTTCCAACACATCACGCTTGAAGGCAGCCGTGGGGAACGTCTGCTGCGCCACGCTACCTGGGACGTCAAAAACCCATTTCGTTTGCGCCAGCTTCTCAGCTCCCTGCGAAGTGGAGGGAAAGTTGATGCTGACACAATACCGACCTCCACCCGTAGCCGCACACTGAACCACGAGCCCATCGCTACTACACGCTAGTTGCGGGGTGTGAACTGGCTGCGAGCAACGACCAGAAAAGTCTGTGGAAAGTGAAGCACGGTGCAGCACTATCCACGCATTGTTGTGATGCAGGGGATCTTTCGCAACCCAAGACAGGGGGTCGACGGGTAGGTTTGTTTGATAACGTGCAACCACGAGTCTGTGGTCTTGCGTGACGACAGCAAAGCACTGATGGGCGCAGGCCACCATAGAGATGGGTGTGTTGCCTAAATGCATCTCATCCCCCGTAGCGGAGAAGTAACATCTCTCTATATCATCGTCGCTATCTGCCCGCCACACCGGTTTGTAGACGTGAATGGAGGTCCCAACAGCTGCGAGGAGCACAACGCCGCCGCCAATAAGCGAAAGGGGGCACACAATGTGCGCCACAGTGGAGGGAACTATCTGACG
>36586890_1
CTTGAGGAAGCCCAACAGATCCACGCGGCGACGCTATGTTAGTCAAATCGCGACTATCTCTGTGACTTGTTGCTGTGGAGGCAACCGAGCGGCGACCACCATCTGTTGGCGCGTCGAAACTATCCGCGGATGATGGCCAAATGTCGATTGCGGGAATGTACACCGCGTATCTTATTCGGAGAGAACTGCTTATGGGTGCCATGCCTCGATTATACAAATCGGGTGCCGTAGTATCTATCACGGTATCCATTGAGACCGTTGGAGCACCTCCAGCCTTCAGGGACTGAGCTTCTTGCATTGTAAGTGTTTCCACGAAGAGGGGAACGCCCCCCATGGCAGAGCGCAGGCGGATCATCATACCAAGTTGATCGGCCAAGAGACAAATATGCTTGAGGGGTTTAAGTTCTGCGTATTTGCCGGGTAATAACGAATATCCATCATCATTACCTTCTGTTGCTCGGTGTATCCGGCGCATGAAAAGTAAATCCCCCTGTCGAACTAGCACCTTCGAGTCAACTTCGTGTCCGGCGGCCTCCGAACAATTCATCACCAGAAGCTCAAGATGTGTATCATGTGGTTGAACAACAATGAATTGCGATCCTGGTAGGTGCCGCAAGAAGTGACCCCACGTTTTCGCAGACGCACACGCGTCAAAAACATACCTTTCAGGGTTAACATACGCCCGCTCCAGTTTCTCTCGCACTAGCGGCAACATAAACACCTTTACAATTCCATCCCCACAAACGCATTCCCACTGCATCACATCCTTAGAAATACCATCACCGTCTCTAGAGCTATACTGAACACTAATCAAATGAAGGCCCTGCGGTTGCCGCAACACTGTGGCAAGTAACGCTCTACTCAAAACAGGAACATGATGTTCCATGTTGTTAACTTCCGCTGAAGAGTCCTTCCCCGCCTCTAAAACACCATCGACCGCAAACGAGTCCGCAGTAGCATCCCCTTTGTCATAACAATACTCATGGAAATGTTCCGTGCCAACACTAGCAACTAAATACAAGGTACTGTTTGGCCCCACCGTGCGAAGAACCAACACATTATCAAGTGGTTGGAAAAACAGCACCACCCCCTGTTTTGTCGTGGCTTGAAGTAGATTAATGAAAGGACGGAGAAAATCTCCAGTTGCCGTGAACTTTAGAAGCATTTCCCCCTCCTTCCTGTATGCGAGCACGCCTTTAGCGTTCGATACTATTCCCTTTAATTACAAGGTCGGCGGACTCGCAGCAACCTAAGTTACAGCCCCCTCAGAGATGATAACCAAGAATAAAAACAGAAGAAGCACAAGTCCGGAAAAGCAAGCATGTAATGTCAAATGAATAAATGAATGATTATATATACATACATATATATACGTTCCCCGGTAATTAGTAAAATAAGACAGGACAAAAAGAAGGCACAGAAAGGTGACAGTCAGAAACATAGAAAATGAAATAACACAATGCAGTGCGTTGAAGGGCATGAAAGGACAAAGATCTGAGATGCCGCACTCCCCCTCCCTTCAACACAGCGCCAAAACACTAGGGGTAAGATAAATCACAAGGAAGATAAAGTGAAAGCGAGAGATGGACGGTAATAATACTAACACTAAATTCATTAATAAATAATGACTAATAATGATGATAGTAAGTAAGTGAGAACGTATAATTATGCTGATAATAATGGTAAAACCTTTCCCTCTCCTTTCCCCAAAAAGCTAATGCAACAAATCACCCACTAAAACGTGCGGATCAACTACTGCTAAAAGTTGAAGCAGATGCATTGCGTACAAAGTAATAGTAGTGGCAACAATTGCAAAAATAGAGCAACAGCAACACATGACATGCCAAAAGAAAAATGCACACACGCGTATGTGCAAACACACTTTTTCATACATATAAAAATATATACGAACATATGAATGCACCAATGTAGTTAAGGCCGGTGGTTGCGCTAAGGCAGAAGAAAAGGTAAACCAAACAAAATGAAGAAAGAGGAACACACTACACGATCATCAAATGTGAACCAAACCAAATAAACGTTCAGTTCAACATAAACACCTTCCTACACACCAACATATAAACACCCTTGACCCACTTACATCAGGAGGTTGGGTCGAAAAAAAAAAAACAACGAAGAAGAAACCCACACACTCACATAGGGCATAAACCGACATGGTCACCGGAAATCGCGTACACTCATAATGAATCAAAAAAAAAAAAAGAAAGAAAAAGAAAAAAAGGGCACCCTTCACTTCACTAACATTCCTATGAGCGGTCATATCAGAGTATAGACGGCACAAATAAGCTACTTGACTATACCAAACAGCTTTTAATACTTGGAGGCGACTTTTGCATCCTCCAGCGGTGGCCCCACACGCAGCGTTGCTGGTGATGAAAGGCGCTTAATTTCCTTCGAAGCCATTCCCGGGTTGAGAAACTTTGGGCACGTGATGCTGCAGTTGAAGATATTATGACAAAAGTTCACAAGCGGGCCATGTTCAAACATCTTTACCCGACTGTCAAAATCACGGTCGAGGGGTTCAATCAGCCACCGGTACGATTGAAGAAGCACCGCAGGGCCGAGGAAAAGTTCGCGATTCCACCAATACTGAGGGCAACTTCCCGTGCATGAGGCGCAAAGTACACATTCGTACAATCCTTCCAAACGGTTCCTATTGCTGCTGTGAACCTTTTCTTTAAGATACCAACGACTGACAGTGTAAGGAGTGGTTGCAAATCCTGGTCGTTGCGTTACCACATGAAAAGCCGTTTTTGAGTTGTCTTTCGCGGTGAAAACTGTCGGCGGTTTAGGAGCGGCGGCTCTAAGTATTCTCTTGTGCATGTAAAGGGGGCTGCAGAACTTCGCAACCTCGCCGGGAAGCGGTGCAGCAGGCATTATTTTTGTCTTTTTTTTTTTTGGATTTTTGTTTTTAATGAAAAAGAAGGTTCTACTACAACCTCTGATGGTATATATATATATATATTTGTCTACACCAATGCTTACGACTGTTTGTTTGATATTTTTATCTTCCTTACTATTTGCTTTCCTACTTCTCAAGCTATGATGACACTTTTCTGACCTTTTACCGATGAAACTTCTTTTTTTTTCAAAAAAAAAAAGAGGGAGCAAAAAAAAAAAACGATTTTCAGTTTATATGCGTGAGACTACAAGAAAAAAAAAAAAAGAAGGTTGCCTAGAACCACTCAACCGCGCGCAGAATTTATTAATCTTTAACAATCGCAGTGAATTGGGAAACGATAACAAGAAGCGTAGGGTATGAGTGAGGAAAATAAAATAATAAAACCAAAAGGTATAAAAGAACAGTCCTCCTATTTGCGCATGCACTTTCACCGGCACCAAAAACGCCGATTCAACTGTCAATCTCCGAAACGCAATAAATGAATTTGAATAGCAGCGGAATTTGTCACAACACCAAAACAATTCCTCTCACACACAATCACCGTTCCTTCAATCCCTGAAACTAATTATTTATCCCCCACAACGCTTTAGATGGGGGAGGAAAAGAAAAAAATATCCACACACTCAGCATACATAAACACGCGCGGCCCCAAATATATATTTCATAAACAAATGATCATTACAACTCTTTCGGTGTCATCACAGTAATCGACATTTTTTCGCTAATTTTATTGAGTGGCTGCTGAGTATGTAAAGCTGATATAAAATGAAAACGAAAGCAGGAGAGGGGATGGAAAGTCAGAATAAGAATGAATGAAGAATTAAAACAAAATAAAAAGAGTAAAATAAAAACAAAATTACTTTAATAGTCAAAACAGAAGGCAAGTGGCATAAAAATTGGGAATACTTCTATTGCGGTTATAAGTTATATGCCAATGCCTGTTTATTCATTCATTCATTCGATTCCCTCCTCTTCTTTTCCTTCACTGTTTGTTGCTTTCTCTCTTCCCTTTACCCAGTTTCATTTTCTTTGCATAAAAACTCAATGAAACGGTACTCCACATGAAAAATAAGGAGAAAATAAAGAAAAAAGAGGGAAAACAAAAAAATAATAATAAATGGTGGATAACCTTCTACCAAAGGAAGAAACGATAAAGTCGGAGAAGTTCTACCCTCAAAACAAAATAATAATAATAGTAAAAAGAGAACGAAAAAGAGAAAGAAAATAGCACACAAAAAGTAAAAAAAAACAAAGTTAAAGCTGTAAACTAGACCTGATGCCGTTTATCACTCCAATGGAGAACTGGTACACGCTCAAATTGCATGGCGCCGTTGCGTTTTTTTTTTCAACACTTGTTTATCAAATTATATATATATATATATATATATTCTTCTTTACCCTATCTCACGTTACCTTAACTTAACGTTCTCCCCCTTTCCCACTACTTTTACTTCTACCAGTGCATCCACCCTTCCGTCTTCTTCCGTATCGTCATCATAACCATTATTTTTTTGTTTCTGCAGATTTCGAAGGAAAGAAAGGAGGAAGAAGGAGAGGGGGGGAGGGGGAAATGCACAAATGAAATTTATGTGTTGTCTTCCCCACATACACACCACACACATCACATCACCCGCCCTTCCCTAATGCCTACACCTGAACATAATGATCAGATGGAAGACGGAATAAAGTAGAGAAATATAAATATATTTATAATTATTGTTAGCACCATCACTAAAAGAGAAAGGGAAACGGGAGAAAAGAAGGAAAAGTAACCCAATAAGCACGCGTACAGATTCTGTTACCTGAAAACCAGGGCCCATATACCAATACAATTTCATCTCTTCATGTTTCACTGCATTATTACATGCATAAACCATAATTTAATTATTAAAATAAATAAATATGCATGGATATTTTCTATACATATTTACAGTTGGTTACAAACGCAAGCACAAATTCACCACCTAAACATTAGCGGGTTTCAGTTTTTTTTTAATTTTAAACATTTCCATTTGTTTCCCCCCTGCCCCACTGGTTACGTGCCACCCGTTCACACTTCAAACAAGTAAAAAAAAGTAAA
>36791070_1
CAATCCTCACCCCTGTGTCTTCCTCTTCCTTTTTCTCGGTACTACCTAGTACGGACAACGCGAAACAGAAAAGTCGGTGGAAGGATAGAGCAATGGCACTAAAGTGGGGGGAAAGTGTAGTGGAAAGCGCAAATGAAAACAGAGCGAAAGAAGTGGCACATTATTTATCAAACAACACTACATACTATGCGTTACGGAAAGCTCACCACACGTTTTTCACTTACGAAGCGGTATTCCCGCAGTGTGTAACAACGTGGCAGCAAAACAGAAGAAGCCGCGCCGCTTTACCCTCTCACTGACACATCTTTATTGACCTTTGTTACCCACACAAGCACCTATGTGCACAAATAAATTATTCGGCCACCTCGTCTTCCATCGCATCCTCCCAAGCGTGCACCTCAGAATACCATTGTAAGGAGTGATACGCGATGTACACCGACCCAATGCCGTATCGCACGTAATCTGGGAACAAACGTTGCAGATAAATGAGCCGCAGATTAGGCCCAAATGTGAACCCCAACGCCGCCGCGATACCAACCTTCGCTCCCCAAATTGGTTGCTGCATGACTGTGGAAAGTCCTGTCGAGAAGCCTAACGCGTATATAAGAATGAGGTTGTTAAAAACATTGGACGAACGCAGCGTTCTGCCCTGGACACTGTTAAACATTATCGACGCTAAACAGATACCCATGAGGGGGGTGTTAACAGCGTAGGGGTTCATCATTTCACGACTCGAATTACCCCCCATGGTGGTCCCGACACACCCCTAATCAATACCGCCTCACTGTGATCACAGAAATTGCTGATACAACAAAGGTGTCACCTTTAGTTCAACACCAATTGCTGCACGTATGCTTCCCTGATCTCCGGCGCTGTCGCTCCCTACACGACGGCGCAAATGGACACGGAAACTAACGCAACTGAGTTTGACAAGAGTTTCCTGCTCCTTCAGTGGTCCTCCACGAGCGGAGAAAGGCACCGAAGAACCGCTGAAGGCAAACGGAAGGTGGCTACAAAGCGAGTATATATCCCAGCAAGCGCATGCAATTGCCCCTATGCGTTGGGTCAAAAAGAAGAGCTAAACCCAAAACAACAAGCGGAAGAAAATGAAAAAGGTGCACTGTGGCATTGCAAAGTACAAAAAAAATTATCCGTGACTGATCTTCGAGCTAGCAAAACACACAGTGTAGTTTAAAGATAAAATTATATTTAAAAGCTCACGGCGGCATCTGCCCTTCCTACGTGCCGCAGTTGCTCTCTTCCCCTCTACCTTACGTTATTGGCGGTACTACGCAAGGGGGGGCGCACCGCTCCACATTTTTCCTTTTGGTTGCTATGTAATCCCCAACCTCAGCCTCCCTTCTTCATTTCCTCTCCTACACTAAATCCCCTCACCACCACAACCGAGTCCTTTTCAACACTCCTTGTTTTAATTATATTTTCTTCCATCCCCCGACTCCGATACAACGGCACGATTGTCCTACTGGACGGGCTCTCAAGGTCATGGATGCCGCACTCACACAGGTAAGACCTTCGAACGTGGACGCCATGGAAGAAAGAAAAAAGGTTATTAAATAAATTGATTCATCTACCCACATATACAAATATACTTATATGTATATATGTATAGTGTTCAAATTATTGTGTTCGCTTTGCTTATTCGAAATATCGCATGCCATTGGTTTATTCCTTAAAGGGAAGAAACGGAATGGCGTGGTAAATGCCGACGAATGTGTGTCCAACACCCAAATAACTGACCCTCCTATCACAAGTTGCTGCGCGAAATGTATTTACTTTACTACGACCGAGGTATCACCACTTCTTCTCCGCCCTTGCTTCCTCGCTCTCATTACTGCTTTTATCTCTCCAAATAACCCTTCTGCCCACGAAGTACACAGCCCGTCCTACGAATCTCAGAGTTTTAAACGACATGCTTTTAACGATTTGAAGACCGTGGTTCACAGCCGTAAAGTACCACCGCTAGTGACATAGACAGAGGAATCAGTAACTGCAGGTGAAACAGCCAACGTGGCAAAAGGGTATTAGGGGTACTTCCGTTGCTCGTCACCTCAAAAAAAAAAAATCTGATACTATTTTCCCCTCGCTCCTCCTTCCGTCGCATAAGGTTAAGAAATTTCCAGAGTGTTACGGGACCAATCTCATTCTACAACCAACCTGTATACGACCTCTTGCCACGCCGCACTGACGACTCGCGCCTTGTTATCCATCTCCCAGGCAATACCACCGCGCTTCTCTTTGAGATCCTCACATCGCTGCAAGTTGATTTTTTGTTACTTCGTTCAACACATCCTGGTCGGCCGCCTTCATGCGCGCCACGATTTCGCCCGCGTGCCTACCTCGGCCCTGAATCACGGGGTGCTGCTGCACGACCCACATTAACACCTTCTCGTGCACGCGGCGGGCCTCTACGTCATCGCCTCGAACGGGAAGGTTGCTGACGACTAGTGTGAGAACCTCCACCAGTCCCTGCTCCGGAAGAGTGGAGTGAAACAAGGAAAGAAGCGTGGCCGCTGCACTTACCGCGTTGCACGTGGTAGACTCATAGTCTCCTGTGCGCTGAACAGCAATGAAGCGAGTGAAGAGAGAACTTACCCGATGCACGAACTCCGGTGTACTCGGGTCGGGGTTACGGCCAAAGTACTGCAACAACAAGTTCATGAGGTAAAAAGCAGACTGCAAGAGATCACAGTCTTCGCGGCTCTGCGCGAAGTCCAAACAACTCTCGACAATTGTCGGGATGAAGCTTCCAATATGATTCGGCGCATGCTCCACTAATCCGCAAAGCAGCGCGAGACCGCAAGTAACCACGGAATCCTTCTCATTCTTCTGCAGCAGTTTCTCTAGAACGGGTGCGAACATGACCAAGAAGACAGGGGCAAATACGTCACCCGCCCGCTCAAGCATTTTATCGAGGACATTGCAGGTGTCCGAAATGAGTGTGTCGGCCTCTTCCTCCTCACCCTGAAGCCTATCCAGCTCGTCCTCGTCGTTCTCACCAACCTGGCTCTCCAAACTTTGCACGCGATTCTCCATGGCCCGTTCTAGCACAGCGAGAACCTTTTCACCAATAACGGTAACCGTATCTTGTGAGACAAGGCCTGGGGCACTGTCAATGCAACGGCTAATCACCACCGACATCGCACTTGACGCATCCAACTCATCCTCGTCGGCGAACTGGTTCAACAACGGATCCATGATGGCAACAGCCAAGTGAGCCCGCTCATCAACTTCATAAGCGTTTAGAACCTCATCCAAAATCGCCGCCCCACTCTCGCGAATAGATGAGTTTGACTGGAAACTGAGCAACTTCACGGCGGATTCTGCGATTGCCGGGAGGTGCGGCCCTAGGTGCTTTCCTAAGTACGTGAGCATGGCGCTGAGTACACTAGCCGCAAGGTCCTTCTCCTCAATAAGACCGGTGTGCAGCTTAATCTTTTTCACACCCACGCCAGGGACAACAACCCGCATTGTTGCCACTTCTCCCCCACTCTTTCTTCCTTGCTCATCCTCGTCATCTTCCTCCCCCACCTCAGCGTTTTCCACCTCCATATCGCACTCCATATTCACCATCGAAAGAAGCACAGGCAGGACGACCTGCAGATAAGGGACCACATCCTCCCTCAGGCAGTCCGTCATGCACGTCCACCCGCGCATGACATAACGCAACCGCATGTCGTCCTTGCATTCTTCTTGCGACAGATGTTGTAGAAGATCACGCAAGTAGTTGCACATATGCTCCGCATACGGCCCGAACCCTTCTCTTCCAACACCACAGGCGAGAAGCGTTGTGCACTCGATGGCTTTGCACTTCATTTGAATAACATCCGGGGAGTCAGGAACTGCCAGTACCTCTTGAAACACGGGGACAAGGTTATTAACATACGGTTTTAGCATGTCTTTGCAGGTTGATATGATAGAGGAAAGCGCCCCCAGGCAATCTTCACGGAGAAACTGATGCGGTGTTTGTCTCAGAAGAGACACTAGAGAAGCACATAGCCCCTCGACATAGCGTTCAAATTCTTTAACGAAGTGTGGGCTGTCCTCTTCATCCTCTTCACATCGATCAAAGAAAGAGTCTAGGCAGCGTGCTGCCCTCGTTGCTACGGCAGGTATGGGGTCCTCGAGGCACTGAACGACAGCAGGTAAGATCATGTGGCATAGATTCTCCTGGAGTTGAGGGGCAAAGTCGGTAGACATCTGGGTAAGGCAATCCAACGCACTCGCACGGACATACTTCATATCATCCCGAAGAGCTGGTAGCACCATGCAAACAATGGACTTCAGGTGCTTTTCAAGCACAGAAGACATCCCTTCAGCGACATAAGTAATTAGAAGTAATGCCGCATTACGTTGCTTCCAGTCGGGAGACTGGATGTTTTCCGAGAAAAGCTGTTGAGCGAGAGCTTCCAGCTTTCTACCCCCGAGGGCGGAGGCCAATCGGTCGATACCACTGCTGCCGACGGTCTCGTCAAGGTCTTCATCAAGATCGTCCTCGTCAGTGTTCACACCTTTGACATCCCAGTCGTCAGGAATCGCGGGGTTAACGGTGTATTCGAAGAGCAAACGCAAAAATGATGTTGAAAAGTCTGGTACCTTCCGCGCTGTTTTTGGTTCACTCTCACAGTAGGTTAAGAGGGCCTCAATAGCCATGTGTCGAGCACCTGGTGCCACAGATGGTGCGGAAGCCACCTCCATCAGCCCTTGCAGCAATGGAGCAGTGTGCCGCTCAAAAAGCGTTGCAGAGTGAGACACACCCTCCGCCAACTTGCCAGTTAAAGCTTCCGCGTCCCCCCAATTCGATGCGTTGAGGGCATCTTGCACAGCCTGCAGTATCAGCGGAACCAAATCGGCAAGCTCACGAGACGGTCTGCACATGGTGAGATTAAAGATCGCATCCAAAGCTGCTTTTCGCGAATCCACGGACGGGTCGAGAAGGCAGTTCTTCAGGCCTGCCGCTACCCGAACCACATTCGCCTCAA
>36781885_1
GGACGGGATCATTTCCGAAGCGTATCCACGCGGTGACGGCACTACCAACATCTGAGATGGGGCCCACCTCCGCCCACAAGGTGCGTCGCTCATCCTCGTCTCGAAGGGGAGCGACGTTATCGACAGCCGGATCAGACTTCCATATGGGGGTGTAGCGACGTGTTTGTTGCTTCAATGGGCCCATCTTTCCGCATGGGGAACATTGTATAAACCCAGCAAGCCTTCGGACCCGAAACATACACGCGGGTGAGGCGCGACAGTTAATTACGATAGTGACAAAAACAGGCGAGGACGGAAAATCGGCCAACACAGCGAGGCGCGGTCTGTTCACTGGGATATACTAAGTATTGTCAAAAGTGAAACAAAAGTTGCTGTTTTTTTTTTTTTGAGTGCAGGAGGGAAAACGTATGCGCGCAGGTATGTATATAAAAACATACATATATGTTTTGTGAGTAATTGCTTAAAGGTGACGTACTCCTGATCATGCGGAAGCGAGGCGAAGTGCTCTCATTACCAAACAACGGGAGTAAAAGTAAAACCGCGTAAGTAAATGAGGAGAAGACAAAACCCACCTAATACGTTTTCCTCTGTTTTCCTTCTTGTTCTTTTATTCATTCATTTATTTATTTCATCCCTTTTTTTTTTCCTTCCCCCCTTTCATTCTTCCTTCCTTCCTCAAATGTCTCAGTGCACTTGGCGTATTCCTCATAAACTCTGTATGTGTGCTGTTCAAAAAGAGGGAAAAAACGAACAAGAAAAAGAGACACATTTGATAAAGGTGATGACTAGTAAAGGAAACTGAGGGGACAGACAACCTTCTTGCTCCCCTTTCCATCCTAAAAAGAAAAAAAAAGAAAAAAAGAGGGATCCCTTACGCGGACACAATGAAAAAAGTGAGGAATACTGGACGAACGAAACAAACAAACAGAAAAAGAAAACAAACACGCAAAAACATGTATGAAAGGCATGCCCTGCTCTTTTTTCCCCTCTTTGTTTCACCTTGTCCTGTATGTGCCCATTATTACTTTCACGTGCACCCACTCAAATTACTTTCTAAAAAAAAAAAAGAAACATAAAAATCGCTTGCCCATTACCCGCCACCCCCATGGAAAAAGCACCGCAAGGGGGTAGAAAAAGAAAAAAAATGAAAAGCAAGGAAAAGGAAAAAAGGAAAAAAGGGGAGAGAGATATAGGAGAATAGACATATCTTCTAAGCAAAGATATATTATGATACGGAGTTTATTATTTGCCGTTCATTTCATTTCATTTCATTTTGCTTTGCTTTGCTTTGCTTTGCCTGACTGCCATATCCCACTCAACTCAAGTTTGACCTCACTGATGCATTTTGTCTCATTTTCCCCATTCCCTTTTCAAACCTTCCTTTTCCTTTCTCTTCTCAGCAGGAAAAAAACTTCACAAAATAAACGATTGCAGAGACACACAAAACCCAACACACACTTCATACCATTATCCTCCCCCTTATTCCCCTCATTCTGTCTCTCTTCTTATTTTTTGTTTCTCGTTTCGCCCGCCTTCACACGCACACACACACACATATATATATATATATATATATATATATATGTGCGCAAACCTCCTTCACACCTTCACCTAAGCGTTTCAGAGTCCCCTAAGCGTTTCAGAGTCCCTCAAAAAAAAAAAAAAAGATTTTATACGAAGTGATAACAAAAACAATAAGTAAAAAAAAAAGAACAAAAAAAATGGTGTGCTGTATGTATGCCCTTATTTTTTTCCTCATCCCATGAATTCATGCATTCATTTTCTTTCACTACTTTCATCATCTTGTCTAGTTTGCCCATTGGGTAGCGCATATCCAATTCTTTATTCTCACGTGCCCCCGCGTTGCTGTTTGTCTTCACCTTTTCGCCTCCACTTTTCATCTTGACTTTCATTTATTATTCGTCTTTAATCTCTTATATAAATATAAATAAATAAATAAATATATATATATATATATATATGTGTGTCTTCACACTCCTCACTTACCCCCGCCCAACCTGCACTATTTTTTGTTTCCTTTTCCTTGCTTCATAATCACACCTCAAACGCTATCCAATAAAGAAAACAATTACGTGGTCAACTTCAGCTGTCGGAGCGCCCGCAGCAGTCAACGATTGACACGATAATATAGTAAAGTGAAGTGAAGTGAAGAAACGGAAATAAAGGCGGCAATGTGTGACGGGGAAAAACAAAGAGAGAAGTAAAGGAGATGGAAAAAAAAAAATGGAATGAACCGAGTAGTTTCCTCAGTACTTCACATTTCCCCTCCATCATGCTTATGGAGAAATACAGAGAGGGTTAGGGGGAAATGACGTGTGAACTTTCAATATTTTGAGGCACAAGTGGCGGAGAGACGTGTGTAACCCATAACCCCATACAATCCCACTTTAAAACACGAGCAAACATACACACACACATAAAAAAAAGAGTGAGTGTCATCTCAATTCATCCTTCTCCCCCTCCCATTTTGCCAGTGAAGGGGAGGGATTGATCCATCCTTATCCGCTGTGATGCTTCAGCACACAAAACAACTGTTCATGATCTTCCCATTGCACCATCGTGTTTCTCTTGTGCCTCCTACATAATGAGCCTCTTTAATTATTTTTTTTTTGCTCTTTCTTTTTATTTAATAGTTTTCCCAATAACTGATTTCCTCCACCAGTATACCTTTTGTTTTCTCCTCGTCGTCTTTACAACACCCGTCACAAACGTTAAATTAAATAAATATTCATTTTTATATATAATTATAGTTTTTTTTAAAAAAAGTGAAAACAGAAAGTAACAAATTAACCAAACAATCCACAGATTCGAATGGATGAGGGGCATCAGTGCAAACTAAACAACAACAACAACAGCAGCACGCACCCTGTGAAGGATAAATGAACGTAAAGATGAGCAAGAGTAAGAATGCTGAAAAGAGTGGCTAACGGCGCGAAAACTAAAAGGAAAGAAATAGACAGAGGGTACGAGGAATTACTAACAGATCGAACATGGAAAGGGAGAAAAGAAAATTGAGTAAATTACGAAATGGGAACAAGCGTCTCCTTCCCTCAGTCTCTCACGGAATACACACTAACGCCGGTACCACCCGCGCCAAACATAACCCGACCATCAAAGTTTGTGCGCAGTTGGGTGTACGACACATTCGGCACAATGTCATGAAACTTTAGCGTCTCTAGCGATAGTAAGTTGAGACTCCGCGCAGTCGAGACCACCATAAATCCACCACTTGCAGGGGCAACATCCAGGATGGGTGAATGCAGCTGCATTTCATGCACTGGCGCACACAATGATAAGCCATATCCTTAAACTCCACTACAACATCATGGCGACTGACGATGTATTCCGCCAATGACTTATCCATTATAAGCTCCAGTAGAGGCCGGAACAGGTTCCAATCAATGTTTCCGTAAAAATCATCCTCCAATTTTGCGTGTAACAGCACGACAGACTCATCCCGATCAAAATCCCAAATACCAGGGCTGTCGTTGATACCTTGACACCATTTGTAGACGAGAATGGGCACCGGTTCCACATCAGATGGCTTCACCCAATTAGGAAACAGCCGCTGCTGGTCCATAGCTTCGTACCACAGGTACTGGTCCAGAAAGGAGTCCACGAGCTTCTCGGAGGGAACAACGTTATAGATGGGGTACAGACTCGAAAAAGTATCCATGTACTCCACCTCGACGTTCTTAAACCTGCGAACGCGGGCAAGGCAGTCCACTATCTTCGAAAGTGTTTCATGGGGCGAATTAAATGCCTCCTCAATTCGGGCTTGTTCCTCCCGCTGTGCCTGAGTAAGACGGTTTGCGATATTGTGTTGGTCACGAAGACGATTCAGCGCGAGCTCCAGAAGGCGTAGTTCAGCAGGTCTCGACGCTTTAGGGAAGCTGATTTTCTTGAAGCCGCGGTCGCTAAGCCAGTTAGCCATCATGCGATAAATCTCCGTCGCTTGCTCAGGGGTTATAATATCCGTGTCCGTTCCCTCCATGTAGGACCGTTGGCGATTCTGCTCGTCCATGAGCTTCAAACGCGTGAGGCGCCCAAGGTTCTTCATGAAAGCCTGCTTATCCACTGTGTCACCTTCATTTATCCGCTTCCGTTGATACTGTGTGACGCGAACGTATTCTTCTGCCCGGAGTTTCACGTATTTGTTCACCAAATCCGTAAGAGGCTTTGCCAGTCCTGGTACCGACCAGCGGAGCCCGGCACGCCAGTGACGGAAGGCTTCATTCATGTGCTGATCCATTGTACGGATTACTTCCGTTCGCACGTCTGGTGGGAGCATCTCCCGCAGCTCCCGCCGGAACGCCTCCTTTATATTCACATCCTTATCTGTCTCCACGCGTTGGCGGGTGATGCGCTTCCCATCATGTTTTCCCTTAGCCTCACGACCCCGGAGTACGCGATCAGTTAGGTTCCCAAGATACCTTTGCAGCAGAGGTGTCATTCCACGAAGAAAAAAAACCCACACCCTCCATGATGGCGCCCAGAACCCACATCCCGGGCCTCGAAGCACCTCACCGACGTTAAACTTGCTGTACAGAACGTGTTTTAAGTCCCGCGATCTCTTGATTTGCCTCATTGCCCGAAGTTTATACCTGTACACGCCTGTGAGACGACCCAAATGTGAAAAAAGGTACTGAATTGCATCGGCGAGTTGAATAGAATCATTTTTCCCCAGTCGGTACATAGTATGCATGTCAATAAGTTGTTTCATAAAACCCAGAAGCTCACGGATGAGGTGAAACGCAGGCCCTAAGCGGCTTTTTTTAATCTCTTTAGTCGTCAGTGTCCGCGTTGGTTTTGCCTCAAAGTTGTAGTTTATGTGAACATACGGGAGGCTTTTAACATTAATAAGCTGCACCAACATGTTGTGGCCTTGCCGCATAACCTGGAGACCAGCTTCCAGCCAATCAATTTTGGTTTTGTGAAAGAAATCCAAATTTGCTAACTCGTCCAAACGTCGAACCGGT
>36862303_1
ATGGCGGGTGCATTATCATCATGAGTGAAGGTGTTAACCCCTCCTATGCTCTTACGGTAGCTGCTGAGCAGTCATCGCGGACCACAATGTACATCAACGCAGTTGCGCGGCTCAAGACACGCCAACCTCTCACTCGAGCAGGTGAAGATTTTCTCAAGTCCCTTAGGAAGGGACTGTGGATTTATATCGAACAGGCATCAAAATCCATGTCGCTTCTTTACACCCTGGCCGAAAGCATCGAGGAGGCGAGGAGGAGTGCTACCATCGACGCCAATGCACGTGTTTTCCTCATGTGTGAGCCACATCCTCACTTTCCGGAGGCATTGCTTGAGGGGGCTGTAACACTCCGTAGTTCACTCCGCCCTGGAACGAGTGAGGTCATGCTGGAGGACAATCTTCTGGCAAGCGAGCAAAAACTTAGGGCTGTTCGAGGCGGCTCTCTTGTGACGTCCGATGGGAAGGCAGAAATCACCAAAGTGAACGCACGCGTTAAGATTTCTCATGAAGTTAGCATTGTTCCTTTAGAGAAGAATGCCTTTATGGAACTGAGCCGAAGTGCAACAGCCCCCATCGAACGAGAGGCCGGCAGGGAGCAGGGCATAACACGCACTGCCAGGTACACTTTTGGCAAAAATGAAAAGTTTATTTCTCTCTGTAGGGTGAAGGATGGGTGTTATGCGGTGGGCACTTTGGGGGGATATGTGATCATGATAGATGCAGACGGCTTACCCCTCATTCAATTCAGGCCGCACAAAGCGTGTATATGGGATGTCGCTTTCGCTTCACCGCACGACTTCGCCACTGCCTGCGACGACGGCGCCAGCGCCATTTTAAACTACTCACTGGAGGCACACGAAATTCGAGCTACTTCTGTGGCTTCATTTCAGCAAGAAGTCTTTGCGGTAACATATGTGACACCTGATGAACCGGATAGTGCTGTTGTATCCGGTGGCCTGAGCGCGACAATTTGTGTACTGCACTCAGATCGGCAGGTGAGCTCATTCATATCCGCCGGAATGACTATTCAGGCACTGCGCTCCACAAGGCAACGACACGTAATCGTAGGCGGTGGGAGCGGCGTCTGCGCGTTAATTGATCCGGTGGCGTCGACTATTCTGGAAGAAAGCGGCTGCCACAAAAAAAAGGTACCGGCTGTGGCAAGTTACGGCGCTTTGGGTGTGACAGGGGGTTTTGATAAAGTGGTTCGGCTTTGGGATGTTAGGAATGGACTTCGTATGGTGACTGAAGTGGCCATGCCAGAGGTAGTTACAGCAGTTGCAGCTCATGGGGAGCATGTTGCTGCCTGTTGTGGCTCTGATCTGTTCGTGTGGGATGTTCGCAATTTATCCCGCCCGTTGGTACGGAGAGAAAAGGCATGGAAGGACCTCACCAGGGGTTTGGTTATGTGTGATAATTCAATTGTTACTGCCTCCGCGGATGGCGTAACCCGCTTCTGGTCACTCAATGCAACCAGCGAATAATGTACCGTTTGCGGCCAACTGATCGAGATGGGAGAGTAAAAGAATGACCAAGCATGTCTGTGATTGTTTGCACGGAGGAGAATTAAACACTTGTGATAAAACCTCCCACCCTCCCCTCACCTCACAGTTATTTTTGATGGTCGCGTCGCGGACTGAAGAATGCGAAAAAAAAAACTGTGAGGTGAGGTGGATCAGAATGTGTCTGAGGTTGGTGTCTCGGAGGCGGTGGTGCACCTGAACGAGACAAAAGTGTTCGTGCAGCATAATAGGTTTGTCGTGAGAGATATGGCTAAGATTGGGGGGGGGGAGGGAGAGGCTTTCGTTATGGTAATTTTTAATGATGCGCCGTAGTGCCGCGAGGGCTGTGCATGAGTATTGTTTAGTCTGTCCACTTGCGTGTGGAGTCCTTTGGGTAAGTTTCCCCCTCCCCTTTTCTGTTATGAGCATATTGAGGTTTGTTTTTTAATCGTGGGAAATATACGAGAGAGAGAGGGAGAAAGAAGGCGTGAACAGTAGGTGTGCGAGTAAAAAAGACTCTATGGGCATGCAAAAGGCACATATAATGCAAACCTTAAGGCCACTAACCAATTGATGTTTGAGAGTATCGCACTTATGGGTAAAAGAGAACTAAGCACACGGGGATCTTCCTGTTGTCCGTAGCCTCTATTTTCAATAATAATACTATTATTATTACTGCTACTATATATTTTTTGTCTATTGGTTTTGTAATGTATTGTTGATAATAGTCTTACTACCATCCCCTATTACTATTATTACTATTATGATTTTTGTGTAAGTTTGTGCGACTCGGTTCCGAGTCGACCGTGCGGGGCATTGCGTTACCACCTTTATTTATTTTTCGTCCTTTTCCCCCCAGAAACTATATTGTTAACGTTTGCGCTGAACGGAGGTGTGGGCCCCTTTCGAGTGGACTAGCTGCATCGCTGGCCTTCACCAATATATCATTTCTCACACCGTTTGTTTTCATTCCCTTTTCCCCGGCTTTTTTTTCCAAGTTTGCCCTGTGTGTCCGGACGGGAGAAGTTTCCCTGATTTATTTGTTTGTTTTTGTTTTTTCTTTCGTTTTAATTTTCTGTTGCCGTTACGGCCCTTGTGTATCTATTTTTCTTTAGCTACAATGTCGGAGCCGACTACACCAATAGAACCTAACTGCCTTACATCAAGTGAGTGCGTGCGACGTGTCGCCAAATTGCTCGAGCAACTTGATGCCGCTGGCCTGCGGTATGACCCCGCGCAACCCCCAGCTCCCGATGCAGTGGAGAATATTCTTATTACGGACAAGTGGAGTTGTCGAACCTGCGGTGCGACTGATGTGAGCACATGCCCTCATACTGGCCGCCCGCATCGCAGGTATCTTGTTCGCATCGCGCAAGACATTTTGCGGCTCATCGGTGCGAGAACTGGTCAGTTTGTCGTACGTCCGCCGAAGATGTCCAGCAGCATGGACGGGAGGTCGCGGTTGCGCAGTTTGCGTCGTGTGACGATGAACCCTCAGGCTCTTCTGTTGGCGTACTATTATGCTATTCCCTCGTGCGAAGAGGTGGATTCACTCGTTACTGAATGCGATAGTGCGGCATAGGGGAAAATAAGCGGCCGAGGAGACACGCTGTGTTATTGACGGTAATTTTTACTGGCGTAATTGTTAATTAAAAAATAAAAGGAAATACCACCGGGTCATCTATAGAAAAATAGGTTTAGCTCTAGACACGCTGGAGAAGTTCGTTAACGACTGCAAAACACGAAAGCGTGTCAGTAAAGCAACATCCACCTAGCCCAGGTCAGGCATTTTATTGCTAAAACCACAGAAAATGCCTCTAAATGGGACTCCAAACACCTTCTCTATTAGTAAAAGCACAAAAAGCCGCCCATCCAAAAGCCAAAACCGCACCACTAACACGTCCTCAGAGTCTGTAATGCAACTTCTTATAACCGCAAGCACGATAAGCAGAAATACAAAAACCAAATATTCTAAGATTCTAAAATGCGCAGCACTATAGCGCTTATAACTTTGCTATCTATCGTCAAAGCGCTGGCAGACGCAAACAAACTGAGCGGCGAAGAAGAACACAACAAAATGACGACATCATGCCAAGAATTGGCCTTTTTCCGGGATGCAGCAGACAAATATCTGTTTCTAGAAAGCGGCACCGCAGATGTATCCTCATAATTGCACAGAGAGGTGGCAGTGAGGTCCTCGGCAGCCGCTGAGGAGGCAGACTCCAACAAAAACGCCCTGCTAATCGGACTCGCAGCCCACGCAACGCAATTAGCGTTTGCAGCACATACAAAACTCAAAGGGAAGAACTCCGCACTGACGAAAGCAGCCCTACTATTAAGTAGGCGATCCGGCTTTCCTTCTGGCATACTTGCAGGTGCAGCCGTAAAGTATGGGACGCAAAGCAGCCCTTTTAAAGGCAACGGGAACGCAGTAACTCTGAGGCTTGGTGACCCAACAGCCTGCGCCTCCAGCTGCGCCAAAAAAGCACAAAAATCAGGCGCAAGCAAGATACAACCAACCGCAGTAGGAAATGCGGCCTGGAAAGCCGTCAAATACACGGCGGCTGCCGACCTAGCTAAACACCGACCCAAGATAACCATAGCGTTAACCACCGGCGGATCGTGCAGCGACACGGGTTCCGGGGGAACAACATACGCTAGTCAAGTAACTTCCTGCCAAACGCCACCAGGTGGTGGAACGACGGCTGCGGAAGAAGCGCAAGCGGCACCTACATTGACCGCCGAACAGCTTTTCGACGACAGCACAGGCAAACGTCAATGTAAAGAGAAGCTAACAAACCCCGGCGACGACAAAGATGAAAAGAAGGTACTACTCAATGCCATCTGCGAAGCGCAACTTGTGGCAGCAATCCAGGTCACAACTCTAGCAGACCTAAAACCCACGGACCCTGCAGCTTCAAAGGCAATCCTTACAGCGGTACGAAACGGAAATGGCAGATACGGCAAGGTGATAAACACAGAAGATGAAATGCACACGGCAAGCCTTAAAAAATACATAATAACCTCACTCGGCGAGACCCCTGAAAAATTTACCGAATTATTTATAGATAAGCTTAAAAATGAGGATGTCAGCTACAGGGGCCAAAAGGAAATTACAAAAGTAAAACGGCAGGCTTTAGCTGAACAACAGGAAGCTGGAGCCGCGATTGCCTATTTCCAAGACAAAAGGGCTGTCAAACCACAAGCAGAAAAAGCGAAGGAAAGCAGCACAGCTAAGAAGTGCAAGGCAGATACAGATGAAAATAAATGCACAGAAGACAAAGATTGCGAACACAAAGATGGAAAATGCAAACTTAAAGAGGGAGTGAAAGAGGAAGGAAATGATGAAAAAACCACAAACAACACAGGGAGCAATTCGTTTGTCATTCATAAGGCCCCTCTCCCTCTTAAATTTTACATCTAGCATCACACTTTGAAGAATTATTTGTCAAAGCTTTTTGCTCAATTTTTTAAGCTTATGAGATCTCATAAACATTTTTT
>36783291_1
AAGCACTGCAAGAAAACAGAGTGATGGGGACCCTAACTCCATGCAGCAGTGTTTTGAAGCTAATTGATGTGTTGTGGGTAACATTAGTTAGAACTAAATGACAATGCACGGAATGGGAAGTAAACACGAAGATATTGAGATGCATACTTGCACCTGCCTTCGTGGCAAAGAAAGGATGGCAAAGCACATATCGAGTTCCAGATGGCAGTATCCACAGAGTTTTAGTGACGGCTTCTTTTACGTGGTGGTACGATACGTCCTCCCGCTTTAATATCTATTTTCCCTCCTGCGCATTGAAACATATATAACCGTCTCTTTATGTATATATGTTCCCTCCACTACTACAACGTTTATTTTAGTCATCCTAGGCAAGAAGCGATGGCGTCGAACATTACACAGGAGCGGTACGAACAGCTGAAGAAGGAGCGTACCTTCCACAAATTCACGTACCGTGGCCACGAAATCGACCCACTACTTGCGCTCACTGAGGAGGAGTTCAAGGCACTTGTGCATGCTCGCGCCCGTAGACGCATGAACCGCCACGCGGACCGTCGCGCCCCTGTGCTTTTGAAGCGCCTGCGTGAGGCGAAGAAGAACGTGAAGGCCGGTGAGAAACCGAAAGCTGTGAAGACACACCTTCGTGATGTTGTGATCACGCCTGAGATGGTGGGTTCTGTTGTGGGAATCTACAATGGTCGCCAGTTTAATGCGGTGGAGATCAAGGGTGAGATGATTGGCCATTATCTTGGAGAGTTCTCGCTGACGTACAAACCTGTCGCTCACGGCCGCCCCGGTTTTGGTGCGACTCACTCTTCTCGTTTCATTCCCCTCAAGTAGTGAAGCATCGAGAGTTGAATGGGATGCAATCCATGACTTGTTTGGTCTTGTTTTTATTTTCATTTCTGTGAACGGTGCTTTGGTTTCTTCCCTTTTTTAATGCGCAACTTGTTGGGTTTCACCCCTCGTTTATCTTTTGCTGTCTTCTCTTTTCTTTCAAATGTTACTCTTTCCATTTGGCCTTCGATTTGTTTGTCTGTTCGGTTGCATTTGTAACTGTTTTTTGCTTCTTTCGTGGCTTTAACTTTCCACATATTGGTTCTACAATAACAAACAATATAAAATAACGTGAGAATCGTCGATTAAAAAGGAGGGTATTAAGTTTGACTCCCGTGACCGAGGCGGTTGACGTTAACGAGAAGTACCGTCAAATCACAAAGTAATCTAAAACGGGGGAAAGTCAGGAAAAGAAAAAAAGGGCGCAAGGGAGGTGGAATAAGATGCCAAAAAAAGGGAAAAAGAATGCGACGAAGAACAACGTCAAGGATGTGGATATTGATGCTTTAGTGGCTGCAATTGAGGGCACTTCCGTACCATCGAAAAACTCGAAGGAGGGAATGACTCGGAAGCAGGCCATGGCCCTGGAGGAGAAGCAAATGGAGGAAGTGCTTACGAAACCCGTGGCTGCAGCTCAACCGCTTGTCGATGAGCATCGTCTACGGATGTCGCTCCTAGCGGAGCGGCTGATGCACGAGAAGGCAATACGTGATGCCGAGGTGGCAAAAGCCCTCGTGCCATTGAAAGAGGAGGAGAAGGCCTGGCAAAAGGTTTCAGACAACAAGTATATTCGCTATGAACAATTCGATGGTGACGAAGAGGTGATGAATTTTATCGTACAACTGTTCACAAAGGAGTTGACAGAGCCTTACAGCAGCTTCACATATGAGTATTTTATTTTCGGATGGCCTGATTTAACAATTGTTGCGTACGGTTACGACGGTGAGGACGTGCCTGACGCGTCCGTGAAAGGCAAACGTGTAGGGGCTGTAGTTTCTCGTGTGTCGCGCAAGCGCATCGACAGTCCGCTGCGCGGTTACGTAGCTATGTTCGCCGTTATCCCCGAGTTCCGTGGTTTCCGGCTTGGGAGCCGGCTGGTTACGCTCACTATTGAGCTCATGAGGGAAAAAGGGTGTGATGAAGTTTACCTGGAAACTCCGACAAACAACGAACGTGCTCTTTCATTGTACTTGAATTTGGGATTCGCAAAGTCTAAATTTCTGCCGCGCTACTACCTTGATCATTCCGACGCCGTCCGTTTGAAGTTGTGGTTGAAGGATCCCCCGTTCTGTACTCCTGTGCAACCCGCTACTCCGGCTGTAGCTGTGGCTGCCGCTGCTTCTCCTTCTACCTCTACTTCTACTATCTGAGATTCTTTTAACATCTTTTTGCGGAGAGGCGTGCAATCGGTCACGAGTTTACCTGGCAGGCGCAGCCGTAGCGATAAGCTGATCCAGTTTAGGGATAGACCGTGAGACGTATGTACTGAAGCGGAGGTGGAGCATGTCTGAGATTGAAAAGAGTATGAGTAATAGGGTGGAGTGTGGTTTACTGAAAGAAAGGAAAAGGGAGGGGGTGGTGAGCACAATCAACCTGTTGACTTCTTTATTTTCCACGAGAAATCGATCGTCTCTCTAGCGGTGGTGGTGTTTTGCGTGTAATGCCTTACATGTAGATGGAGAATATCCTCCTGCGAACATGAGGGATTTCATGGTGGATGCCGCCATTCGAGTTGAGGGAGGAGCCGAACAAAAAGTGAAACAATAAACAAAAAATATAAAGAATAAGATTATTATTGTGTTTTGTTCACACTTACCCCCTTCTTTCCTTCATTTTTTTTTCACTTCGTCATTCGTGCGTGTATTTGTGATGACAGCGCGTTGTCGAGTCACACAAGTTACTTAATAATAACGGTGTGGAGGCCAACAGTCGGTGACGACTACCTTTAAACTCGGGGAGGGGCTTGTTTTTGAAGTATTGAGGAAGAGGGGCAGCCCACAATGCGCATTGTTATGTTTGCATGACGTGCATATGAGGAGCCTTCGTGCGCACACTCCAATGCATTGTGTGGAATTTTTTTTTTACCTCTTCTTTTTAACTTCTTTTTTCTCACCTGTTGAAAGTGGGTTAAAAGAGGGCGTGGGAGAAGGACTTGTGTGTGCGTGACAGATCGAAGGAAAGGTGCGCTGCAGAGACCGTTGCTCTGGCATCCATTAATTCCAACGCAGCCCTCGAAGTACCGTTTGTATCAACTGCAGTGTTATGCAGCGGCTCCGCGCTCTTCTGTTCGTCCGCTCGCTGCGGACATGTCTTTAATAACACCACGGCCTCATCGAAATTCTTTTCTGACTGCGAGGCAACACACCGAGCGGCCACCGCACTTTCCTCCGCCATAATAAAATAACGTACGGCTCGCATGTCCCCTATCTTTTTCATTGCTTCCGCTGCCTTCAGACAAACTGATCGCCAAAAGTCTCGACTCACTAGCGGCGCTGCACTGATGGCACTGTCCCATTCCCCCGCTTCCATCATCAGGTCACAGTACTCATTCACCTTCCCCACAAGTAGCATCCCATTAGCTGCCTCCACCAGCCGTGCACTCTTGTACGCTTCTCCTGCGGCAACGACAGATTTGTTGCGCGCCTTATCCACTGCCAACTTGGCCCGGGCCGTGTAAATCTCCACCAATTGACTGTGTGGAAGCACCGTACACTCCGCGTGCGAAATATCAGTTGGATTGCTTGCAAGTTTGGCGATCCGCGAGATGTCTGCAGCGCCAAAAGGGAACTCGAAGAAATCTGTGATCAGTTCCATTCTCTTCTGGGGGGTGGTGTTACCATCCTTCAACTCTTTGCACAGATGTTGCAGGACTTCAGCTGCAACCAGTGCTGCATTCCCAGTTGCTGCCGAGGGAGCAGCCATCAGGACAGTATCGTCTGACGTGATGCAGCGGTCCACTGTACCTAATGATGCCTCCAAACTCAGGTGCCGTAAGAGCCCCATGTACCAAAATGTGACCGCCCCGTCTCTAGCCGCTGCAGCAAACACAAACGGCCGCTGGGGGTGACTACTGAGGGCCACTACCTCTGAACCGGAACAACGCGCAGAAAACAAATTGGTTTCAGTACGGATGTCCCACAGGCGCAGGGTACAGTCTGCACCGGCTGAGAGTACGAGATAGGGTGCGGCGTTGCACCATGCAACGGCATGAACTCGACCGGTGTGGCCCCGTAACACGCGCGCGCTTACGGATGTTGCGTGGGATGTTGTGGTGGACAGGTCCCATAGACGCAATGTCGAGTCGCGGCTACAACTGAGCAGCAGGTGTCCAAAAATCCCATTATAAGCAACGCCAGTAACGGCATCCGTGTGACCCGAGAGCACAAGTGTGGGCGATTCCCGGTTAACACTAGTCTGAAACAGAAGAACCTGGCCGTCCTTACAAGCCGCTGAGAAGTTTTTGGCGTTTCGCGGGTCAAAATCCACTGAAAGAACGACGGTTGGTGTACGGTATCGCCGTAATTCCTTTCCGTCCCTCGCTGCCAGCAAAGAAACACTACCGGAATATCCAGCTACGATACAGCTACCCGACTCCACGCGGCTCCACGCAATGCAGGACACAGCACCACTACTCGTGAGTGTTATGCGCCAGTTCTCTCGATGCGTACTTACATTGTAACTGATAACTAACCCATTGCTAAGTGCAACGGCGATATTTTTACCTGTAGGGCTCCAATCAACGCCCTGGACAGCAACGGTGCCAGCATAGATGCTTGATTGTAGCTCCAATTGCCTCGTGTTCCACATGTTAACGTTGCCATCGGCACCAGTTGTGGCAAGCACATCTTTGTTGTGGTATGCGTAGCGACAACTGTGCAACGTATCTGTATGACTAGGTGGTGTCTGAAACTCTATGTCGTGCCGCTGTGTGCTGTAAACGACAACTCTCCCGTTTTTAAGAGAAAGAACAATGTGCTCTGATGCAAAAGACACCGCTGAAGCTATAGCGTCCCCTGCTGGAGCTTTTGGAAAATAGTCCTCTAGACCTTTGCATTTACTCTCGGGCTGGGTCGTAGTCCATACAGGGGCCCACACGTGAGAATGAGTACGGCTTGTGACGGTCCATACATGCAGCTTACTGGACTCACCGTCAGTCGTTACGAATG
>36623207_1
AAATTACGCGACACAAGGAGAGGAAAGGGGTAATACGAAGAAAAACGAAACGAGATGCAAAAGATATATATATATATATATATATATATATATACACTTATTTTAGAGGAGGTCTTAGTGCTTTTAATACCTCTGCTGTTAATGGAAGGATGGCGGAGGCAACCAAACAGGCAGCAGGATTATGATGTGCGGCAGTTTGGTGTGTGTGCTAAGAATTTGTCGGAATCGTCCTGCATCATCCGTTTGTGAGTGTGTTTGTGCGTACGCATTCGTGCTCGAAGGACGTATGGGGTAATTCCCTTGTTTCTTTCTACCATTGTGCCAATAAAAGTATATCTCGCCTCCTCAAATTTTCCTCGTCTTCCCTCCACATGTGCGTTTCCCCCCAGTACTCACTGGAGCGCACTCAATCATCGTGATAAACATACGTGGACATACACGTCAGGCGCTGCACTGAGGGTATTTCGCATAACGTAGAATTAGAGTGGCCAACTTCAGAAGCTGTCGATGGATAGTGGGACCAAAAGGGAATTCGGTCGCAACGTGACGAATGTGGACGACTTTAAGGGTGCCAAGTTAACGCCTTCAAAGATCCACCACCAGAAGTTTGAGGGCAGTGACAAACGCCATGGAGTCAGGTTGGCCGACGAAGGCAAGTGGTGTATTCACAAACGGAGCCGGGTGGAGCCTGTCGCCGCCGGGCCTTCACGTGAGAGGAGCGTGGAGGAGACAAAATCCACAACGACGTGCTGCTCCTTACCTCTGCCAAGTCAGGAAACAAACCTCTGCAGCATTCGTGGCGACAGCAACACCTGCAGTAGCGATGACAGCAGCATTGAAAGGTACTTTGACGAAAGTTGCGAGGCTATCGAAGCTCCCACAGCTCCGGCGCCGCGACCTCCGTCACCGACATGGAATAATGCCTTGCGTACCGTATCGGGGACAGCTGCTGCCGTATTGCAGGACCTAAAAAATGCGGCATCCCTGCAAACTGACCAGAGCAGCAGTAGCGAGGTGCTGCAATCACCACCAGTAATTCCACTTATCTTGTAACAGGTTATATCCCCTGACCTCTGATCCCGTGAGAGGTGAGCGTGCAAAGTACAAGGGGAATCTTCTGCAGCATGCATACAGGTGCTCGTTGAATGTTGAGAATCTTTTCGAAAGCGCGGCACGAAGTGAAGGCTTCTGATCGATTGTTGCTAACTTTCCTCACGCTTGTGAGTACCGACCCACACTTTCTCCTTAAGATCATTTTTGTACCCCCTTTTTATTCATTCACTGGTTGGGGAACTCTTCAGATAGATCCCGCTATCTTCAAAGCCTAAAGTTAAAGGGGCTTGATCATAGAGAGTGGGTAGCAGATCGTGAATGCAGGCTAGAAGAACGAGGAAGTTTCCCTCTTCTTGTGCATCGCAAGCGGATTGATTTGGTAGATAGCGGTTCATTGTTAAAGTTTCTAGCTTTGCCACTTTGTGGTCGAAGAAATTTTGAACATTTTGCTGTGTACTGCTCCCCCCGAAAATAAGTGTATATTTCCTTGTTGCCTTACGTCGGTGACTGCTCGTACATTATTTTATTTTATTTTACTTGTCTATGGCTACTGTTTACGACACCACTGTCACCTAAAGTGTGAGACGGCGCAGCAGACCGCGGGCACTGCACTTGCGGTCAGTATTGACTAATAAAGTAAATATCAGCCGAGCAAAAAGGCATCATACGGCAAGGGTAGGTCCAAACACATACACGCGTCTTCTGCATATGTTGCGGCTCGTGCTGACGCTGCTAGCGAAGAAGAAGGTGCCACCTCCGCCAAAGCGGGGGCGACCCGCGACCCCCCAGCGAGGGAAGTCGAAGTTAGTTCCAAAGGGGCGCTCACCGTCGTTGACCCGAAAAGTGACACCGAAGGTCGTCAGCCGTCAGTCGCCTGCGAAAAAGAGCACGATCAAGGTATCCACTGCGAGGGTTAGCCGTAGGAGCGATAATAAAGGTAGGGGGAGCAAACTCATCGACGATGTGGACAGCTTTCCCGTGGCGGCTGCCGTGGAGCATGCGCCCGCCGTCGTCCCGTCAGTTGAGGTTGCAGCTACATCCACCGCGATGACGGTGACTAGAAAACCACACTACTCTCTCGCCACAGCTGTTTCAACTGTTATTGTCCCTCCCTGCGCGAACGCCGTGCTGGAGACGATGAAACAGACGCTCTCACCTTCCGTGAGATCTCCAAGTGAGGCTGGTGTCGACCTCTGCGGTGATGGGAGCGGTGTCGAGCAGGGCGGGGAGCCACCGTCACAAATGGAAGAATTTTACACGCCAAAGAAAGGACCTCTCTTTGCCACCGCTGTCATTGCCGGCACTAATGCGGTTAAACAAACCAGTCAATTGATCCCCTTCTGCCACCCAGCGCGCATACACAAGTGCTCCTTTACCTTTAGGCGGCGCGTGCTTGGCGGCCTTACACGTATTTCCTCCCTTCCTCATCGTGTTGTTTTGAGGAAAAGAGCAACACCTTCCCCTCATTCGAGCCGCAACCGTCCTGAGTGCAGCGTTATTTACTGCTTTTGTACGGTGGCAACAGATGATGAGCGCCGCACGAAAGGGAGCGAATCCTTCCTCGCCACATTGCGTGGTGTTGTGACGGCCACCCAACTCCCTCATCATTACGTACTCCATGACACGATTAACCATTACCTCACGTGGGCACGGGGCCAAGACCCTATCAGATGATAGAAAAGGCTCGCTCGTTCCATCAATTGTCCCACCAGTGTTGCCGTCAACACCCGCCTGTGACACGCCATTTGTGCTATGTTCTGCGCGTGATTTCTTTTGAACGTCATAAGTACTCACCCCAGCGTCCATTGGTTTCCTGCTGGCACGTTTCTTCGGGCGTGAAACCCACCGCCCGCTAGCCTCAACACCATACTCCGACGCCGTTTTCGTTGACATGAGCAAGCTGTTTAAGTCATCTTTGTCTGCATGCGTGCCCACCACCTCTTCGCCACCAACATCATCCATGTAACAACACTGTTGTAGAATGCTTACTATATGTAAGCCTAAAAAGGAAGTATGTGTAGGGATCTAAGTGTCAAGTAACCTACCAGTAACGAAACAAAGAAAGGCGAAGAGTTACGTTCGTCTTTATTTTTTGAATTCCTCACGGATGCAAAAAAAAAAACCTGTAACCTAAAGGGTATTTGAGTCACACGCGGTTACGTTAAGCCTCCATAGAGACGGCATCACACAATATAGCCCCCTGAGGTCATTTCCTTCCATCCCGCCTTATCACACCTATTTTGGCCCACTCCGTCTCAAGTTGTCATAACACGGTAGCGGTATATACCGTTCCTACATTCCTCACGTATACGCATACATTTGCAGCCATGCCTTTACATGCTGACATCACACAATGCAACAACATGGTGTGTGTGAGATCACTCAAATACCTTTTGGAGGCGAGCATGCCGTACACCCTAGCCCCTACAAGGAGCAAGAGGAGAGAAAACATGATTGATAGGTGTAAATGTTACGAACCACTGTCCGGACAGGCGGCGAATCGTAGGAGTAACGTGTCGCCATGGGCCACCACGGAAGGGTCATACACTTTAATAGCACCTAACAACGAATTAATCCATGCATTGGATATCCTCTGGACGGTCACCTTCCTATTATAAGCCCAACAGAGAAAATACACAGCACATTTTCAAGGGGCCGGTAACGATAGAGTGAAAGAATTCATGCAATGAGTTAACATTTAAGGACGCCCGCTGCTCGTGTCTTCTTGGGCAAAATAATGGGGGAGGTTAAACGTTTATAACGAGACACTGTGATTTTAAAGAACAAAAAGAATGAGAAAAAGCGCCACCTAGGCCACACACTCTTTCCCTCCTCCTCCTTTCTTTTCCCCTACGCATCCACAGCATGTTCTGCACAGTGATACTTACGGCTCTTAAATGATTAGTTTACCACACCACATACATCGCGACCCTCGTGTATGGTTAACAACTCGCACATTTGGACGTCAACAATTGATTGCCCTTCCCGGTGGTTTCCCGCCGTCACTTGCTCCCCAATGCACAGAACAACAACCATTACAACTGAGATACTTAGCACTGTAGACCAGATAATGGCAATCAAAACGTTGCTACACCCGCACGTCTCTGCAAATATGAAGAAAGCAAGGCACTCATAGGTGGGGCGGTGTAGGCGGAGTCCGCCAGGACCCCCACCAGCCATTTCTGCGCCTCTGCCACTTGAGATGCGCGGTCCAGGATGGTGGAGGCATTTTCGTCCGCTCCGTCAAAGTTGTTGCTTCTCACAGGGGCCTCCTGAAAGTACTGTTTTAGCGACGAGAGTGTCTCATTAGATTCGTCTCTCGCAGTGGTACGCTCAAATTGCTGCACATTAACTCCTCCCTTCCCTTCCAGTGAGACGTGCATGACTCGAAAACCAGAAACGCTGTCCACGACTGCAATTCGGTCCGGCTGCTTAAGAAGGGACAGTGGTTTCATGAATGTAATACGGTGCTCCGTGGCGCTATTTGCTTGACCAACAACCTTTCCCATTTCGTTCACGTCTGCAGCGCCCAGCTCCCAGAGGTTGCAACTTTCTGTTGCCACAAGAACAGAATTCGCTGAAAACCCGCACATGGCTGTGATGCCAGCCGCCTTCCCTCCGACTCCTTTGTCCTTCCATATCGTTGCCTGCCGGCGAGGCTTGGCTAACGACCAAAAGTACACGCGTTCGGCGTCAGTGGCCACAAGTGCACGGCACTCGTGCAGTAGCGTCAGATTCTTCAGCGGAGAAAGTGAAAAATGTTGCGTTAAGGTGATAACCCGCTGCCATGGTTGTCCCGGATGTAAGGCTTTGACGTTATAGACGTGAACATTATCATCGGAGATGAAACATAAGGAGCCGTCGTGGGAAATAATTAAATCCTGCACAAGGCGCGACGGAGTTAAGCAGCTCGATTGGTTGCCCCAAGTCTTCTTCCCGATTGCGTG
>36292626_1
CTTATCACACGAAGGAGAGCTGGCCAACACTAACGATTGTAAAGATGAAGTTCACAACCAGAGTTATACCCAAAGCTTTGATTCCACAGATGAAGGCAGGAGCAACGAGAGCAGTTTCGCCGAGCAGTCACGTGAAGACGTGGCGACAGCATCGGAAGGGGGCGAGACGGCAGCTGCTGCCCCACGGGGCGGCACCGACGCAATGAATTCCACGACTGAAAGTGCCAGCAGTGGCCATAAAACGGAAAAGGAAGTTGCGGAGACTCGAGAAACTATGGTGTCTCTCGTTTCAGCCACAGAGGAAGAGGATATGTTTGAGGGGATTGGGGTTGAGCGCACGTCAAGAGCCTCCGTGGCATCAGGTGAAAGTGTGTACGAATCTGGGGGGCCAGTGAAAGAATTCAACGTCGTTGTTCACCCCGATGAAATGGAACTTGTGTCTGCAGCAATCAGAAACGCAGCCAAGGCCCGTGCCGACGCGCAAGCGGCCGGAGCTTCATCCGCCACGCTAATGGAGGGGTTGCACCGTCATGTGGAAGAGACGGTTAGTTGGCTTCGTCGTTTGCGTTAGTGGGTAGGTGTTGGGTGAACATCCTCGCAGAGTTTCTGGGTGTTGACGCCGTGGTCTTGTTAAGCTCAAAAAATTGTTTTCAAGAATCACGATAGCCTAACTAAGAGCCTGCCTTGTTTACTTTTCCGCCTTTCTTTCACCCCTCCCATTCTTTCAGCAAGTATGCCTCTGCCGTTTGGCGGTTGTGAAGGGAACTTCTGCATTTTTCTGTCCTACATTCCCGTCCTTTGAATTTTATCCATATTCGGTTCTCCTTGATTACCTCCCCCTTGAAATGGTGGACGGGAGATCCCCCTCCCCTGGTTTATTTCTCTTTGTTCCCCTCTTCTTCCAGTTGTGTGTTTTCGCTTTAACGTACAGCGTGATTGCGTGGGTATGTGTACGAAAGGACATTTGGGAGGCGGAAGAATTTGGGGAGGAACCGAGGCGCTGAAAAGGGTGATAGACGGTGGCGCCATCCGAGTGGTTGGTTTGACTTCGTTTTGAGCATAAAGCTCTTCTGACCACGACGGTCCGTTGCGACTTTTTTCTAATGACGGGTCGATATATAATTAATATTTGATGGGCTGTGGAGGTGGTTCCGTACGCGTGGACGAACGTGAATACAAACATACATGTTTGTGTGTGGTGTAACGAAGTGCATGAAGGGGAGGGGTGTCTTCAAAAGTTCCGCGGCGCATTTAATGCAGCGGAGGGCGATTGTCAAGAGGGTTGTAGCGTAAAAAAAAAAAAGATGCAGCGGGGGCAACATTCACCTCGTGGATGTTTGTTGGTACGTGAAGAGGCCTGTTGCTTTGTTTTCCGTTTCGAGGCTGGGTCGGTGAGCCCTCGAGTTCCATCTTCTTTCACGATCTTTTTCTTTTTTTTTTTGTGTGTGTGTCTTTTTTCTTTCCTATTTTTTTTTTGTTCAATCGGTGTGCTATTTATATCGTAGCGTCCAGCTTCTTTCGGTTCCGTCACAAGCTTCTGTTCTTTCCCTTAGTTGATATTTCCTCATTTTTATTCTACTGATAAGGAGGGAACCATAATACAGAGGCCTGTATTTTCCTCAAAGTTTTCTCCCGCTCCATAGCGCTTCTCTTTGGCATATCTTTTTTCCCTCTATCTTTTTCTCTTTCTTTCTTGACGTGCCTATCACTTTTGTACCTGTTTCCGACCTGCTCTTTGACATGCTTCCGTTTCCTTTTTCCCCCTTTCTTTTTTTTTCTTGTTATTTTCGCCACACATTTTTCATATCTTTGCGTGCATACGCGAACTCACAGATATTTATCCTTCCTTTATTGTTGTATCAAGGCTAAGTCCGAGGGACCCTGCAGTATTTGGGTTTTTAGATGAATTAAGCGTGTGTCTGTGCCCGTATCTCAGCTTGTGAGAAGAAAAAAAAAAGAGCGGAGCCAACGTCAAAGTTGTCGTCGAGCTTCACTTTTTGTTTGATTGAGTGACTGATTGATCATTGGTTAGAAGGCGCCAATACAATAAGAAAAGAGGTTTATAAAGAAAGTTGGTGAAGAAGAATTAAAGAAAAAAAAAGGAACAGCAGACCGAATTAGTAGCAAGACTATTAGCACAAGGGGCGGGGGAGAGAACTGAATAGTGGGAAATAGGGGCCTGTTATTTGTGTGGAAAGGTGACGAATTAGGCAAGCAAAGGAACTGCGGCAGTAACAAAAAAAAAAGTATTCGCTCCCTTGTTGCACATATTCTCATACTAATACCGAGGGTGAGTGGCGAAACAGAAACTGGTGGGCATTTGTTTGGGCAGAGCGGCGCACGCAGCAGCTGGACGAACTTCATTGCCTCTTTACCGCCTCCTTCTTTTGAGTTCCGTGTACTGGTTGCGTACTTGACCATCAGTTGAGGAACGAACACAAATATCTCCTCTTATATACATATAAGCATAGGATAGTGGAAAAGAGGCGCAGGTGAATAAGAGGTTTATCTACGGGGACTGACATTTGTTAACCTAACGAGCAGCATCGTTTGTTAGGCGTGCGATGTTACTAGATTTCGTCCTAAAGTACGTTAGAGGAACTCATCCAGCGGATTCTGAGGATGCGTCAAAAGAGGGTAGTCCCTCTGCGGCGAGTGCATATGGGGGAAAGGATAGAAAACACCATCCGCCTGCAGAGGGACACCGCTCACCGCCAGATGAAAATGTATCCGGTAATGAACAAGGGAGGGGGATTATGACTCTCTTACCAAAGGTTCCGTCTGCAGAATCAGTGCGCGATCAACCCTTCTACAGTAACGGCAGCGGTCATGGGGAGCGAAGAGAACTTGATGGTCATGAAAAGGAATCATCAGTTGATGGGAAACACCGCCAGCACCGGTCCCACATCCTGCCGTCCATGGATATGGATAGGGCCCCGTCTCAACTTTCAGCGAGTGGTAGCAGACAGCTGGAAGGACCTCACGGGGTTAATTGCGCCCAAGTAACTGAACAGTCGCTAGGAGTACATGATCCTAACGACGGTGTAGACAGATGCCACGATAGGAGTGGGACGGGAACGGCCCACGATAATAACCGATTAGCTGCAGATCAAATCGGCTGTACCGCTACGGTTGCTGAGAAGCTGCGGGCTCATAGGTCAACTACACCCATTAAAATAGTAAATGCAGCTGCGCAGAATGTGGAGGACGATATTGACGATGACAATGAGGTTGTGGGGAACGCCCTAGTCAAACCTATGACCCCCCAAAGCTACTCTTCGCTGATGTTCAATAGCGACTTCAGAAAGCTGAACTATAAGGAAGACGACATCAAGCGCCGTATTGCAGTTGGCGAGGGCCGCTCATTACTTATACTTCAGAACAGGGGTGTTTCGTGTGACGCGTTGTCTGCGATTCCCGCACTAGAAAGGCACGTTAGCGACGCGCGGAGTTGCCCTGCTCGTAGCGTACAGTCCAGCGAGTGTGCTGGTGGTGTTCTAACCTCATCTCCGCGAAGGGAAGAACCGCAACGGGAGAGAAACTTCCACAGCGAAAAGCGCCCCCCAACAGCGGACACGGATGGCCAAACAATATGCACGTGCGGGTTGACAGTGGGCTCATCACCAACAGAACAATTCTCCTGCCCCGGGGGGGCGGCTGAAGATTCTTTTAATCGTAAGACTTGCAAAATTCACGGCCCCAATTTAGGGTGCCGAGCACATTCTTCCGAGCTTATAAGTGAATGGGTTAGCGAGTGTATACCTCCTGAGCCCGTGGAACTCATTAATGTGAACGCGGGACGTCCGCGTGTAAATGTGTTGAAGAAAGGCGTCATCAACTGTTGTGTCGCCGTCAGGAAGTCATTAGATGATGCAAAAATGATGCTTAACAACAAGTATGTCATATACTTTAGGTGGTGCCTTGGTGTGGGGTCTTCCTCTAAAGTGTTTCTTTGTTATAATCTTCATGAGAAAGCGTTCTACGCCATGAAGGTCTACAACCGTGGGAGGCTTAGACGTAAGGGTTTTGGGGCGAACTGCGCCTTGAACAATGTGCGGCGTGAAATTGACATAATGAAGAAGTTAAGGCATCCGAACATACTTTCACTTGTTGAGGTGATCGACGACCCCTTCAGCCGAAAAATTTATTTAGTCCTTGAGCTTGCCGAGAAGGGCGCTATCATGGCATTGGAAGGTGACGGCACTGTCGTGCCAAGTGTTAGTGGGGCTGCTCTGCCAGAAGAAGAAGTCGCACGGGCTATACGTAGCGTCGTGGAAGCGTTAATTTACGTCCATGACCTTGGTATCGTTCACCGTGATGTGAAGCCGCAAAATATTCTTCTGGATGCGGAGGAGTGTGTTAAACTCTCCGATTTTGGGGTCTCAATAATGGTGGATGGGTGTACCTCACCTGTTCCGCGTGAGGGAACAGTGGCGTTTCTACCCCCCGAAATGTTAGCTTCGAGTGAGGTACGGGTTGCCCTCTCTGAAGCGGCATCCCATAAAGACACTAGTGTCGGGAGCACGAACAGCCATCAGGTGTGCTCAAGAATGAATGACGAACTGCCTGTAAAAACACTCCCGGAAGGTGAGAGAGAAGAGATTGGTAGTCTGCAAACGACCGACACGTCTGCGAGGACACAGAATGATAACGCTTCGGTGTCCGTTGGTAGTGAATGTAAACAAGTTGCGAGCACTGGTGTAGCTTCCTTATCGGGGAGCAATAACCCAGGTTGTGAAGTGTCTCCCTCAGACTGCGCAGGATTACCTGCATGTGATCCCACAGGTACTCCCGTGGCTGATTTCTTCAAGGCAGACGTCTTCGCCTTAGGTGTCACTACGTTTGTGCTTCTCATGGGCCGACTGCCATGGTTGGCCCGTAGCTCCCGCTCCCAGATGAAAGCGATCAACGCGCAGCCGGATCCCTTTGAAGAGCCGCTTCGGAAGGCATACGGGTGTCTCAGCGGAGAGGGCCTGAAAGGTCCGACACTCTGCAATCGG
>36886297_1
AGATTAATCGGGGAGGCGTCGGTCGCATTTGACAGCAACACACCTCAGCTCATACGGAAGGGGGGAGCAGTGACTACCATACGTGAAGATGGGGAAGGTGTTGGTAAATACCTTCCGATAAGTGAGACCGTGTTTGTCATTGGCCTTTCCGTTCCAGATGTGAAGGAAATAGCGAGGAAACTTGAGGAACGTAACGATTTGCGTGTGATTGTTCTCTTCGCGGAGTTTTCATTCCTGTATGATCTGTTTGCCACGGCCCTCAACAACACCGCAGGCGCCGCACGTCTTGTGTTTGCCACCAGCTTGCCACATTGGGGTGATACTGAAACCTCATCGAAGACTGCTCAACTGTTCCATGATGTTGAAAAAGACTCACGATTATGGACACCCCTATCACTTCTGGCATTCGCAACCGGTCGATTGATGCGGGTAATACTTCTTCATGTAGAAGAAATGAGTCCAGACACGTTGGTAAATTTCTTCTATGCCGATTCTTCCATCATCTCTGATGACATGCGCTACGGTGTATTCGACGACACAAAATGCGACACCGCAGAGAAACTTTCGAAGAATGATTGTGCCTCAAACTATGGCGCAACGCAGGTATCCGTGTGGTCTATGGCCCGTGCCCTGAACGCCTCCATTCCTCCACTTGCAGATTGCTTTTCTTCCACTTATATATATATATATATATATCTTCATCCATTAAATTCTCTGCTACCGTTTAAGTTTGGGTTGAGGCGAAAATGCCTTGGAGGCGAGGTGTGGAAATCATCCAGGCAAAGGGTTATACGGGGTTACCTTCCAGCGTGTCTGCCATCAGTGATCTGGGTAGTGAAGCGCGGGTTGCTGGTGTGTCCCCCGTTTCGTTACTGAATACGTCATGTCAGTCTTTCGGGGTTACGCAGCGTGTAGGAGGTAGGGGAGGAAGGCAACCCATAATGCACATGCGAAGAAGGTGAAGTGGTGTGGGAACATGTGTGCCGGCAAATGTCGTCAAGGGGCAAAATATTACAGGCATCGCCCACGGTCGATGAGACGCAAACTGGACCTTCAGTGTATGGGGAAAGTGATTACAAAGTGGCTCATGGGCATCGATAGCTTGCTCGGAAGCACGGGTCACGGATGGTGGCGTGTGTTCAGTTTGTCTCGAAGCCGTGCGGTGCGGTGAGTGCGGGCTTTACTGCACATGCCATAAGTACTGATATTCTCCTCAGTTCGCGTTCCTCTCCCCTACCAAATCCCTTCCCCCTTTTGTCTCCACACGAATATAGTTTACTCGGTTAAACAGAAGACCATGTGCGTTGGCACCCGTGCTGCTGGTTTTGGCGGCAGTGCCGCAGACACATCCATCGTAGTCGGTCCAGCACGGAGGAGATCCTACTGCGGCCGCGCCCTTGTTGGAGCGGCGCCGTTGCCAGTCTTACTGCTTCTGTTGCTGTCGGTAATGTGTGTGAAAGCCGATATAGAGATCGAGGTTTTCTCTCTATTGCACCATCAGAAGATAGAGAAAAGGTTCGTTGAAGCGGTTAACGCTGGCTTCAACGCTTCCATGACCTCGCGCCGGTGGAAGACGGCACCCAGTGTGCACGTCAAAGTCATGCATCCATTTACGCCCAGCGCGTCACCTGTTAGTGGCTTCCAACAGGCTGTGGAACGCAACAGGGGCAAACTCTTCGTTGTAGTTGGACCCCTGGGCGATTTCGGCACCGTCTCGTCGCTCATTACACTACTGGCAGAACAGGATGTGGTCGCCTTCGCGCCCCTAACTGGATCAAGTGGGGGTCGTGGGTGGAACCCTAATCTATACTTCACGCGTGCTTCTCCATCCGCAGAGCTACTGGCGCTCATCCGATACGCGTTGGGCCGGCTACGTACAATTCGATTGGGTTTCATGTACCTTCACAATGTCTTCTTCGGGGTGGAGGAATATGACGTCGCCCAGCGCATATTGCGTCGCATGGGTTATGGATTTTGCGGTGTTTTCACTTTAAGTAGCTCACTGACCGGGGTTGCGAGCACCAGACACTTCGATTCCGCTTGGAATACGTTTGTGGAAAGTCGTCCACAGGCTGTGATTGTGTTCGCTCCCCCCGTGGGGGATACGGCAAGGTTCATACGAAACCTGGTTGCTGACAGTCGCACGAGAAGTGCGTACGTGCTTGTTCCGTCGATGCTCCAGTTTGCCATTGAGAACATGTGGCGCGAGGCGCTGGCCTTTGCCGATAGCCCATTTGTGGATGGGCAAGTTGTGGTAACGGGAACCAACCCACTTGCAAGGGACACACAGTATCACGCTATCCGACGGTTTCAGAGAGACGTGAGGTCGTATCTAAAATCGAACCCGGGTGTAACGGTCTTCAATGCCTCGAGCAATTTCGATCACGATGACATAGATGGGCAGTTGTTGGTTTATGGATGGATCACTGGTGAGGTGTTGGCTCAGGCGTTGAGCGTGCCCGAGCGTCTGACTGACAGAAAAACATTTATGCAATCGTTGTATGACCAGCGGCGATACGTAATTGATGACCTTGTGATTGGAGACTATGGTGGTGAGTGCGCTGGTTGGGCAGCCGGTCAGGGAGCAATGTGCTGGTGCAACCAGGGGGGGAACACGGTGCACGTAAGGGTGATCGGTAGAGGCTACCGGCTGCTGGATGCACCCGATGGAATTATGATGTTTGACTCTTCTCACTGCTACCCTAGCGAGGTCGAAATGCAGGCTCCGTTCAATGGTGTGTCTGTTCTGATACCGGATAGACCAACCGCATTGCATGCTGCTGTAGAAATGGAAGAGGGCGCCTCTCTACTCGAAGTGAGGGAGCACAACCAAGACAGCAGGCTGTTTTTCGACACCATCGTCTCGCCTTTCAGCGGAGCCGCCGAGGAGTTGCAGCGGGAGTGGTCCACGAAGATCACCACGGCTGTGCTGGGTGTTGTGGATGAGGCAATGCTAAAAACACCCGGTGTCGCGTTCATTGACCCGGTGCCGCTCGCGCCGCGACTGAACAAAATGGAAAGGAATGTTATTCATCTCTCGCCAACCCTGGAACAGCAATTTTATGTGTGCACGTCGTATCTTTCGAGGAACGACAAAAAACGTCTGCATATCGTTATCCGCAGTACCGATGCGGCCGCAATCGAGGATGTTCTGAAGAAAACCCTTGCGACGTTCAGTGTGGAACCGCAGTCAGTGGTAGTGCTGGACGGCAACGCCACGGTAGAGGGCCACCTGCCTGACAGTGGGGATGTTTACGTCATCGGCCTCACGGCAGCTGATCCCGTAGTGATTGCGGCCCATCTCAATAGTCATGATAGTGCTCGTGTGTTCGTTCCATTTTTCGATGTAGTACTGCTTCATGAAGAATTTTTTAACGCGTTCGAAGGCGTCTCGAGTGCTGATCGCGTCCTCTTCGCCACTAACCTACCACATTGGGCGGACGAGATCACAGCGTCAGAGGTTGTCCAGAAATTCTACACAGCGGAAAGAAATGCATCACGGCGAACGCCGCTCTCGCTTCTAGGATTTGCCACAGCGTATTTCATGCGGGTTATTATTTCCCCGATGAAGGCTATGAACGCAACTGCGCTTGGTGGAAAAAGAAAAAGAAAAATCATTATCATTATCATTATCATTTCGTACATGCCACAACAGTGCCTTCTTTCCTGCGTTTTTTTTATTTTGTTTTCTCTTTGTGGCGGATACCATTCAAATAGTTCCATCTCATGCGCGAAGGATTGAAATGAAGTAAGGATAAAGAAAGGTGAATATTAGGGATTGGAACATATATTTGAATTCTTCGTGGTATGTATTTATACATTAATGTATTTATATTCATACTCACTCAGAGGCATTTTTAAAAAAAAAATGAGGAAGATATAATTGTGGCGTGTAATGGGTGATGGAATTTGGTTGAGGAATGGAAAAGAAAATTTGAAGGGAAGGACACGCGTAAATTTTACGCAAATCTCTCTATCCCTTTTTCTTTTTTCTTTTCTTTTCTTTTTTCTTTTCTTTTCTTTTCCAAATTCCCCCTTTTCTTCTTTCTTCATGTGTATTTGTATGTGTGAATGTGCGGGTATGCTGCTTCTCGTTTTGTATGTATAAATATATTTATATATATATATATATGCATCTATGTACGTATGTATGTTTGTTCATTTGTATATGTATGTGTGTGTGTGTGTGTGCACTTTTTTCTTTCTTTTCCATATCTGGGGAACAGTTCAATATTATTTACCCCGTATATCTCCTTTCGTCTCCTTACTATTTATATGTATTTTTTCCTTTTTTTTTTTTCTTGGGTGTTTTTTTTTCTTTTTTTTTTCTATTTAGCTGACACTGCCGTTGTTGTTATTCTTGTTATTATGATTATTATTGAAAAGTGTAATATATATATATATATATTATAACAATAATAATCGCAATAAAAAAGAATAATGAGGACAACTTCCGCTGCTGCAACAGAGATAAAGCGGTGCCTCACAATTCATGTGGACTTTTGATATCAACTAGGAATGATATGATGGTCACCGATAACTCTCTCTGATATATCAAGTTCTCTAAATATATATATATATATTTTTTTTTTTAAAAAAAAAGAGAAAAGGACTAATATTTTTATTATGAATTATTATTATTATTACTATTATGCGCACACACGTATGCCACGTCATACCGTTGCTGTCGTTGTTGTTGGTGTTGTTGTTGGACCAGTGGCCGCACAATCAGTAAATGTACTTGGGTTGCTTTCATTCACACCTGTCATATCTCTAATCATTTCTCCTCTTTCCTTTTTTAAAGAAAATAATAAACAAAAAAAACAGAAGGGATAGGAAATAGAAAAAAATAACAACTAATTAGAAGTAATCATTTCTCAGTTAATTTGCATACAGAAAAACTTCATATAACTTAGCAAAAGGAATGCAACCTTTTCGAAGCTGGGAGGAGGACGTATTTAATTGATATGATAAACTTGTAGTCGCGTATATGTTGAGGC
>36799733_1
CAAGCTATTCCGCGTAGCAACTTTCGACGAGCAAAAATTTTTTGAGTCTCCGGGTGCGCACCTACTGGTTCGGCAAATGAAGCGCGTGGTGCACAATGTTACAACTCTCATGGATTGCGTCACGTGTGAAAAGTGCCGCGCTTGGGGGAAGTTGGAAACAGCTGCTCTTGCCACCGCGTTGAAAATTGTCTTCGGTTCCGCTGAGAATGTGGTGGAACTAAACAGAGGAGAGAGAGTTGCCCTTATAAATTTTGCGCGGCAACTTGCCATTTCTGTTAAAAATGTTCGTTCACTAGCTGCTGTGTGCGAAAAATTCAATTACACGGCTATGAGTTGATTGTCTGCTTGCACAAAGTTGGTGGGGTAGGACGTTCAATTTAAAGCCTTATATAGTGACGAGGTGCGAAACGGGGGAGTAAATCTCTGGTGACTATTAAGAGAACACACTACCTGCACATTGAAGGGAATGACTACACTAATATCCACTTACTGGGGAACATATCAAAAAAAAAAAAAAAGAAAGTCAGATTTACTTTGTTAGTGATTACTTTGCGCAGTGGTGCTCTACATCGTATAAAGAGATTTTAGAGTTCGTTGCCGGTTGCTGATCAACGCATATTACTTTTTTTTTTTTTTTGCAAACCATTGTTTTGTTTCGTTTTGCTTTAATGTATTCATCATGATTTAGTTCTTTCACTCTTGGGTAATCGCTGTAAAGTCATAGTGTTTTAAGAGAGATGGAGGATTGGGTTAGCTGCCGTTCCGAAGAGCAGAAAAGATGTGGAGAAAAAGGACAATCTACCTTTGATGAGTCGGAAGAGGAGCAGTGGCGCAAGCTGAAGGAAGAGGCTATGATAGATTCAGATGATAGTGAGGGTGCTGCTGGTGATGAGGGTGCCGTCGTGCTCGCAGAGGCGAAGAGGCGCAAACCGAGAAAATCTGGGAAGGTAATTGCCACTCAGAAGTGCGCGCAGCCGCAGAATCAACATAGACACCAGCAAAAACTGACAAAGTCTTTAAGTACATATGATATGGAGAATCTTCTAAAACAATATCGCAATATCTCTGCCGAGGAGGAGGACGAAGTGGATGTGGATATCACAAAGTTTCTACAAGATGATGGAGTCGACAGCGAAGATGGTGAGGGACCTTCCGTAACTGCCACCGAGCTTTTGTCCTCTTTAATAAGCGGAAGAAGTGCTGATACTAATAAAACTGAAGAGTTGGCTGACAGTTTTCCGTTGGCAAATCTTAATGACGAGGTTTTTACTTACGAAAATGAAGCAGCTGTCAAGAAAACTCCCCGCAACGAGGAGAAACGCACCAATAAGTCTGGCGCGAACTATGTGATTAAGGAGACTGTCGTGGAGGAGTTGAACGTCGTCACGGATTTACCAGTTGAGGTACGTACTGGGTCTCAACATGCGAGCACTGACTTTTTGAACGGGTGTCCCCCCAAGGTGTTGTTTTACTGGTTTGACGCAAAAGAACAACCCCACACATTGACAGCTCCCGGAACGATACTTCTCTTTGGTAAAGTGTGCGTGAACGAGGAAGATGAGGAGTTTCGCTCATGCTGCGTGAGAATACAACATGTTCATCGGAACGTCTTTCTCCTTCCGAAAGAGGGCTCAACAGATGCTGAGGTCGTCCAGGAAATTAATGCTATTTGCCGTGGTAGTGGCATAGAGGAGCGGCGAATCAAATTTGTTGAGCGGTATTATGCCTTTGAGGAACCGGGTGTTCCTCGGGAAAAAAATCGCTGGGCGAAACTCGTTTACCCGGGCAGATACCCCCCGTTTCCAAACAAGGGAGGGTTAACACATGTCCAAGTTGTCGTCGGCGCGTCTCGCTCTCTCCTTGAACTCTTTCTCATAAAGAAGAGACTAATGGGGCCATCGTACCTCGAAATTGAGCATCTTGTTACCGCGATGGACCGTGTTTCTCACTGTAAAACAGAGTTTTTGGTGCCCTCGCCTAAAGACATAAAAGTTTACAATTCATCAAAGCCACCACCACCGTTTACGGTTGCGAGTATCCAACTTCACGCCCAGCTTGACAGCGATGGGGTGAAAAACGAAGTGATCGCTGCATCGATTGCATTGTATGGCGACGTCTCGATTGATGGAGAGAGAAAACCTAACATTACGGAGTGCTTCACTGGCGTGCGGCAATTATCACCGGATGCTCCTCTCCCATTAGATTTAGAGACTTACTGTTTGTCGAAGCGCATGCCTGGAGTGCACCGTTTTATAAACGAGAGGGCGCTGCTTACGTGGTTTGCGGAGACCCTTGCTGCGTTGGATCCCGATATTATCGTCGGACACAATATTATCGGATATACCGTCGAGACTCTCTTAAATCGCTATCAGGAGCTAAACATTGTTCGCTGGTCTACGATTGGCAGACTTGATGTCAGACGTTTTCCGCGAATACAGGGGAACAATTTCAATCTGGCCATTGAGAAAGAGGCTTGTGTTGGTCGTCTTGTCGTTGATACCTACCTTCTTGCGAGAGAGTACTATAAAAGCACGAACTACAAGTTGCTTTCGCTGAGCACGCAGATGGAAATCAAAGGTATTACGGACAACCGGGGCCACTTCGAACCGGGATCAACCGTGTTGGTTAAGGACTCAATGATGTCTTCCGAGGCTCTTTGCCCTATCCTCTTGCAGCTTCTTAATTGTGCTGTTCTTTCTTTCAACGTAGCCTCGTTCCTTGACGTCATCCCGCTTACGAAGAGGCTCACGCTGCTGGCAGGGAACTTATGGAGCCGAACGCTATATGGTGCTCGTTCGGAGAGGATTGAATATCTTCTTCTACACGCTTTTCACAACTTGAAGTTTGTAACACCTGATAAGAAAAAACGTGATTTAAAGAGAGGTCGGGAAGATGATGATGATGAAGGCAAACGGAAAACAAAGTACCAAGGTGGTATGGTTCTCGAACCAAAGAGTGGGCTTTACTCCGAGTACATTCTGCTGCTGGACTTCAATTCACTTTATCCTTCGCTGATTCAGGAATTCAATGTCTGCTATACTACCATTGACCGCGATGAGAACACTGTATCTGCCGAGGTACCGCCACCCGAGAGCCTTATTTGCCTCTCTTGTAGGGCCGCAGGTTTGCCCTCACCGTGCCTACACAAGTGCATTCTACCGAAGGTTATTCGTGGTCTTGTGGACAGCAGGAGGGAGATCAAGCGAATGATGAAGTCAGAGAGGGACCCAGGTAATCTCGCTATGCTAGAAATTAGGCAGTTGGCTCTGAAACTAACGGCAAATAGCATGTACGGATGTCTGGGATTTGAATATTCCCGTTTTTATGCACAACCCCTCGCTGAGTTGGTCACTCGACAGGGACGTCTTGCCCTTCAAAACACAGTGGAGTTGATACCACAAATTTCCCCATCAATCAGAGTCATATATGGAGACACAGATTCAGTGATGATACAAACGGGAATCAAGGATGACATTGGAAAAGTGCGTAATCTTGGATTCGAAATTAAAGGCAAAGTCAACCAGAGGTATCAGAGTCTGGAGTTGGATATAGATGGGGTTTTCCGGGCGATGTTGCTACTTAGGAAAAAGAAATATGCTGCGTTGAGCGTCGTGGACTGGCAGGGGGAGGGGAAGGTATACAAGAGGGAGGTGAAAGGATTGGATATGGTGCGAAGGGATTGGTGCCCGCTTTCCCAACATGTATCTGACGCTGTTCTAAAGAGGATATTAAATGCTGAAGGTGGCGAAGACATACTAGACTTCGTCATCAAGTACATGAAGGGCGTTGCGCAAGATGTTCGTTCTGGAAACGTCTACCCTCTTGAAGAATTTGTTATCTCGAAGAGCTTGACAAAGGAGCCGGAGTCATATCATGGCACAGGATATCCCCATGCTGTTGTCGCTCTTCGTATGAAACAAAGGAAGGAGGGCGTTCGCGTTGGTGACCTTATTCCGTACGTCATTTGTGAAGGTGATGAGCATATCGATGATAAGGCCTACCACATCGATGAAGTGCGACGCTCTGATGGACTCTCTGTTGACGTCGAATGGTATCTGTCTTCACAACTTTATCCTCCAGTGATGCGTTTGTGCGAGCATATCCAAGGTTTCGTACCGGAGCAACTTAGTGAAGCAATGTGTATTGCAAGTCATATGCGAACGGAACGCGACGTTAAGGAGGAAGACACCGCTAACGACTTCTCCCACTGTTCCATTTTCAAGAGCCGTGCACTCTCCGAATGTTTTCCAACTGCTACGGCATTACAGGTTCAATGCACACATTGCCAGTTGGTTGTCCCAGTGGACCCGCACAAATACATAAACGACATGTTTTCCAGTCGTGAAAAGCCACCTCCCACCGCACCCTTTGAGCTTTATGTGTGTTTCAACTGCGGTCGATCCCTCCCCCTTGCGTATCTAGCAAATTGTATGACGCAAATGTGTCACACGATAATCCGGCAGTTTTATTGTTCAGGCGGGAATGTTGCCTCGGTCCGTGCTCTTCGGGCGCAATTCACGTACCTTCGAGCAATGTTTGACGTCCCACAGGCCCTTAACTGCCCGTCGGCAGTGAAGAATGCACACCGTGTTCTTTCACTACGTTGCTTAGGAACTGATAGGAAACTCTATACACTGGCGGATGTCGAGAGGTTCCCCGACGTAGAGCCTGTGGATCCGTTGCTCGCATGTGCGGAGAGTTTTTACCGCAGGATAGACCATCTTTTTGTTAGTCTTGACAAGTTGTTCGATACTCCATGACAGCGAGTGGACATGGTGTGTGGTCATAGATGTGACCTGTATAGGATCATAGATGCTAGGCCCTGTGGACGGTAAAATGGCGTTTTTATTCACCATACCAAAATGTTTTATCTTCCGGAACAGGTGTTATTTCTTTAAAGGGATCGGCTAGCGCTTCTGAAGCTATTACTTTCCAATAACTTGTCTTCAGTTTATATTACCCAACGATCTGGCCGGGTATAAAAACCTCCTTGTGGTAGG
>36439685_1
TTTATTAGCTACCCACTCGTCTTTCAAACCAAGCTTCGCCCGATAGTCGGGTTTGTTCACAAGTTGCACGTAGTTGATGTAGTCGTCTGGGCTATCAGCCGGAACGGACATAACCACACCAGTACCTTTTGTCTCAATGATGCTTTGCATTGGAAGTGTGTAAATCGTATCGTACGGGCACAAAGGTGCAGAGAGCGGCAGACCAATGAGTTTGGCACCATCCACCTCAAACAGTGGCGACGGGTCCACACCAGTTTTCCCGTTCACCGTAAAGTTCTGATAGGCAAGGTTTCTCGCAGCCCGAGAAGTCATAATGTAAATCTCCTCATCCCCAGTGCCATTAAGAATGCTGTATGCCATGTACGAGAAGTTGGGAGAAACCCAACAGTTTGTTTGGCCAATGACCGTCTCCGGGCGCAGAGTCGCCCCCGGAAGAATCACTGAACGATTACCAATAATTTCGCTGAATGGTGCAAGTGCCGGCTGCTCCAGGGGATTCTTTACCTTCAGCTTAACAACGGTATATTCTTGCGGCAGGGCGCCCTCACCACTTGCTCGGTCGTGATCAGCACAAGGTTGTTTATCCAGTGGAGAGTAAATGCAATATCGTTTGCCGTAGTGGAGGTAATTGGAGCTGCGAAGGTTTCGGAACTGCCATGAGACGAAGCGATCATAATACGGATTGCGGTCCGTCGTAATGAAGGAGCGGCGGTAGTCAATATGGCAACCAAGGCGCTTTAAGTCTTGAATAGCGAGTGGAGGGAAGAAGTCAAACCAGTGCAGCGGATCGGCGAATTTTGGTATTTCACTCTCCTCGATCCCCATCGTGCGCATAATAATCCATTGTGGTTTTGCAGGACCTGCTTTACCACGCTTGCCCTTGTGTTGACCAATTGTAGCCACCTCATCTTTCTTCTCCAACGGTTTGTCCTCCACATCCACGGGAAATTGTGGAGGGTTCCCGTAAAGTTCCATCTCCAACTTTATTTTCTGTGCGCAGGCAGCGATGGGCGTTCCCGTTACATGAAGACCAAATGGCCATAACGACCGGTACCCTTTCATCCGCCAGAAACGTGTGGCAAACTCACATTTTGTAAGGGAGAAGGTATGACCGAGATGTAACCGCCCATTCATGTAGGGATACGGAAACGTTGTGAAAAACTTCGGCTGCGTTTCTTCACCTTTTAGTGGAGCATCCAACTCGTAAATTTTCTCCTTCGACCATCGTGCTTGTGCCTCGGCTTCGATGCTTACAAGTCTATCACGTCGTACAGTCGACATGAGTTTCTTTCTTTTTTTTTTCGAGTTTATGCTTTTATATTATTCACCTATTTATTCACTTACTACCTTACAGAAATTTTGTTTTAGTATGTTGCTCCTCTTAAAGCACTGTTGCGATGAATATGTTTACTTGCCGCCAGTTGGCTATTATAACCAATAGCTTGACTTAAACCGCTTGTCAAGCATCAGAACCAACAACAACAACAATACAAAATAATTAAAACACAAGTTGATGGACAAAAACCAGAAGGGGGGAAAAAAAAAAGAGGGAAGAAACTTTGCAATTCACGGCGGTAGCAGAAAAGTACAAATAGCGGATGCGGAAACCAGAAGCAAGAAAGAAAGAAAGGGGTATAATAAGAAGCGCCAGAACAAACCAGTAAACATCATTAAAAGGAAAAAAAAAGTCACGAAAGAAAACCAATTAAACTAAAAAAAAACGTAGAGAAAAGGAAAGGAAAAAAAAAAGCAAAAGAACAAGATAAAAAGGGAATATGATAGTCGAAGGGAGAAAAAAAAACCATGGAAGTTGCCACAACGTGATTTTTAGAGTGTGCCTCAGATTCCAACACTTCATATGACACACAATCACAAGAGGAACCACAGGAAAAAAAAAAAGAAGGTGGATGAATTAAAGACGGCGACGAAACAAAAAGAAAAGACACCGCTTAACTTTTCATAGAGACGATACGCTCATTTATTGTTTGTTTTGGTTATTTCGGTTATTTTTTGTTCCTGGATTTGAGGAAAGGGTGGTGAAACAAAAAAAAATGCTAAGAAGGGGGGCGTGAGTGGTTGACCACATTCCCTTAAGAATTACGACGACGGCAAACAACATAATGCCCAGGGGAAGGAAAGCAAGAAAAAGTCAATATACAATAATAGTAATAATAATGAAAATTAGATATGAAAACGGGGAGAATGAATCTTTTCTTTCGGCATAATATATATATATATATATATATATTCGATGATCGTTTCGAAATTTTTTAAAAAAATGTGCGATTCTTTTCGTTTTTATTTCTGTTACCGACCACCCAACAAACACCTACAACTTAACTTCCTGCAATACCTTCATTCCTTTCCCCCTTTGTTATTCATTTATTTCTTTTCCCTCTTTTCTTCCCTTCCCTTCTATTTTTATTTCTAATTTTTTTTTCCTTTTTCCTTTCCTTACAAACCCCACCCCTCCTTTTTCACAAATTATGACACGCAAGTAAGACACAAGCACAATCACAAACACAACGAAACGAAACAAAAACAAGAAGGAAAGAAAGAAAAAGAGATAAACGTGGTTAAATCCACGTCAGCTCCATCATCGCCCTTCACCACACCGAAGCAAAAAAAAAAAAGAAAAAAGAAAATAAAAAAATTTTAACGAAATGCCACCCTGCCAAAAATCAACTTTTTTTGTAGAACTCCCCTCAATCACCCTCGTGAGTCCCCCCTTCCCCCCTCATTCCCTTTCCTTCCCTTCCTCAAAGAGGCAAAAATGAAACAAAAACAAAAATATTAGTTTTTATATTTAAAATAAAACAATCATTACGAAAAAAAAGAAAGAAAAAGAAAAAGAAAAAAAGAGGAAGCTTTTACTCAATATATAAAAAAAACGGGGGGATTTGAGGGAGTGTGTTCGATTAAGAACAAATCCACAGGAAAGCACTGGGGTGTAAATGTTCATTTTGTTCTTTCCTCCTTTTCTCTTTTTCTTCTTTTTTCTTTTCTTGTTTGTGTGCATATGTATCTGTTATCCTACGTAAGCATAAGGGCACACACGAGTACATAAATATATAAATATATAAATACATATAAACATATATATTTATATATTTATATCACTATTAGTAGTATCATTATTAATACACACATTTATATAAAAATATGTAAATATGTGAATATATGTATGAATACATAAAGAAATATATATATTTATATATACGTATATATTTGTGTATTTCACACAACCACCACTTCAGTCATTCACTCTGAGTGTGTGGAAAACCACATATGCATCTTTCATTTTTTCTTTAAGCTCCCTCTTGTACTCATAATAACAAAAAGAAAAAAAATGAAAATAAAAATCCCCTCCACAGCAGTAGCAACGCACACAGACATATACGCCGAGGGAAACTTATCTAAAAAAGTAAGAAAGAAGTAAGTAGGCAAACAAACAAATAAATAAAAATGAAAAAAAAGGGGGAGGAACAGGGAGAGTAAGGGGCGAGAAGTTACTGTCAGCTTATCGCTAGCAGAGTAAACACTTACAGTAACAAAAAAGAAAAAAAAAGACGAACAGAAGTAAGTAATATGAGGAGAAAAGGAAGAAGTGAAAACTGGAGTAAACCCAAAGACACAAACAAACTAATTGTAAAAAAAAAAAGAAAAAGAAAAATGAAAAAGAAAAAAAGAAAGAAAAAAAAAAGGACACCGCGAACAAAACACAAGCACCTTCAAGAAAAGCTAATACGAAGAAGGCGACAAAAACAAAAAAAAAGAACACAAACCAACAACCGAAGAGAAAAGGATAAGGTCACCGAATCATGAGGGAAGGGAAGAAAAAAAAAACAAGCACAAACATAAACATAAAATGTAGGTAAATAAACCGCAGAGGGTAACCGGGAAAAAGAGAAAAAGAAAAGAACAAAAACGAAACAAAAAGAATTGTAAGGAGTTTCAAAGAAAAAGGAAAAATAAGAAAGAATAGAGGAACACGGGTTAAGGACCATTTGGTTCGCGGTGAGGAAAGCGGGAGGAACTCGGGTCTTAATTTTTCGTTTTTTTTCTTATTATTATTTCACTTCCTTCTCTCTTCTTTTAAACACGCACGCATGCTTTCTTAGTAACCGCTAAATTCTTTTCTCCGCGCTTGCTTTTTACATTTTATATAAATACGCGCCTCTCATCCAACGTTCCCTTCTTTAATATATATATATATATATATATATATGAGTCTCTTTTCGTGTTCAACGTTTGTGTTTCCTCTTTCCTTCTTAGCTCCCTTTTCTTATTTTATATCCTCTCTTTTTTTTTCTAATTTTTTTATTCTTTTCTTTTCCTTTCCCCGGACATCAATCCCCCTTTTGTTAACCTCCATTCCCCATCACCGCCATCGGTTCTTTTCCCCGTGAGAGGCATTTATGAACAACAGCAACTTCCTCGGTTAATGTAGATATAAATAAATATGTAAATGAATAAATATATTTACATGAATACGTATCATATAACGTCGATCAGCAAAAAAGAAAAAAGAAAAAAAAACGTGCACGTTCCAAAAAAAAAAAAAGAAAAAGAAATCACCGTCTTTCAGTGTTCACCGCCACCATGATTCTCTTTTCCTCACTTATATCATCTCACTCCCCCTTCCCCTAACATTTTGCATCCCATGATCCCTTTTCCCACTAGTCCGTTCTGCACAAATACAGACACGCACACATCCTTTCTTTCTTTATCTTTTTGTTTCTTTTTTTACAAACAAATCGCGCTGTATTTTCACGGTACTCCTTCTTTCATTATTTTTTTTTTTTTTACGGACACTTTTACATACGACCATAATGCAGAAGAGTAGTTAGCGTGACGGTAGGGGAAGACAGGGAAGCAAAACACCAACGGCAACGACAAGAGTATAAATAATAATAATAATGATAATAATAATAATAAAGACGGTCATTGGTGGGCAATGAAATTTCTCATATCAACCGAAACTCCCTTGAGAGGAGGAG
>36710564_1
CGCTGGGCTATTCGTGCAGCGACGTTTAGCACGCCACCGTTAAAACTTGACCCACATATGACCCCACCAGTGTTTGACTTATCAAGAACCCACTGAGGCAATGTGTGGTGCATTGCCTCCTCCAACAGACAGCGCAACCTCCTAAACTCCTCACGAAGAACAGGGTTGGGGCTTCGTTGGTTGGCGCCTTCATCCGTAGTTTGTGACCGACGTTGCACCGTCGTAACCAATAGTCGGTGTGCCATCGCTAAATCGACCGGCAACGCATGTACAAGTAATCCAGTGGGTGACCCAACTCCTTGGTGCGTAACGGCATCCTTGCTATTATTGTTGATACCTTTAGTGTTAGTCACTGTCTCGTCGTCGGTCACTTCTTCGGGTTCAGCTGTATCTGCGCCTAGCACACATATTCCTCGATGACAATCCTCCGCAAGAATGAGCAAGCGCTGCGGAGCAACGCACTTGCTCACAGCGGCGTGCGCGAGGAAGGCCAACTGCTCCATCTGCTGAGCTGCCGGTACATTGGGCACACGATCACCATCAGTCACAGTACGTACCTCTCGCTGTGAATCTAATTTCGCTTGCCTTTCCTTCCGACGACGATTAGTATGATGCAAGAAAGACTGAACAGAACCGCTTTCACTGCCGCCAGTAACAGCAGTGGTGCAGGCATTAGAACAGCGCCTACCCCGCCGCACGTCAACCTCCATTGATTCCTGGCTCGCATTAGTTGATAACCCAACTGAACCACAGAACGGCATACTTACATTAAACGTTTTCCCCAGAACACGCACATCCACCTTAAACTCACGCGTTAGGTCCTCAGCTAACGCCAGTGCATCAGCGGCTTCGCACAGCGGCCACGACATAACAGCGGCACGTTCGCTGAGACCATCATAATTATCACGACGGAGTGCACCGTGAAACACACGCATTTTATTGCGTATGTCCGCTCGAGTTGTTTCAGAAAGAACGAACGATGATGAGTCGCCCAACCCTGCGGCTACAGATTCCAGGTGTAACGGTAGCTGCGTCTGATACATGAAATTGCGCACGGCGTTGGCTGCGGCGTCAACGCGAGCAACCACCATGGTAATCATTCCACCAGTACCAATGTCAATAGCGGCGCGAACGGGAAAAGGGTTGATATGCATATTTTGAAAAACACCAAAGCAGCTCTCATCCGCGTTCACGGATTTCCCCCTTACATGATTCGAGGCATCAGCAGCAAATATAGCACCGATGCCTTTTGCACACCCTCGCATCGCATTCTATATAAACGTCATATTGGGATAGAAAGAGACGAAATAATAATAAATCACATGCACAGGGTATGCAAAAATATTTGAGTCCGCCATTTGACTTACGTCGTCCAATAATAATTGTTTTTTTTCCTTTCGGTGTTGTAAAAATTTGGTGAAGAGGAAGGGGGGGGAATACAAAAGGCAGAATGGCCGCCTACGCCAGAAAAAAGTTCAAAAGGAACCGCACAACACACGTCCACAATACACTCACAGTAAATAAAAGTATATGCTTCCCATACATAATATATATATATATATTATATAATTCTGTATACGACGACACCCTTCTCAACGACTGCTAACAAAACAACACCTCTCACCTTTCTCCCCCCTCCCTGTAATATACATACCAATTTGGTTTCAGCGACAAGTGGACGAACGGGTGCGCCTCATGTTCCGCAGGCTCCCTCCCACCATTCGTCAGGTCCAATGAAGATAACAAGGAAGGAAACACAACAAAAAAAATTGCATACATTGAAAGCTGAATAATCTACTACTGTTGGACATTAAAATGGGAGAGAATCATCATCGCACGACATTTTCGTTGCTTGGGTCTCATCCACTCCGCTGACTTCCTCGCCTCCTCTGTATATGCCCTCAGTCACTCATACAATAATTACACTAGGGAGCCCCGCCAGTCTCACATTTCCACGCCTGTTTTTCACACATAAGACGCAGGAACAACACCACAGCATTCAAAAACTCTCTACACACATCCTTTACCCGACGATGTGAAATAAGCAGAGCAACGTCACCGAGTTAGCGCAAAACCACCCCCCAAGAAAATGCGCTGACCTGGTGGGACTTGAAGAGGAAAACTTGGCGCTGGTGCACCAGTCGATAGTACCTGAACGATTTGTTCCTCCTGTTTAATTTGCTCGCGGCGCTTTTGCGCCCGCGTGCGCCATAGCGGTTGCCGACGACTGGAAATTGATCCTTGTTGCTGGAGCTGCCGGCGCTCTGAAGCGTTTTCGATTGCGGCGAGTGCAGTCCTAGCGACCGCTGAAGACCCACCCCACATGGCGCGAAAAGCACCTTGCTCACGGCGGAGCAGGTCATTCTTATGCTTCGCATTATAATACCGCCGCTTCACCTCACATAACTCTACTGTCAGTTGCTTCACTTCCTCAGCCACTACGTCCACGTGCTGTTCAACCTCCTGAAGTTCGGTGTCAAGACCCCGTATTTGTTCGCGACGACATTGCAAGTTTTCGTCATATAAGCTCAACTCCCCCGCTACCTCCGGGCCTTGAAGTTCGGCAAGCTTTTTCCTAACAGCCTCATATTCTGCATTGCGAGCAGCCAATTGTTTTGTCTTTTCCACGAGCAAATCTTGTTTCTTAAGTATCTGTCGTTCTAGAGTGTGAACTTTGTAAATGCCGTCGAGAATCTCGGGGGCATTGCCTTCAAGTCGCCGCCATCGGTGTACATTTACAGGGCGTTGAAGCTCGTCAGCGAGGGCACGAGAGCGACGCTTTTCAGTAAAGAGGTCACGCTCGATTTTTTGTTTTCGCCGTCTCAGTTTCTCCGCGTGAAGCATGCGGGCAAGGGCAACTCGACAACGCAGTCGCAGCTCTTCAAGTTCACTTCGCTTCCCCATCACAGCCCGCACACGCTTGTTGTAGTCCTCCGCACCTTTTTCAATACTACACTCCTGCAAACGTATTTTGCTGTGGAGGAGGCGCAGCTCTTCGTTACGACGAACCAACTGGGTAGCAAGCACATTCCGTTCGTTAACGAGTGCAGCAAATTTAGATTGGTACTTACTCTTCTCTGCGTCACACTCGGCTATTAAGTGACTGAGTTGCTTTACTTCTCCCTTTAGCGTCTCGTAGCGGTTGGTAGCGCTCGTACCGTCTTCCTTCAGGTGGCTTGCGCGCTCCTCAGCATTGGCGATGTCACGCTGAAGTTGCTTGCGTACCATATGAATGCGGCAAAGTGCGCCCTCCTTGCCTATAATTTGCATTTTCAACAACTGAATCTCCTCCCCATTGTGATTATACCGCTGCTTCAACCCAGAACACTCAAGTTCACTTTCCTTCAACCGCTTTTCCGTTCGTGCGCGGTCTGCGGAGACTCGGTCAAGCAAATCCTGTTGCGCTTTAAGACGCTTTTCATTGTCCTCCAACTGCTGCTGCAGTAACTTAGCCTGTCCTTGTTGCTTACGTGTTTGCTCAAGCACCCGATGATACTGCAAAGCCTCTCGCTGTCCATTGTCAAGGATTTTCGCCTGATTTTGTTCCAGTTCAAATATTTTCTTTCGCATTGTTTCGTTATCCCGAAGAAGTTTTTCTAGTTGTTGGGTTAAGTTACGTCGCTTACCCTCTTCCAGCATCCGCTGGCCCTCCATCATAGCCTTCTCACTATCAACGCGCGAATTTTCAGTGAGGAGTTTTGTTTTTATGGGCATGGCTCCCTTCAATCGGACCTCTTCATCATGCAACGCTTTGACGTGGTCGTCTAATGTACGCAGAAGCTCTTCAATAGCGGTGTGCATTTTCTCCGTTTGTTCCATCAGCGAAGCCCTCGTCTGCATCTGCTTGTCTATTTCGGTCTGCTGGACCCCGGCTCCTTTACGAGCCTTTCGTAAGGATAAGGCAAGTCGCTCCACCTCTGCATGCCGGCCCTTTAGCGTCATTCTCATCTTTGGTATCTCCTGCTTCATTTCTGCATTGTGCGCCTCAACAGCGGCAAGTTTGTCAGCCTCCTTCTTAAATCGGTCCTGTTGTTCTTCCAATTGCTTAGCTAATTGCCCCACAGAATCCCGTTCTGAAAGCGCAAGTGCTTTCAGCTTTTCCTCCTCTTTTGCTAACTCGGCCACCGATTGACGGACGCTTGCTATCTCTTTCAAATGTTCATCCGCTTCTACACGGTACTCCCGCACCTGCTGCTCCAGACTCTCGCGATCCCGTTTGGTATCGGAGAGGTTACGTAGACACCCTTCATAGTTCTTGAGCGTGTTCTCAAGGCTATGCCGCACACATTCACTATCCTCTCGCAGTTTGTGCATCTTCCTCTGAGCAAATAGCCGTTCATCCACGAGCCGCTCCGCCTTAGCTTGTGCCATTAGACGCTCGTTTTCAAACTCTTTCTTCGCCTTAATAAGATCACGGAGAAAGTTTTCCTGTCCCAATGTACTGCTTGTGTTTTTATCCACTAGCCCATTAAGACGCACCACCTGCTGGCGCAACTCCTGTATTTGTTCCCGCGTTTCCTTTTCACGAGCATGCGCGCTGTCAGCAAGTGACCAGGCCTTTTCTATTTCCCTCCTCAGGGCCTCAATCACGTCCTCATCTTGCCGAGCGAGTTTCAGCGCACTTTCAACGTTCGCCGCATGTGTAATCAAGTCATGATCTAATTCCTTTATCTTTGCCATCAACCGCTTCTCCCCATCGTGACTTTTACGGAGGAGGCGGTGGATCTTCTCATATTCCTCACGCAGTGGTCGCAAATGTGGCTCCATCGCTAGTTCCTTTTGCAACTCCATGTAGTGGTGCTCAATTGCATCGATGGAGACATGGCCGACATGCTCTAATTCTACAGTGAGATACGAGGGATTTTCTTTTGATTCGCCCTCGTTCTCGGTACTCATGGCGTGGTGTGAGGTGGCAAATTAGACAAAGCAGTAGAAATGGCCGTGCGCCAATTCCAGGTATCCACTAGAGGGAACTAATATGACACTTAGTTAACAACGTT
>36729623_1
CTTCATTCAGTGGAGGAAGTGTCGAGGTTGTTATGGCGTTGTTATACAAGGCACCGCAACCGCGATGTTGGGCGTTAATAACATCCAGCACCGAAAGACGCCCAGCGGTGAAATGATCGCCAATTTCAACTTCCGTGGCAGTTTTGAGGCGGCGTCGTACCGCCTTTTTTCGGGAATTAAAGCCATAAAAACATTCCCCTGACGACCTTCGGAGGGTCCGTTTCCAGTCTGTGGGTCCTAAAACTCTATCTCTCTCCCTTTGACCCAAGGCATTAATACGTGAATGAAACGCCATACAGTGACGTCTTACCCTTGGTAACGTGCTGACAGGTTGGTTCTTTGACGTGCAAGGAACCTGGCTTCCCAGCGGTTCAAGTCGCAGATCGTGAACGTGGTTCATACGGGCCAGTTCTTCATCGTGAAATGCATTTCGTGTGGCGATGGGCCTCAGAGCTCGCACCGCCATTTTTTTTTTTTCGCTTTACTTTCACTACGCTTCCACTGTTGTTTTTGTCTTCTTTTTTTTGGGGGGGGAGGGGGGAATATCCTGGGCAAACAATGGTAATCGACTGAAACACCACAGGAATAAGGGGGGAAAAAAACTAATCTATACGGAGTTTTTTTGTCTCCCGAACAGGCAGAAAACGAAATGAAAGAGAAATTATTCGTGCGTTCGTCTGGGAACGAGGACAGCACAAATCACCCATCGCGTGACACAAGCCAGCAGTGTCGTCAGCAGCGGCAGCAACAAAATGCGCTGAGAGTAGTGTGAAGTATTATTTCCTTTAGTATGTGTATTGATTAACCTTCTGTCCTTCCTCTGTCAGGACTAGAAGTACCCGTTCCCTCCTTCGACTACCCTATCCCTCAGCTCTCATCCCTTTTTACTTCATCTCCTATCATCGTTCAAAATTAAAACAATGAAAGCAAGGAAAATAAACAACACAACCACAATGCGGGCGATACGCCTTTCCTGAAATTTGGCTTCAAACAGCCATTGAAGTACACTGCTGCTGCTACTATTTACCTTCAAGGAGTAAACGGGGGGCATCTCCGTACACCCACCGGTGCTTGTCTTGTGCGTACTCCAGTTCGTCCGACAGGGATTTAAAAACTTTGTTGTAATCTACCGGTTGTTGAGGCCCTCCACCACTCATTGAATTCATCATCATAGCGTTCTCGTCTGGGATGCCCCCTTCTCCGAGTAAAAGCTGAAGGACGCTGTTGGAGCCAAACATAATCAGAAAGTACATGCTGAGTGACGTCACGTAATTACAGTCGAGGTCGTCAATCTCCACGCCACGCTGCATCATCCCTCGGAACCTAGATGCAAGCACGAATGGAAACTTGGCCACGACAAAGCCAGAGAAAAAGTAGGAGACGAGCATCATCATTCCCATGCTTGGAAGCATCGACAACACATTCCCTTTCATCATATCGCCCAGAACGGTAGGGTCATTCATGATCTCCATAGGGTTTACCTCAATCTTTTTTTTCAAGGGCCCCTCACGCAATGCCTTTACGCGTTGCTGGAAAGCCTCCGACGGTAGTTTTCTTCCCTCCGAGAGAAGGTGCCGTGCGCAGTTGACCGTATTTGCGCAGCACATGGTCTCCATCTTGGGAGACGCGCTGGTCTTCATCAGAATAGAGGCGTAATGCTTTAGGATTCCAACAAAAATAACCAACGCAATAAGGGGGAACAGAACCCAGTCACGGATGCTGGGGTCCAAAAGAATGTTCTGCGTCATTGCGTGTAATCTCCTTACCCCTACCAACAGTTTTACTTATATCCCCTCAAATAGTGTAAAGAAATAATACATACACAAACAAGAAATGAAAGGAAAGGAAAACATATATATACATATATATATATATATATATTCACTTTACGTTTTGAATTCCTGCGGCACAGGCGCCAAACAGCATCAGTTATACAGCACAAGAGAACATTATTGAATAAACGAGCGGGGGAAAAGAAAAAAAAGAAGGGCCAGCAAGGTGAAAACACATAAAGGAACAGACTTATGGTTCACTGGCATATTCTTTAACGGTGCCATTCTTTTTTTTCCCCTCCAGCTGCTTTTAGAAGGGGGAGGAGTGTATAGTTACCAGGAAAATGAAACATGCTCTCCAGAGAATAAACGCAGTTGCGAGCAAATTAGTGCGTGCTATTTCTCTGGTGGAGGTATTTTGCCGTCGACATGCGACCGAAAAATGTCTTCGGTAAATTGAAGAATACGTTCGCAGTACTTGAGCGGAGGTATGGTTGATAGCGTATCCATCCTCCACAAAAATGACTTGAAGAGTTTTGCGAGTTTCTTTTTAAATGTATATGGTGTTAGAACATCAATGACACCAATGTAGTACACTTCTTGGTTGTACAAACTGAAAATCCCTTCCGAAAACTCACGTTCACCTCCGTACTTCATCGTCCACTCAGGCCTGTTTTCCATCGCACCCTCGGGAGGTCGGCAACGGGGATACGGCATGCGCATGCTCCGAAGCCGCTTCGTCGGGTTGGATATCCCCTTTTCCTCGTACGCTACGCCTATGAGAAGGGAGTAGTCCATCAACCCCACACTTGCAAGAAACTTACAATCGTCCCGAAGGGTGAGAAGAAGTTTCTCCCTTTGCTCCTTATCTAACCAAAAATAGCGTGTCAGGTCCTTATCCTTCTTCGTCGCAAGTTTGTTTTTATCAGTCGCTTTCGGCATTCCTTTCAGACCAGAGATGCCTGTCCCAGAAGGAAAATATTGCGTTGTGTCGGTGCCAGGTGTCGTACTTTGACCTGTGGTCGAATCGTATGGGTGCTGAAAAAGCTTTGCAAAGTGCTTGTATTTCCCGGGTTTTGGCCGGCGGCCCTTTAAATCCCATTTCTCATTTAGCGTGCGGCACGGCGCAAACACATCACCAAAGCAAAGTACGTAGCCTAATACTCCCCGAACCTCCACACGAAGAAGCATATAAAATCGCATCAACAGGGTATTAGAATGTTCATGAAAATGTTTCGCGTAACGCGGAAGCAAATGGAGCAGCACGTCTACTTCGACCTTTGCAATGATTTTACACAACAGGTGCTTGGATTTCGACTCGAGAAATAGCGCCATAGAGCGGCCCTCACTGAGCTCGAGGTCCTGTCGCTCATTCGGTAGATCCCACTCATCAGCAAATGTCTTCTTGTCAAAGCCGTCAAGTTTCCGCAAAAGGTAAAACACATCGGGGGCGTACTCGTACACATTCATGGGTTCCTTACCATTGCCATAAGGACACAGAACACTTAGCCATCGCCCATTACGGCATTCTTCTTCAGTGATCTGCTCTAACGCTACCATATTGTCTTCATAGTTGTTATCTTCCTGTTCTTTTTCTGCGTCCTCGGTGAGTTTTGAGCGCTCCTCGTGCTCCTCACCCGATGGCTTGCTCGCATACTTAAGGGCAGCGGCGACCTGCCGGCCAGTGAGTCCCTTGCCACTCGTAGCCGCACCACAAACCGCCTGGCATGAACCCATCCGTGCAGATCACCGGAAAGGGGTGAAAGCAAGCAAAAAATAAGGGGGCAAACAACGAAAAAGGGACGAAACCTATATGTATATATAGGGGGACAAACCTGTACCTTTATATACAACAATGCAAGCAAACGAGGATAAATTGGAAACTGGTTTTCTAGCTGCCTTCTGGGACCTTGCTTCCTTTATTTTGTAGTACTCATTCACAACAAAAACCCTCCTTTTGAAAAGAAAAAAAGAGACGGGGAATAAATTGGTAAATCCGGGGGGGGGGGAAATCATCATAGAGTTAAACAAAAACAACAGACGAGAGTGGACAAAAAAATGGGTAACTAGAGACTATATGCAACGGTAAATGTGGGTGGTTGTCTGACAACGCAAAACTTGCGTGACTTTAATCCCCTCCCCAAACTGTCTCATCATTTCAACCCACAGTCAGCAGGAAAAGCAAAAACAATATATGCCACCGACTTTATCAATTGCCCACAACCGCAACATTCAAAACTGGCGGTAACCATGACCAGACGGCTGGAAACTTCAACAAATATAAAGAACCAATCGTGAGGGTGAAGCTAACGGCTCAGCTTACGCAACACTGAGTACCTTGCACATATGCGAAAAGGCAAGAAAAGATATCTGAAAAACTCATGTGAAGGCTCCGGCTCAACTCATTGGAACAATTTAGTGAACTCCTTCTAACGCTCGATACGTTTTTTTCCCGGTCCAACCACCAACAGCAGAAGTGCCACCGTCACCACCATATGGGGAAAGAAAAATCAGTAAAATCAACAGTCGAGTCCATAAAGAAGAGATAGATGTAGCACCCGGGTAAAAGATCAATAACTGATAGCACACACACAAGAGGGGGGAAAGAAAAAAAAAGGAAAAAGAAGAAGCGGAAAAAATTTGGACGTGGTGAAATGAGCCCGAAGACAAAGTAAAAAATCCTGTGCGGTCCGCGTAGGTTGCAATAAAGGTGAAGGAAAGAAAATATTTACCGTAAATAGACTGCACTGCACCGAAAGCGCGTCAAACAAGATTAGTAAAACGACATCCGAATTGAAAAATATGCGGTTCCACGCCCACAACAAAAACAGAAAGACACGCCAGGTATGTGACATACCCCCTCGCGGCTATGGATTCCGGCGCGGGCAAAGGGAAACAACAATCCGAAAAAAAAAAAGGCAATGCATATCAGACTCACTTGCACCGTTTTTCAACGCTCAATCGGTACCTCAAGAAGAGATAACGAAAAGGCAGAGATTTTTATTTTTTATTTTTGCAAAAGTGCGCTAAAGAGAAGGGGAACCTTACAGGCGCAGAAGGAGCCGCCACCAGGTTTGTCCGATGTACTCTAACGCATCAGTAGCCCCCCTGGTCCCCAAATCGCCTCTGAATGTCGCCGTTGAACGGGTTCTCAGTAGGTAAGATACCGAGGTCTTGCATTTTCGCAAATACGCGAGCCCCCATAAGCGCTGTGGCGATTTGAGAAGG
>36308455_1
AGAAGCAAAAGCAGTCGACACCGGGAACACACTTAAAGGGGCCGGACGGTGGGCGACGACGTGCAGCACAGCAAACGCTGGAACGTCGATCGCAGGCGATTTTTTGTGCCTCTGTAACGGCGCCGACGGAGGAAACAACAATTGTCCAGGAGGCTATACACAGGCCGACTGGAGTGCAGGCGTGTCGCAAACAGCAACCAAGTGGGCGGCGCTCACAGCGACCTGACAGACACAGGAAAAGCCCGAGGTCACACCAGAAAATATAGCAGCAGCCATCCATGCCTTTGCGTCAACGCTGCAGCGGAAGACAAACGGTGCACAAACCAAAGTAAGGTTGGGTGAAAGCAGCGACCACAACTGTGACGGCACTTCCAGCAAGCTTTGCATAGATTACAGCAATCACTTTGTGAAGGCAACGGGAGCCGGCATCAAGGGAATCACATGGGTCAAGCACCTTTATACAGCAAGCAGTAAATTGAAAGAACAGGCAGAGGCAGCCCAGCGGGCGGCGACGATAGGCCAGCAGATCGCATCATTAGAGACCCAAGCCGACCTTGTCTACAGGCTAGCCAGCCAAAATCTCTTACAAAAAGCAGCGCCGGCGGTCATTAGACAACAGAAATCGACCACAAGTTACGGAGAAAACAATAAGAACAACCAGTGTCCCATGAAAAACTCCACCGCTGCAGACTGCCCACCAGACCTCTGCAACTACAACACGCAAACACAGGAATGCAAACCTAAGCCTGGAAAAGAAAACTCAGCAGCAGGAACAGGAGATGGAGGAGCAGGAACAGATAAGTGTGGTGCGGCCAAAACCTCTGAGGAATGCGCCAAAGTGAAAGGCGATATTCCGCCAGGAAAGAAAGCTGTTTGTGGATAGATATCAGGCAAGTGCACGGATTCCAACTTTCTCGTAAAAAAGAAATTGGCTCTGATGGCTGCCTCCTTTGTGAATTTTGTAGCATTTAAGCCTTCTAATTTTTGACCCTTTACATTATTTTTGCTAAATTTTATTAAGTTCATTAAATTTCTAAAAATTGATATATTTTAACACTTTTGTAAAACCTTTCAGAAATGTGAAAACACAAAAATATAAAATTTTTGTATGACCGTGGTCTGTGGGTGTAAGTAGTAAGACAATAAAATATTAAATGTGAGTGCTATTCTTATTAGTTATGGTTATAATCTTAATAATAATGATAATAATAATAATAATAATGATAAGAGAGTGTTGTCAGTGTGTATATACTAATATTATAATGGGAGAGGTGATGAAGATGGAATGGAAAGGTTAAATAGAAGCAAGTAAGTTAGTTGCGAAGGTGCAAAGCTGCGACAAGAGTAAGTAAGGAATGTGAACAGTAGCTGAATGAAGAAGACAGAGGGAGAGAAGATGGTACAGGTGCAGCTTCGAGCATAATGTAATGATAGAAGTAATTAAACACAAGGAAATGGTTGAAAGGAAGATGCGGGGAAGACAGGACCGGGTGTTCAAGACAAATAGGGTGGGAATGTTGTTCAAAGAATCACTTATATTACTCCACACAGACACGGTGATGCTGGTTCTATGGCTTTAACGAATATCTAGGTAGCTGTCATAGGAATGTAATAAAAGTCTTAGCATCTACGAACCCAATAGTACAACTAAATAAAATATTTTTTACAACACTCCATAGAGGATAAATGTGAATAATGCAAGGAATTATGGCACACATGTAGAGTGCGGTCTAAGCTAAAGCTACAGCTACAGCTATATACTAAAACCAAATCCGTAGATGCATGCTTAAACAAAAGATGTATTTTCTGAGAATTCACCCTTCATAAGTCACACAGTAATAGTATAAAGAAATTGATTATTTATGTAAACACTTATTCCTTAAATAAATACAATAATGTTACAACTGAACATATTTATTGAACTTTTCTAATTTTTCCTATAATCACCTCAAATTGTAAAAGTATAGTAAGTCATGGAATTCGGTCTCTTGAGAGTTTTACTATTCCTGTTGATATAACATTTAGTATGTATAAGCGCTGTGTTCCTTTAAAATGATGAATAAAATAATATAACACATATAACAAATAATGAGGCTAAGAAACCCAAAGTCTTTGTGGTTGTAGTTCAAACGCAAGAAACTCAAGGACGGCGTAGGCTCATATTGACATTATTACAATTGCAATAGGATGTTTGTATAGCCATGTTAAAAGGCCTATATGGGTTATGGAAGTTTTAGAAAAACAGAATGCAAGTGATAAAGATATTGTAATAACTATTTGAATGGGTCTGATATTATTGTTAGTGATGGAAATAAGTATAAAAATGCTGTGGAATATTTTATACAGAATACTGCAGAAAGTGAAGATAGAATATTAACGAAGAAGATATAGTAAAAGAGCATGTACAGAGATTTTATTGGTTCTTTAATATCGGTTAGAGAAAAGAAAAGTACAAAGAAATTACCTCGTTCAATGAAATCATCTCCTAGTGGAAAACCTTATCTTAGTGGTGGTGGTTTTATAGCCAGAGTTTGGGTATTTATAAGTTTGATAAATAGTTTAATGGGATGCTTGAAATGAGTGATGAATGATGTTCAGGGCAGAATATTTACAAACCGTTTCTAAATTGGAGTGTGACACAAGAAGAAGCTGTTGGACAGAGATTTGTTTTGAAGAGAGGAATGATTGGATTGGATTATGAAGAGCTGTTCTTTTTTTATTCCAAGCAGTGGGGTGATTGGAGAAGCCCCATTCATTCATTTCAATGGAAACCGATTGCGCAAGAGAGAAGGTAAAATTGATTGTGAAAAATCGTACCTAACATAAAGAGTTAGAAAGAAGAAAATTTAGTACGAAATATTTGGGTAGAATTCAAACCCATGCACTAGATGGGAAGAAAATGACATTGGAATATGAAAGTATTTGTGGTAAATCGCTTAAAGAAGGGATGTTATTTAAAGCACAAAAATTGTAACAGTAGATGTAGCATGCACATCATATTTGCGGAAGCATATACAGCAGACACTGGCCAGCATACCAGCCACGAAGGATATAACCCTAACACGATTTAGTGCTGCGAACCGCTTGCACAACAACCCAAACAGCAAATACCAGAAAAATACAGTAGAACAAAGCACGGAGACATAGGAAAGGACCACATAAATACGAATACATCAAGGAAGAGACCGGTACAGCAGCAATTGCAAAAAAATCTCGGTGAAGCAACGCGGTACTGCCACCACAGACGAGTATCAGAGCAGCTCACACAACCCCCATCATGCCAATAACCTTAAAACTGCCCACTGCGAATAACGCACCGCCAATGCACGTAAAAACAGACCACAGAAACCTCAACTGAGTATACAACTTGTATTGTTCAAGCTAGTAAAGCAAAGCAAGAAGTCAGTGACATGATAAAAACAATCACCACCTTAGCATTGCTGGTAATAGGATCAGCGAGTGCGGCGGCACCGAACGACGGCGACAATGCAGCAACCATGGCACTGATCTGCCCAGCACTGCAACTCGCAGATGGCGACATGGCAATCGTCCCGGACACAACACCGACGCTACCAGACGTAACCGACCTCTACACACTAAACATGACCCTTGCATCCAACGAATGGCAAACCAAATTCACCGAGCAAGATTCAAACAACAAGTTCAAAGCAACAGAGATTCCCCAAGGCGAAAAGAGCGAAGACTGGAAAGCAAAATGGCAGACCTGGACCACTGCTGCGCTGAAACTCAAAGATTCCGCTGCTAAAGAAGACGTACTCAAGCGCTATAACCTACAAGACGCTAGCCCAGCGCAACTAGCGGCAATCAGACCAACTGTCGCTGCATATGTCGACGCCATTTTCGAGCTTTCCAAAGCCGCTGAAGCCAACAAAATAGACCGCCTGTCGGACGAACAGGTAAGAAGTAAAATACGAAAAGCAGTCTACGGAGGAAAACAAGCTATGACAATTCCATGGGAGGAGAAGAGATGCGCGGCGGGACACCTGCGGGCAAGCAAGCGGTGTGCGACGAGGCTGCGGGCACGCATAACCCAATAAAAACGATAGCGACCATTGTAGCCTGTATCTGTGGTACACGGAACACACTGACAAATAAACAGCCTTGTGGACCAAAGACGGGACAAGATGTCGCCTGGGAGGCCGGGAACATGCCACTCCAAGCCAAGTGGCCGCTGCTCAGGCAGGCGTGTCCAGTGAAATCAAACAACAAACTAACAGCAGCCGGAGTTGAAAACGCCATAAGCTCTGCTCTACAAGCGATCTATGCCGAAAACAACGATCTTTACGTCGGGAAGTACGACGCTGCCGGATGCGACGGCTCAACCGCCGGCGCCTGCATTAAATACCAAGGAAAAGCTACGTCAGGCACTCCGAAACTAGAAAAGGCGGAATGGCTCCCGGAACTGCAAGCAGTTGCGGCGGAGCTAAGACGGCGCGAAGCAGGCGACACAGCAACGATACAAAAAGCAACACAGATAGAGCAACTCAAAGCACTAACAGAAGCTGCAGCAGCCCACGTACACGCAATAATCACCCCGGCGAACCCGCCGACAGCTTCCGAACCGCGAACAACATCTGGATCCACAACGGTGGCAAGGGAGACCTGCAACAAACACCACGGCAAAAATGCTACTTGCCCAACAGATAAATGTACCTATGATGAAAAAGAAAATAAATGCAATCCAAAAGTAGAGGGATCAGAAGAACACAAAAACAGGAACAGGAGAAGGAGCTGCAGATAAGAAAGAGGAGAGATGTGCAGGAAAGCCGGAAAAAGAATGCAAAGATGGCTGCAAATGGGAGGGTGAAAGTTGCAAAGATTCTAGTCTCTTTGTAAATAAGAAACTTGCTCTGATGCCTTGTGTTTTTGTGAGTTCAGTAAAATTTTAAGGAATTTTGAGGATTTATGAAAGTTTCTATTTTGAAAGAGTCTGCTAAAAGTTGTTATATTTTGACATTTGTTGATTAAAATTTGCAAAT
>36361563_3
AAAGTTGCTGCTACGTCGTTCACGCCCCTTATTGACGTCGCTCAGAACCGTCCTGCTCCCACCAATAAAGATACGAAACCCACCTTTCAGTAATTCTCCCAGTGAACCCAACGCTTGCCCCACGCAACCCTCGTTAAGCAAAAAAAAAAACGATTATTACTATTCTTCTTTCTTGTCACTGTTCCTGACACACACAAAAAAAAGCAGAATTGAGCTTTAGAAAGCGACGTAGACACCGGCGGCCATCGTCCGGCATCCACTTGACATATCATCCTCGCACCAAATGCTCGTTTTCGCCCAAAGGACCCAACGAGAACAGCGAGTGACACTAGAATCGGGACAACACGGATGGACATCTTCCCCGCATCCACGAACCAAAAAAGGTTAATAAAAAAGGGAAAGGTCCCTATGAGAAGGGATATGTGTCACTTTATGCTCACATGTGTCAACACCGACTTATGCACATATTATATATATATATATATATTTCATTGCTAAAGCTCTTATTTTCCACCAAGAGGGGTGGTTTTCCAACGCGGTTCTCCAGTTAGGATATTAGGGCACGGTTCGGCCACCGAGAAAAGCTCGGTTAACGTAAACTTCTCGGTTAGGCTGAGGCACCTCGACGCACTCATTTGCGGCGACTGTTTGAATCCCTTTTCCCTCAGTTTATCACGTGTGGTTGAGAGGAGGCTGTAGATAGTTCCTGGTGTCTTGTTTAACAACATGGAAATGAAGCACTGTGTGGCGGCACCACCGGAGCCAGAGGCGCCTTCCACGAAGTCTCCAGCATTGGGCAAGTCAGCAGCTGCCTCGTCGTCTCCACAGGCGGAAAACATGAGTACATGGGCATTAACATCACCACCTGTACGGATGCGTTTCATTTCACCCACTGCAGAGCAGTCGTTGCTGCTGCAAATGAGACTGAACGGAAGGTCAAGGAGCGTCCCCGCGTGCGAACAGTCGAACACGGCTGTCAGACGGACTCCCCTTGGTAGTGTTGATATGATTTCGTGAAGCTCATTATCCAGTATGCAACCATTTTCTTCGTAGTCACAGGGCACAATGCATTGATCGAACTCCTCCTCTTTATCCTCCTCCGCACGCACCTGTGCACCGTAACCGGAATAGTGAAGAAAAAGGGCATCGCCAGGCTTCGCGTCCTTAACAAGCCATGCCATGTGCTGCAAGATGTTCGCTCGTGTGGGCTTGATGGCGTTAAACCTGGGGTCGTCGGTATCCATAAGGACGCACCTCTCAGTAATCGGAATGCCAATTTTTTCCATTGTGCCGGCCATCATCACCGCGTCAGCCTGACACCCCCGGAGCTCAGCTGGAGTTCCTTTATAATCAATGCCAATAAAAAGTGCACGGAAAGATCGTTGCTGCTTACTGGGTTTCTTCATAACCTCCGCTTCGACACTCTCTGCTTCCGCCATCGCTTTGTCGACACCACCTTTTGGAGGTCGGCGCTGAAGACCGAGAGTTACCAGAACGTATGGCACAGCGACTTGAAGGAGCTCCATCGCGATCGTGACATATATTGATGCGCCTCCTGTGACAACACCAAATATAATGCCAACGACGCACTGAACATAGCCAGCGACTTTTTCAGACGACATACCTCGAAGGCGCAGTCGGAAGTGATCAGTCCACACAACAAACCTACGATATATAAGTGGTGCAAAAAGGAAGATATTGAAATGGGGGAAAATACCGTATCAGTGGTAAAAAAAAAAAAATTGACATCCAGTAGATTGAGGTAGGGACGAATAGAAATTCAGGAGAAAATGGCCATTATCCGATTCCAAGATTCCTCCTTTACTAAATATCTTCTCAGCTCCCCTCCAGTTCTGGGGACGACACACCCACCGTAATGTAAGCAATGGATATAGGTTTCCAACCCTCATTGATTATCACTTTTTTCTTTCTGCAACTTCTTCCTTGACTCATGCTTCGCCAAAGCAATCCGCGTAACATGATCCCTTTCCCCTGCACTTCAAGGTTTCATGGCAATGGAACGTTGCTCGAATACCAATTCCTTTACATTTCGTATTTCGCCCCACCCGATGATGAATTGGGGGGGGGCTAACAACCTTACGTTGAAAAAAATAAAAATAAAAACGCCAGTCACTGGTGCTATGTTAGCTCCACTACGTAGATTTCCCATCTGTGGAAGGGAATGCATCGCTAAAGAAAATTAAGAAAAAAAAATACCCCTGCGAACTATGCAGCACCCGCGAAAAATTTCTTACACGTCTGGGCACAACTGGCGGGCGCTTTACCTTGTTCACACAAACACATTCACAAGCCATTTCGCTGGCACTGCAATGGTTTATGTTACGCAATTGGCGCTTAATGCACGAGCCAGAGCAGTTGCACATTCATTTGCAACAAAAAAATATGAAACATTATTCAGTCAGCATAGCATCATTTTACATTAAACATATCACCTTAATCTATCAAGAGAGATAAAGAAAAGTATACAAATCTATGCGCAAGTGCGTACGGTGAAGGGCAGCAACCAAAACCGTGGCACCAAGTGTACGAAAAGTCCCCATCTGCTGCTGAGGCGAACAAATATGTAGTAGCCTTCGCTATACCAAGTGCATACCCATGTATAGAGACATGCAAACACAATAAAGGACTAGTTAATATCGCTCCTATCGTCAGATGCGTCAACACGTTTTTGCACCAGTGTCAGGGGAATAAACTAATTATACTCCAGTGGGAATTCACATTTTGGTTAGGAGGATAGTTGTAGACGTCGATACCAACAAGTTAACTAAAATACAATGTCTGGACTAGGGTCACTAGTGGGTGCACCGTTAGACGTGCTGCAACAACCTTCACAGGCACAGTATGGAGTGACCGACAAGGTACCGACGGATCGCCTAATGAGAAACCAAACAGTATTGGCATCAACGAAGGTAAATAAAAATATTCATGATTTATTATAAAAGTCGTTGTATCCCCATTGGCAGTGACCCATTTGCATCAATCGATATTGAAAAACCGCGCCCGTCATCCCCTATATACCGTCATTGCATCGGTAAAACCTCGAAGCCAACTGTGTACACAGGTTACTGTGGAACTTGTTGAGGTGGACCTCCTGCAACGAAAACGCTTTACCATGCAACCAAGACGGTGTGGGTCAGCAGTAACGGGGACACACGAAGGTAGATTACTGCCATAAGCGTCAGTAAGAAAACAACACCTAAACTGGTTATACGCGTAAACGAAATTTAATAAATCTAAGCAACGCAACTTCCACCGTTATCAACCGTACGTAGTGAGTATTGGTGTGCTTCCGCGAAAAATTGGGGAAAGTAATAATATATGCACAAATTACCGTTCAGTTAATGCAAAGACAAAAGCAACGAAGCAAAAGCAAAATAACCTGCCTCAACCTCTTTCTCAAATCGAGAGCGAATAGCTCATAGACTCATTCACACCAATTTCCCTCCCCCTTCACGTTTTCCGTGGAGTCCAAACGTTGAGAGATGAACTATAGTTACATTGGTTGTCCTGCTAACTGACTCTCTGAGAAGTTTTATTACCAACTTACCTGCGTGACTTACCAATATTTTGATATATGACTTTTTTTTTTTTTTGAAAAGTAAAGAATGATATATAAAAGCTTTTCGCACACAAATTTAGATGAACTACGCTTCAAAATACCACCCCAAATGGTTAAAGAGGTCTTAGTTGGTACGCAGCGGGAAGGGGAATGTAGACACTCAAATCTTTTGAGTTTCTCTCTCCCCACTTTGTCGAAACGAAAACTCCTTACAATTGTTGCTGTTATTATCATTGCGGGACTAACGTTGCTTCACCTTATTGTAAAAAACCCTAGACATGCTTAACACCGCTCGCCTTCCCGTCGTTTCGCATTTTTTCGAGTTTAGATAGCGGTGCGTGTCCGTATGAACCACCAGTTCTGCAATTTTTTAAAATGTGTGAGTCACATATCTACTTTTCATCTGCTGTTTTCATTTTTAGGATAGCGGCTGCGTTACGCTGTTTCGGAGTGCTGTTGCATAACAGACTCCTTCTATTCAAATGCAAGGCAATCCCACATCAGATAATATGTGTAGGATGTTAATTCACCCAGCCCAATATCCTTCATTGATTCAAAAGGGCCCAACGAGAAATTTGAACCTTTTGAGAAACATGTAACGAAACGTGGATCCCCATATGCAACGACCGATAAGTATTGTATCGAAAGTGGCATAGAAAATAAAACATAGGATCCACGTCGGTGCAGCAACACCGCACACCGCAGTTTTACGGAGCAAAATAAGATACGTCAACCGCAGGTGCCATATTTTTTTTTTTAATAAATAAAGCCATCGCGAGAGTTTCCGAATATTGTTTACCGATACAGTGGCCCCGAGACAACATAGTCATCTAGGCTGCGAACATTAAAAAAAAAAAAAGTAACGTAAGGCACCTCAAAGAATATACTGCGTATGAAAATGCGTACGAATGAGCGTCCTCAAACAAAGCGTCCTCAAACAAAGCGGCCAAACCGTTATAATATTTCAAACGCAAACAAACCTTCAGCTCCACCCCAGAACCTTGACGGCGGACGCACTAGAAAGCGCAATGGTATTTTGCGATTTGACCAAATAGTCGCCGAGTTTCACGAACCAACGAATTTCCCAATCCTGTTTACAATTTTTTAAAAAGGGGCACATCCAGACACGATATGATAAAAGGGTCCGTTGCCACTCACTACAGCCCAAGCCATTCACAATTTCTTAAATTCCACACCGTCCACCACCGCAGTGCTACCAACGTATTCCTCCCTCCTCGGTGCCATAGCTCACACATTCGTGGAAAACAAGCTGACACCCGGTCACTCCGCTGGCGGCGGACGCTGGGGCGAAATGCCTCCATCTCTTTACTTTAAGTGGCATTGCCCCCTTGAGGAGTTCGACATACGAAACGAACCGCACCTACCCACTGGTTTTATGAAGCGCGTCCGCGACACTGCC
>36866167_2
CGCGTTCCCTGGTGGCTGTGTAGTGACCGCCAGTCTTGTGAATCGTGTGCATGATGATGGTACCCATAACATAGAGGCGACGGAAACCGTTGAAATTGCCCCCGATAACCTGCAAGTGTTCTTTCCGGAGCTCATCCCCGCCTCCGCCCTACAAGACCCTGAATTCGCGGAAGGAGAAGGTCCTACATTGCTCATTGAAGTGACGATTCAAACGGGTGTTAACGTAACTTTCGAAAGGGTGAATCAAACAGTGACCTCGGTGTGGTCAAGAATATCGAGTTCCGTGAGCAAACTGGTTGAGCGGGCGGCCCATGCCCTTGGTGAGACGCGGGAGGAATATGGTGTGTGTGAGGCAGCGCAGGGGCATCGCAAGTTACCCTGGGAAGATGTGCCAAAGGGATGGGAAGAAAAGGAGGATGAGTGGCGGCACCTTGTTACAAAGCTTATAGTTGAGGATGAAGGAACGTTTCGATACGGGCCAAACAGAGGGTTTTCCAAGGACGAACAAGCGCTGCTGGTTCAGTGCGGTCTCAACCAACGCTCCATCGCAGATGCCCGTGCCATCTTTGATTACAACCGTGATGTGCATGAAGGGCTTCTGGCTGTTCCGGAAATTCGACAACAGCGCTACAACCTCGTTCCGGGAAAGTTGAAAGATGAAGTTTTTTGGGCAAATTATTTTTGGAAGGTAGCTGTTCTCGGCTACTGCACCAATGACGAGCAGGTTCGACTCCTTCTCACAGTGCTAAACGCACCTCCAGCAGTTCAACCGCGCGATATATCTTCCATCCGTTTGGTTGACGAGGAAACCGTTCTATTCCACGTAAGTGACGCACAAGAGGCAGCTGACATGCTCGTTGAATATCTCACTGATGATGCACCAGACGGTGACATGTTGCTTGAGGCGGCGGCTGAAGCATGCGAGGGGCATGCAAGACAATTGGAAGGCTACTTTAAGCGAACTGACCTGTCGGAGTCGACGCTCAAAGTTATAGGTGTTTTGTTGAAGCGATTACGGGACCGGCTCACAGCCTACAGGGAGCGAAATGTCAACCGAGGCCTACTGGGGGAAAATGGTGTTATGTTGCCCACCCGTGACTTGAGCAGGGAAAATTATGACTGCCAGGTGTCGGTAAAAAGTATTCAGCCTCACGAAGAACATCTGGTAGCGCGGGCAAGCAGCCCCCTCAAGCAACCGCACAAGGAGGGTGAGGCCGACAAGCCCGAAGACATAGCTTCTTCCTCCATAGTTGAGTCGGTGGTTAAGGAGGCAGAAAGAATCGGTCATACTTTGGGTGTCAAGCAAACGGGTGCAACCATTGGTAACCAAAGTGGCGCCCGCGTAACCTCGGGACTGGAGTTTCCGAAAATGCCGTGGGAGGAGGAAGACGAGGTCGACGAGTGAAGCATGCGTGACGCATGCCGGCTTGTGGACGCTGATTGATGGACCTAACGGTGGGAAGACGGGGTCATCTTTACGTGTACCCGTTTATTCTTTTTTGCTTCCACAATGCTTGCATTCCATGGGTCTTTAGCGTGCCAATTTCTGCAAACCACTCAACAATATTTCCCAACGAGTGCTACGTATCATTCGTTTCGAATATGTTGGGTACGTCCAAAAGTATTCCCCCCTAGTTCTCCTATCCCCCACCCCACCCCGCGACTCTCAACTTGATCATCACCGCAATTGTTAACACGTAGATCGTCCCACAGGTATTGGTTGTGGTGATGGTGCTGGGAGAGTTGCAGCGAAGGAAGATGCAGAGAAACCTGCTCCGTCAAAAAGAAACAGGACTGATAGTTTGTGGCGAGTGTCCCTTGATCGTCTGTATCGCACTTAACACCATGCGCTCACGCTGCTCATTGCCCCTTTTCCAACACTTCCTTTGTTTCAATATAACTCAATTTCGCACGTGTGTGGTGGTAGAAGAATGCGACGCCTGGGCGTGTTTTGCCGTGGGCAGCGGAACTCTCCATTGCTTACGCGCGGCATCGCTACAGGTGGGCGCGTGACTAATGAGGACCGGCGCTGGTGGCTTGTACACCTTGAATGTGCGCCCGATGTAACGCCTGGCACCTTCATCGCATGGCTTGACTGCTGTGGAACTCATACGTGCAAGAAGCTAATCGAGCGAAATATATGGACCATTGAGCAGGTCGCCGCACTAGACTCTGATCAGGTCGATGAACTGAAGTATAGAGAAGGTTGCCTCAAAATGGATGTGGTGTGGGAGCACGCCCGTACAATTATTACACCGCTCCGACAACGCGAGGTTACTGGAGGTGTGGAATCGGAATTGCAGGGCCGAATCATGGAACTGCGCAAGAAGCGGGAGCTGGAGCGACGGCGAGAGGAGATTCTGAAGGAGCGTGCAAACGTCTCAGAGCAACGGGAAGAGACACTCAGGAAGTTGCGCGAGGCGATCGCAGCGAAGAAGGCTGCTATGCTTCAGAAAAAGCAGGCGGCGTCGGAGGCATATGGTGGAAGTAGCGACGGTGGCGCCAGGAAAGAGGGGGCTGAAGAGTAACCACCCTGCTGCGCATGTTTGGAGTTTGTGAATGGCTGTAAATTGTTATCTGTCGAAAGAGTACGCGTCTGGGTGTATCCTAATACACTTTCACAGTTTACAGCTGTGTGGAGTGGAGTGACCAGAAGAAGACTTTGCAAGAATAATGATGAGATGAGTGGAGGTGGGGTGTGGCGTCGATGCCTACCCCGGGGCAAACGTGTGACTCAATAATCGTATTAACTGCGTGCTATCATCATACGAGAGTTTACCATTTGACTAGAAGTGTGGGAGTTGGCGATTCCGCCGATGCTTTGGTACTACAGCAGGACTTGCATGATAAAATGTCCTTGAATCTGACGAAGCTAATGAACTATGTGAGGAATGACTATCACACCAAAGAAAACTAAGGCTGCGGGACACCGTAGGGGATTCAAGCGTTTCTTTTTAAATAACAATCTGAGATTTTGCCTCGCGCCGCTTCCCTTCTATCCATGTGTCTGACACGTAACGGACCCTGTGGTGGATTTTTACTGTAATGCTTTAGTTCTTTTATTCTGTGGGCGGGTTCTATTGAGCGTTAGCATTTATGAAACACTTCGTTTGTCGGGTGTGAACAAATGGTTCAGCGTCGAAAGCGGGCTGCTTCGATATCTGACAGGCAAGGAGGGGAGAAGATGCTCGGCCCTCCGTTGGTTACATGGGATGTTGTTGCAGCAGTTTGGTGTTTAAAAATATATGTTGCAGTCTCAAAATAACAAGGACATACGCACATATATGTATATTTATACGCAGCTACTTCACTTGTTTTGATCTATAGGTAGTTGGAAAAGATGGCAAAGTGGGAATTAAAGCTGGTGAGTTTGCTCGAGCAGCACTCGCTTGGGCACCTCGCCGGGAAGTTCATGGATTCCGGTATTACTTGTGAAGAGTTCGTAGCCCTGCAGCACGAGCAGTACGGTGCGTATGGTGTTAGTAGCGATGAGGATACGGTGAATTTGTATCACGCCATAAAGAAGCTGCGCGGGGAGCCGGCTGTCGGTTCGGACTCGTTACAATCGGAGGAAGAGTCGCTTCTTGTGCCGCCCATATTACCCAGCACCTCGCTTCCGCCTCCGATGGAAGCAGCAACGGCGACAGGCGCGGTTGGCGACTCAGATGATATTCTAGACGAGAAAGTGAAGGAGCGTCAGTACACAACACGTGGCACCACGCTTCTGATGCGAACAGATGACAGCCGGGAGGTTAAACGGCGTAAAAGCCGCATCGTGGTTGCTGTGCGCAAGCGGCCCATCAGCCAGTGCGAGCAGCAGCGCGGATTCACGGACGTCATGACGACAAACGACTGTGATGAGCTCGTGCTCGCGGAGACGCGGCAAAAAGTTGACCTCACGCGGTATACCCATGCACATCGGTTCTTCTTTGATGAGGTGTTCGCCGAAACGGCGAGCAATACTGACGTATACAAACGCACGGCGGCAGCGCTTATTGACACGGTCTTCGAGGGTGGGTACGCAACGTGCTTTGCCTATGGGCAAACAGGTAGTGGAAAGACGCACACCATGCTCGGTACCGGTGGCGAGCCTGGCATCTATGCTCTTGCAGCAAAGGAAATGTTGGCCCGTCTTGATCCCACGAAGCAGATGTTCGTGTCTTTCTACGAAATATACAGCGGGAAGTTGTATGACTTGCTTAACGGCCGGCAGCCACTGCGATGTCTGGAAGACGGGAAGCAAAACGTCAACATTTGCGGACTCACGGAACACCCGCAGAGCAACGTGAAGAGCATCATGCGCCTCATTGAAGAGGGGACTCGTATCCGAAGTAGTGGGACCACAGGCGCCAACGATACCAGCTCCCGCTCGCACGCAATTCTTGAGGTGAAGTTGCGCAACCGGGGGGACAAGGAGCTCTTCGGTAAGTTTACTTTTATTGATCTCGCTGGGAGTGAGCGTGGGGCGGACACGATGGACTGCGACAGACAAACACGGATTGAGGGAGCGCAGATCAACAAGAGCCTTCTAGCGCTCAAAGAATGTATTCGGTCCCTTGACTTGAACCACAAACATGTGCCGTTTCGAGGCTCAAAGTTGACGGAGGTATTGCGCGATTCATTTGTCGGGAACTGCCGCACCGTGATGATCGGTGCTGTCTCACCGACGAGCAACAGCTGTGAACACACTCTCAATACGTTGCGGTACGCTGATCGCGTGAAGGAGTTAAAGAAAAGCCGTAGTGAAAGAAAGCCTCTAGAGGAAAATGAGCAATCTGAGTTCATTATGGAAAAGAAACAGACATCACCAGCTGCCCGTTTATCTTCGCATGGACGACTCTCCATTTCCCCGCAAGGTTCCTTGAACTTGGGATGTGTCTCTACTCATCAAAATACAAGCAACAAAGGCAATTCTGTCAATACAAGTTCCCCCAGCTTACCCAAGCGGCGTTCAGGTACCATGCGACCGAGTGGAATGTTGTGCGGGCGAAGCACCGAGC
>36382535_1
CAGATGACTAAAGAGAAATGAGTGTAGAAGTTGCTCCATGGTAATTTTTAAAAGTCTTTGGATTATTGATGGCAGAGGGGTAAAGCGAGAGAATGCGTAAAAGCAGAAAAGAAACACCAACAAAAGTGTTACTATCGCAATATAGAATATAAACTGTAGCTTTACCTAACCCTACACACTCGAAAAATTGGAGACGCTTTTTAGGTTTACGCAAGCACTTCTTCTTTTTTAGATTCAATTTGTAAAGGTTTCGAACATGAGCTTAAACATCAGAATCGGAATATTGTAAGTACGGTAATTTAGAAGGCTGCAATTGAGTCTATATCAGCAGGTAGAAAACACAGGAAAGTAGCCATTTCCCATATATGTTTCATTCCTTTTACATATTTTCGACTTTTTAAGTGTGAAACAAAGCGGTAGTATCAAAAGGAAATGGAGGTAGCAGAATCAGAGAGATTCTATTTTCACACCACGAGCAGTGTCAGAAGAGTTAAAAATACCAAAGCTGCCACAAAAGGATTGCTAAAAGGGAACCACAGCTAAAAGAGCACAAATCAAACAGAAATGATCGATCCCAATTTAGCAGTAACCTCGCAGCTACTATCGACTCTGATCTCGGCCACAAGAAAGGAACAGCAACGATGTTACAAGACAAAGAAGTAATCGTTACACAAGCCTTAGAGACAATAGCAGATCGCCTACTAACTTATCCTACTCTCAGAAAATAAATTGTAAAAGTATGTTGCTCGTATTCTACAAAAGCAGTGCTGCAGCAGGCATGATCCAACATTAGCATAACAAGCGAAAATAAACGACAGCACGGAAAAGGAAATCAGCGAATAGAAAGGTGTGCAACTAAGCACAAGTGACTTTATGGATATCAGCAGACTTGTAATATTTTGTAGAACGTGATAAATGCAGAAAAAACATAAAAGAAGCATAATCCAATAAACTTGCAGATAAAATAAAGTAGTATTTTCTAAATGGATTTAAGCTGCTGCGTAATCAGCTGGGGTAACTAGCTGTACTTTGTTCTACTTGCTTAATCCCAGCTACCTTCAGTTTCAACAGACCGCACGCGTAGCAAACAGCGCCAGAAAAAAGAGGCACGTACCAGAGTGTGCCCCGAAGACCTAGCTACTTTTGGAAACAAGAAGATGTCAAGAACAGACAGCCCTAGAAGCTAAACAACGAGGTGGTAGCAGGGACTGTTAAAGTATCGTCTTCCGGCAGTGAAACGCTGGCCTGCCACATTTTTAACACAGAAAAATGCCACTCTTTCAATCTTTATGCAACGAACAGAAGGACAAAAAATGAACAAGTTAGCAGTAGCCGCCACCATACTAATGCTTTTTTCCACACAGGCAGCAAGGGCCGCAGTGACTCCAAGCGTCAACGCTGCGCTTTTCGCTGAGCTCTGCGAGGTATTAAACTGGGCAGAAATCGGCGTAGAAGTGACAACAACCCAGACGGCCAACCTGGCAGACTACACTTCACTGCAACAACTGAACATGACTTTAGCACCTGCAACACGGAGGGACAAGTTCGACAAGACAAAAACAGAAAATCAGCAGCGCACAGCTGCGCTGGACCATAAGGACGACAAATTTGCGGCAGCACTTGTGGTCAGACTGGGAGGCGGCGGCGCTGGCAACCAAAGACCCTGCCCAGCGGGACAAGATACTAACCGCAGCCCACATCAAAGGCGGCGCACCAGAAGCGATAGCCAGGACAAAAGCTGTAGTGCAGCAACAAGCCTATGAGGCGTACCTCATAAAAAAAGAAATCGAAGATCTAAACCCAAAGCCTCAAACCGACATTCAACAGGTGATCCAAGACAAGATAAAGGAAGTAGTATACGGAAAGAAAGCAAAAGGAGCCAACACGGCGTTTCGGCCAGAACAGGCACCGCCGCCATTGGGCAACAACAGGCAAACCGTATGCACATCAACGAACTCCCAAAAAATAGGGACGGTCGTCGAAGTCCTTATCTGCCTGTGCACCAAGGCAACCAAAACCGGGGGAGACGCCGAAGCCTATCCGACAGCTGCGAACGGTGTTCTAACAACTTACGACAACATCTTCAAACTCTGCAAAAAAACGAAGAAAGACAAAATATCGGCAACCGACATCCACAGAAAGATCAGCATATTAAGAGGCTACTTCGTGCACCAAAGCGCCGCCGATTACTTTGGCCATTTTATTAACACGAGAAGCAACGGCGACGACACCAAGGGCGCGTGTGTTAAGTATGCTGATGCAACAGACACAGCACAAAACAAGGTTGATGAAATCGCCTGGGTCAAACACTTGGCAACGGCAGAAAACACATTAAGGAAAGCAGAAAAATATAACGAACAAGCCGGACCTTTACTGCAAGCTTTACATCAATGCAAGAAAACGGCTTTCAACTACGGGGCAGCGGTTTCGAGTTTGCCGGTAGAGATGCAGCGACCACAACCAGCGGACAAGGCCCAGGAAGCATCGACAGGCACTAGCGGCTGCGACAAGCACACCAGTAAAAATGCAACCGAATGCACAACTCTTGGCTGTGATCATGACGCTAAAAATAACAAATGCAAAAACAAAGAAGAAAAAACAAATACAGCAGGAACAGGAGCAGATAAAGCAGGAGCTACAGGGGGAGCAGCTACAACTGGATGCGCAAAGCACGGCACTGATAAGCCAAAGTGTGAAGGTGACAAAAGTTGTAAATAGGATGGAAGAAACTTGCAAAGATTCCAGCTTTCTTGTCAATAAGAAATTGGCTCTGAGTATTGCTGCTGCATTTATGGCATTGCTGTTTTAATTTTTTCCCCCTTATTTTTTTCTTGCTAAAATTTGATATATTTTAACACCTGAAAGTTTCCCGGAAATTTTTTTTGTTTGTAAAATTGTGATTGTGCTAATTTTTCTGATTGGCTAAAAAATTTTCTTCTTTTTTGTTGTTAATTTTTTTGAATTTGTAAGGTTAGGTATTTTTTAATGTTTTTAATGTTTTTGGTTTTTGTTAAAAGGTTTTAGGGTTACAAATTGTCAAGTTTGATTTTTTAAATTTTCTTTAATTTTTATTTTCACTTTTATTTTTTTCTTTTAAATTTTAAATTTTAAATTTTGAAAAAATTAAGTATTTTAGGGATTTTTGTAATTGATCCTCAAAGTTCTATTCAAAATGGAATAACAAAGGAAAGGAAGAAAGAAAATCTAAAAAGGGTTAGTGTTAGTATTTAATTTTTTTACTTTTTGTTTTTTTTTAGTAATGCACCGGCTATTTTTCTTTCTACGGCGTCCCTAACCCTTCTTTTTCCGGTAGACATCCTCGCTTAAATTTTTCTCATATTCATTTTCATCTGCATATCGTTACGCCTCCCCTAAACTTGCTTTCGTTAATGTCAGCCGCACGTTTCGAGGCGCGTTTGTTTTCAGCAACAACAAGCTGCGGCGTGGAGGATTAGCGGAAGCCAAAGCCAGCAGCCGTCTGCTACAATTACACAGCAAACTCTGCATGCACAAAAAATAACTGCAAATGGACAGGCACTGCCAAAAGCAACGGAGACTTCTGCAAACCTAAACCAGGATCAGAAAAAACAGCAGCAGGAACAGGAGAGAAACCAGAAGAGGGAACAACTGTAAAATGCTCTGAATATGCATCAAAAGACAAATGCGAAGGGTCAATTAAGGAAAGGAAAAACCTGTCTGTGAATGAAAAAGGGAAAAGATAGTAAAGATGACAAGGATACGGAAGAGTGCCGAAATGGTAGTTTTCTAGTCAATAAAAAATCGGATGTGATTACTGCTTCTTTTGTAAGTTTTGTGTCAATTTAGAATTTATGAAATTTATGAAAATATTTTCCATCTTGGGAAATTTTCTACCACTTACTAAAGTTTGATATATTTTAACACTTTTTGATGAAAATGTGAATATTGTTGAAAAACTCGAAAAAATAAAACTTCTACTAAAATTTGTATAATAGTGGACTACGGATGTAAAGTAGTATAGTGATAGGGTATTAAAAACTGAGTGCTATTTTTATTTTGTTTATTTTATTGATACTCGTTATGTGTATCATAGTAAGGATAATGATAATGATAGGAGTGTGTTGTGAGTGTGTGTATACGAATATTATAATAAGAGAAGTAATAACAACAACAACAACAACAATAATAATAATAATAATGATAAGAATGGTAATTATAATAATGATAGAAAAGTTGTAAGAAAGATATATAATAATATTATAAGCATGGTGATGCAAAGCAGAAGCTTAGGCAAAATAGATGCACTTAAAGCAACTGAAAACGTCCTACGGATGTAACTGAGTAAGTTTGACTGTGAGTCAGAAAGGCAGCGTGAGAGACAGGGATATGGAATATTCGAAGTTTCAAACACAAATATGACTATGGGCATCATTGTATACCAGAAGATTTTAGTAAGGGACAATGAGCGTGGTACATAGGGAAATGTGCGTTCCAAATGAATTCGCTGCGTAATCTGAAGCATAGGAAGTAGTAGAGAGGCGGCAAAGCAAAAAATAAGATTTTATCAAATACTCGACACCTCAACACAGCAAAGGGCCATCATTGAATGGATGGTAGAGTTACTTTCTGGGCTTGCGCACCTTCATTCACGTCGTGTTGTACATCGCGATATTAAAACAAGCAACATTTTTGTAACTGAGAAAAACCACTTAAAATTAGGCGACTTCGGTGTCTGCACGGTCCTCACAAGCGCCTCCATAGCAACAAATAGCATGGTTGGTACGCCTCTCTATTTCTCCCCTGAGGTGTGCGCCGGTGACGCCTATGATGTTCGCAGTGATGTATGGAGTCTCGGTGTTGTCTTCTATGAGATGTGTACGTTACGGCGCCCATTTGAAGCTGAACATTTACCGGGGTTGCTGCAGCAGGTGCTCACGCGGGACGTTGCACCCTTTGACACGGGGTTAGATACACGACTTGAGGAGATCGTTCTTCGTATGCTTCGGAAGGACCCGAAGGAG
>36827681_1
GTATATTGCAGAGCACGGATGTTGTCCAATAACTGGTGAGGCTCTTCACAAGGAGGATCTCATTGCAGTGCGCCGGACACCTCTGACAGGTGCAACTTTTGTGGCGGATGAAACTGTGCCTGCATTGCTCGCGAAGTTGCACTCGCAGTGGGATGCCATTATGCTTGAGCAGTTCGCACTGCGACAGCAATTGACACAAACACAACAAGAGCTGGCTCAGGCTCTTCACCAATACGAAGCGGCGTGCCGAGTAATTGCGACATTTCTCAGTGACGGCAAGGCGGAGGAGGACACTCGCGTGGTAGAACAAACTGAGTCAGGCGCAGGGGATGGTAGCAGCGAAGGAAACCGTGTGGATGAAGAAAGAATTGTCTTACCCGGTGAGGTTGTCCGGGAACTGGAGGAACACGACTCCGCGCAGCGGCAGAGGCGGAGGACCCGGTCGATGCCAACTACATTGGCGACGCTGCAGTGTGTGCAGGGCTTCACAGAGCGGAATTCTGTCCATTTGGGGAGAGGAGCATGCGGCGTCAGCCGTCTGGTGTGTGGCAATGTTTTTGTTGGTTTGGACAACGCAGCTATAATACGCTGCGACGTACGAGGTGGGCAGGTGCAGACCGCGGGTGTCGGTCACGAAGGAGCGGTTCGTCATGTTGTCGCCATGTCGGGGTCTTGCGGTGACGGTAATACCAGCAACGGCGCTCTCCGCGTAATATCTGGATCAGACGATGCATCGTTGCGTTTCTGGGCGTCTGAGGGAGAGGTATTGGTTTGTCAAGGCGTAGTGCGACACCATAAGGGAGGGATCGTTGGTCTCCGCAGTCTCACATCTGGCCGCTTGTTCCTATCCGCAAGTTCTACAGAGGTTGGGCTGGTCGATGCGGTTCGATTGGATTCTGTTGTGTGTGTCAACGGGGCAACAATGGGATCTTCGCGAATAATCAGTCTGGACGCACATCCGTACGGGGCACTGGCGGCAATAGGAGTGGAAGGAGCGGGCTTTTGCATATGGTCCACTGCTTACATGTGCGTGGACACCACCGTTTCGCTGAAGGGCAAGGGTGACGTGTGCAGTATTGCTTTTAACGGGGACTGCTTCACCCTAGCCACCGGTCTGCGCGATGGAAAGGCTCTGTTATGGGACCTCAGAAAACTGTCCACACCTTTCCGTGAAATATTGCCGGAAGCAACCGCGCTAAAGGGGTCAGCTCTCAGTGGTGCAGTCTGTACCGTTGCCTTCGATGACTACGGCAAGTATTTAGCCGTGGGCGGGTGCCACACCCGCCTGTACGACTGGGCGGCGCCATCTGAAGGTCAACAGGAGTTGTGTACGCTGAACACAGGCCCACAGTCGGTTGTTGGCATCCTTTGGGACGTTGATGCGCAAGGGCTTGTTAGCTGCACTGTAGATGGTGTGGTGAAGGAGTACAGATCAACATGATAAATTATTAAGCGGGTGGATGGGTGTAACTGTTAGCGAGGATCACTTGAGGGATGGTAGTGCAAGCCCACACTGTTGGTGCCCCCATCTCTGTGTACGCACTTTTCCGCTTGTCAGCACCAAGTAATCACTAATGTGAATGGGAAGGTACAAAAAAATAGTGTTACCGCTCGTGCCAGACACTCTTGATATGCATCTATGCGTAAGTGTTTTATATGCAAGGTTCTTCAATTTGCTCTGACTTTTTTCTGTTCGGCTATTATTCTTACACATCTCTGCCATTCTCCTAATCTGCTTGCTGACATCTGTGTTTTTTTTTTTAGGTGGTGTCTGCGCTGTTAGCCACCATCGAGGGATGAGTGAGTTCCCGTTGGTGTCACCTAACGTGGATTCTGATCGTCCCCCCTTAGGTGCGGCACCCCGTTTCTTCCTTGGAGAGTCGAACTTCAGTGTGTATGAAGAAATGGCCAGGCAATTGAAGGAAATGGGGTGGTGCGAAGTGCGGTCGAAAGGTCGGCTCCCGACGTGTGATGTTATTTTGGGAGATCGCTTCACAATTCCATACCCACTGCTTCGCTGCGAGTGCTTACCACCTACTTCACGTTACAGCGGCAGCAGGTGGCTAAATTATTTTCGAGGATCGCACCGGCTGACGTTAAAGGCATCCATGGCACGCCTGTTGCAGAAGGCTGACAGCACCTGTGGAGAGTGGATGCCGCGGTCATATGTTCTTGGTGGTGATCAAGAGCGACGGAAGGATGATAGAGAAGCATTCCTGGAGCACGCAGTGAGGGACCCCACTCAAGTGTGGATCATCAAACCGAGCAGTGGCTGCAAGGGAAAGGATATTGTGTTGACACGCAGCGTGGCGGAGCTTGAAGTTTTCATCTCGGAGTTGGACCCGAAGTGCCGCAGAATATACTTGGTACAGCAGTACGTTCAGCGTCCGCTGCTCTATCGAGGGAGGAAGTTTGACATGCGCGTTTGGGCGCTGCTGAAATCGCCGTACACAATATATGCCTTTACAAAGGGAAGTTGTCGCACTTCCAGTAGTCCGTATGACCCAGACGACATCGAAGACTATCTCGTTCACCTCACAAATCACTGCCTACAGGAAGATGCTCCGGAGTTTGGACAGTACGAGGAAGGCAACGAGTTATGGTTTGAGCAAGTCGGTGCTTACTTGCATGAAGTTTACCGAAAGCGAATCCTTGAGGACCGCATCCTGCCACAGATTGCTAGCATCATTATTCGTACACTGCTAGCCGCGCGGGCAGAGCTTCAAGTGCTGGAAAACGAACCCTATCAGTGCTTCCAGTTGTTTGGTTACGATGTCATCGTGGACGAGGGGTTAAGCGTAATGTTATTGGAGATAAACGGATCGCCGGGGGTCGCGAGCAAGTATTTGCAGCCACTAGTACGGGAGATAATTAAACTCGTCGATGGAGGCGAGGCGTTGAACGAGTGGAACGTTGATGCGGTTGGATTTGTAAAACTCTGGGCGGAGGGCGATGAATTGCCTATCGGGAGCACGTGAGGTAGATCCAAGGCCGTGGTTCGATCACCACAGCTGCACCTTTGGGTTCCAAAACAATCGCTTCCCTCTTGTCGTTTCCATTCTTCTTCCCCTAACATTTTTCCACTTATGCTGTTGTATGCGTATGTTTGTATTTATAGAGATAGATAGATGGCGGATATATTAAAAGCAGCGCTTTTGTGTCTCTTGTGCTCACCCTCATTGAGCGCGGGCGTACCTGATCCCTTCCCCCCGTCTCCCTTTCTTTTTAATAATAATAATTCCAATTACCTCTTCGTTTAGGTACACGGTATGTCTGGTGGTGTTAATCCCACTGTTCGCCTCAGCGCCACCGCTGGTGGAGGCACTGGCACCGCAGGCAACAATGAGCAGGCGTCACAGCCGAGTGATGCCTCAGTGTCCAAACCGCAACCGATAATGTCACGCGCCGCACGGAGACGTGCAAAGAAACCACCGGTTATTGTAACCCCTCAAATGCGGGAAGACGCACGGGAGAGGTTAAGGGAGCTACGGAAGTACCACCGGTTGCTGAAATCTAACGGAGCGCGCCGGAAGTTGGCGAAGCTTCGCGCACAGAAGCGCCAAAGGGATGTGAACCCCGTGGATGAGGTCTGCGCCCGTTTCGACACCGACTGTAGACCGCGAAAGAAGAGTCGGCGTGAGTAAAAGCAGAAGATGCGGTAGCAGCAGCGACAGAAGCTCGAGACAAAAGGTGGAGGCACCGAACTGCTGGCCGTAAGGAAGGCGCCTTGGGGGCAGCGAAAGGCGCAAAAGTAAAAAAACAAAGAGGGAGTGGGCATGAAATTGCTAGTGGTGGGGTTCTTTCCATACTAGTGGGCGGAGCTGCGGGCTATTTTTCTTTTGCATGGGGTCGTCAGTTCTGCGAAAAAAAAAATATCATCCTGAGGCGCTGCTACACGCACCCTCGCGTGAAGAACCCCAATATGTATTCGGTTAAAATCGCTTTAATTGATTTGTTGTTTCTAGTGCAGACTGCTGCACCGCGGCCCATACCCTTCCCTCCAAGGTTTCCTTTTCACCTGTTGTTTCTCGTATTGCAAATCTCCTCTCCACTTTGTTACTGGCTTGGGTAGGATCTACATATAGAGAGAACACGTGTGGGTATTGGTGTCTGCAGTGAGAAATGAATGAAGAACCACCTCAGATGGGGAAGTTATTGCTGGAAGCAGAGATCCCAGAGGAACTGTTGAAGGACAAAACACCACAGGAACAAAACATAATCATGCGCGGTCACCTAACGCAGCGCCGCTTCGAGCAGAACGAAACGCCTGTTGTTCGGGATGTGGTGCGGCAAAAGGTGAAGGAAGACGTACGACAGCTGGGGCTGAAAACATATCCTGCGCAACGACGAGCGCAGACGACTAACCAACTGAACGTCATGCGGGAGATGCACCAGGCCACGAAATTCAGAAATCCTACGGCAGCCCCATTGCCAATGCGGCTACCGCCACTTCTAGGAAAAATGCTGCGGCGGCAAAACAGTACGGGTGCGAAATCTACGCTGCTCGCACAGGATGGCGGTGCAAGTGCGGTGAACCCCGACGCTGAGGTTGAGAAGGATGGAAAGAGGTTGGCCTCGGCACAAGGGCAAGGTGACAGAGTTAATCCCTCTGCGAGTGGACGAAAATACTTTTTGTTGGAAGATTTTGATAGCACCGATTTTGAGCTTCATACGCCGGAAGAGTGGGTTGCGCTCGGCGAAGCATGTGGGGGTACGCCGGCGCGGTCGCGCTACTTCATCAAAACAACGAATGGGACGGAGTGGCGTCCATGTCGTGTCGTGGCGTACAATGAGTCCAGCTGTTGCTACCGCATCGTGTGGGAGTGCGATGGCTGTAGCAAGTGGACCACCAGGCTGAACATTATATTTGATGATGAAAGCGAGTTGAAGTGGCTTGAGCGTGTACGGCAAGCTGAGGCATATCGAGATGAAACAGAAGCAGCGCTTCGGAGTCGCCTGTACATAGAACAGCTCGACAAGAGCATTCTGGCTCCAATGGA
>36476881_1
GAAGACAATTCCATCAGCATTTAACATAGTCTTTGCAGCCTTTATCCTTGTTGAGCATCGTTGTGATCTACTGGCCAGCGGTGACGTTGAGGGTTCGGGGTGTGTTGTTGACCGCCTGCTGTTGGCTCTAGAGCAGGTACCCGGACTCCTTGACGCCTTCTCACGGCCGCTGCCTCTGAGGGGAAACGAACTGGCAAAACTGGTTCCACTTGAACCACCGCAAATAGGGCCTGCGCTTCTCGCCCTGCGTCAGTACCTCATGTTGCATCCTCAGGCTTCGAAGGATGATATGATTCATTGGTTAAGACAGGGAGGTTCCTCCTAACCTCTTGCAGCTTCGTGTGTGTGTGTGTTAAATAGTGGGCTGGGTGGCAAACACGAAAGTGAAGTAATCGTGTAATCTGCAGTTATCATTGGTCACCCTTTTAATTTTGTCGTTCCGTTCTTAATGAACGTATACATGCGCCTACATTTGCTTTTTCCCCATTTCTTTCTGTCAGACTCTTCTCCCATTCACACGTAGAAGTGCACACAACCGGTGCAAGGCTTTCATCTGGATTTTATTTATTTATTTTTAAAACGAAGTCGACACCCATCGTACTTACTTTGGTTCGTTACTCTTCTTCCTTTGGAAGAAACGAAAATGAATGTGGTAGCGCTCTCACCCTCCGCAGCCATGTGCATGGGCACTGGAAAAAAGCCGGGCCGCACACGAATCATCGACTGTTTCAGAAAGCAAGGGGAGGAGCTTTACGTCCTGTTTCTCGATGAAAAAGTTGCCGAGCTGCGCTTTTGGCGCGAGAAAAAAGGGGTCGTGGCTTTACACGGTGCAGGAAAGTACGTCACTCGTGTTGTGGACGCGGCATGTGACAGCCTCTACACGATTGTGTTTTTCCATCACGACAAGGGACGGCAACTTGGACTCGCAATGATGGAACACAGTGTGCCAAAGCCGACACACCTTGTTGGTTCTCCTAAGGATTATAGCGAAGACTTCGAGACTATTGTCGCGCCCTTGCTACCGGCTGATGATAAAGGTAAAAGATTTACCTCACAACTTCATATCCATCGATCGTGTCTCAAGCAGACGACATCTGGTCTTGTGGTTGTTGCGCTGCTGGCCACCCCCATGGGTGATATGCATGTGATAATTGGGTCCCTTGAAGGAAAACTATGGCGGCGCTTCAGGTTGGAAGAAGCATTCGGTATACCCAACTGCATATGCATTCAAAGCGAGCGTGTGGTATCGGTCGCGAGATGTTCCGTTGGGTCCCCCGCGAGCGTGACGAGCGCTGTGTCAGCGCCGACAGTTGAATTGGCGCTTTCGGTGTTCGATCAGACGTATATGGACGGTGACAGCAGCAATAAAAAAACTGTGCATGGCGGAGGTCCGCCGCGGTCTGCAGCTGCACCATTTTGTGTTACAATGCAGGAAATCATTTTTTCCCTGAACGATCGTGATGCAACACTTCACACGTGTTACCAGAGTCAGATCTTCCGTGTGCCAGAGGGCGAAGTCAGTGATTACGCCCATCCACGCTGCCAATTATATGTTGACAAGCAGCAGCTACGTTACGCTGCTTTTGTTTCCGTTGGTGGCCACAGCTACGTCACACACCTGCGTTGGTGGCCACAGCTACGTCACACACCTGCGGCGCTCCCCGCTGAATATGGATATGATGGCCAGCTGCACAAGGCTTAGCATTTCTGGCATTCCGCGTGGCGTGATGTGGTTAAGTTTACCACACCCAACAGGGCAAGAAAGTGGCAGCGTTGACTTAGTTGTTTTGCTTTCCCAGGATTACCGGCTGTACGCTTCCGAAATGTTTGGTGGTGCTTTTGCTGTATTTGCAGATGATAATCGAACCAATAACACAGTGCCGTTCTGCCTCCCTTCGAAATTGCGTGGTGATACTTCCCTCTACAGCGAAGGATTTGCGTGCGCAACACATCTCCTTCAGGTCTCAAACAGCGAATTCGTGTGCACTAATGGCATTCTAAGCGTGGGACTGAGGGTTACGGGTCTTTCCGTGGGTGAGGACATACCGCGTGACGTTTTTAGTTTTCTTTCCAGTGGTGAAGGAGGGCCTGAGCGACGCGCCGTTTCACTTGCTCGTTGCCTTCAGTTCATTGACGAACTTGCAGAGGAAGATGAGATAGGTGTCCTGCAGGCAGTGTTTCAAAAGTTGCTTCCAATGCTGCAGTGCGCAGGTTCCACGCAGAGTGAAGCGTTTTTGGTTCAGCGTGTGTTTCAGGGGATTTTGGCCGCAGCTCCACCCCAGGAGGTGGAGGACTGGAGGTTGCTGTGGAACGTTGCGTTGCTTGTTCAGAAGATGTTGGCGAAGCGCGGTCGTGACAATACGGTGGTTTATACCGACCACTTTTTCATCAGTCTTCTGGATTGCTATGCACAATGCCAGGGTACGGAGGAAGAGAAGGAACGAGCAACGGAAAGGCTTTTGAGTGTCGTATCCGATGAGCTGAAGTTAACCTGGAAGAGTTTCGCGAGGAAGCTTGACGATGAGGTACTCTTTGTACTGGATAATTTGGCGGAGCGCATCGCACTTCCACTCGCTGAGGAATGTGTGCGACGAATGGTTTCAGTGACTATCATGTCTGACGGAACGCATGTTGTCTCCGCGAGAGCAAACACTTCTCACATTATACACGCGCTTGGGGTCGTTCTTCTCGCCTCGTGTTTGGACGTGGAAGTTTTTGTGGACATCAACGAGGTTGGTCAGCTACGGTGCTGCACGAGCCGGACCGCAAGCACCGCTGTGTTGGTCTCGCCGTCAGTCACGAATGAGTCGGAACTGTTCGATTATACACTTGCGCTTTCTGCAGACCTTCTCTGTGTTTCTGCACCCGACACTCAGCAAACACCCCCCTGCGCCGCTGCATTACTGGCTATGCTCTCGGCGCGACGTTACCACGCCATGTTCACGTTCGTGCAGGTGTTCGCGCTTCCCATGGCGCAGCAGATGGTGGAGCTTGGATCACTCAATGACAACACATCTCTGCTTGCGGATTGTGCAGCTTCAGTGTCTCTAACAGAAGCAGAGCTTTTCAGACGGATACTGTCAGGCACCACGCCTTCACATATTATGCAGGTGCTGTGCAATGGCTCAGTAAACGACGACAATTTCAACACGAGTCTATGGCAGTGTATGGGGGATGTTCTCAGCGGCGAGCTGCGGGCGCTCATAATCGCTGCTGTGCTGCACGCAATGACAGACCGTGTAATAGCAGCGCAAAATAATTACTCTGCAAGCGTGATGGCTGCTCTTCTCCTCGACGAAGTAAAGGACCCGCTCCGAGATGTATCTGTGGGAACCTGTCGCGAGAGATTGCGAATTCTGTTGTTGAAGCTCGAGAAATTGTGGGCCGCCGTTGAGGTATGGTCACCGTACAAAGTAGGGGATGTCGCTGCCTGCTTGGTCTCCGCCAACGCGGCGCAACATGACGCAGGGTCAGGCTTCATGCAGGCAACTTCCGGCGGATCAGTTGTGTCTCGCACATTTGTTCTGTGTTTCCGCCTATTAGGCCTCGTCAGTTTTTCGTACCAATCGGAGGACAAAGTTACTGAACTTTTGCAGGATCTTGAGGACGCTAGTTCAGTCGTCCATGCTTGCAAAGAATTGTTACACATTATTAACGGTCTTAAGGGGACGTCACTGCCTGTAGAAGCACTGCAGTGGCGGTGCGTGGACGTGGCTAAGAAGTCAGTGGAAACCTGCACTCGTAACTGTGGACTGGCCACCCTCTTGTTGGAGATGTTGGAGTTGTCTGGCGTCAGAAGCACAACGGTTGCGTCACTTAGTCGGTATCAACACGGTGTGGTGGACTCTTTGACCAAAATACAGCAATCTGACGGCGAGGGCCCTCATTGTCAGCGACCCCTGGAACCACTTGGGAGGTACGAGGTGGCAGCCGCCCGTTCTGGCAACATGAAGGGGACAGACTACTTTATCTGGTCGAGGGGTGGTGGTGCCGATGTACCCGACTGGCCGGGAAGTCACGACCTGGAGTCTCGTCGGCGTTTAGTGAATACCGATTGGGTGGATGCAGTATGGCCACTCGAACGCACCGTGGAGGCGCACACGGAGTGTGTTGAACATACCCGCAAGCGGATCTTCAGTTGTTGCGATAGTGGTTCGGAACCTGCAGACGAACTTTCTCCCCAGCTTGGCGCCGCTCTCTTTCAGCAACTTTGCACCATCTCACCACCCGTACGTGTGCACGCATTGATGCCGTCAAAGACAACTGAACCCTTGCTGCAGGGGCCCCCTTCAAAGGAATCTTTGTCAGATGCCCCCGCAGCTATTCGTTCGCCTGCTTCCGTGTCCCAGCCCGCCTTACCAGCAGCAAGTGCAGAGCCCCTAACACCCCAGAAACTGACACCACAGAATGAAGAGCGTTTGATAACGGATTTATCTACCGCTTCCTCACTGTCGCGGCAGACGCGAGTTGAAGTAAAGCCTTCATCTTCACAGTTGTATGCTGCCGCTCCTGTGCGGTCTACGGTTCCGGCGTTGTTTACCCCGGATTACGTTGCGTGGTGGGAGGCCGATGGTGCGGCTAACGTGGATGCAGGCAGTCGCCCCTCCAGTAGAGCCGTGAGACAGGACCTGAACACTTTAGCGGAGAGCAATACTTCATACACGACACTGACGACTGAGCCGTCGGCACGGCACGTGGACGTTGACGAACGGAGCATACTGAATACTCGTCACTCACATCATCGGTGCAAAAGACATTCTGGACAGCGATACCGCTGTGCCAAACACAGGACATGTGATATTTGTGGATCACGCGGCGTGTCACCCTCGGTTTATCACGCAGCGTTACCGCGGAAACGATTAGTGTATCCATTAAATCCTTCGGCAGACGAAGGGGGTCGGGCCATTCGATTACTGAAATTCGAAAGTACGCTTGAACCGCCACCCTTGCCATCAAGTATGGCTGACTCTTTCCCGAAACAGACTGCAGGAAGACGTTTG
>36718187_1
GAACGAGTTGTTTTGATCCTTCAATTCGAATGTTAGCGTTGCTCCATGTAAAGACTGTAAAGGTGATTCCAGGAGGAAGATTGTACGATACATCTACAATAACTGGGGCGCCAAGCACATCCACCCGCGGCTCCAAGCCACCGGCCCCAGACACCACTTTTAAGGTAGCGGAACAACGCTCGGTGCTGTAGGGCACTACAACCACTAACTCGGAACCTGCTTGTAGGCGAAAGTTAGCCTGTTCTATGGCGGACATACCCCCTGTTCGTAAGAATAAGTGACAGGGAAAACAAAGAAAAAAGGGAGAAAGAGTGAGAAAGAATCACACAATAGCCATACAAATAAAAAATAACAAGAAGCGCCGTGAAGCACAAAATCGCCCCAATCAACAACTAACCAGCCACGCGATCAAACGTTTCTATTTTGGGACGCATCGTCTGGAAATAGCATAATAAAAAAGTGTATGCATAACAATGTCAGCAAACTCAGCTTTTACATGCGTGCGTGTGCACGCGCACGAAAAACACAGTTTCGTATGTGACGTGACAATTGAAGAACGTGTCTTTGATAGCGGTAAAAAAAACATAATAGGAAGGTGGTACTAAGAGGGGCAGCGAAAGACCACATCATTGCTAAGAATATCTTCCACTCTCACTTCCATTGCAGCAGCGGATCGCGAAGTGGCTGCGGCAGATTTTCGTCTTCAAACAAAGATTGGAATGGCAACAGCATGCACACAGAGGAGCGTGACCTCTCCGGTCGGGACAACAACAGGGAAACACGCCAAAGCTCGGGTGGGAAGTTCGCACTACTGACCCGAAAGCCACCGAACACCCGCAACAGGGGAGGGGGCACTTTCCTCCCGGCAGTGAACCAAACATAGCGGTGGCGGGCCCAACGGCCCCACAGAAACCCGCTCAGATTTGCACCGGACCATTGGACGAGTGTAGCGGAAGGTCACCTCCACCTACAGGATTGAAACCCCGGAAATGGCGGCGCGCGCTGGAGGGGAAAGCTGCACCAGCGCGGCGTCAAGCTTGGACGGGCAATCTTGCATGCTAGAAGGGACCGTCCTGAGAATATCTCGCCCCCAAACGCCTAGTTTGTTCAAGGAACTGTCGGACAAGGCAAATGGAGTGTCGCGGGCAACACCAAAACACGCGCAAACTGTGATAGGCAAGTGCAAACATGCGCTGCGGGTTCGAGTCGCTGTGGGCCGTTACCCTCTCCCCACAAAAAAAAAAAAAAACGGTATTACATGAACGGTGATTGTAAGTAATTAAACAGAGTTGTGTGTATCCGGACGCTTGGCCATTGCACTTGCATTGCCACCGTTCAGTGTATGTGAAAACGCAACTAAAATCGCGGCTGCCAACCAGGAAAAAAAAGACAACAAACGTAGAACGGGTCGACGTTGGAGGGACGCTGGCACCCTAGGAGGCTTCCATGGGGGCGATTCCACTGGCAGAGTTATTTGGCCCGCCCTCTTCATTATAATCACACTCTCGCTCAGCAGACGGATGTTGTGCACGTCGTCTTGCCGTTGTCGATTATTTGGGAATGTTTCCAGACTCGCGCCACGCTTCTCAGAAATAAGGGGCATATCCCAGGCAATGGAAGCTGGAAGCCTAAAAGGGTTTTGCGACACGCACCACTAGGCTTAAATAACCAACAAAACATATGCAGCTGTGGCTGATGGCGGTTGAGTGCAGTGCCGAACCTTGGCCCCCCTAAGCTAAGATGTTTCTAGGGTCAACCGCAACCTTTGGCATGAGGGCTAACAGTTCTGGTCTTTTCATTCCCTTTCTTTTCGCAGATGCTGTAGCGTTTCTTAGGTTTAGTGGCAGCACCCCGACATCTGTATAGTCGCACTGCCTTGCGGTCGTTCCGAGATGGCCAGCTTTCGAACGCCATATGTCTCAGTGGTTTCTTTTTTTTTTTTTTACGGTCGATTTTTCAAATCATCCTGCCATTCCTTCAATAATGTCATTTATCGGTTTCCCGAAAAGCCACAGAACCGGACAACTATCATTCTGTCTACTAACATCTTGTTCCGTCCTTCATTTTGAGAAAGAGGACAGAGTGCAGTGCCGTTCCCTGCGGGTCCTCAGACTTTCGCATCGGGAAGTTTGGCTGGGGGAAATGGTAAGTATTGTATGCGCTATCCTCCACTTTTTAAATTTATTTCGGGGATAAAAGGTCGCATCTACTACTGAGGAATTTGGGGCCGTAGTTTTCTGAGGGTCTGCAGATGTCTAAATTTCATTAGACAGTGGTCCTGTTTTGGCGGACAGTGGGTGGGCTGGCTGTACTGGTGTTTTGGGTTTATTAACCCTTTTCGGTCCTGTCACTTTCGATTTCCTCTTGTCTGCTTTGCAGAAGTGTGGAAACCTTCCTTGAAGACAACGTGTAGAGTTGTCTGCTATCGTTTTGTTGCTCTATTGTATGCTGTCTACTGGCACGTTGTTTTGGAAGCTTCCAGACCTGTTTCTTCGTGCGCGCCCGCGACTCTAGGATTATTTGCCTTTTTCGGGCATGGATATGCACATATGTGTGCGTGTATATAGCTGCGCACTCCACCTGTTAAGATGGGGGGGGGTAGGGGATTGCTTACGCCTTGCAATATACCGCTGTGTCTCATTAAAAAGAAAAAAAACCTGCCTTTTTAAATTTTCACTCGCTTTCACAAAAGTTTGTTATCGGGCTGTCTGCCGGCAGATGAGGCGCGGCGCCCTTTCTCTGTTGAAGGCAGGACTTCTTGGACACTACCAGCAGGAGGCGTTTGAAGCCCGAAAACGGTTTGAAGAGTCCACGACTTATCCTGGACCCATCCGAGCAGCGACACCTGGAGATACGCGCTTTTATTCGGGGAGCTTAGAGTCTATTCTTCATGATACTGACAGGCACTATTGGCGGGCAGTAACTGACGACCCGAGGGTGCAGCACCTAATTCCATTAAGAATAAGGTTCAAAATATTTACCTGGGTTACATCTGGCTGGGAGCAGCGTATGCAGGTTGTTCAGATTATGGCTCCGAAAGACAGTACTATCGCACAAGTAAAGGATCTTGTTATCGTTGAGAATCAGTCTCCCTATCTTTGTGTTTCGTCCTTTCATCTTGCTATCGATGGGAAAGAATTGGACCCACAAAAGACGTTAGGAGAATATGGTATAACAGAGCAATCACAAATTGACGCAATTGAACAGAACGACCATTTGCTACACAGGGACGATGAGAGACCCATGGATTGGACTGTGGACGAAATAACAGCGGAAGATGTGAAGCGTAGTCCATACAAAGAGATGGAGATGCAGCCACTACAAAACTTGGCACCGCGTTACGAAGCTCGGCCAAAGGGGTATTTTGGGAGGACATATTATAGTGGGATGAAGCAGAGTTCATGAACTGTCTGATTTTACTGTGGCACCGAATTGTTATTATTGAGATTTATTTTGATTATCTTCGTAAAAGAGGATTATGACGACCTTCTGCTTTTGTTACAACGTGGCACAAATGGAAATATCCTGTGCATGCTTTCTTTTAACTAAGTGAGAGAAAATTCTGCTATCATATGTTGGTTTTCTTCCCGAAGGCGTAATGACCGTGAAGAGGGAGACCGAAAGTATATTGGCTATCGCCGATGAGGTAATAGCGTCCATAGAAGGCTACCCAAGGAAGGATAAGTTGCAACAACCCAGCATAGAGGGGAAACCCGTGGTGGCCCCGCCAAGCTCGTTTTCCAAATCTATCCAAACAGAGTCAAAAATCTTCAGTAAAGGTGTGCAACATTCCATATATCTGAAAGATGTTGGGATTCAGTGCGCTCAACAACCTACAAACCGTGATACGCAGACGGAATATTTCACATTTTCTTCATCCACGCAGACTGAACCTGACACGACGCTAGTATCGGTTAAACGGGGCATAAAAGATGTGACGAAAAATTTCGCAGAGAAATCAGAGTATATGGAAAGATTGCTAGAATGTTTGGCAGTTCGCTTGGACCGCTGCCGTACCAACGTTCACAAGGTTGCAACGCAGTTGGCGGATCTCGCAGCGTCACGAAGAATCCTGGAGCAAGGACTCAACGATATTCGGGTCGATAATTCGGTTGCTCGGTTAATTCAACAGGAGACGGAGGTTCGTAACTTCCTATGGGATGAGGAACATGTTTCACGCAATGAAGTGGTCATGCTGGCACTTAGCGAGATGCGTGGATATTACGTGAAGCATACATCGCCACTTTTAGAGAACCGGTGTGAGAGTGTGCCTAATACCGATGATCCTTCCTTAGTTCAGAAATGCGTGTCAGGGGCAACTACCCTTCCTACCGGTGACTGTACTGATGTTGATGAATATCTCCAGTACAACCCCGTGTCCAATCTAGTCAGCGAGCAAGGTGAATATTTCAAAGATATGGAAATGCTGTTGTCGGAGTGTCTAGCTGTTTTGGATAAGGAGAACATAGCGCATTTGTCGTCCGCATGTCTTTGACAAACGTCTGCACGACTTCCTTATTTTTTGTGACAGTTGCTATCATTTTTTTTATTGGTTGTCTCACTGCTCATGTGCATGTATAGTTTTGAACGGTAAATTGCTTGCACTTTCCCCATACTTGTGTGACTCCCCTGGGAACGCTGCTGAGAACAGCAGATCAGTGTGTTGATGTTACTTAGGTTTGTCACTTTTGCCTTGAAGGAGTCCGTTGGTCCTAGTGAAAAAGTTGATGCAAATTGGAAGAGTATACCTCCTAACGTGAAAAGGAGTTTTGAGTTAAGGAGAGCTGAGTGCATTGCGAAGTTTGGCTGGGTTCGTGACCAGTTCAAGCAGAGCAATAATTATGCGACTGGGTTTTGGAAGAATTTTGAGGAGCGTGAGAAGTTGATCAACTGTGTTGTCGATGCTGTCAATGACTATGCAAAGGAACTGGCTGCCTTGCTCTACCACTACCCCGTCCTAGCAGATGGATATTATTATTGTTGGACTCCGTGCCTTTCAC
>36514095_1
ATGGCTTACCGCAAGAAGTACTTCAAATACCTGACGAAGAAGTTCCTCAAGAAGAAGGACCTCCGTGATTGGATCCGTATTCTCGCCAAGGGGAAGGACACATACCAGTTGAAGTACTTCAACATCCAGGATCAGGAAGAAGCGTAAGCAGCGGAAGGATACGGGCATGTGACTCACACATTTTCATGCTCTTTTCTCGTTACTCCACAGTATGCACATATGTTTCATTTTTGATTTGTTTTACTTTTTTCACGCCTTCTTCTTATACCATTTACTTTTGTTCCCTCAGGTAAGCGGTGAGTAGTAGAGGCAAATTCTGTATCCGCTCCCTTTTCCTGTGGGTGGCTCGGTCGCATTTCATTTCTGCTATGTGATATCATGGAGGTAACTGTTTACAAACCCTTTTTTCTTTATTTTTTCACCTATTCTGATTGTATATACATAAAAGTATGTATTGCTAGTGCGAGGTATAGTGGTAGTGCAGAAACACAGCAAAAGTGAGGAGAGAAACAGAAGCTGTTTCCCCCATTTTTCATTCTTTCACTAGCGAGGGTAGCGGTGTTGCCACGCCTTTTTTTTTTTGCCCCGCATTCAGCAAAGTACCCTCATCTGCACTTTGTTTTAAGTTACACTTGAGCTTTGAACAGTCGGCAATTGGTGTAGCGATCGCAGCAAAAGAAGTAATAGTGGCTGCGACCGTCTCTCGTTAACTCGTATCAATCACGCAGTTGTCGCCAATTGTGTGATCAAACATGTTGCGGCGTACTGTATGTGTCCAACACTACAGGGCGAAGTTGGAGCTTGACCGTATCCGCAGTATGCTGCGGGGCCGCGCACGTCTTGAAAGAAAGGTTGGATTAAAGCGACTATTTTTTCTCATGCGCACACAAACGCGGTACCGTGTGGAACAGCAGGCGCACTGGGAGCGTGCAATCGTCCGGAAAAACGTCGACAGCGCCGCCCGCGAGCATGGAACGGGATGGCAGCACCTCCGCAATGAATTAGGGCGGCAAAATGTTATGCTTCTTCCTCGCTCTCAACAGTTGTTGGCACAATATGAACCATTGGCTTTTCGCGCCGTTGTGGAACTTTGTGCTTCGCGTATTCCGCCACCGCCGCCGCCCGTTGTTGCCTCCGTTCCGGAGGAATCCTACACATTATGGCCACCGGCGAGCCATGACAATAGTGAATGTGCCTCTACAGACGGCAGCGACGCCCCTCATGGGCAGCAGCAGTCGCTCTCGCACCCGGCCGCCCGTGTGGAACTTCGGTGTGGTGTCGAGCGGGTTCTTCGGCGCGGACCGTCGGGTTTGGGTAATAACGTGAACGAGCTAATCGATGCATGGAAGGAGTTCGACGTTTCTCCCCTGAGGAAGGGGGAGGTGAACAAGTAGTTGGTATAGTGGGTGAGGGAGACGGCATTAGGTGGTGACTGCGTCTAGCTTTCTTTCTTTTTTTATTTTACTTTCCTCGTATCACACGTTTCGTAACGGTATTCCCACAGACTGTGGAGGTTAGAAGCGGTTCATTGAATATAACCCGCCACTAACAGACATTTTTCACTACTGTGTTTGCATTACTTGTTCACAAGGACTTGTCGTTGTGTCGTGCGCCGGCGTTTCGTATTGTTGTTATTGTTTTTGTCTGATGTTTTCACCTGTGAGAGTGCCAGCGCAGTGCATTGTCTTTCCCCTCTTTTTTTTTTTGCCAAAAACTGCACCAACAAACCAAAAATAAAGAAAATCGTGGTTAAAAAAAAATTGTCACCACCTACAAATTAGATGCAGGACAGTGATGCATCTACTCGGTGATATTGTAGCGTCGAATTCGCTAAGCAGCAACGCGAGCAAAGACAATGAACCGTGCCTCATCACCTTGTGTATATATTGCCCCACTCTTTCAGGTGGGAAGGAGGAGCGGGCCATTGATAACGTCATCTTTTTTTACCCCGCGCGAACTCATCCCGACCAGCAGATGAACCAAGTAGGTTTCTGCATCGGCATGACGTGCTTAATGGAGCGCTTCATCCCCTTGTCTTCACGGGCGAAATCACCAGTAGAGGAAATACGCCTCAGCCATTCCATCATTACTCTTTGCAACCCGTTTGCAGATCTTTGGATTGCTGTTGAAACTACTCCTGCTTATAACGCTTCTGTGGTGCTGCCGCTCGTACATCTAGGGTTTGATGCCTTCGTTCTGCGGTATGGCATGGGGAGTGTTTCTGCGCTAGTGAACAATCCCCGGGAAGTAGCCTCGGGTGAGGATTGCGGTGTGGCGCGTGCCGCGTTACGAACCCACTTTGAGAAGTTTGCTACGCTACTGCAAACGTCTGTGCTAGTTGTTGATCCTGATGCTAATCACCACACTGTCCCGAAATCTGGTGACCTGCAACCGCCGTCACAAGCGGAGTCAAGACGTTCTTCCCTTTCTTCGTCAATAATTTCAATCGATGCGATGGGTAGCTCCAGAAGCACCTTGCATAATGTACAGCGTTGGAAGCGTCACCTGATGACGTTAGCAGCAACGGGGGGTCTGCTGACTTTTCCTGCTGTAATGCGTGCAACTCCGTCAGATGTCCAATTCATGTGTCACAGCATAGTGTTACGCCATCTTTCGTTCTTATCTTCGAGCATAAAGAGGAGGCACACCTCTTGTTGGGGAAAAGAATGCCACGGTATTCCAAATCACACCGACGCTGAGCCAGCTGTAGAAGGTGCGGAGGAGCGCTTGCTGTGGACTAGCTGCCGTTATGCTGTGTTCATTGGCAAAACGCTGAAAGTAGTTGTATCAAACGCCCCTCAGGACATGATCTCTCAGCTCATATGTCTTTTTCTTATGGATCCCGAACTGCCAAGCTTCACCATATTTGTGGGAGAGGTCCCATTTTATTGTTGTGTGTATCGCGCTGAGAGCCTGTTGACTGTTGTAGTTTGTGACGAGGCCCTTTACGACACAATGTACACACCCCTCCTGAGTGCATGTAAAAAGCTTACGGATTGCGTGGCAGATTGCCTAAGCAGCGGCGTGTGCGCCCCCAGCCGTGCGCCTGGGTCCAACGATGGTGGAGATGCACACCGAGTTAAGGGACATCAAAACGCCCTCTCCCCCGCTGCCGGTCACAGCTCGTCTAACGCAACACCGTGCTTTGTTGATCCTTTGTGTGGGGCTGGGAAGTTGCCCAATACAAAGTCAACCTTTCAGTTCACTGTGTGGTGTGACGGGGTGTTGGTCGGCTCATCACTGCAGGATTACTTTCGGAGTGTACAGTTCTCCCTGTCAGCCCCCATGCGAAAATTCATCAAATGTGTTCGCGCTGAGCGTAGAGGCTCTCATGATTTTGGGGAGCACCGGGCAATCGAGTGCGCTGGTGCCCGTACCTCCGCTGACACTAATGGAGTAACTTCCGACACGAGTATAACATTGCGCGGAGCAAATGAGCTGTGGGTGTTGCTCCCGAGCTACACATGGTTGTGCGTGACAAGGGCCAGGAATCATGTGGGTGGTGTAGTGTTCTACAATGCCCCTCCTTTATCAAGTTGCTTCAAGGCTGTGGAGACAATATACGAAAATGTCTCGGTTACACTGTAGGATCACGAAACAGCATTTTCTGGTTGTTAGTTGCGACCTTTTTTTCTTATTTGGCTCTCCATCTCTTTTGCTTTCGTTGCTGAGCGCACCGCCACACATTTGAAACTCCCCTCCACTGATATCAGCGCGTATTTTTACTTACTTTCATGTGCCCTGACGAAGAAGCAACAATAAAATGGAAAGTGTAAAGCAGGGGGAGGGTGAAGCCAGATGTGCGAAGGAAAAGTAATTCTGTTTCTGTCTGCATAACTGTTTTAAACTTTTCAGAATGTTTTTAACTTTTGTATGTGCTAGTGTTAAGGTACCTTTTTCGTGATCTACTTCAGTCGTCGTTTTGTCTCCTACTGCATAATATCCCGCAAATGGCATAATGGGACAAGGGAAGGGGGCCACTGAAAGTCGAAAAAGGGGGCGAAAAAACGCTCAGGGCTGCACGTAGTGCCAATACTTCCACTAACGTTGGACAGCCGACTACATGGCACAAATGTTCCCCTCTGTGCCGGGGTATGACGGTCCGTTTAGTTTAAAGGACTTCTTGCATAACTATATCGGTTTGCAGCTGCGTTGGAGCACACCTCAGGAAAATTCCACCACTTTACCTCCCTCAAACTCGAACGTTGTCGTTGTGCCCCCGACGGGAAACTTTCATGTTGTAGTGTATGTTTCACGGTCCGCGCCTCCACCCCAGCGGTCCGTACGTTCTGCCGCGGTACTGTCTTCGTGTAGTAATAAAATGGATGGAGACCATCCGCAGCCATCAGTGCCAACACATTTTCATGGGAGGCCGCTAACTTCCTCAGTACTGAAGCACCCCTTTTGGGACGCTCTCTTCTCGCAGATTGGGCCAACAGCTGTCAGTTTCATCGTACTCTGGGCCCCTATAGTTGTGCAATTTGAGGCGTCTGGTGGTGGCCTACAGGTGTTGGGCCCCCCTCTGAAGCGTAGCGCCTCCTGCGCGGTGAAGCGTCAGCCAGGTGCTGGCTGGTGGGAGGGAAAATTAAAGGTGTCACGGACTGAAACACTAACGCAGAATGACCCTCACTGCTTCTGTATCGAGGGGACACCATCCCCTGTGGCATTGTATCGTTTAAATGTTCCTCGCCTGCATCTTGTTGAACAGTCACCCTTGAGGAGTACCGCGGATGCTCGCCATGCCGTTACTCTCATCCTGGAACAGTTGTGGATAGAGCATCACAAATCGAGCTGCTCTCCCTCGTCCGATAGGGACATTTCTCAGCGTCTCTGCGGCGTCGCCACAGGTTCCGCCACGAATTGCTGCGGCGATAGTTGTGTTGTCTTGGCGCAGGCTAGAAATCAAGTTAATGCCGTTTTCCCGTACACTTTGTTGCCTGTTCACGATGACGCTGTGTCTGGTAATGGAACCGTCAAGGAGTATCTCATCCATGTGCTGC
>36756735_3
CGCAAGTGGACAGTGGTAAATTGCCATCTCCCTCTAGTGCAGTGACCGGTAACGTTTCCAAAAACAAAAACGACAACCGAGGCGCGGCGACCGCTAATCGTTCCCAAGCCAGCGGGCACAAAGCATCCCGCCGAACCGATGGGAACTGTTCCAAGGTTGAGGAGGCCAGTACCTCTGAGGATGAAGAAGGATATGAAGTAACCCATTGGGTCTGCTGTGACGCATGCGACAAGTGGCGTGTCCTATCAAAAAAACTTCCCCATGGGACGAAACGGTGGGAGTGCACTATGCGTGGAGACGGAACCACGTGTGACGATACCGATGACGAAGTCAAAATGAATCGTGAGGAAAAGCGTAAGAAGGCGCATAAGGAGCTTAAAAGGAGGAGGACATAGTTGGGATTTCCATAACTCGTAGAGTACCCGACGCGTTTGAGTGTTGAGATGTCTTTTCGAGCTGCTCAATGCACATGAACTGGCTCTTTTTTGTGACGTTGGTTCTTTGAAACGCACGAGCAAATGGGAAGAAGGAGCGAAAAAAAAAAAGAACCAACAAGTTGCTGCAGGCTTGACCGTACGAACGTGGACCCAAGGGGGGTCCCTTAATAAAGCGTTGTTTTCCTTTATCTTTTTCCCCCCTCACTGAGACATTCACCTTTGCTGCAGATTATAACGTGCCGCGCACCTTTACACTAACAGAGAGGCTGCAACACATCAGGAAGAAGATAGTGGCAGGTGGTGTCGGCCTGCTTGACCTAGCCCCGTTGTTAGTAGTGGGTAATGTATGCGTATTGGAGCGAACCGATAGCCCAGGAGAAAAATGTGTAAGAATACGCCACTGCAAGTGAACAACAACAACAACAAAATACAATCAATCCAAATGTTGTTGCCCCCACATCTGCGGTTGTGGGAGTTAAGTATTTTGTAACCATTAACACCAGCAAGTGTGTTTAGCGGTGTTCCCCACGATGTCTCTTTCTTTTTGTATTAGTGCACGAAAACGCAAAGCGCTTCGTTTCTCATTCTTTGTCGTTTATAATCTGTCACAGAAATTGAAGAAGCGGGTTGCATTTGGTTGTAGGAGCAAAATTCGGCATAGTGCAACAAAAAAGACGAAAGTTAGACCGAAAGAGTAGTAACCATACAACGTTTAGGGCTACAACAAATGGATAGCTCGCTTTGCTTCGTGTGCTCTAGGTGTGAGCACCCCATTTGCTCACACGTGGATATTATCACCAAGACTGTGAGCAACGGGACGACAGAACATGCGTTTGTTTATGAGATGGAGGACTTGCTGAACATGGACAGACCTGTTCCGTGTTACAGTGGTGATGAAATATGTGAAACTCGAGTTCACGTTTCTGAAAAAATTCTCAATGTGCCGCTGCCACCAGCTGCCAGGTTGGTGGCACTAGAGGCCTTAGCAAACTCGCAGCGAGCTGGGGCCCTTGAGGTTGTCCCATCGGGTCCTGTGACGGATGCCGATAACAGCTTGACATCTGAGGTGGGACATGTCACGACGGACAGCGGGCAAAACCCCCAAGGCAACCATGATGAGGACACTGCCAACGTCGCTGGCAACAGTTTGGGGCAAATTTCGCGGATTGGTGGGCAGGGACGCTCATCGCCGAGTTCCCCAACCAATGGTTCCAGTGATGTGTTAACACGATCTCTTGCGCGTTTTTCTCGTACCAAGGAAACTCGTGTGGACCTCATTTGTGTAAAGGAGGATGTTCTCTCTGGCGGTCTTGCTCGATGCACCACGGATCGTAGCGCCGACACTCCTCCAGTGCCCTTAACATCATCATTGGTTTCTGACGCCCCCGGAACCGCCTCTGTCGCTGCTGGTGGCGAGGAGAGTGGGGGAGCCAGTGGTTCACTAATGCGTGGGACACAGAGTACCCTGGGAATAGTGTCGCAAACGCCGACAGCCACGCGGTGGTTACGACACCCAGGAAACCTTATTGTGGAAGAAGGCTTCGTTCAAGTCAGGCGCCGCACCAAAACGTCCCGCTGTCCGTGGTTTAACACTTATAACTGTTCGGAGCGGCTGGAATGTCCCGACTGCCACCTTGCGTTGGGATACCTTTTTGTTATTAAACCCACTGCTCAAACCCATTCGCACCACGCTCCCGCTCCTGGGCCGGAACCCACTGTGATGGAGGATGCAGAGGAAGGCAGCCCTGTGGGGACGCACCGGCTACAGCAAAAAAGGGAGCGAAATGAGGACCAGGAGGAAGTGGTGCTGACAGTATCAGAGGAGACAACTGCTAGAGAGAACTCATCCACGCAGGAGCAGAAGCAGCAGTGTGAAGGGAAAGGTGCTGATGAGCCGTTCCCCACAACTTTTGTGGGCCTGGAGCTCAAGAAGTTACGGCAGCGTCACTGGGGTTTGCGCGACTTCCAGAAACGATATCATCAGGCTAAAGACCTCAAAACGTTCCGACTGCTGTTTCCGGAAGCCGAGGAGTTGGAAAGTGTTTATAGTCGTCTTGTGGCTCTGCGGACGCAATCTGAGCTTTACGGCAATCTCCTGCGTAAGCACAAGGAACAGAATGATGTACAATATGCACTTATTGAGAGCCAGAAGGAACGGATAAGCAGTTATGAGGAGAAGCTTAATACTATGCAGCAAATCATTGAGGCTCAGAGAGCTCAACTTGACATGCAGTGTAAGCAAATAAAGCACCAGGAGGAGCTGCTACGCAATCACAAAAGCCAGGTGGCAACGCAGCAGTATCAGATTCACGTCGAACAACTCCTGCGGAGTGAACAGAGCCGTACGATTGAATCACAGCGTGAACAACTAACACTCATGCAGGCCCATCTCCGGGCGCGTGTCATGAAAGAGCAGCTGGAAGAGCGTTATGGGCAGCTCATTTCACTTCTTCAGCATGTGGATGAGCAGCAACAGCAACAGGAGTCGCCGACATCTCCTAGCAGCACCCCTACGCCCTCCCCTAGTGCGCCTTCGCAGGGAACATCGTGCCCAATTTTGCCTCCGGCGCATCTTGTGGGAGTCATCGGGCGAGATGTTCGTGAACAGTCACGTGTTTCCTCTGAATATAATCGCAGTGAGGGGAGTCATGGCGCACAGGAACGGTACCCCTCACGAGGGTCCACGCTGCCAACCTTGCTTGTGAACAGAAATGTGCCTCACAATGAGGGTGAGGCAACTGTGGATAACGGGCCCAGTAACAAATTCTCGGCAGGCAGGTCCGTCGCATCAGGTGTTTCTGGCGGTAGGGAAAAAAACCACATCCTTTATGGTTGCAGTACGAGTGCTGCCGAGCAGGCGGTGGGAAGTGCAAGAAGAGCCCCGAGAGAGCGGGCCCAACTAAGCCCCGTCCAGGAGGCTTCGCCAAATAGAAGTAACGCGAGTGGTAACTGTCCAAGGGGGTCCGTAAGCGACACGAGCACGAGTGGGGAACCGTGACACGTATGCCCCGTCGTTTGCAGGTAACCTGTGACCAAAGAGGTTTAGATCACTGGTTACGAGGTGAAGTGAATTTCCCTGATTTTTCCTCTGTACATTCTCGAATTCGCCACTTAATCTGCAGTTACCATGACTCGTTTGACTTTTTGAAATGGGAATGTGAATATCTAAGAAGTTATATGTCACTGCACAAGCACACGGGCAGCCGAGACTGAGGACCAGCTTAGTGTCTGCTGTGATTCACGTCGATGTTGTGGTTTGTGAAAAGGCACCAAAGTTAGGTCTGGTTTCATTGTGTGGGTTGCTTTGATGCCTGTGGGCAGGTCTTGTTGGATGCCTTTGCACAGCTCAGCTGCCACATGAAATGAAGGAAGGGAGTCACGATAGTGCAAAGAGATATCAATATTTCCGTTTCTGTGGCTTTTTGCTGGATTCTCGTGCTGTGGATACGTTTGTTTGTAGACATTGATACTGGTGTCGAGTGGCGGCACAGTATCTCTGAATAAAAAATCCACCATTCCCCCTCCACTTGCCCTTTACCCCCATCCCCCCACTCCCGTCGTGGTGTGGCGATAACTTTTCCCCCCACCATCGCTTAACTTATTGAAAAGGGCAGGTACAGGCTCTAAGAGAAGAGGTGAGCTTAAGCTACCGCTTCTGTTTGACATGAGAAGAGGGGGAATGGACTAACAAAAGAAAATATACTCAAGTGGCGAAACGGTGTTTGTGGAACCATGTTGGTGAGCACCCCCTATGCATGGATGAAGGGGGGGAAAAAATTACACCCCTCATTTTACTGCGTTTTTGCTTGTAGCTCGTGCATGACCCCTGTGAAAAACAAATGTAAAGTGTCCAGAGTTGGATATACGATGAGTGGCCTGTACTTAGTCTTTAGTTTTGCTTACGTCACTTTCTGCATTCTCCGTTTAAGCTTCTTTCCTCTTTCTCTCGTGGTGTCGGAAGGCGGTTGCCTCCTTAATCGTCAGGAGGGCAACGTGGTGCGTGGAGTCCTGCCGCGGTGTGTAGGTTTTTGAGCTGTAGGAATATCCCGTCATGCCAGTTGAGCAGTTGGAAGAGGAAAATAAGACTCTCAGAACGAAGGTTCGGGTGCTGGAGGAGGAACTCAAGCACCGCAATGCCGAATGCGTTAGGCTGAGGGATGAGCTGCAGTTGCTATCGGGGGTGATGCGGGAAAATGACAGTCAACGCCAATTGATCGATACGTTGCGAGAGGAGCTTGAATTCTCCCGAAAGAGCCATGCGGAGGCGGTAGAGGCGCTTAACGTGGAGGAGAAGCAAAGGAGAAATGAAGAACACAGACAGCGCATGGCGAGGGTGCAGTTGCAGCTTTCTACCAGTGGGATGGATGTAAAGACGGGTACTTCACCACAAGCGGGGGGTGCGGTGTTACCGGTTGTGACCGGAGGTGTGGTACCGACGTCAAGCGGTGTAGAGATCATATGCAAGAGTTCAAACATCTCTTCCCTTGGGTTCGCGCCGGTGCAGCGACCCCCAGATTTTGCTGGCAGTGCTTATGGGCAATTTTACAAAGGTGTTGCTAATAG
>36368323_1
TATTATAAGTGGGACAGTTTATGTGATTTAGGTTAACGCTCAAGTGCTGACAAGGAGCGCAGTTTCATTCGGATATCACTCACTTGCTTCTGCACATCCGCAAGTTCCCTCTCCAACGCAATTTTCTTTGCCCTTTCAGCTCCTGAGCGGATGCGTGTTGTCTCCACTCGTCTCAAATGATTTTCCAACTCATCCTTTCGCTGGCAAGCGCGCTGCAGGTTGCTCTCTAAATCTTTAACAGCAATCACCAGTTGTTCGTTTTTCCGCTGCCCGGGATAAGCGCCAATGCCACCCCTCACATCCTCAACAACACCTCGAGAAGATGGACTTAAAGACGGCGGCTGACGCGGTTGACTCGGTGGCCTTTGTGTCTGCATACGCGGTGTTTCCTGATGATGGCTTGAATGCAATTGCTGTTGCTGCAGTTGCTGTTGTGTGTGCTGTTGTTTATTTGGTTGGTGCTCATGAGGTGGTGCGTTTTGGTAAGGTGACACGTCATATGTTGATTGTGGCACACCTCTGCTATATGTTGCTGCCAGTTGACGGGCGCGCTCTTCCATGGAGCTCAACTCCCTCTTCAGTGATGTGATTTTAGCCTCTAATGCCGCGTTCTTCTCCACTTCCCGCTTGTACGCCATGGCAGCACAGTCTTTTTCGAGACCAATGGCACGCATTTGTGATTCGAGCCATGCCACCTTCATTTGCAGTTCATTATTCTCCTCATCCAACCGGTCAATCTCCTGCCGCTGTGTTTCAATGTGGTTCGTGTACATATCACACGCGGCCGTGCTTGCACGCATGGTTTCATTTAGTTTATGCTGAAGCCTCTGCGTGGAGGTTTGGCTGTAACTCTCAGTTTCTGAGGCTTCTTGACACGAGGGCGCCCTTGCTTGTGCGTCAGCGCAAGGTGTTGTCACACATGTCTGCACTGGCGTCGGTTCAGTAATGGACTCCGACATTTGTGAGAAGAAAGGGGCAAAGCAAATGTCGTCAACCTCACTGTTATTCTTGAAGGGGTTGTTATAAAACTCTTCCATGGAGTCCATGGCAATGAACAAAGAAACCGACACGGGGACAAATTATACTACAAGTTTGTACTAAAAAAAACCTAGATAACAAAATTATGCAAATATACCGACGCACATGCAGAAATATAAGTGAACATGAAAAAAGAAAAAGAAAAATGAACTCTGTAACAACAGTCAAGATACAGCAAAGAAAATATACGAACAAAAAGGAGGGAAGAAATTAGCATCAGTAAACCGAAATACGAATGGAAAGTGGGTCAACGGAGAGAAACTCGCCTACAAAAGCAAATCACCACATATATGAATACTCAAATCTAAAAGAAAATGGACACCTTACTGAGAAGTAAAATTAGGTGTAATAACTGAAGTGACAAAAACTGGAAGAATACCAACTCCTTGCAGTGCATCAATACCGCGGCATCGGTGGTGGTGGTAAATTATATCGTGCAATCATCATATCTATGGATTTTTGTATAGTTTCCAGTTCTTCTTGAAACCGTGAGGGACGATCTTCCTCTTCACGCGCGTTTCGCCACGGGTAGTCCCGAACGACACCACGACAACAACAAGTGCAACGAGGGCAAAAACCGCGATGAAACGGCATGGCGCCTCCCACAGGAGATTGTGAAGGCTCAGGATCTGTTTGACAACCCACCGTCGTGGTTGTTTGTGTACCTCGATCAACCACCATCACTTCTACAGCCCGGTACTGTACCTCAGTGGGTGCCTCGAGTTGCTTATCATTTGACTGACCTCTGATGGCTGTGCTGCCATCGCCATTACTGTTGCCATTGGCTTTGGTTTGGGGGGAAACGCCTTTCACACGGGCGGGAGAAACCGCTGTACTGTCGGTGTCGGTGCTCATCGACGAGTTCGATACAGCAGTAGGACTTGTCGTCATCGCCACTTTCGTCGGTTCCTCAATGACAAGGCTGCTCACAGCGCTTTCCCCAAGAAGATTGCGCATACGGGATCGCAACTCGTCCTGACGATCCTTCACACTAGTTTGCACTGTTTTCTTGTGCACCTTATCACTTTCTGGTACATCCCTACTCGTCGTGTCAGTTGTGGAAGATGAGGATGTGGACGATGCAAGCCACTCTTCCAAGCCTTTCATCTATTTCAAACAAAGTAATCCGCGCCGTTACGAATATATTCTTTGAAGTTTTTCTTCTTTTTTTAGTGAAGGGGCGAAACATACATAGGCAAGATGAATTTTATCAGTTTTTTTTTTTAAAAAAAAACAAGAAAAAGGACAGGCACAGTGAAGAAAGATCAAATGAATCACATCGTTGGTTTGTTTCAACCTCGTCTGACACGGTGGCATATACTCACAGTTAATTATGCTTAGCGGATGGGTAATTCTCTAAGGCGCACACACACATTTGTGAAAAAAGCGAAAAAAGATACATATTGATTAAAGTAAACTGTATCAAAACAGTCGGAAGCATTGACTAAAAAATGAAAGAACGTCGTCGCGCTAATTATGGTGACAAAGAGTTATTTCGTAATATATATATATCGTTTCGTCTCTCATGTAAATTATTATTAAGCTGAGACTCCCCCAACCTCATTCATTGCTCCTCGGACTTTTAGAAAAAGGCTCTGATGACGATGGTGCAGGCGTGGTTTCACCTGCCATTAAAAAACGCATATAATGGTAGCCAACTTCAACAACTCTGGCCAGCGCTGCCACACCCCAAACTGATCGCCCAACAGCCCCAGCAACTTCCGCCGATGGCTTCAGCAAACTGTTAAGAACACGAGACTTTGCAGTAGTATAAGGGGGAAACCGGACGGTGTCGATAGATGAAAAAAAGAACCCGCGTCGCATAACAGGTCGCCGATGAGAAAAGGTTTCGAAGCTGTAGCGGCCATGATAGGCTCCCATGCCACTGCGTCCTACGCCACCAAATGGTAACCCATCTGCTCCCGCATGCACAACAACATCATTCACCACAACGGCACCCGAGGATGTGCGCGACTCAACACCTCTAATAAATCGTTTATTGTTGGAAAAGACATAAAGTGCCAGTGGTTTCTCCCGGCTGTTTATTATTTTAAGGATGTCTTTTTCATTTTCATACGTTAATACGGGTAAAATAGGTCCAAATATTTCCTCCTGCATCACTGGGTGTGTGGGGTCAATGTCTGTGAGAATAGTAGGAGCAATAGTGAGAGTTGCCTCGTCTGCCTCTCCACCCACTGCTACTTTTCCGTCCTTCATAAATTCCATGAGACGCTGAAAATGACTGGCATTGACAATACGCGGATAATCGCTTTCTTCCAAAAACTGTTGTTTCTGCATCACCAGAAGTTCTCCCTTAAGTACTTTAAGAAACTTGTCACCCAACATCGCCTTTCGAGCTTCAGCAAGTGCATCAACAAGCACGGATTCCATAGACTTTTCGACGACAACGTAATCAGGCGCTATACATGTTTGACCTGCGTTGATAATTTTACCCCACATTATGCGCTCCGCTACCACCTTCATATTGTCCGCACAGCTATCGTCAACGACAACAGGTGATTTTCCTCCCAACTCAAGTGTAACTGGCGTAAGATGTTTTGCTGCAGCCGCCATAACAATCTCTGCTACACGTGCACTGCCCGTGTACAAAATATGATCAAAACGTTCCTTCAGCACAGCTGTTGTTTCGCTTACCCCGCCATTTACAATACCGACAACATCCGAAGAAACGTACTTTGGCAAAAGTTTTGTTAACAACTCCGCTGTAGCGGGGGCAAGTTCACTCGGCTTAATAACAGCTGTATTACCGGCAGCCAGAGCCCCCAAAAGAGGCTGGAGAATCAACAACAACGGGTAGTTCCAAGTGCCGATAACGAGCACAACGCCCAGTGGTTCGTACTGCAATTCGCAGTCATCCAAAGCAGCAGCGCCCTCCATAGTTGGTTTAACTGGTTTAACGTACTCGTCCATGTGCTCAATTAAATGCCACACCTCGTTACGTAACGGTAATATCTCCATTACTACCGTTTCGTCGCGGTGGCGACGGCGGTCTCGGTGTATTGCTTTGCAAAATTCATCAGTGTTTTCTTCAACAAGGTTGAGTAAAGACCTTAACACCTGCTTCCGCTTCTTCAAATCCCTGTTAGCGTCATTGTTGAACGCCTCGCGACATTTTGAAACAATGGTCGGTATATTTTCTAACGAGGTATTCTCCGGAACACCTGCTGGCATCTGATGGTTATATGAAATACGAATCCCTACTAAGTCAAAGAAAAAAAAAATCTCCCAACAACTACGATAGCCTCTACCTGTAATTCTTCTTTACTAGCGCACCGAGTGCAAACAATGTAAGTCAAGACAGTAAACGAAAACAACATATTAATAAAATCCAAAGATATATAAACCAACGACAGATCAGTGTTACAACGAACGAATGGAGCAATTCTTCAGAAACAAAAATAAGTATATAAAGCTATTAAAAAATATATGTGTACCATACACGTCACAAAGGAATATAAGATATTTTAAAAAGAAGATATATTCCCCATTGTCGTAGCATAAATATAAAGAAAAACATTCTGGGACATACGCGTCACACCCAAGTTTGCTAACAGAGGGAGTCGACGCGCATTCCATACGGAACAAAATTCGAATCCATGAAGTTTACCTCTTCCAATCATACTCCACGTCGCCAGTAAAGTAGAGGAAAAAATGGAAAGAGGATACGGTGCGAAGAAGGAACAGAAGCAGGGGAAAAGAAGCAAAAGGGGAACAAGCCCGCATAAAACACCTACTGCGTGACATTGGTGGGTAGGAACAATAACAACAATAATAAAAGGTAGTTATTCTCATGTGTGAACGCAAACAATGAGTAAGAATATTTTAAAAAGACAACCAACAGGTAAAGGCGGAAATTTTCTTGTCGGTACCACTACATCACTGCGCATTTACCCTTCTTTTTTTTTCCACATTCCTTTCCTCCACCCGGTCCAGAAACCCCT
>36873194_1
AGCCATCTGCAGTTTGGGAGCGGTGGTGCAAATAATGTTAAATGTTTTTGTAAACTCCACTGCTTGTGTTTGATGTTGCCTACCATGTGGACGCCTTTTTCTTTTTCTTTTTTCCTTTTCTTTTTCTTTTTTTTCCTTTTCTTTTCTCTCTCTTTCTGCTTTCATGTTGTGGGGACCGGATTTATGTACTCGTGATCTTGTCGAAGTCGTTTGTAAATTAGTTTCAATATGATCGACAATTTCCAAGTGATATGTGCCGTGTCTTGGCTGTAACCGTTGGGGCACATGCTTCAGTGCGTTGCCAAAAAAAAAAAGGGGGGGAGGTATTTGATGATTTACATCGTCTCATGGATTCTCACATTTTCCCTCCTTCTTTTGGAAGTGGATGATTAATTCCATTGATTAATTCCATTTGTAGTTACGTTGTAGCGTCTCATTAAGAAGCGCAGTGGGGTTTGACTTTACCGGTTGCAACCGCAAAATGCAGGATTGTTAGTGAGGAGGTTGTCATTTGAGAAAAAAAAAGGGAGGGAAAATATGTTGCATGCGCTTTCGCGTGTCGGTTGCTCAGTTGTTTGGTAACGGCATATTCCCTTGCGGTGGTCGTAAAACCCATAAGGTGTCAAACGTGTCTTTATATGAAATACGAGTGACAAGAAAAAAAAAGATAAAACGTGCGAGTGATGGAAATTCCACGCTGCAAAATCGCGCACCTCCGTTCCGCAGAGTATCCGCAAAATGCGACTCCAGTGTGTAATGAAGTTGTTGAAATGCGTATAATTGTGGTTACTCGTTGTCCTCTGTTGAACCATCACATATAAATCCCATCAAATTCTTTAAGAATCAAATGGACCGCGTCACTCAACTGAATAACAGTGAAGCTTAAACTATTTTATTTATTACTATTATGGTTGCTACTTTTTTTTTCTTTTTTTTTTTTGAGGAGGAGGAGGGGCTGATGATGTGAGGACCTTTAAAAGCAACAAAAAAGCCAATGCGCGAGCCATCACGCGTAATAGGCCAATAAAAAAATAATAAATAAGAGAAGAAAAGAAGGAAAGAAGGAAAGAAAGAGAAATGAAACGAGAGAAGAAGGCACAACAAAAAGGGAGCAAGATGGGAGTGGTTAAAATAAAGAAAGTGGAGAAAGAAGAGGAAATCAATAAGGTAAGTAGGGGAAAAAAGAAGAAGAGAAAAAAAAAAGGAAATTAAAAAAAAACAACAGTTCGACTAGTACAAGCAGAAACACGCAGCAGTAGCACAAAAGACAAAAATAAAAACGGTACGGTGAAAAGCAGATCATCGTGCTTCCACGCATCAAACATCTGTGTTCGCAATAAGACATGAGCACATTGTGCAAGTGTACATTTTTTGGTGTGAGCATAACCAAACCTGCCTTTTGTTCTTGTTGTTGCTGTTGTTGTTGTTGTTGTTGTTGTTGTTGTTGTTTTTACTTGTTTCATTTTGTTTTATTCTTAACGTCTCTCAACCGCATGTCTTAACATTACTTCCCATCACCATCGTCCACCACACCAACCAAGACCAAAGCAATTTGAGCGTTAATGTTTTCCCCCTTCTTTTTTTTTTCTCCCTCTCTCTTTCTCTCTCTTTGTTTGTTTGTTTCTTTGTTTGTTTGTTTGTTCCCCTCACGTTTCCCTCACAAATGTGACAAACAGCAACACTCCAAATTACTTGCAGTAAACCACCAAAACGACCCGTTCAACATAATATTAGAAATTGCCTGCACTTCAAAATCTCATCATCACAACAAAGAAAAACACACCAAGACAATAATACCTTTTCATCATCTGCAGTAATTGCATCACAATAGGACAAAACAATACATTTTATCGTACTTAAACGCTAAATCCATTCACCCCTGAGAGAAACTTCCGTTTTGTGTGGCCACACCGGGGTCAAGTAAAAACGAGAAGGGCAATGGCATTGAAACTATTTTTAAAAAGAAAAAAAAAGAAAATATAGATTTATGTTTAGTCTCCGTTAGCACAGCATATCATCTATATCATTAATTTTTCATTCTTCGCTTGATCATTCGTTATCCCCCTCTCCTCGCCACACATGCACACATAGGCATGTCTGTCCTTTTCTATTGCACTTTCTTTCTGTTTTTTTTCTTCATCCCTTCTCTTCTGTGAGTTGTTTATTTGCTCAGTCTTCATCCTCTTGTGCGGTCCAACAATTCACCAGTTGAAGAGATGGATATGGAAATCCCCGTGTGTATTGCGCCAATATAAATATACGCAGCCGGCTCCCCTTTGAGACATCGTCGCTTTCTTTTTTCTTTTTTTTTTGGCTGACTCCTGCGGCAACTACGCAACTATTCATATATTCCCATCATTAGCGGTGTCAGATTTATCTTCACCCGCTCCCGAAACTCCACCCGCAAAGTTATCACCACTAAATAATACCGCATCATCATCTTCCATTGACCGCAGCTCCCCCTGCACCAAATCCTGTGGAACAGATGTGCTAAACCACGGCGCGGGAGACTCTGCAAAACCTTCATTCTCATTTTTTACCTGCGGGACCCGGTGCCCATGCAATTCCTTGAAGTCTTCCAATATTTCCCCTGCCACCTGCTGCTCCTGCTCCCTCCGCTGACGCTCATCCGCCAGACGCCTCTCCTCCAACATCCGCTTTTGCTCAAGGTGCTCATTATACACGCGGCACCATTCAGCGTCCTGTCTCTCCGCCTCCAACGCTGCGCGGTGGCCATTGGCAACAACTTTAGGAATGCTTAAGTCGTTGTGATGAACACAGTAGGCGCACAGCTGCTTTAATAATTTCTTCGCCTCGGACAACCTGCGTGACTCGGACTCTATTTTTATGAACTCATGCGCTATGTTCAAACCTTCCGTCAAGAAGCTCCGCAACTCCTTTGCTTCCTGCACGCTCTGCTCCTGTTTCTGGGAAATGGACGCAACGAATGAAGCGCAGTAGAGAAGAGCAAGGTTAAACCGGAGCAGTGGTTCGCTTGGTAGCTCATCCACAGCCTTTTTCTGTACTGCAATGGCATCGGCATAGCGACCCTCACAAAACAGACAGAATGCAAGTGAGGAAGACTGCAATGGAGCCCGCTGTGGGTCACGCTGAAGGTAGTCAATTGCCTGCTTAAAGCTGTCACTCAGTATCTTAGCATTCGCCATATGGGCCTCATAGTGCTTCCGGACATAACTGCAGTTGGGTACAATTTCCCCTACACGATCCAAGAGCAAAAGGCAACTCTCATGCCTCCCTTCAAGGCCGAGACAACATGCCATTCCATGAGCGGCGAGTACATTACCCTTATCTTTCTGGAGCGCGAAGTGGAAACGGTCCTTCGCCAATTCCAGAAAGCGGTAACTGTCCCCGCTATGTTGCTGCGCATGCCGGAGGTAAATTTGGCCGAGAGCAAGAGCCACAACACAAGACCGCGTCTTGGCGAGCCGAAGGATATTCATGGCTGCGGCGTAACGCCTCTGTTCGAAAAATAAAAGGCAAATATAAACCAGAGCGCGAGGTTCATCAGGGATCGCCTGTCGCAATAGATTCATCCACATGATGGCCTTCCTCCAACATCTTTCAGCCTTCGCAAGCTCGTACAGGCGGAAGTACGGGTAAGAAAAACAGGGGTGGTGCTTAACAAGGTAAGAATAAAGCTCGCACGCCCTCACCTTATCGCTTGTTTCCAGAAGCCTGGCCATATTATACACAATAGGAACGTAGTTGACAGGTAATTCGGGTTTGGACAAAAAGTCCTCCCCCAGCTCTGATTCGAGAATCTTCTGCAGGGTGCCGATATCGCCACACATGGACGCTTTGTTCGCCCTTAACTTCATTGGGACCGGCGTACCCAACTCCTCGTAGATGTGCAAAACATGCGTTAGAAGTTTCGCCGACTCCTCACTATTTAGACGGGAACACCATGCAGCTAAAGTCCACGACAGAACATCGCCGGGAGCTACACTTTCCGTAAGAAGCTTTGAACATTCAAGAGCTCTCTCATGTAAGCCCAAGTGCGAGGCGTGTGCTGCTAACATTTGCAATACCTCCTTCTGATTTGGATGCTCAGCGTTGATGCGTAGCAGCAGTTGTTCCGCCTCCACATCCCTCCCTAAAAGAAAAAGTAACCTCGCATAATGAACCCGCGCTGCCAAACAATTAGGAAGCACCTGCATGGAAGATTCAAGCAATACTCGGGCTCTAGTAAAATCCCCAAGTGCTAGCAACAAACGCCCCTCCTGATAATCAGCAATGGCGGCATCCTCGACTCTTGCAGTTGGACGCGCCTCAGAAAGCAGATGAAGGATGGAAGGCGCCAGTGCCTTTACTCTCCCCTGCGAAACCGCACGGAAGTACAAAATGTCTGTTGTTTTGAGGAGTATCATCGCATTATCAGGAAAAACCTTCCGCAACCGCCGTACAACGTCTATGACCTCCTTTATTCTACGCTGCGCCAAATAGACAACGAGAAGTGACAGGAGCGCCGCTACGTCCTCTCCATTAACAGCCAAAGCACGTTCCAACCACTTTACCGCAGCGTCCATGCGCCCTAGGCGGTAAGCACACAGCCCTAACCCAACCCGAACAATACCAGGTGCTGAGCTACCGACCGTCTCTAACACCGCGCGGTAGTGCGAGAAGCTCCTCTTGTAGTCCTTCATATAAAAACAAACCGCCGCAAGCCCCATTCGTGCAAGAATGAAATGTTTATCTACACGAAGAGCTTCCTCAAATTTCATACTAGCGGTCTGAAGGCTTGTGCCACTTGTCATGGCAGCAACTCCTTCAAGATACAACAACACTGGACGGGAAAGGGGCGAAGCTGAGGCATCCGCCATGTAACCCTCCAGTGAGCGCTCACCACACATTGCCGCAATAGAAGCGCGCATGCAGCTTACAACAAACACATCATGCAGCTCTGCGGTCCCTTTCTCCTCCCTGCGAGCAGCATCGAGCATTGCGACGGCATCGTCAACGCTTCCCTTTGTGAATGCCTC
>36397448_1
ACAGTCGGACAAGATTCGTACGAGAGAGGAAAGACGTTGTCAATAAGAACAGCCACAACCCAAGAAGATAACAAAGTGTAGGGGATCCGAAACAACAAATCAAGGAACAACACTTACGGAAAAGCGCACAGAATAGTACTTACTTCAGATTTCCACAGACAACTCAGCCCAATATCAAAATTATCAATACCACGGCAGTTGTACGAGAAATATAAGAGAAATAAAACACATTTGATCTGCACAGCTGTAGGGGTGATCACATGGAACAAATATTAAAAAATGAAAGGGTATAGGCGCAACAATAGCGTTATGTCACTAGAAGTGGAATTGACAAAAAAGTGTTATACTGTTTGACGGACGAGGCGGTGTACTTTATATCCACCGCTCGCTCTTTACAGTATCAATATTGCGAATGATCTTTGTTACAGCAGGTTTTCCCCCCTCAAGGGTACACGTTTTTAAGGTCTCCCATAGATGACGCCTATCATCATCTTCTTCGCTGCTTGTGTAGTCAACCAAATCGTGCCCAGGAACCACCTGTGAGGTTTCCTCGTTTATGAGGCACTTGAACAGTGCCCTTTTTCTTGCTTGGGCTTTTAAAACTGTGGCGTCTTCGAATCCCGATGCTAATTTATAGGCAATAACAGCCTTTGACTGATTTTGTCTGTAGCACCGCGCAATTGCCTGTGACTCAACCTGAGGATTCCACCACGTGTCCCACAGAATAACGTGATTCGCCGCAGTTAAATCAAGACCGTACGCGCCAATCTGAGTGGACACAACCAAGCAGAGTACGTTCTTATCATCCCTGAACATCTCAACAACCCTTCGTCGACGTTGCTGGCAATCTTTTCCACGAATTGTAACTACACTAATCTTATAAGCAGTCAAGGTTCTTGCAATGAAGTCTTGCGACCCAATGTATTGTGAAAATATCACAGCCTTTTCCATCTTCTCGAAAATGCTGTGTAAAATCGAAATGAGGGCTGTTAGCTTACCACTGAGCGCAACAAAGTCGGCCAGTTTCCCGTTTTCAAGCAAACTTGAACAATCCTTCGCTAAAGCGTCATCATCACGGCTAAGCCTGTACGTTCCCAACTCTTCGAACTCCCCTGGTTCTTCTTCGATATCAACTTGACCTGTTCTCCATATACCGGTCAAAAACCCCAAGAAACACAGTGGATGTGTTGAAAGGTGGTATGGCCGATGTTCGGACGCCTTCAGACACAATAGGTTATCTGTTGCATCGACTTTAATGCGCTCCTCGAACATTTTCTGCTGCACAGCGGAAAAGTTGCATATAATAATGTAGTCGTGCAGCGGTGGAAGATCAACCTTCATAACGGTAAAGACATAGGGGCTCATCCATTCGTGGATATATCGTTGTGCGAAGAGAGCATCACAAAAAGCACTATCATCACCGTTAACATAGCGGTTGATAGAGTTTGAAAACTCGTTAAAATCGCGTTGCGGCAATGTGGAATGAACCTTGTCATCCACCCACCCAACAAGACGGTAGAGTTCCTCAGCGTTATTCTGCACCGGCGTCCCAGTGAGTACTACCTTTGCCGAGCAATGCAAACTATCCAGTACCTCCCTCAGTTTACTTTCCTTCGACGATATGCAATGGCCTTCATCAACGACTATGAGAGCGGGGCGGAACCCCTTTACCCTCGAAAGAAATGATTTGATGTAGCCAGGATTGATGACAAAAACGTAACTCTTCTTAGGGTTAGTAGTTGTGCCTTGTTGTTCATAGTTACTGAGATCATCCTCGAAGGAGCTGGAGTCCACGTTGTTTAGTACAATAAACCCCGGGAATACGAGACCATAGTCCTTCCACTTTTTCGCCTCCTGCATCCAGTGTTGAAGCAGTGTCTTCGGCGCAACGATCAGAATGTCACACGGCCCATTGTTGTAAATATAAGAATAGCAGATCGTCAGTGAAACCAGTGTCTTCCCAAGTCCCATTGTTAACGCCAGCACACAACCGTCTCCTTCCTTGATACGACGTGAAACAAATCTAAGGGCCGCATGCTGAGTTAAGCTCAGGGTCTTTGCTATTTTGAAAGGAATACACAAAGGTGGAAGGTGGCCGGTGACTCCGTTCAAATTGACCACGCTGTCTGCGCTGTCAGCATGCAGACGATCGCTCATGATCTGGTTCCTGAGTCTCATGCTCCGCTCCGTTTCACATGTGTGGGACATCAACCCACACCGCAGATAGCATACAATGCTGATTCGTCTCCAACTTCCTTCACGATTGTGTACTTCCGTGTTTCCGTGTTCCAGAGAACTGTCGAAAAATAAGACATCACCAACCTGAAGACAGAAGGCCTTGCGCGCACTTTTTAAGGCTAGGTAGCACCCCTCGTAATTACCGTCAAGTACGCAGAGTGCAGTAAGACCACCGCGAAAGTCACCTTTGTCTCGATGAACGGCGGTTCGAAAGTTCTTGTTCACACTTACAGTACTGAAAACGGTGTTGAATAGCATGTACTCAGGCGGTATGACCCTGCGCTGAAGCTCGTAATGGTCTGGGGCGTTTTCCTTGTATAGTTGATCTAACAACTGCAGTAACTCACCACACGGTCCGATAATCTTACCCCAGTTCCTGCGTGTGAACTCAGTCATGCGGCAGTTCCTGCGTGTGAACTCAGTCATGCGGCACTTACGCTTCGTTGGATTGTTGAGATAGTCGTAATAGCCAAGGATACCCGTGTCCGGATTTCTCACACCACCATTTGTCAATCTCCGCATATTTTGTTTGGTAGCCACTCCCTCCACATCAGCTGCGGCACGTCGACAGATATCTTTATCAATGCCACCACGTATAAAGATGGCCTGCACACGCTTTCCGGTTGGGTCCAGCAAAACACTATCCTCGGTCACCAGCTCAAAATCCTTTTCAGAGAGGTACTCTGAAACCTTGCCTGTAGGGATGTCAACCACCTCGGTACCGGTAACGTCAAAGCCTTCATAAATATCATCCACTGCATCCAGAGCAACAGGCGCAATGTTTACAGCTGCTTCAACAGCATTGCGAGGGAATGGATCCATCGAACCGTCTAGATGGACCACAGTCCTCTTGAATTGAACGTCCACGCGCTGTCCGAGAGGAAGCCTCTGTGTGAGAGCACCAGCTCGGAACTGACGGCGAAGTTCTTCACATACATTTTGCACAGGTCTGATGTGCAGAAGCGGAACAATATCGTACGCTTTTTGATATTCCTCATCAGAAGCGGTAACCAGTTCCGCACAGAGGTGGACAATTCGACATATGTAATCGCGAGGGTGGTAAAGAAGGCGGCACGGTAAGGATACACCTGGAGCCGTCGGGAATGTCTCCTCCAGGTTGCTGAACAGGGCCAAACGCTCTGCATCAGTCTTTAACCCGTAGTAGTCTTTGCATAGCCTGGTAAGAGAAGATTCTGACATCGGTATTGGTGGTAGAATCGTGATGCCACCTTTCGGGATACTCACTAACTTCATTCCATGATTTTTAGCCTCGTCAACGATAACATCAAGTTCACCCAAGAAGGAACCGGGTATAACGATCGCTGGCTCACTCGTTACTAAGACAGTTTGTAGCACCTGCTGCAGCACTTGAGACGCCCCATCCATAAACATAGGCATTGCCGTAACTGGTAGCGTAAAGAGGGGGTAAATAATGTAGTGAACAAAGAGGAGGAAGGAAAGAGTGAACGTCAGTGGTCTCGAGAATGACCGCAGGAATCTGCGTACTGAAAAGGTGCGAAAATGGAGTAACCGTGTAGCAAACACAACCCAAATGCAACATTCACAACTGCATATGCAAAGTAAACTACCTCCTCCACTACCTTCCGCAACACTTGTTGTGGTATTCAGTAGCAGAAATTTTGTCCCAAAACAACACTCCTACAACACAAAACATGGAGGTAACAAGCCAGTTTAAGTCTACGCTAGTTTGCTGAATTTATCAGCATTGAGCCCTACACACGTGGATGGAGGACGCTTTCCTCTGTATTGCTTCACATATTCTCATCTCTGTTCGACAAAGAGTGAGCGCCCTGTACTGGCTTCATGTAAATAAGGGAAACATCATTTGTCTTTATTCGCGTAGGTATTTTATCCAACAAAATCGGTTTCGTGTGTGTCCTATGGAAAAGGGTATAACTTTTCGCACAGATATTTTGAAATTATGCTTACCAAGGATTCTAATGTGTATCTACATGAAAACAAGGAAAGAAAATCAAGCAGAACCAGGGGTACTTATTGTCCCATGAGCAACGCGGCTGCGGCTCAGGCACATCATAAGAAATACACGATATGGTACATTCCCTCGTTTCTTTTGGGTAAGGGGGAGGTTTAATTTTTCGACATGTACACTTGTTGTGCAAATTACGCCACCCTTTAGCCCGCAACACCTGACATTATTTCCCCTTTGTCATAGAAGGGTCCTCGCCACCTCTTACTGCGTGTGCTCATGGCGGCGTAGTAGGTGAGCCACCCTTGTGCCGTGTACACTGATACCCATTTCAAAGTACCCGTACCTACTGCTCCGACACCTCCTGTGCTCATCAGCGGCGCCGTACCAACGTCAGAAAGTAACTGGGAAGAGAAACGCTTACGAACAGTGGAGATGAAACGGGACGTAACGAACTCTAGCTCGATATAATTAGTTAAATCTTTGTCGCCAACTCGTATATTCGCACACGTTGCCTTGGAAAAATAAATTAAAAAGTATCAACCCCCAAAGTCCGAGGGCGTGGATACGTCACGAATGAAATCCATTCCAACACACCAAACAAGGAATGTTTACTTCCATGGAACACGCCGAGTGTCAATAAGTTCTGGCCCGCAGTGTTGTAAAAGCTGGCGAAGAGGGGGGCAGCTTACTAAATACGGTGGCACTCGAAAATACGGATTGCGCTTAGACCTTGTTCTCCTTCCTGCATCACAGAGGTACATATCTTTAGATACAGAAGACAAAGCATTCTCATCGGTATAAGGCTTTGCCA
>36411019_1
CGTCTTATCAGAGGATAATGTGGAAATGAACGCGGACGAACGCGAATTACTTGAAGTTCGTTTGAACTGGAGTGCTGAACTACAAACAACTAAGAGCCATTACCGAAAAATGCGGGAGTTGGTGGGTAGGGTTGGTTGGGTTCTAAACTCTTTGTTTACCCACAAGAAACTCGCTTTGATTTTCCTAGAACTGGGAGGTTTGAAGCAGATCATAAAGTTAACTGATGGCCGTTTAGATCCAGTGACAATGTATGGGTGCTGCATCGTGTTGTCTCAATTAGCTAGAGCTGCGGTGTTTGAGAACCTGCTTCGAAACCATGGTGAATACTTCGAGCCGATATTGAACTTCATTCTGCATCAGTGGAAAGTTGCCTCGAGTCACGACGTACAAGGCAGCGCGGGAGGCTTCCTTTTCCTTGCTTTGAGTTTCCCTTATGTTGTTACCTTTTTTGACGCGCATCAAGGGCCCCAAGCAACACTTGGCTTAATAGAGCGGCTGTTACAGAGTTCGGAAGAACAGTTTGATGTTATTTGTCCAGGAGTAACATTGGCGGCGTTAAAGTGCGCCTACGTTTACTTGATTTCTCATCTGATGTTGGCCACGAGGGTCATATTCCGGAAGCACAGATTTTTATCGGTTTTAGTGACCGATTCTGCACCAGAGAGGTCACTGCCCCGAGACCCTGCCACCGTGGAATCGGTTCTCGGTTATTTGTCGGCCCCTTCTGCCACTATTCCGGATATATCTACCGAAACAATCCAAAGCCTGCTTACTCGAGATAGGCTTGCTGCATTTCGTTTCTTCGCGGATAATAATTTTCACCAGATACTGCTACGTTGTGCGCAGTTCTACTTCACACAGGGTCGATGGGACTTACTTGCCGCATCGCTAAATGTGCTTTGTGTTTTGGTAGTTGTACCCTTCTTCCGACCCTTGGTTGCCGATGCTCAGTACCCTGAATCGGGGGTTGCGCACTTGATTATGATAGTGAGTGAATTAACATCGGCGTTCCAAAACGGAAACGCCTCTAGGGAGTCCCATCTCATTCCGTGTGTTGCTACTTCGTTGCAGATACTGTTGAATTTAACGAGACTACCCGCTGACAAAAACGACGATGTTTGTGTGGCCACCTTTAACCGCGTTTGTGGTATGATCCGAGCAAACGACGGCGTTCGTACGCTGTTGGAGGTTTTGAAAGTTCGGAAGGATCCGGCAATGTCGGTTAAGCTGCAGTTGTTTCCCGTGGTCGCACGGGCACTGCAACTGATGGTTACCCTTCGACGGTATGCTGATACACGCCTTCTCTTTGATGCTCTAGGGGTTGGCTCAGTGGCGCGGGAGCTTATGACCCAATATGGAGATATTCAAAAGGAATACTTAACCATGATGGGGCCGCGCTATGTGGCGAGCGAGGTGCACGCAACAGGTCGGTTTATGGAGAACATCAAGTGCTTTCTCTTCGATGAGACGAATAGGACCACTCCGTCCGTTTCTGTGGACCCCGTCGAGTTGGAGCAACGCCAGGCTGTCATCGCTCGATCTCACATAAGTTATTCGCGTGAATCACTGTTGGAGCTGATTTGCCGCCACTTAGAGACGGAGGGGTTGCTGAATGCGGCTTCAGCCCTTCGGCGTGACGCTCCTCTTTCGTGTGACATCGCAATGGCACAACATTCGGCGAATGCCTCGCCCGATATGGCACTGTCCCCCATCGGGGCACCCACCCTTGATGGCATTGTGCGCTCTTACCTGAGACAACAGCATGAGAAGTGCACCAATCCCATTACAACCTTGCCTCAATTTGATTTGCGGAAGGGCCATGTTTACTACCCACTGGATGCCCCTGTTGATCAAACGCGAAACGCGTTTAACAGGCGCTTGGTGCAAAAGATGGGATTAGATTTCTCACTACGCACAAGGACGAACGAAAACCACTTTACGTACCGTAACCCGGGTTATTTATTCGACATAACGGGGAGTGGAGATGAACTTCAGGGCGATAGTGTGGCCTTTTGCGATGGTGGGGAGACACTAGTTGTGGGAACCTCTGAAGGCGGGATTGCTCTGTTTGACACGTTCCCAGATGATTCCACGGACGACAAGTTGTCAGAACAGCACTTGGCCTTCGATAACGGTAGTGTCGTTGGAATTTACGTGTCTGACGATAGTGCCTTACTGGGGTTGGTAAACGCGGAGCACAAGGTAGCTGTGATGGGTCGTAATGAGCTTCCTGCGGTGAAGTACCAGGTTGAGGATAGCCGTGCGGCCATGTTCTCTTGTTGTAACACATATTTGTTAGCAACGTGTGACGAGGAGCACACCTGCCGTCTTTACGACCTCAGGGCGCAATGTGAGGTGCGTCATTTTAGCGATCCGTCGTGGGTTGGGGAAAACGTTGACAACGTAGCCACCTTTGACCAGTTCTCTCAGCTTGTTCTCAGTGACGCTGTTCTGTGGGATGTTCGGTGCGGTGACAGACCCATCTGTCGTTTTGACCGTTTTACCAACTCCTTTTGCAATATTTTTCATCCGTTCAACCCCCTTGTGATGATTGATGAAAAGGTATGGGATTTGCGGACCCTGTCCATACTGCAGACCGTACCTTCCTTCAGGAACAGCAGCAGTTTCTACACCAGCCCTTTTAGACGTGTGATTTATAGCTTTCGCGAAGCATCTGCGTTGTCTCACACGGCTACACCAGTTCTTTCAGTGGTTGATAGTTACACATTTGAGACCGTGTTTTCAACAGAAGTGCGCCCAGCCTTCAGAGCCTTTGCCATTGAACCATCGGACCGTTACTGTGCTGCGATTCTCGATGGTGACGCAGCAGCCGTAGTGCGTGTGTTCTCAACATCCTCCGGCCCGCTACCTGGTCAACAAGCGTTCTCGCTCCCACAAAACGATCGGAGTAATGATAGTGGGGCAGGTCTTGCGGAGAGCGATGACGATGACGAGGTAGGAAACAACGGTTCTTGGTCTGGAGGTTATGACGAAGATGACGATGATGGTGAAGATGACAGCGATTCTTATGAATGGGCAAGCGCTTCCGACTCCCCGGAGTATTACAGCAACACAGAAACAACGAGTGACTCGGATTCTGCCGAGGTGGATGGCGGTGGCGACGGAAGTGATACGTGGACGATGGGGGAGGAAGAGACGACTGAGTCCCAGGAGGAAGCTGCATCGCGGAACGGGGAGAATAGTGATGATGAGGCGTCGTTGGAATCGACGTGAGCGGACTCCATGTGACGAACGTTGGCGGCAGAAGCACCTCTTTTGCTGGCCAGGTTCTACACTTTTCTACTCTTTGTTCGTAAAAATGAGCGTGAGGATAGGCTGACGTGGGGGCTGTTAGCGGGAACGGGATTGTGCTACCAAAGTAGTTTCCCATTTTTTTTGTCCCGTGACGATGCCACCAGAGGTTTTAACGTCCATGTAAGCTCCCGTGGAGCCCTAAGACTGCCAAGGAGGAATGCACCTTTTACAGGTATAAGGTTGATATTTTGACCTGTGGCCTTTTAATAGCACTGCTTACATTTTTCTGTGCTTCACCTTCCTTATTTTTAATTTGTACCGTGGGGTTTCGGTAGGAAGGGAGTGGAAGGCCCTGCGTGGCGTTTCGTACATCCAAGACTGCATTGTTGGTTAATATATCACATGTGAATGTGATGGGTGACTTTACCCGAGAAGATGAGTACCAGTTGGACACCCTTCGAGCTGCGAGGGACTGCGGTAACTTATCACCCGGAGAGTTTGAGTCACTTCAGTACCTGGAAAGGAAGTATGATGCCTTCATCGAAGATGGTATACGCAAATTAGAGAGAATGGCTCCACAGAGTGCAAGGAGGGAGCATATGTTGCCTTTTGTTTTCATCTCATGGCCTGCTTTGTGGTCACTTCTAACACTGTTACTTGTTACGTTCTACCTATTAACTTATGGACAACAGGGAATTCTCGTGCAGACCCTTCTGAGGTGGCAGGTGTGTCTTGCTGCTCTAATGCTGCTTGCAAGCACACCACTCACGTTTACGCGTTGCCGCGATCGCAGATTCGTAGAAGTGGGCGTACTAGTGGCCTTCATGATGTTCAGTGGCGTATTTATGCTGACATCATTGTGGGTTATTCACCATCTCCGTAGCTTGTCGGACTCGGAGTGGGACATCAACACATGTGTCATCGTTGGAGTAGCGAATTCCTCTCTTATGCTCCTCTCAGGTTTGTTGCTAATGAAGGCTCTTGAGATGTAATGGGGTGTTTCTGACCCGTTTTTGTGGGATGATGGACGTGGAAAAAGCGGTGTGCGGCGTGCAGCGGGGTGTGTACGGGAGGAACAAGCCGGGGAGCGACCGCCCCGCGATGTGCAACCCGCACCACCTGTTCTCCCTGGAAAAGAGTTATAGTGGGTGCTTGCTTCGGGTGACCAGAAGATACCTTCGCCCGTTTTTTCTCCTTTAATTTTCCTCACGTCCGTATTCTACTCTGTTGATGAGTGCCGTATGCTCCTTCCGTACGTTAACTTCATCTCCCTCACTACATTTTCATGTTTGCTACTTTGGAACTAGCTAGGAGGACCCCACGGACATCTCCGGAGAACATCTCGCTTCCAGGCTGATTGTTGCCATGGACTTTAACTTTCTATGGGAGATACCGCCAGTAACAAGGGTGCTGCTGTGTCTTAGTGTGATCTCGGTTGTGCTAGTTTCATTCGGCCTCGTCCACCCACTGCAGATGATTTTCAGTCCTACCCTCGTGTTCCAAGAAAAGCATTATTGGCGGCTGGTCTCAACATTCTTTTACTTTGGCTCCCTGAACCTCAGTAGTATTATCGAGTTACACTGGTTATATATGGTGAGCAGCAGCATTGAATTGCAGTACTTCCACCGACGGCGTCTAGACTACTGCCTGACCCTCTTTACTGGGGCAGGGCTTTTACTTTTCCTCAGAAGCACTCGTGCGATAGAAACACCATACCTCAGTAACCAGTTTTCGAAGGCGCTGG
>36360135_1
TGGTGTATGGTGGTGTATTAACTGATACTACAACTTATTGGGCACCACGCTGACCCATGTGCAGGACCCAATTTGATGTCTTGAAGGGAAGTGTGTGGTGTACCTTCTATTGAAGAAGGTGTCCGGTTTTAAATACCCTTCAAGTGTTTGAGGTAGTGAATAAGGTTTCGCGTGTACTGGAAGCACGCCGTGTTATGGCTATGGTCTTCTGACAGCGCAGTTTCGTAGTGCATTGGTGTTTAGATTTGTCTGGCAGCATAGGAGAGGCGGTTTATTGTCCCTGCTCGATTTTTTTTTCCTTAGCGGCAACAACGAAATATGCCATGCAGTTAGGTACCCGACACTCGGTACTAAGTTCACAGCTTGAGAAGGTGAAAAGAGAGCGAAAATGATGGGTGTCCAACGCGTCAACAAGACGGACTCGAAACTTGAAAAGCTATCTGTAATGAGATGAGACGTCGAGAAACATCTCTTGATTATTGTTTACCACTGCGTGCTGCATCAACTTGTATAATGGAGGGGCCCAGTATCATTGGGCTATGCTCCAGCAATTATCCGCTCACATGTGCATAAATGTCCCCCGTTCTTCTTCAGCGTTCGCCTTTATTTTGATCCTGCTTATAGGTATCATGGACCCCTCTCAAGAGGGAGCAGAATACCTTACTGCCGTATTCGCAAAACTGGGAGTTCCCTGCAGAGTTGCGAACACAGTAGAGAAGGGGAAACACATTTTAGCAACGGCCGATATGCCGGCACAGTATAGCGTCTTTGAGGAAGCTCCAGTTGTTTCTTGGCCCTCACAGGGGTATCTTACCCTTGGTGTTCCTTTCTGTCTGTTCTGTCTTCGCCAGAGAAACAACGCTGATATTGCGGATGAAGGTGAACATAACTGGAACAGTTGTGCTGGATGTGGCTCCTTATTTTGTTCCGAGAGCTGCCTCGCCTCTGCGGAAATGCCTCACAGGGTCCTATGCGGTGTGCTACAGGAACTTCGGAAGCGTGAATGCACTGATGGTTGTTGTAGGCCTATCACAAAGGAGTCCTTAGCCAACTGTGTGGCGTGGGTTGTGGGCCGTATCGCAGGGGCAATAAAACAGCGACAATTTAGTGGAAAGCTACTTGAAGAAAATCACAGGGAAAACGCCAATAGTATATCTAGGCAACTCTTTCATGTTGTGACCGCGCCTTTCAATCGCTTTCTTGACGCCCCAAAAAATGCTGAGTTCGCTGACGTGGACGCCAACTCTTGGTACGAAGAGATCAACAAGTTGTTGCGGGAGCCTTGTCGCGCGGTCCTTCTACAGTCCGCCGCTGCACCACCATCCATTGGAGCAGATTGGGCACTCGAGATCGTTGACGGGTTGTTGCGTCATGACACGCTCGAGAGGTTCCTTGGAATATTAACACTAAATTCGCAAGGGTTGAATGGCTTTGTTGCCGTGCCCGGTGCAGCTGGGGATATGGATTCTCCTTCCTTACCCATTACATGGGTGCTGAAGGGTGGAGGCATATATTCCTTGCAATCTGCATTTAATCACTCCTGCGTACCCAATGTCGCGGTGTTGGCAGAGGGTGGTACGCATGATATAACACTGCGTACGCTTCGCGCAATCAAGAATGGAGAGGAACTGACCATCACGTATATACCCGTAGAGAACACTACGCGTGCTGAGCGGCAAATGAAATTGGAAGGATATTTCTTCACATGCCGGTGTCCTCTTTGTGAAGAGGAAAAGTGATTCGAACTCTGCTGGTTCAGCGACGGGGTGTTGCAGTGCCATCGCTTGCAACCCTTCTGTGCGGTTAAGCGACTATAAAGCAAGATCTGTATGTCCTCTGTGTTCTTTGAGCCGGCCCTACTTGGTATCAGAGGTGCCCAGACACGGCACAGATACTTTGAGGTTAGTAACTCGATCGACCTTGATCATTCTCCTTTTCCTAGCTTCTGGAAATAGGTCGTCCCTTCTATTATGGATGTGGCCGATCAGTCAGCCACACACAGTAAATGTTTTACAGGAAGATCTTCGTGTGTTTCATTCTGTGTCCAGGCTCCAAGTTTAAATTCACACCGAATCTGGCATCGTTTACATAAACAACTCGCTTTGATCGTCCTTTGCGTCTGAGAGGTTTGACAAATACCTATTTGCTGCATTTTCGCAAGAATTGCTGCCGTCGCGAAGATGAAGTGCAGTATGCCACCGCCAGACAAGTAGCAGAAACTCTCTATGTAAGGGTTTGGGGAAGTTAGGGATCGGGTACCCCAATGGTGAATTTACTGTCGTATGACGCACGAAAAGTATTTCCCTTGCTGTTTCTCATTCGACCACTTTTCTGCTCGGGTTCACACCGTGGCCGTCGGTTCCCTCGGTAGTGCATTCGTCACAGGCATGTGTGGGTGCCTTTAAGACAGGCCGTTGCCCCCTCTATTCCATTTGCGATGAACGTGTCTCTCCGGTACCTCTAATCAAATTTAACGGTGTTCTAAACTGATCTACATGGCCGGTGTACCGGTGGTTGCTCAACCGCTGATTGAAATATTTTTGCGCGTTTATGAACAACAGCAGCGAGGATCCAAAGCGCGCTGGAGACACATTTGTGCAGGAAGGGCTGGGCGCCGGAACCTGCTATATGAGGCTTTATGAAACGTGTGGACAACTTTCTGGCTACTGGGCACGGAATTAAGGCAGTTGACAGCTGTGTGGTCCGGGACAATATACAAATCACCGAGTGCACTACTCGTGTAATGTGCATTGCATGTCTGGGTTCGAGCATTGGCTCTGATTGTAGAGGATTCGCTTCGCAAAGCGGCAGCTGGTTATCCATTTAAATCTTTTTATCATTAATCGTACCACGGTGGCTCCTATACGTCGCTACCTTCCTTGGTTACTGGGGTTTGCATGTGTGGTATTTGTTTTTCCTCGCTTAACTATTTCTTACTTTTTTTGTTTGAAATTCCTCTGAAGGGTAATTGTGGTATTTTGCGCGCTCTCATTTTTCACTTTTCTCGTACTTTTCGCATGGACGTTTCCCAATTTCATAACGACAGCCACTTTCTCGCTTGCTTCCTTACAACCCTAACAACTATGGGAATGTTTGCTTAAGAATGATCCGACTGCACCGCAACTTGGAGGGACCGTTCCAGTGTCGTTGCTTCCGCCGTAGTGCTACAACTCACCGCGTTGGCACCGGAGGAAATGTAGAGGGAGTCGTGGCTTCTTCTTACTCGTCCCACGCCAGAGACATAACTGCCTCTCCCACAGTTCCGACGCTCTGTGGAGATCGAGGTCATGATGGAAACGAACCTGAAGAGCCACGGGGCGGGAAAAGGCAGAGGCAGCCTGAGCACGGAGCGGCAGCCGCGTCGTCTGCCACGTACAAAACAACGCGTAAACGAACTGCGGAGATCAAGGTAAGGAAGCGCGCTCCTTGGGGCATGCAGCAACTACGTGATTCGTGGAGCGTGGACGCCATGACAAAGGGAGACAGAGAAAATATGAGCGAGCGTATTCACAGGGAATATCGTTACCACCCGGAGGAGTTCCGCCGGAACCACATTAAGGTGGCAGCGCTGCTCACAATCCCCGCGCTTTTAATTGGTGCGTTTAGTGGCTATTTCTATCAGACGGGGCGGCCCCTGTGGGAGGCTGATCCACAATACCTGTTGAATATGATAAGGCAGATGGATGCTTCACCGCGCAGCACGCTTCATCCCTACAAACTTGAGGAAACAGAGGTGCTCCCCGCGCACGTGAAGGCATACAGGGAAAAGAATTGGGAAAAACGTCTTTTATTGGAGGGCTATCCCCTTGCCACCGAACGGTGAAGCGGTTGGAGACGGAGACTGGAGAAACGGAGTGGACGCCCGTAGCCCGCGGGAGGTCGTTTTCAGCCTTTTTTACCGCCACACTGGCGCTTCCGTATGCATATCGTTGGCATGTCCGTTGTACCTGTTACGCCTCAACGTTGCTTGAGCGTTGCTGCGAAACTGGATGTAATGGAACGTGTGTCTTAATAACATCATTGATGACATTTCCTTTCTCTCACCTCCATTCTCTTCGCTGGAATGCATGTTTAGCCACCGGAGCACTTTTGTCAAAGTAGTCTTTGTACATACGTAATTTGGCAACAAAAATGGCCACTGTCACGGAGGCACCTTTAAAGTCACCGCAGGATAGATTGGTGGAGCGCGTGTGCTCATCGGAGGAAGACGACTCTGGCCGTTACGTCATTGCAAAAGATGACATCAGTCCCGGTGAAATTGTATTGCTAGCAGCACCTTATGCGGTAGCCCTCAACCCCAACGAGGCTGTGAGCGCAATGTATGTGGCGGCCAACGTGGAGGAGTGGGAAGATGCCTCCATGGGAGAACTGGCAGGACGCCGGGTCGGCCAGAGGGTCAAGAAGAGCGGCAACATCCCAACGGATGGTGGTGAATACGTGGCGTTGAGCCCGTGCGTAACATTCTGCTCCTGCTGTCTGCGACGCATTCCAACAGGTACGCCTTTCCTCAATTGCGAAACAATCGAGGTCCTTTCCCACTTAATTGCTGTGGAGCACGTTGAGAGTGAAAATGCAAAGTGGGAAAAAGAACGAGAGTCTCACCAACGAACTGGCTCTGATGCCGGCGATGCAGCCGATCTCGGAGATAGGATGCACATCAAGAAGGAAAAGAAATTGCAGAAGCCTGCCAGGTCTGCTAAAATGCGGTCGAAGGGATATTTATCGCTGAAGCAGAGGTTGCTAGAGGCCGCCACTGCCCAACGTGAGTCCGCCATGTACGAAGCTCAGAAATTTGGTGGTGCGCTGGGCGACAGCAGTAGGAATATATCGTGGCCGGAACGAGTTGTGGAAAAGCACGTTCTTGAAGAAGACCTGCTGGTGCGAGGTGCGTGTGGCTGTGCTGGTTGCGGCGTAGCTATTTACTGCTCAAAGTCCTGTTGGCAGAGTTTTAATGAATTACACCGCGCTACGGGTGCGTGCCGCGTTTTGCGCGACGTTTA
>36922550_1
CCATGTCGGGTATGAACAGTGCATCGCCTCCGCTCTACAACCAGCAACAGACCCCGCATAACGTTAAATTACCCGGTTAATTGCATACATTTGTGTACTTGTGTACGACAAACGGCGGTGTTAACACCTTCAGAACAGTCCTGTACAATTAGTCGATCCTTACGTCGAACGAATGGAGAGACATCCTCACAGAGACGAATACGGACAGCGAATCCCTTCATCCACGCCGTTAAAGGCTCAGTTTGAAAAAGCGAACGGTGCCATCGTCGCTGGTTGAAGCAACTACACCGCTACTTTCAACTATCGCAAAACTTAATACCATTCGTCGGTGCCCCATAAGTCGGACGAGTGGTTCCTGCTGCTGAGACCTTCCATCCCACACCTTAATCTCTCCATCGCTACAACCAGCAACAACAAAATAACCACTTGCCCAAGCAGCAGGAATAACGCTCTCCCCAACCTGAAACACTGTACGCAGTGTGAGGTCCGCGGCACTCCACACCGCTACACGGCAATCGCATGACGCTGAAAGAAGAAGCTGCGGCGGGGTCGTGTGACTTCCACGGCTACCAACGTTCACGTGTAGACTTTCAATGGCTTGGGTGTGCACCTCCGGAAGGGAGGTCACCACGCGGCCGCTGTTGAGCGAAATAACGTGTAGCGTCCCGTCCGCGCAGCCCACCACACACCGGTCATCGTAGTCACCCAACGGGGCTTCGCCACTGCTGTCACCTAAACAGCAGAGAGTTGTGACCGACGCCCTGTCAGCACTCAGACCTTTCGCAATGTGAAACTCCTGCTGCCCAGTTCGCGGCGCAAAAACCACAACGGCACCATCACTGGCACCTGCAACGAGGCGCTTGCGGCACGGCGTCCACGCTGTGCACGTTATGCCCCCGCCGTGGCCCGCGAAGTACATCGCAAGTGTTCCCTTCGATACGTTCCACATTGCCGCTTGTCCGTCGTCCGCCCCAGCCACGAGAACAAGACCTGAGGGATGCCACAGGAGCGTGAGCAACTCACCACTTAAGTCACGCAGTGCGTGCCGCAGTTTCCAGGTTACTGTACACCATATGGCAACGACGCCATCGAGACCTCCACTTGCGAGTGTTGTGCCATCCGGCGAGAAGGCCAAAATACTAATCGTATCGGCGTGAGCCTCCCGCAGTACAGCGAGGTTGTGCACCGAGCGGCTCTCTTCATCCAGCTTAAGTACGTACACCTCGTCACTCTGGCCACCTGCTACAAATAATCCAGAATCAGCGGGGTGTACAGCAACAGCATGCACGGGAGAGGCATCACGCGCGGTAAAGAAGCACAATGCGTCATCACGCTCCGGCTCGCAGTCAGGCACCTCGTTAAGATCCTCAACATCGGCATCATCCTCTTCACCATCAGTACCCGCCCCATTTCCGACGCCATCGTCATCGTAGTTATCCTCTTCTCCGTTATTGAGGTCCGTTTCCGCCATGCGCTTCCGACTTCCATGTGCAGGAACGTTGTAAGCTACGTTGTCGTCATCTTCTTCAATCTCTGCCATATTATCTTCATCAACGATCTCATTGTTTGGGTCGTCAAGGTCAATAAAGGCATCTTGTGCCATTTCAGGGTCAACAATGCCGTCCCTCATGGTTTGTTCCGGTAAGTTACCAGCCGTCAGGGGCCTCTGCATTTTTAGTTGCTGCAACAAAAGCTTTTCTCCCCAGAACAAACAATTTTCTTTCTTCGTAGCAAGAAGAAAAAGAATGGAAACAAATACGGGTACAAAAGTCATACGTGCATATGAATAGGTTAAAACGTATATACGCACACGCACGTTGAGGGCAAAACATACAACCAAAACTTGTAAAGATACATGAACACTCCTGTACGTAAGGTGTGAATTAGATGCCTCGCGTACAAGCAGCGAACACACGCATCTACGTATCCAGTGGGAAGGCAGGTACTACCCCACTTCCGTGCGCATATATTTGTAGTCAAACAAATAAACATATATATTTATATATTCATGCATGCTGCACCTCGCAGTGGGAGATTCAGACACCAACATGCACTTGTATCTCCCTTGTGTATAAAAACATGACCATGGAGAGTCAAAAGAAGCTCAGAGCACGGCTTCATACGATACACCACCATTAACCCACGTGGTCAACGGCCTGTCCATCAAGGACAGACAACAACAATAATAATAAAAGGAAACACTGGTATCAACCTTACAAACGTATAATCGAAGAAGCAAACGGGTAGGAGAATGGAGAAGTATCCCCCCAATAAACACATATGCAGCAAAGAAAGAGGAAACAAACTCACGCTCTGACATAAATGGAAACACGCGTAAAAGGTAATCGTAAACACGCAGACGTTAACAAACAAATACAAACACGCACCTGATTGCAATGGCATAGCTTCTTCAGTTTGAAAACAGACACCTGAAGGCTATACTTGTCGTTCCTGTGCCTTTGGGGCTTTTCTGCATTTCTTTCCTAGTGCTTTCTCAGGTTTCACGTTAGGTGTGCGCTGCCGCATCGAAAACGGCGTGAAAGCTGCTGCAGAGTTGGGTGAAGACGGTGCCTCACCGTCCCTTTGAGCTCTCAACAGCTCTGCGGCTGCCTTGAGTTGATCACGAATAGACACGTTGTCAATTTCGCCAGCTCGCTTTTTCGTTAAAACGAGCTTTTCCTCACTGATAAGGTAGGAGGCAGTTGACACAGCAAGATCCCTTACCTCTGAGCTTTGGTGATTCAAGCACGGTTGCAGCAGGCGGGACCACGCATTTTCGTTGTGTTTGCCCATGCTCCCAGCGCTGCCACGCACCTGTAGACCCCCATTCGCCGCAAGGTCCTTCAGTACACTGAGGCGTGCAAGCTGCGTACGTGCATGGGTGTGAGACAGCCGCCGCCGATCCTTGTCAACTGGGTCGGCTAGTACCGCAGAAAGTATAACGCCCTTTCCGATCTCTGGTTTGCGCACAAATAACGCTAGTGTCGACATGGCTTCTTCCCGTAAGCGCGGATTATAATCTGCCGCGCAACAGAGCAACCGTGGGAGCAGATTGACCACCGGGCACATAACCTCCTCGAATACATTGGCCTCATCCTCTAGAACACTACGGACAAACGCGCAGGCAGCATTAGCAACGGCCGGAATATGATCCTGCAACCCATATCCACTCAGGTCTAAGTAGCGTAGTACTCCCTCCTCAATTGAGACAGGGCTTGATTCGTAAAGAGTTGTCATTTTGGAGGCCAAAACACTAAGTGCTGACTCACGAAGCTTAAAGTTGCTGCTATACAGGCACGCTGTAGTGAATAAGCCCACGACATTGTTGAGGTTTTGCATCTCCGAGAACTTACGCCCACCTACGTCCGGTAATTTCGGCATGTCAGCTTCCCCAGATGCCTCCATAATTTCACGTACTACACCTTCTTCCCACGGTTGCAATCTGCCCCCAATGGCGTACTCATCAGTGCCGTCACTCACGCTTACGTCCTGATTGGCACCGGGGGGCCTTTCCTGCGCATTCCAATCGTCATTATTGCACTTAGCATCCGCGATCTCCTGCCCCTTTTGGTGCCAGATATTCTGTGCATCCAACTTCTGATCCGTATCTTTGTCAAAATCATCAAAGATAGAGGGACCCAAGTCAGAACCGGCACCGTCGAAGGGTGACATTCCACTGTCACCGGTGGGGCCGCTGGGCAAGTCCTGATATTCTCCTTCCGGTGCTAACTTTTGCCTTTCTGCACTCCAGCACATCTTCTCATTCCTCTCGCCACACATGCCATACCTATCCCCACTGCAACCAATAGATAGGCCTATCGCCTCTGCCCCGCTTCTTCGGCCATCCTGAGGTGCGTCCTCGCTGAACGTATCACTACTGTACTCAAGTGGGTCTGGCACCTGTCGCAATTGTGGAACCTGAACATCGTTGTACACTTTTTCAATCATCGTATCCATTTGCTGCTTTGCTTCCTTCGCGGCATCGAAGTCCTCGTCAATGATGGCCTGTACCTTGTCCTGTTCTGCTTGATATATGCGCTTCGACCGGCGGTTCATCAGTTTAATTCGATCCTGGCACGCCTTTGCAGTATCAAAGTCATCCATTGATATCGCTTGATTCTTCAGCATTAGCAACTCAGCAGAGCGGCGGACAAAAAAATCTTCAAACTCCAATATGCGCACAGAACGGAAGGCAGGCATTCCTTCATCCTGAGTGATGATGTTTCTAACAGGAGTTTCTACAGGTGATCGTTCACCCTCTCCTTGTCTGTCTTGCTCCTGCAGCAGATGCTGCAACTGATATTGCTGCTGCTCCAATTGCAAGGGCGGCAACTTGACGCCACTCCCGTTGTAGTTGCTTGACTCCCTGGTGTGATCCCTTTCTACAGGTGTCTGGGAAACAATACATGAACTAACTACCGCATGATCAACGTGCCTCGGTATGCGTTTGCTAATCTGACCGCTACATTCAATGGAATACACGCCAATTTGCTTGAAACGGTTAAAAGCATTCTGGTGCGGCGCATGAAAGAGAAGTTTCAAGAAGTACGCTTTGGCGTGCAGATGCACAGTCTTACGCTCCTTTGAGCGGTAGTTCGTGTGCTCGTTACTGCTGAAGTTGACCGAACCTAGCTTAAGAAAGCGCACTTCACGGAAAGACGGTGCTTCAAGTCCATGATGGCCACCAACTCCGTTAACTTCGTCGCCGTCGTCAAGAGCATACAAGCGCACCTCCATTTTTGACATAATTTTACTCTCGTGACTCAGTATGCGCAAATTCACCAACTCCGCGTTTCCGGGAAAGCGAAGTACAAGTTCCTGAGGCATGGAAGCAAAACGCGCACTTTGCCAACCCTTACCACTACAGTGCTGCTCTGCAACCGCGTGGTTGCTGGGATTGGTAGTGGAAAAACATTCAACATTCTCAGATGATGTTGCCAACCCATTCCCAAGTCCAGTGATAGGGAACTCATTGTCCTCACTGCTTCTATATACTATGT
>36293655_2
CCTGTCTGTAGTAGTACTTAGCCATCCATGTGTGAATTCCACAGCACAATCACATACTCTTTTATTATGAGCCGTTATGTTTCTGATTTCTTTGTGTTATTATATATTTTCCCTTCTTGATCGTGTTTTTCTTCCCCGAAAAACATTGCAACTCCATTGAGATTGTAAAGTGGAGTCTTCCTTTCATTGCCTCTCCACCATATCCTTTATGTATTATAGTTCCATACTCGTTTTTTTGTTCGAAACTGAGTGTATGACACCTTCCTCCATCTGTACTTTCCTGCTGTTGCCTTAATAATATCCCTCGCGCGCCCTCAAAATCTTTTGCATACTCACCATCTCACCATCTTACTCACTCACTTACTCCTATTACAATCTCACGATATTTAAATTTTTTCCATTTTGCTTGTTCATTCGTTCCCTCCACCATAGTTCTAATTATATTCGTATATACATACTTATGGCACTCTCCTATTATTTATATTATTATTTCTACTATCGTTATCGTTACTATTGCATTTACAACCCTAACGTTATATCTACAAAAAAATGGGAAATAAAATAAATTAATATATTATTCATTTTAATATACAATCACCCTAATGGTGTACACACATGCCTCTGTCATACCAAAGTTGTACAAGTGAAGTTTTTCAAAATTTTCAATGAATTGCACAATTTGAAAAGGGTTGACAAAAAGTGTTAAAATATATCATATTTAAAAACACGTTTAAAAAAATTCTCTCAAAATAGCAATTTTTATAAGTCTCATAAAATTAAGAAAAAGTTTTTACAAATAATTCGTAAAACTGTTGTGCTAGAAGAAAAATTGCAAACAAAAAAGAGGCCTTAATTAGAACAGAATTTACTCCTGTGGTGTTTGTAGGGCTTCTAGCATTTCCACCTGTTTGCGCTTCTTTTTCTACTTCCTTCTTGATTTCCTCACTCAATGTGCACATTTTTCTCTAGACGGATTTTGGGTTAAAAACGTACCTCCGGAAGTTGAGCACCTTTGGCCGGGATGTGCCAGCGTCAGATTGCGCCGCCGAAGTTTAATTGCTAATTTTTATTGTCAGCTGTTCCCCAATATGAGTATTTTTAAATTTATTTTCCCTTTAAAAGCAAATGGTTTTGCGCAGCGAAACTGCCACGCGCCAGCGTTAAAAAAAATTTAAAGGCAGCGTGCAGCACAAAACGCAGAGCTGAAATTCACAAAAGCAAAATGAACATAGTCGTAACGATGTGAAGCTGAAGATGAAAAGAAAAAAATAAGCGCGGATATCTGCAGCGGAAATAAGTGCCGGCCTCGCGGTTGAAAAGAAATAAAAAAGCAGCCGCCGCATCATTAAAAATAAAATAAAAGGGACAGTCCAGTGAGCAGCTGCGTTATAAAGAAAAAGGAGACGCTGCATCATTTAAAAAATTACAAAGAGAAGCAATCCAACACGGAGGAGCTACGTAAAAAAAAATAATTAGCAAGAGAGGAAAATTAACCCTAACCCTAACCCTAACCCTAACTAACCTAATTAACCCCCAACTTCCACAAAAAAAACGGCAAAATAAAAAAATTTTTATTTGCCAGAAAATATTTTTTTCAGAATCACAAACTTACAAACACAGTTCAATTTTTTCGGTGAATTTAAAGGTGTTAAAATATATCAGAAAGTTTTCAAGTAGCAAAGTTCGTTTAAAAATGGGGGAGGGATTAAAAAAGCAAAAATGCAAGCCAAAGAGGTGCCTTACGAATGACAAAAGAACTGCTGCCTGTGGTGTTTGTTTTATCATCTTTGGTTGCTGCTACTGTAGTTTTTGCAGGATCTTCTTCGCATTTATTATTTTTGTCATAGTATTTGCACCCTGTTTTGTTCTACATCAAACAATTTATTACGTTCATTAGTATGAAGTGTGCGTACTTCCTCTTCGACGGCGGCGAACTCCGAGGCAAGATAATTCTTGTACTCGCAAAGTGACTTTTTGCCGCGATCAATCTTTGCGATATCGCGCTTCTTTTGTATAATGCGACCGATTTCAGAATGGGTGATACGCCACCCGAGTCGACCGGCGCGAAAGCTACGTACTGCCCTCTGGATCGTTAGAATCTGCTTCTCGTGCTCAATCCATTCTCGATTTAGTTTCGCCAGCGCCTGAATCTGCTCAGGCACAAGCATCACAACATTCTGCTCCCATTCCTTGCAAATACCCTGCCGCAATATAATTTCCAAGCCCTGGACGAGAAGCTTTCGGACCCCAATATCTTCTTGAAGAATATGGGCCCGCAGATTCATTTCCTCATTGCCTAATGCCTTTGCCTTTGTGCGCATGAAGTATTCGTTGTGCAGCTGCAACAAATCCCCACGCCGCGTGCCTTCTTCAGCTCCGAGCATATTACGGAATTCTTCCTCCTGCGCCGCCAACTCCTCGTGCGGCATTGTCATCTGCTTTCGAGGCCTCAGCACCTCCATTTCAATCCTGAGTTGCTCCTTTTGCCGGCGCTCCTCACTTTGAGCTTTCCAATAAATAAGCCGCTCCAAGTGCAGGCGTTTGTGCTTCCACGTCAGCAGTAGAGAGGACTGCTCCTCAAAATGCTCCATGATGCGTTTGTACTCCTCCTCCTCACGCTCCTCAATCATTTTACGGCTCTCCGAGTCTTTCTCCAGAAGACCCATATAAGCTGCAATACCCAAGGTATTGCATACGTTACTGAGTGGTTGCACACGAACCACTGGTGGGTTATTGTGACTGGAAACTTTACCTATCAATCGCCTGTAGCGGTCAGCTGATCGCTGCTGCTGCGGCGACCTCCGGAGTGGGGGATGGGGGCATTCTTGAGGCTGGCCTTCACCGTCGTCTGCAAGATGTTTCATCTTTAGATACTCCTGAAGGATTTTCTGGGCATCAGGTTCCATCTTGAATTCATTCATGGGAAACGGAGAACTTGACGATCGAGCACGATACAACGCCTCGTTCTCTTGTAGTCTCTTCTGCTTTTCCCTCTTAGCTGAAAGTTCCAACTTGTATTCACGGAGTTGAACGCTCGCATCAGATTCATGTTGCAACCAATAGCGCTCCTTCTCCTCCTCAAAGGCGATGGTGCCACGCTGCTCTCGTTCAACAAGCTCCAAGTCGCGTATCTCATCCCGGAGCACAAATGTAACATAACGGACAATCATCATCTGCTTCAAAACCTGCCGCTCCCAAACTTCATTCACAATGATGTGCTGCCGTCCATTTTCCTCCAGTGCTTCCAGTGAGGGGCTGCATATATCTTCCTCCTCCTTCTTCACAATTTTTCGATCCTTCACAGTGTACTGAAGGTTCCGCGAGAAACGACCGGGAGAGGAAGAGGAGGGCGGCGGGCGGCATGGTACCGGAACATCAGGTAGTCGTGATACCGGCACCTGATATGCTGGTTCAAGGAATTGCCTTCGAACACCCTCAAGCATTTTTTTATAGCCATCGTGAGAGCTCGCAGTGTTGCAAACACGACGCACCGTCCGCCATTGGTTTTGACCGGAAATCCCTCTCGTAGGGATGTTTAAACTCTCCCTGGTAAGGTTAGGAAGATAACCGTCCATCCCTGCGCTGCACCTGGGTCGTCAACAGTGCCGACAAACACAATAAAAACTAGAAAAAGAAAGCTGTGTCAGTAACTCGTAGAGGCAGCACAACTGGCAAAGAAATAAACAAGTCCCGCCACTTCGAGGTGTCTTTTCTTGTTTTCTTCTTCCTTTATTTTTCCTTTTTGTTCCTTCGCTACTTCCACCTGACCTTCAAATGGGGGAAATCCGGCGTCAATAGGGAAATCGTTGAATAGGAAGGAGTAAGTGAATTTGGTGAATGCTGCAAAAGAAAAAAAGAACAGAAAAGCAAACATTGCCAGTAGATCGTACGGTTGTTGAGCACAGCAGTGCTGAAGAGGTTGTTTCCTCCACTCAAGAGAAGGTATGCAAAAGCGCTGGCCAGCACCCTCGAGTTAGAGCGTACAACACCACCCCTCAAGGAGGTTACGAAATGAAACAACGAAAATGCTACCAATAGCACTACCATTTCGGCGATGATGGCCAACGCTGGTCCCTCGGTTCCTTTATCTCCGATCGGGCATTCGGGGGCTGGATGCGGGAGTACCAACGAGGTGTCTCATGCATAACAGCACGCCGCAATTCCCTCGCCGCATCCTCTTCTGACAATCCCATTGCTGCGGCTTTAGCGGGTAAAACGCGCTGCCGGAACCATTCCCACTCCGATGCCGCGTGCTGCTGATGGTGGGGTTCCCCGATTTCCTCCCACCATTTCATAGTCTCCACCCACCGCAGACGGTTTTGATGAAGTTCACTTTCCTTATGTGCCTCGTAGTCCTGCTTAAACCTGAACCGCACGTGGCATAGCGCGCAACTGGGTTGTTCGCCAAACTGCCACACATCCTTTCCGTTATGCGGAATCCGCTTGCTTCTCCTGTCAATCCATTTTGACTTCTTCCTGATGCGAATAAGGCGGCCGGCTGCCGATGCCGTGCTACTGTTAATTGTCGTGACCGCTAGCAGACAGCGGGTGAATAACATGATCCCTCCGCCGGGTATTGGAGTTCCCTAATTTGAAGGCCGCGATGTGATGCGATTCACTTCCGGGGCGCAAAATGAGTTGTTGTTGTTGTTGTTGTTGTTGTTGTTGTTTTTTAAGAGTACTGCCCAAGAAAAAAGGGGGGAGGACCTGTGCTATCCTTTTTGCCTACGCGGCCGACTCTGCACTACTGTGGAGAAGGATTAAAGGCGTCCCACAACAACAACAAAAAAAATTATCGTGGACAAGACGCCAAAGCAGGTGGATGAAGAGTGTGGAGAAATGAAAAAGGATAAGGAAAAGATACCGAAACAGGAGCGGGGAGGACAGAAAACACACAAAACGAAATCCACCATTGGTTGTCGCACTAAAGCCGTACGGATGTGCAAGCCACACAGATCACTCACTTCGCTTGGTCGTAATCACTGGTGGTTAAGTGGATC
>36590197_1
GAGTTTCATGCTGGAAATACATCAAACATGAGGAGTTGGATGATATTGCACTAGCAGAAGCGTATTTGGATAACCTCAGCACATGCCCTAAATCATTTTTCCACGTAGATTCTCATGTTGTTGAGGCGAATCAGCCACTAGCACTGCCTCGACCTGGGCGTGGCAGGAGAAAGTTAATGGGGGCAGAAATTGACCTCGCGGCTCTAAGAGCAGCGAAGAAAGGGTTAACAGATGCCATTGGGCGGATGCGGCGTGAGGCGGTGTTGCGGCAGGCAGCTCATATCTACCAGCAGTACACATAAACGGATAAAGTTGGCACTAACTGTTAGCTTTTACAGTATCTGACGTGTTGCTCTTATACGGTTCAATATTGAGCTAAGTTTTCATTCAGCATAACTTTTGTTGTTGTTGTTAACCTCCCTCCGTTGCCAAATCAGCGAAGATATTTATATTTTTAGCTCGTCCATCTTCCAGCCGATTAAATAAACCTGAGGAACGGGCAGGCGTTTGTGAGCGGGAGTATGCGCGAGGAGTGAAGTGAGGCGGCTTTTGGGAGGAAGTGGAGAGTTTGGGTTTGTCTTTGTGGAGGTGCGTGACTATTTTTATGGGACTTGGGAGTTGAGTGGGAAAGGCGAGTGAACATTTGCCGCTGTGCAGTCGGTTCGCTTAGTTGTGGCGCTTGTTTTTATATCTTGGATGCTCTTTCTTTGGTTAGTGTTGTCTCACAACAACAGAGAACTTGGGGGGAATGCAATTTCCTTTTCTTCATTTTTTTTCCGAGCCTTTACATCAGTGAACACTTCGCGTACACTTGAAAGCATAGGTCCACGGACATTTGTTTGTTTTTGGAGCAATTATCGCTAATGTTCATGGATGTGTGCGACGGTCAGGAAAGTGTCCTCACAAACTTTTACATGTTTTTTTTCTTTTTGTCACCTTTTAAAATGTTTAAAGCCCTTCCATCCCTTTTTGTCCCTTTCCCCCCATCGCACGTCTTTTTAAAAAAGCTGACTCACCAGCGCTGGGGTGTCTAACGCACCAGTTACTTAGTTGCATATCAAGGGGACAAAGAGCATAAACAGAAAAGTAAAAGGCAAATTGACAGATACATAGAAACACGCAAAAGTACGTATATATATATATATATATATATATATATACTCGTCCACATAGATTTATTCACTGTGTGCCCCGCGGCGGAGCAGTGGCAAAACTGAAGAGCAACAAACAGGTTTGATTTATTTGAAAGTTCTTTGAGGGACTATATCTCTCCTTTTTTTTTTACAAAAAGGAAAAAGAGATACTCACACGGAAAGGATAATTTGCGTTTTATCGAGGCGCAGTTGTTTTTGTTGTTAATTTCTTTTTTCCATCGCTGCACGGAAGGGGGGCAGCAAAACACACATAGACGTAGATATACATATATAAACACGTTTACGTGCACACATAGATACGAATATATACATATATATATATATATAGAGAGAGAGAGAGAGAGTTTCATACGCATTTCTTACGTAACAAAGGCGGAAACCAAAGCACACCAAAAAAAAAAAAAGAAAAGAGGATGGAAACACAGGTACCTCAGAATGTTATGGAGGATGCCATTGCGGTGTGGAACCGTTTGCAATGTTGGGGAAACGCTAGCAACTATCTTCTGGCGTTGAATAACCCGTGCATGCAGCACCAAAAGCATGGCGTAACAAAATGGGATCCCTACTCGATACGTCTTGCAAGGCGCGTCGTTGCGGTGGTGGAGCGGCTTGACAACCACAGAGAGAAGTCTCTGGGGTTAGGCGCCACACCACGTGAAAAGTTACTGGCACTGGCTGAAGTTGTGCGGTTGTGTTTGGAATCGTTTGACCCTCTGGGAACTCCGTTGGTGCAGGGGGCAGCATTTCCCTTCAAAACACCGTCATCATTCCTCTCGCCATCGCCTCCCGTTGAGTGGGAAAGAGCTGTTGATAAGCGAGTTGTGAGTGGTACCATGATCATGGAGGGGCTACACATCCTCACTTATCCCAGTGTGCAACTGAGAATTGAAGCAAGTGTTGAGCAACTGCTGCAACACATTATGGAAGAGTTTAACGGTGGAAGCAAAAGGACGATGAGACACTCACCGGAGGAGTTGCGAGCGCTACGAGCAACCACCATGCTTCTGGAGGATTTCGATGCTTTGTATAAGCGTATTGTATGCGTGTTTCCGTGTGTTCGAATGATGGGATCGCCGCATATTCCTGTTGCTCTGTTACCTATCGTAATTAAATTGTACTACAAAATGGCAGAATGGGTGCGAGACGCAGAGGTCACTGGGGAATTGAACAGCTTCGCTCAGATAACGGTATTCAAGAAGAAGAAGTTGTTCGTGAAGATGCGTCGGGGGGATAAGAATGTACCTTGGGGACTGCAGTTTAATGATGAGGGAAGAGTGGTACAAGTCAACCCATCTGTGCGTTCCGGTTCCCACGCCGCTGAGGTGTTGCATGGTTTGACACAATTCTTCAAGAAGGGTTTGTCGATAGTTGAACTGAATTCACAACCGGTTAGCTTTGCAAATTTGACTGCAAAGCAGGCGACAGACAAGCTTCACTTTTGGACAATTGATGATTCTCGTCTGTCCCTTACAATGCAAGACGACCACACGACTCCTCCTTTACTTGAGCAACTCGCCTTTTTTGTGGTGCCAGGCGCTAAAAAACAGTGTGGAACACTACGTGATGGAGATGATACGTGTGCGACGCTCGTCCTCCATAGGGAACTCTGCGGAATATCATGGGACATCCGCCTCACCTCGGAGCTGTGTGTAGTGGATGTACCCACCAGCATTCTCTCTAAGGAGGCGGCAACTTTCTTCAAAACTCACCACAAGCAGCTGCGCATTGGGGCTATAAATGGTGTTAAAGTGACGAGAGCGTATCAAGTAGAAGCACTGAGTCAGTTCGTCAACACGATCGTGATTGATTTTTACAAAGTCCCACCCCCAGAGACGGTACCTGCACAAGTAAAACCGAAACGGGTCCCTGCCCTGAAGAGTGATACGAAAAATACACCCTCTCAACATACCTCTGTGGTTGTGACTGCTACTGCAGTAGCTGCTCCAGAAACCGTGAAGCGCATTGCGAACGATGGCAAGGAGCAACAACTGAGGGAGGTGCAAACATCAAAAAAGAAGATTGAAGATTCATCTCCACTTGATAAGGCAGGCGGTAAATCCAACAGTACAACTGCTATTGTCCATGCAAAGGAGGCACCGCTCGTACTGGTTTCCACCGTGGCTGAGAAATTGAGGAGTATCGCGAGAGCAGGAAGCATTCCGGGGAAAAATGGTGCCAACGGTTTTTTGGAGGATGCTGAAAGAAGAGCAGTGAGCAAGAACGATGAGTACCGCTCTGCAACGAAACAAAATGAGGTGCGAGGCAACCGTGACGGTGATGTGACGACTTCTCTCACGGACACAGTGATGGTGTTGGATATGGATGGCGCGGAGCCACTTACTTTCCCCAACAATGTTACAATAAATATGTTGACACCTGAGGAGATGGTGGTGCAGCGACCATCATGCGAAAAGAAGTGGGGATTCTCCCTTGAAACGGAAGGAATGTACCCTAAAAAGACCATTCACATGTCTGGACTTCCGCGTATGCTGGATGAACAATGGCATCACCCGTTCAGCAAACTGTTTCGTTCACGTAAAGGTGAATGGCGCATTGCTAGTGTGAACGGGACCCCGGCGTCACAGTTGCCCGAAGTAATTGACGTAATGAAACATGCTTTGAAGATGCAAATTAAGTTCATTAGACGATGGTAGCGTTTCTACCGGAGCAACCATTCTTCATCGTCGCATCCCTAAAAAGTTAACACATCTTTTTTTTTTTCTTTGTCTACTGCGTTTGGGAGTGCGGGGCATCGAACTATCGAAAGCGGTAAAGGTATCAGGGAGGTCTAAGGAGCCCTTTTCCATTTCGTTTTTTACTGCTTTACTGGATTTATTGTTCCTCCACGCCGTTTTGGAAATAAAGTGCAGTAAAAGAGGAGAGGCAGAAGCTTGTGTGTGGGGGCCCCTAAAATGTGAGACATGTTTGAGCTTGTCCGTGCTCCCGTTATTATGAACAGAATATGCTTGAGCAGCGGTGTATGGGGATGGAAAATAGTGTGAGGAGCCCCCACTAATTTTGTGGGAATCGTTCGCAGTGGCGTATCCTGTTTTCCAGCTATCTTTTTTACTTGTTTTTAGTACATCTACGTGGTTAAGTGATATAACATGTACTGTCTCCCCCTTAATATCTTCTTCGTGAGTAACCCCGCGGTTCTCACATATGACTTTTTGTGCATATCTCTTTCACCTCCCCTCTTCTTCGTTGATGATGCATCATGCGTGAGTTACATATATATATTGGTTGGTGGGGAATAAAAGAAAAAGAGAAACTGTAGCCACTACGATTGGATACACCAATAGTGTGAAGTGAGGGTAGTTTTACTCATATTATCTTTGAGTGCTCGTCGAATGCCCATTTCGCCCTTGGCCTTAACGTGGGTGACCGCCCACTTGAAACGGCGAGGTTTGCCGTGTAATATTCCGGGTGTTACGGCGGCTGAAGTCTGTTCTGAAGAGGAACCGAAGCCAGCTGCCGAGCCACAACACGAGGCAAAACCTCTCTCGCCTGATGAGCTTCTTCAGGCGCTGGGTCATTGCTTCACTTCACAACCGCCCAAGAAGGAAATGACTAGTAATCAAAATCTCGTAAAGAACCCTAATGGCTTAGCTGAACATGAAACATCTCTTAGTCCGCAGCACAGATCAACCCCACAACGTGTTGCATCTGGTATTGTTAAACTAGTGGAACAACATGAAGAGCGGTCAGCCGCCACCAAAGGTACCACACAGTCATTGTTGCTATTAAACACTGTTTTGACCGCATGTATGCGACACGCACTTCGTTATAGTCGGTTGGATGCCTCTAAAGGTGAAGATGTAACGGCTAGTGGAGGTGATGGGGCGA
>36289752_1
CGCCCAAATGGTTGATATGGCTCTTTGCGCTTACAGCCGAATGATTGATTTCGCAGTGCGCGCTGATGAGTCCCTGTTACCACCTAGAGAGCGTGAGAAACTGTTAGTCACGCTTGCTGACACCTACGTTTCTCAGTATCCGCTGTACGTGACGGCGATGAAGGACCGTTATCCCCAACCCCAGGTGGACGAACTAAACACACATTTAACGATGATGGGTCGTATTGATGTTAAGAGGAGGTACTTTAAGGAGTTTCTGCAGCGGTTTGCGGGGCAAGTTTGTGTAGATGGCGGTCAGGTGGGTGATCGGTAACTCTAGCGCTGCGGTGCTGGGGCATTCAGAAGTGTTGGTGTGCTTTCCGTTGTGGTGACGATGGGGGAAGAGGTAGGTGGGCTAAAACGGTGTGAATGGGGTGTAATATCGATACATCTCCCCCAAAAAATGAACGAAGGAAAGACGATAAAGGGGTGCAAAAGCAGCAAGAGCTGTCTTATTGGATGCAGTTGATTTGATGGAGTGTTATGTGAGTGACGGCTGGTGGTATGCCAGCAACTGAACTTTTCACCTTAGCTCCATGAAATTTCCGCTTTCCGCTTACGACTGCTCAGCGCCACGCACACCTGTACATATGAATGCGGTAAAGTCGCCATGGTGGTCCACTATCAACCCAGTAATACAGTCAGCATCTGTGGGTAGTGTTTTTGTTTCCAGTTGACGTAAAGGGCATCGTGCGTAAGGACAGCGTAAAGAATCTCCCCCTCGTGCCTCCCCCGGGGTTCCAGCAGCGCATGCTGTGCGTTCGTTTACTAATATTGTGTTAACTTTGGCCGAAGCCAGTCTTCTGGCCCCAGCCCTACTGTGAAAGGTTGGTGTGGGGCACCTGCTTTTGGAGGAACCTCCGATTTTGTGTGTGTGTGGTTTCCTTACCCGTTGTTGCGTTGGAGTTTTGCCGTTGTACCCGTGGTGAGTAACTTGACGTTGGATGAAGTGGTGAGGTGTGCCTTCATCTTTTGCGAAGAAATGATTATTTCCGACTTCACTTATCCATGTGCATGTGTAAGTGATTGGACATCCGAATGAGTGTGTGGGGCTTCGGCGGAAAAGGTTTGAACGTTGCAGTCACCGTCTTAACAACTACTGTGAACGGTGACACAGCGGGTTTTTCTCATTCCGTATGTTCCGTTCCGTGGTACCGCATCACTCTTTGACGAGGTGCTACATAAAAATAGCAATCGCGACAACAAGGTTTTGTTCATCAGAAAAAAAAAGGTTGTCGTGTAGCAAAATCCGTATTTCACGTGCGATAATCTTTTTCCTGATTTGTTTGCTAGTCGGAAGTAAGAAGAAGCGGTTGAAGAAATTAACACACATGTTCCGCCGTCCCGTCACGCAACACATCTTTCCTGTGTGCTTTGCTCGTTTTCTGACAGTTACGCCGATCCCTATGCCAGCTCTCTCCCCAACCATGGAGAAGGGAAAAATATCTGAATGGGTCAAGAAGGTTGGAGACGCAGTTGAAACGGGCGATACATGGTGCAAGGTTGAAACAGACAAAGCCGTTGTTTCGTACGACAATGTGTCAGAGGACGGCTTTGTCGCCCGCATTCTTGTTCAAGTTGGGGAAGAGGCCACAGTCGGCGATGCGGTGTGCCTTATTGTGGATGAGGCGTCAGGTGTTAACTCAGATGAGGTGAAGAACTGGCAGGCCGCTGGCAGTTCCCCTGCGGCAACTCAGTCAAAGGTGCAGGAGGTTCCCTCACCCACACAAGCGGCGCCACTACCAGCCGGCGGAAAGGAGGCTGGTGGTCGTGTGAAGGCGTCTCCCCTGGCCCGAAAGACGGCGGCGGAGCTCAATGTATCACTCGACACCATCGAGGGCACTGGGGGAGGGGTGGGCCGAATCGTGAGGAAGGACGTTGAAGCTGCAGCGTCAAAGCGTGAACACGCTGCTCCCGCCGCCGCGCCTGCCGCTAAGCCCGTCGTGCCAGTAATAGCCACGACTCCATCAACCCAGAACTACACCGACATCCCCGTCACGAACATGCGGTCAACGATCGCCAAACGCCTTACACAATCAAAGAACGTGGAGATTCCGCATTACTACCTTTTCGAGGAGTGCTGCGCAGAGAATATGATGGCCCTGGTACAACAACTCAACTCCAAGGGTGACGGCAAGTATAAAATCACGCTTAATGATTATATCATCAAAGCAGTGGCGCGGGCGAATATGCTGGTTCCCGAGGCTAACAGCTCGTGGCAAGGGGACTTTATCCGTCAGTATCGCACCGTTGACGTGAGCGTTGCAGTCGCAACTCCCACAGGGCTCATCACCCCCATAATTAAGGATGCACAGGCACGTGGGTTGGTCGACATTTCGAACGAGATGAAGGTCCTTGCAAAAAAAGCCCGCGAGGGGACACTTCAGCCACACGAGTTCATTGGTGGAACAGTGTCTGTGTCCAACCTCGGAGCCAGCGGTATCCCCGGTTTCACAGCTATTATAAATCCCCCGCAGGCGCTCATCGTAGCTGTTGGCTCCGCCAAACCCCGCCCGCGTATGTCTTTAGATCCGGACACAGGAAAGTACACAGTTGGCGCGGAAGCTGAGATGTTTGTAAGGTTTACCGCATCATTTGACCACCGCGTGGTTGATGGTGCCGTTGCGTCTCAGTGGTGCAAACACTTCAAGGATGCGGTTGAGAACCCACTCTCGCTATTGCTGTAGGGACTGTAATGTGCGCACGAAATAATATGCATATTTTCTAGGAGAACGGGTGCCAGTGGGTACCGCGTGGAATCTTTCAACCTTTGTCCTTTTTATTACTATTCTTGCAGCATGCCGGCCCTACGTATGCCCCGAAAACTCACGGTGGGAGGCCAATAAGCTAATGAAGACGATGCTTGCGTTTATATTCCCCCTTTTTCCTCTCCCTTGATATTATCATTGTGGATCTTCTTCATGGGGCGCACGATATGAATATGTGTTGTCGTCGTCGATCTGGGAGGTAAATATAAAGGCAAAAGAGGCTGAGAAGGAAAAAGTGTGAGTGTAGAGTGCATGGGGGGAAGAAAGAGAAGGGTGTGGTGAAATGGGTAAAGGAAAAAATAAGCGAGGGAGGGAACGCGGTTGAGGGTAGCGCAAACAGAAAACAAGGGGAGAATGACTTAAAACGCTAATTCCGCCTTTGTTTCTGAGGAGGACTAGGGAGGGACGCGAAAAAGGTGATGTACGGGCACGAATAGCTACCTAAAGTGGGGCACGTAAAACAATCTCATATTTTTTTGTTTTAAAGGGATGTACCGCCACGATGATATCAAGCGCAAGCTGAACATGGAATCCATATATGTGACGGCCGATGGCGGTAGCGGATAGCGATCTCTTTCCTTTGTCTTTTCCTAATTTCGTGAGTCCTTTCGAGTTTGAGCGCATATGACAAGTACAGCACGGTTGTAAGCGTACGTATTTGAGTCGTCAGTTAACCTCCAATTTCTTGTGCACCCTGTTTCCACCATACCCTTTGTGTGTTATACGTGAGTTCTCGTGTTGCAGCACCGAAAGTTTTCATGAGTGCCCCTGCTGAAAGGGAACGTTTAGGCAATGATAAAGTGACAGAGGTTCAGCCAACCGAACTACTTGACGTCGCGGGTATTGAACGTCGACACGTGCAACAGGTGTACGATGATATTGCAACACATTTCTCGGCAACTCGCTACAAGGCGTGGCCAAGGGTGCGCGCCTTTATCGAGTCGCTGCCGAGATATGCCACTGTGGTAGATGTTGGCTGTGGGAACGGCAAATACTTTTCTTGCGCACAAAACTTTATGGCGGCAATTTCTAATGCTCCAGACGACGGGGCAAACGAAGAGGGACAAACCGGCCCCGCGTATCGGTTCGTTGCCGGCGTTGATTTTAGTGAGAGGCTTCTCCGGTTAGCACTGAACCAACTGGACCACGAAGCAAGCGAGACTTCGCCGTCGTCTTCACGGTCGCTTGGGACTCGCGGTCGCACCGAACTTCTTCTTGCTGATGCCCGTCGTACAGCGTTTCGCAACGGAGCATTTGATGCAGCGATTAGCATTGCGGTTGTTCATCATTTCGCTACACACGAACGGCGCCTCGACGCTGTTCGCGAGCTGTTGAGGCTTGTACGGCCTGACGGTCTCATTTTGATCTATGTCTGGGCGAAGGAACGGCCGGAAAAGCGTCCAAGGAGTGGTGCATCAGACGTGTTTATCCGCTGGGAGATGCATGAGGCGCACGACCCTGAGCGACGTGTGCACCACCGATATTATCACCTCTTTGGAGAAGGTGAATTGGAACGCCTTGTGGAGGAAGCGGGTGGTGTTGTGCGGGAGTCGTATTTCGACAAGGAAAACTGGTGCGTTGTGCTGCAGAAGACTAAGGGGGGTGAACAGTGACGGCACTTTGGAGATGGGCCATCAGTGCTATTCATTCCACCCGTTGATGTGCTTCGCCTCTTAAAACCTGCGTGCGTTCCTTTTTTTATATACTACAGCTGGCTCCCCTCTGTGTTGTGTCGCGCATTTCCTTTATCTTTTATTCTATCCATGTGCATGTTGCTTGCGTTAGTGCATGGAAAAAAAACGCATACTGCCTATATCTGTGTCTTTAGGTGAAGTCATGCCGGCAAAGAAGGGTGCGCAACAGTCACCACTGTTTGAGGTGTCACCACGGTGGATGCAACGCGCAGCGGAGGGGATCGCGTCACGCAACGGTATGTTGCTGACGGATTTTGTTGTGCATGCGGAAATGGGTGAAGCACTGACTATTCGAGATATGCCAGAACATAGTGGCATTGAGCCTGCCATCGATCAACTGCGACAGCGTTTGTTAGACAGCGTTGAACAAGCAGTTGGGGAGACACGAGTGCCACCCAGCGGCCATGCTGATGACGTGAAGGAGCGGCAATTATTTGTTGAGGTGGTGCTTCGGGTCGCAATCACCGGCGCACTAGTAAAGTATTACACGGAGTCGTAC
>36870884_1
CGTGAGGAATGAGGAAGGTGCGGCTACACTTTGGTGAATGGGGAAGAGGTTCCCATCTCCTCCTCCTTTTTCTTTTCTCCCTTCTCCCCCTCCCAACTTCCAACTCCGGATGGGCAGTGCCTTCATAAAGGCACACGTGTACGTATGTACGAGGTTCCCCCTCCCCTGTGAGGAGCAACGTCACTTGGGCTTAAACGATGTATGCCCATGTGATGTGGTACTTATATATATATATATATATATGATGGCGTGTTTTCCTTTTCACTCAGCTCTTGTTGGTGTTGTTAGTATTATTACTAATATTATTATTTTTGTAAAACTAATTACTCAGTTTCACTTGTTAATGAGGACGATGTGGTTTCGTAATAATACTTGTAATGTTTCGCTCCGACATCGATGGGACGAACTTTACGTGTCTGTGTGCACAAATACATGTATAAATAAGAAGTTGTAGTAATATATATATATATATATATATATGTGGATGGAGCGGGCATTGCCGCCTTGCGGGAGGTAATGAGCAGAAACGTGAAGGGGGTGCATGTGCCATTTAACATTAGAGGTGTTTATGTTTTTTGTTTTTTAGTAGAGAGGAATCAATCCCCAAGGGGATATGGTATGCTGAAAGGGTTTAAAGGAAGATATTTAACTAATATATATATATATATATATATATATATGCTCATAAGAGTGTGTACGTGTGCCTAAATGGAGGGGATGTATAGCATCGATAATACGCGTTTACATTTGTGCTAAGGGGGAAGGGGGCGAAAAGACGGGAATGGTACCATAAAAATTACGGACCGGTGCGTGTTCGGTTTCTCGGGTTCATCGGCTTCCTTCTAGGAAAATGATTGAAAACAGACGAATTCGGCTTGTGCGTGTCGTGCCTACAGCCATTTTGTGCCGTCGCCGTTTTTCGCCTTTTTTTTTGTGCCATACCGCTTCTACTCCGGTCTGCCTTCGTTTTTTTGTCGAAAATAAGTAGTATTTTAGCGGATTTGATTATTATTTTTGCTGCTTTCTGTTTTTTTTCCACTTCAACACATGGCGTCCCTTATGCCCGTTATTAATATTATTTCCTTTTTTTTTTCAGCACTATTACTTCTTACGGCTGTCACCATGTGGTTTGATGATCGCTGTGGTACGTTTCAATCGAATTGGGTCTCAGCCTTCCTTTTCTTCCATTTTTATTTGTTTCTCTTCCCCGCCTTCTCACCTTCCTCTCAAATAGTTTTGGCTTTGGTGTTGAAGTGGGGAGTCACGGGTAAGCCGGTGGTGGTTGATGAATACGCACGCGGCCGCTGTTACGGTTGGGTCGGTGCTGTTTCAATGCGCCGAGTCACGTGTGTATGAATGCGATTTCTACAGTCACCCTGCCGTATGCAAATATCGGCTTCCAAAGCCTTACAGGCACCCTACATTGGATAAAAGGCTTCGTGAGCAGCGCTCTGTGCGTGAGGCAAGGGCATTGGTGAGATGTCAAAAGCAAGGGATCGCGGTGCCAGCGGTGTATGCCATCGACCGTGAGAGTTGCGCCATCGTAATGGAACGAATTATTGGGATGAGTGTACGGGACGTGCTTAATGAGGTGCAGCGGCCGTTGGAGGGCGCAGTGTCACCGGTGGCCGCCCGCGTGTTGGAAGGGATGGGTGAAGTGGTGGGGCTTCTGCACAATGCTCATATAATCCACGGGGATCTTACAACCTCAAACTTCATGTACCGAACGGCAACTGTGGCGGAGGGGAAGGCTGATAGTGCAGCATGTGGAGCCGCTCCACGTGATCGTCTCGTCGTGTTGGACTTTGGTTTAGTGATGGACAAAAATAGTGCGGAAGAGCGTGCAGTCGACTTGTATGTTCTTGAGCGGGCCATTAAATCGTCGCACCCGTCGCTCGAAGGCGTGGCTTCAGCGTTCATCTTAAACGGCTACCGTCGTACTGCAGATCCACATCAAGTGGAAGCGACTATCACACGTCTTGGGGCTGTGCGGGCGCGTGGTCGCAAGCGTAGTATGGTGGGATAGGCAATAATAGCATTTACTTGTCGTTGGCGGTGACACTCCCCTTTTTCTCTTCACTATTTTTGCGTTTTGTTTTTCCCACTTGGTTTACTTGTCAGGACCGATGGTGCCGTATGGGTCGCCCTTCTTACTTGGGTGGCGTTCGCATCGATGTGTGCTTCCGTATTTGCACGATGTTGAAGGGACGTGTCCGTTTCATATCTCTGCTTAATATTTGATTTACCTCTTCGACGCGGTTCCGCAGGCGGCACTACGCTCTACTTCCTGAGCTTGTTGATTATCTTCTTTTTTTACCCTTCGTAAACTTGGTGTAGGCGCTGCGGCACCCCGCAACCGCAGTTAACATTGGATTCGAAGACGTCCCAAATACAGTAGGGAGGCTTGGCAGAAAAGAAGAAAAGGGAGTTAAGGAGGATAAGCTTCTTCACTTCGATATAGAACGCCATAGAAGCAAATGCACGCTGGCACTCCAACGACGCGAGCCGCAACCCCCGTGCGTTCGAAACATCAGCCACTGTTGATGCCAGCTAGAAAGAGAGCCTTGTCGCCCATACCTCAAAGGCTGCAGCAACGCCCCTCATTCGGTGTCCCCTCACCGAAACGAAACATGTTGTTTCAACGAGTTAAAGCACAAGATGAGGCGAGCGTTTCGCTTCCTGATGAAACTATTCGAGAGCTTCGCAATACCCGAAGCCTATTTCTATGCTGCCGGAACCTTTTATCGTTCGGTCACATACAGTATCTGGAGCACATGACAAACCTTTCCTCACTGAATGTTCACATGAATGCCATCTCACGTTTGGAGTGTCTGTTTAATCTGCGAAACCTCGCTGAGCTCGACGTTAGTGCGAATGAATTGCGTGACGTTGATGAAGGTGCGTTTGTGGGCCTTTGTAAACTCAGGCGTCTCAATCTTTCCAGCAACTTTCTCACTTCGCTGAGCGGTTTCAAGCACCTTCCCGCCCTAGAATGGTTGTCCGTCAGCTTCAATGAATTGGAAGATCTTGGAGAAGTGCAGCAGCTTCCGTGCCCACAGAAGTTAGTCTACCTCGACGTCTGCGGGAACAAAATCCCCTCCGTTGTCAACCTAGTGAAACCACTGGGAAAGTGTTGCGACCTGGCGGAACTCCGTGTAGAGGTTCCACGAGCCGCTCTTCTTCTTCCCACGACGCCACCCCAACTGCAGCTACGGGAGAATCCATTCTGTGCAACTGAGTCAAATTATGTGGAGCGCATTCTTGCAAAATTCAAGAGACTGAAAGTACTAAACGGCGTGCCATGCGGCTGTGATCTCACTGAGGATTTGCATGTATCATCCTATAGCGCTGCTGCGAGTGAAGGACCGTTAACCAAAGACAATGGAATTAGTGTACGCGAGTGCAAGTTACACCCAATAACCGCTGCAGATTCTCGCGATACAGCGTCGAGGGGTGAGTTGCGCGATGCAGGACACTGTCGGAAGGAGGTGGTAGGGGTTGCAGGTACCAGCGGTGTTGCTGGTAACGAAGTGAGAAACAGCAACGACTGCGATGGTTCTGGAAGTTTTCTCAACGTCGTAGAGATTACCTCTTCATCAGAGGGCCTAACCTCCCCGGTGTGTGTCTCTCGGGGTGTTACCACCGACTTGTCGGTGCCCCCCCATAGGGTTATGCACCTTTCAAGTACGGATGACGTTGCCGCGCAAAAGGTTCTGGAAGATGATAACGCACACCTCAAGTTGAGTCTTAGGAGGTTGCAGGAACAATTGTCATTGCGCGTGGCACTTGAGGAGGATCTGCGTCGTAGTCTCGAGGAGGCTCGTCGCAACCATGCGTCCCTAGTTGAATCTTCCGAACTTGAGTCCAAGCGGTTCGGTCGGCAAATCGATGCACTGAAGGATGAATTGTCGCGGCGTGCTCAAGAATCCGGTGTGCTGGAGCGGCAGCACCGTGCCAACCTTGAGAAGCAAATGAAGAACCACAAAGCCGCTATGCGGGAGTTACGCCAACGAGAAGCTGTTCGGGCTGCCCAAGATCTGGAGGAAAAGCTTTCGCAGGTCCACAAAGAGGCTGATAAGCGGTCGGCTGAATTACAGGAGAGAGTTGATAGCACTCTCAAACAGAATGAGTGGCTTCAAAAAATGAACGTGCAGATCGAGGAGCGTGTGAAACAGCTTCAGGCCGAGTTTCTGTTGTGTGAGCAATCTGCCAAGCTTTGCGAAAAGCGTTACCTACTAATGTTGGAAGAATGTTCCTCTCGTCATGCGGTTGAAGTGGCTGCGCTTAACGCACTTGTGTCTAGTGGTGCGGCATACCTGCATCTGTGGCAACACCACGGGCGAATGCTGTTGGTGTCCCACAGCAACAACCAGCAGGAGTGGAAAGAATATACGAGTAAGCTGAAGAAGCACTACGAAGGGATAGTCACGCAGCTCCATGCCGCGCAGGCCGCACGAGGCACACGTTTCGACGTTGCTTGTGACCCTATCGTAGTCAGCAACGAGAACCTTCGCATGGACGAAGAAGTGGCCAAGCTACAGGAGGCCCTGTCCCTTGCGCGTGAATCTGAACAATTGGTGTCCCGTGAGAATGTACGGTTGCTTTCGTGTGTGGCGGCGATGGAAAAAGAGTTGGCTGATTCGGTAAAGTTGATGCAGGAGCATCAAGCGGCTGCCCGTTCCGCGCAAGATGAGTTTACCCGGGAGCGTGATAACCTTCTTCGCACACTACACAATCTACGGGACACAATTCGTAAGAAAGATACAGCATACGACGAGCTGGAAGCTGAAGCGGAAGCCAAGATCGATGAAAAGAGGGCCATCATCGCCAAACTGGAGGCTCGGCTTGAAGAAGCCAGGGAGTCGGCGGAATGTCAGCGGGAGGAGGCGGCGAAACTTCTTCGTGTAGAGGAGGAGCTGCGGCGTGTCAAAGCTGAGTTCAGTGCAATCGAAAAGGATGCTTCACTACAAACTACTACCCAGCAGCCTCAGCTCAAGGAG
>36936192_1
CAAACCCTAACCCTTTGGCGTGCCGCAGGCCTCTACCGCAGCTGACGCTGACGCTGGTGTCGGTCCTCCTTTTTTATTTAACCCTTCGCACATTGTGCCTTTGTAACCAGTTTATTCTACATCGTACAGTTGGGAAGCCTTTCGGTTTTGTTGAATCAGCCATTCCATATACATCCGAAAATGCCCCACTATACTTTCACATCTCTGACTGCCACACGGAGGTACTGACGGGTATCGAAAAACACTGTCAACCCTCGGGTGTTCACTTAGTTTGCGAAACGAGAAGAAGGAAAGCTGTTTGCGAAACGAGAAGAAGGAAAGCTGTTGGACCACCAAGAAACAAATAAGATCTCGTAATGACCGCAGCTTCGGACAACTGTCATACCATCCGCAACCTCACAGCATTTTAACCATGCATATCACTTATAACTAATTCCCTTGCTTTTTTATAAGGGATGATCCGAGGTATTATCTCAGCCTGTGCTCGCCGATCTGCATTCTTTAGCTACCAATATAGTTCTCACATCATCATGCCCTCTGTCGCGCGGTGGGTGAATGTAAGCCGCGGCACGATATGGAGGCGGAGGTGCTAAGGTGCTCTCCCATTGGGTTTGACAGTGGCAACCTCGTGGGGGAGCGGCGACCCAAACGCCGCTCGGGCGAGTTCGCACTGGTAGTCCCCGTTACCAATGAACGCCGCGTTGGCCGGAGTCGCTGTATGTTTGTTGCACCCTTACCGTGTGCCAACTGAAAGCTGGTGTGAAAGAGCCCCAATGGGTCACCACCGCTGCAATTAGAAGCACGAGCAGTCCGTGCATACGGAGAGGGGTCCCTAGTTATTTTTAACACCATGGGGCGGGCCTTATCTGACCCCTTAGGGGATGTCGCCCCCCGGGTGGGTGTAAGGTTACCGCGGCGCCTACTTCCCGCGCCCACGGTAACAATGATGTCACGCTGGGCAGCCGCTTCATTCGACCTCCCCCGGCGGCTGGCAACTGCAGTGGCAATCCTTCCACCTTGCTCTCCCAGAGAAAATTTTTCCCGCCGAATCGTTGATTTGATGGGCGACCTGATCCGCTGCGGTGAAGCAGGGTCGTCACCTTCTTCGCCGCCCCTCAAGTTGCCAAGTAATTCGCGCAGGCGAGCGACCTCATCTTTCAACTCCATGACTCTCTGCAGGCGCATTTGCGCTAATTTCTGTGTGTCAAACAGTCTCTGCCTTAGAGAAAACTCAACACTATTCTGAACTTTAGTGGACGGGGGCATGGCAACGATATTTCGCGACCTTGACATTGTCCAACACTGAAACCGTTTCCACTACCACTGGGGTAATATTAAATAGTTAGAAGGAAAGAGGAAAATTTAGGGGGACAATTATCCAGAGAAAATAGTCGAAAAGTGACAGCACAATTGACAAGTAACGGAAAGGTTAAGAAGCAAGGAGCGAACAACTTCAAGAAATTACCTTCGCATAAAGGAGCAACGAGAAGGCCAACTACACACTAGCAAACAGATGTTGAGGAAGAGAGCACACATGCACACACATGATTGTACACGCGCGCAGTGCTTACGTCAAAAAGAAAAGAGGAGGTCGAACACCATCGGAGTTAAGGCTCCGTTACGTTACCTCCACCTCTTCTCGACCCACCTTTCTCTCTGAAATCAAAAAGAAGCACACAACCGAACTTCAGCGTGCGAGCTCATCGCCGATCACACGCGCATCTCATACTCTCATAACACACTTCAGAAAATTACAGTGCGCCCACACGCATACGGGCGCACAAAATTACACTTTTAAACAATTGTAACAAAGTTGGTGTTGCTGCATGTACTTCCATTGCTTTCCCCTGCGGTGCACACAAATCTGTCCTTTTAATTCTCCCTTTTCTTTTTTTCACTGCTCTTTTGCACTATGTCCAGATCAGGCAACTTCAGAGGAGCTCGGAAACCATCCGCCCGCTTTCCCGCTGGAGGACTCTCACTGCCGAAACTCAAAAACTGCAGTAACTACAAGTATTGTTAGTTTCCCATACAGTTGATACGATACCATCAAACACCAATCCACATATACTGGGGCAAGACCGGTTCCCGTGTTGCACGATAACAACCTTACCATCCAAGTGGCACTTGGCGCTGACAAACATCGGCACCCCCCTACAACGTTAAAACAGGCAGATATGGGATGGCAATCAACCGCACACAATGCAACGCACCAAACCGCTTGCAGCGGTGATAAAAAGCAAGGTGTTACATATAAATACTTAGACAGCCCGCAGCAGTTGGACAACCTCGTGCCGCTTGATATCCAAGTTTAGATTGGCGTACATCGACCACTGCAATATAGACTCGAGGAAATCAAACTTCTGCAGAAACATCGCGCTAAAGTCACTCCACGCTCTTTGGAGCAATGTACAGTGAAGGGCCACTTCATTTTTACGTCGAGCAACATCACGTAGAAAATGTTTCTTCATTCTCCCGCTGCTTGCCGGAATTCCGGAGCGTATTTCCTCCGGTAGTGAGGTGAGTAAAAGCTGTAAAGCGCTCACAGAAAAAGCGGCATGGCTGCGTAAGTCATCCGGAGTGTGCACCTGGGCCAGATCCTCAGCAACAAGTGTAAAGGGACCAAATTCAGGGAATTCCTTCACAAGTACTGCACGTGTCAGATACAGTTCACGGTAGCGGTCACGCAGAGCACACGAAGAGTCGTACCTCTCCCTCAGAAGCTCCATCGCGTTAGACATGGGATGAAGTGATTCATAAAAGAGACAGAAAAAAGCTTGGTGGCGGTACTGTTGAAGAAAACCGTGCTCCGCAGACTTTGCATTTTCACCACCAGCATTGAAAATACGGTTTGCACGGCGCACAATGCATTCCAACCTGCTTAATTTTACCTCATAATTGGCCTCTGACTTGGCAAGATTTGTAATGCAGTTAAGGGATTCGAAGCACTGGTCCACGAGGGTCAGTACAACCGAAGCGTACTCGCTGTGGGTACGTACTGCTACCGGGAGGGAATCGTGCATTGTTTCTAGTCTTTGCACAAGAGTTGGTAACCCTGAAAAACAACTAAGCAAACCAGACGGATCAACGACATACCGCCGCACGCACGTCTTTATCGACGCCGTCTGCTCCATGATGCTTTGTGAAATTAGTGATGCTACAATTGGTTCGAGGGCCTGCAGTATCGATTGGCAGAAAGAGCTCGAAGCAGTGGGTGTGCCTTCACGACGATAGGCCTTGATCATAACCATGGCGGGCAACGCATTCAGTCTATCACATCGCTCGCCAATGTACTGCACAAGATCAACCAATTCTTTCTGCAAATAGCACCCCTTTTGGGCATCTTCCTGCCCCTTTTCCAACTTGGTACACACTTTTCCTTCGTTCTTGTCGGCAGTGGTGGTATCACAATCAACATCCACTCTTGCGGATGGTACATCATCTTTCTCGCTATGCTTGGCACTGGGTGCCGCTGTGTTCAAAGCACCAGAATAAAATTGGACCACTTTATCGCCACCAAAAAGCTCCAAAAGGGACTCGCGCAGCAGTCCGGCTTTATCTGACTCAGGAACATTTGATAGAGCGTCACTAGCTGAGGGGGTAAAATCATGGTGATTTTCTTCACCTTTGGAACACTCTTCACGCCCCTCCACTAAACCGAAGCAACGCCGCAAAGTGTCCTCCTCCTGTAGGACCATACAGAAAGCCGCCTCTAGTGTCATAGCAAATGCTACATCAGGTTTTAATTGGCCGTTTGTTCTACTGACAGTGGGAGCGAGCAGCGACGGAGCTGGAGTTGGAGAATTATGACCCACATTGGCGGCTTGTGTGTGTATCGGATCGTAGAGCCGAAGCGTATCGTCACACGCAACGGGTAAGTCAACAAACAACTGGCCTTCAGTGGGTGCGCTAATGTTTAACCTGCTGAAGCTGCCGCTCATGTGGCAAAACGAATGCGGGTAACCTAGAGGGCTGCATGTTGGTGTCCACCGCAAACCATCACTGTTCGCCAAACTACCTCGCCGATGTGGAGTCTCCGACCTTGTCGATTCCGACCCGGAGAAAACAATCCCATCGGAAGAGTCACGCACCCCAATGAGAAACGGTCTATGCGAACCGACCTTTTTAAGTTGCCCACGAAGGTACTTAAAAAAGTTCTGCATTTCTCGGGCGTAAACGCGCTGCATGCACACCCGGTAGCGGCGTAAGACCGCGATGAACCCCTCAAAATCCACGTACCTCAAGGTTTTGATAAGTTCCTGAAAACTCGTCATCATGTTCGTAACTTCCAAGTGCATTTTCCATATTAGTTGATTTTTCGTGCTAAATCGCCGGGGGTCAGTAAGATATAACTTTTCGTGACGACTAATAGCATCTAATATATACGTCTTGGTACGGTGAGCAATCGCACGGCGCTGCTCAGCGAAGAACGCACGGCGAGCGGCTACTAAAGCAATAGGGTAATCTGACTCGAGTTTTGTGTTCTGCAGAAGTGACGTGATGAGCCCTACGGCGTCGGATAAGCGACGCACATTGCTTTCGTTAGAGAGGAATTCTTCCAAATCCTCGCTGCGTGCTTCGCCCACCCGTTGGAGCAACGCTGTAACCTGTGGTGGTAAGTTAAGCTGCCCTCTGACTACTTGTAGCTGCTCCTGCAGTTTGTGAAGGTTCTGTTGTTTCCGTTGTAGGGTGTTGTGTTGATGCTCAATTCTCTGCAGCTGTTCCTTCTGGGAAAGAATGCACTTGGAGTACTGTGCAATACGTGCTTCCATCTCCCCCACATCCTCCATGATGCTCGAAATGTGTTCACGCACTTCCTCCCACGCACAAGCAGAAATCACAAGGTCATTCACGGATAGCAGCTCCGCTTTTTTCTGGTGTGTAGACAACAGTTTTTCGGTAGCACGAATGTCATCGAAACTATGTGGCCCCAGGAGCGCTTGCAACTGCTGTTCATCCTCCGTAGTAAGCGCACGATGCTTTACCCGCCTTTGGCTTTT
>36247799_1
CCCATCTCAACTTCTATATGGGGGCCAATACGACAAGTGCTGAGAGCTTTTTATCTAGCACTCGTACAGGCACGCACCATGTGTGGCATTGAGGTATGGTACTGGGACGCGTCAACAGGGGCACCCCAACCTGAGTCAGATCGACGGACACAGGTGTTCATGCGACTTACCGAGAGGGCGAAGAAACGGGACGCTCGAATTGCTCAACTAAAGGCAGAGAAGGAACTCAAGGAGGAAGAAGCGCTACGGGATGCCTTTAAGCCTCGTGTCAACGCAGCGGGGGAGCCGAAGAGTGCGCTTAACGTGCGCTCGCTTAACGTTCCGGTGGAGGAAAGACTCCTTCACTACGGCAAGACCATAGAGGAGAGCCGTCGTTTGCTTCAAGAGGAGCGTCGGCGAGAGGAACTGAAGGAAATGCGCAACGGTTTGCTTCCTCGGAGGGAGCGAAACAACGCCCCAAAGAAGGAAGAGAGGGATATTGCCTACCGTTCGCAACATTTAATCATAGAGCGCGAAAAGGAACGGGCGCTTGCCCAAAAGGCCCTTCTGGAGCAACATCCATTTCGCCCAAAGGTGTGCAGTACGTCAGATGCAATCGACCGTGAGCGAAGGGCTCAGTACAACGCCAAGGATCGTGGAGCACTGCTCTACGCCGAAGGGTTACATAGACAGCGACGACGGCAAGAAGAGGTTGTGCGGCAACAAAAACGGGAGTTCAGTGGATCCGGCAAACCGACCACGAGCCCGTTAACCAACGACTGGATTTACCATGGGCAACACAGGGCCCTCTTCGAGCAGAATTTCGTTCGCCGACAGGAGTTGTACCAGCAAGTGCGGGAGGAGCACCAGCGACGACTTGCATTGGCCCTCGAAGAGAATGATAGAAAGGCTGCCGAAATTCCGCGCATTGACCCAGCAATGATTGAGGAACAAGTAGAACGCCTTTACCTCGGCGGCTACGGAGTTGGTAAAGAATCCAAGAAATGCAAAGACCGTCTTGATAAGGATGATGGTTGTTCCTTTCGTCCACAACTTGCACCTGGAACAGCATATGTTATCGCACACTCCAGGCGTGAGCCGGATGTCGTGAAGCGTTTGGCAGCATCTACGCAGCGGAGGCGGTGTGCGTCAGATGTCAATATATTCGGATCATACGATGAGGGAAATGAGGAAAGGGAAGAAAAGGCGAAGAATAAAAACAGCAATGCACGGACTGTAGGGCCCGAAGAGGCTGAGGAGTTTTATCAGCGACAGAAGCGTGCTGTGGAAGAGCGGCAAGCACAGTTACGCGAACGCAAGCAACGACTGGCAATGGAAGAACTCTTTGCTTGTACATTCAGGCCGAAGACGTGCACAGACGGGTATCAGCAACGGCGCCAAAGGGAAGTGTCACCAGAGAGGCAAAAAGAATATAGAGTGGAGGCTCGCGTCTCCGGGGTAACCGCCTATCTGCAGCGCCAAGCTGAGGCAAAACGGCAACGAGACGACTTGCGAGCGAGGTACGAAAACCTTGGTCGCTTGTCTTCTTCAAGTGCGCGGGGCCCAACTGTCATTAAGCCGTTTAACCTGTCAAGCGGACGCGCATCGCGCACGCGCTGCTTGAGTTCCGCCACAGCTTCACAGGGATGTAACAGCGAGGTGGAAGAGCGAGAGGGTAATCGTCACACAGATTTATTTACTCAGCAGGAGGTTATCGAGGCGCTTGACGGGAAGCGAGAACCGGCATCTGCGAGGTGCCACCACCAACGAACGCGGGGCCCCTGGTGACGATATTTTTAAATTCAATGAGAGTGCAGCAGGTGATACTGCTGATAACACGCTGGTGCGTGCCCAGGGACCGACAAATCAAAAACGGTGTCCCAGCAAGACGCTGCTGATCCCTGTGCTGTATGATGCCGTAGCCGGAGCAAAGAAATGTTCCCCATGAAAGGAACGCTGCTGGCTCTTGGCTTCCCCCGATGAGACGGGGTAATGGACCCTGGCACCACGTTGAGGTGGCCGGCATCGCCATGGGAAACCGCAGGTCCCACGACACACCAATGAGGGCAGAGAATAGCCACAATAATCGTGAGTCCAGTCTGTGTTGCTGTGCCCCCACAAACCGTCCAAAATCTGTTTTTTTTTTTTGTGTGTGTGTGTGTTAATTATTGTTCTTGTGTAATGCTATTCATTGGTCTCACTTACTTCACAACCAACTGTTCCTCCTCTTTCTCACTTTCTGGTTACTTTTGCTCATCCTGTTTGCTGTCGTCGTCTACCACCGAAACTGAACGGCTGCCAACTTTATACCTTTCATTGAGCTCGGCAGAGTCCTGTATCACCACAGCCCGAACTGACCCAACGGTACTGGAAAAAGTGCGGGTATCACTAATTTCTGTTGTGTACAGCAAAGCCGCGCGTAGGTGCTCTCTTTGTTTTCGGTTGCCATCGCAGACATTTTGTTCACCCCAGCACCGTGTCATGGAAATGCTTTCACAGGCTCGCGTAGCAGGTTGGGCGTCGCGCTGGCTTACTGATGAATTAGTGGCACTCTCTAAGGCGGGGAATTGGGAAGCAGCGATTAGCACCTTTTTACAATTGCAGCAGGCCAACATCGTGCAGAGCAATGTCTTTCATTATACAACTGTAATTAGTGCTTGCGGTCGTGCTGGGAAATGGGAAGCAGCCATGTCCATTTTTGACCAGATGACGAAGAACGAAGTGAAACCCAACGTCTACACGTACACGGCTGTGATTAATGCCTGCGCCAGCGCCGAGAAAGCAGACGTTGCGCTCCGCATGTTCGCCCATATGAGGTTGGCAGATGTACCACCCAACGTGCAAACCATGACAGCTCTTGTTAACGCGTGTGCTCGTTCCGGCGAATGGGAACGAGCGATAAAAATACTTCGCGATTGCGAGGAACTTTTTGTAGCGCCAAATGTCTTCACATACACCGCTGCAATGGACGGGTGCAGGCGGGGGGGTGTTTGGAAACCTGCGGTGGATTTGCTCAACGAGATGCGCGACCCGGCCCGCGTTCGCCCCAACGAGGTCACGTACAACACTGTGATTAATGCATGTGCGGTGGCGTCCGAGTTGAATGCCGCGCTCCAAGTTTATGCGACTATGGTAAGCGATGGATACACTCCTGTCAACTTCACCAAAACACTACTGATGCAGTTGTTTAGAAACACAGCACTCAGTGGCCTAGCTGATGAACTGAAGGTGCGTAAAACCACCTGGCGAGAGATAAATGTCCCCGACACTGACCCTGCCACAGCACTTGAAGCTGTCCGCGAGGATTCCCCGGCAGTGGAGGAGGAGGAGGAGGAAGGGAAAGGGTAAAGAAAAGCTGTCGATGCGCAACGAAGCTCGTCGGAAATTCTCAATTTCACATAACGCGTCTTTCCCAGCATACGCTCGGATGTTAGCGCCTCTGCTATTCGAGCAAAGACCACCCGAAGTCTCTAGTAAAACTATTTTCGGTGGCCGTTAGTCATTCCCGTCACCATCCCCACGCATTCACCGTGCACTACAAGTGCATGTTCCTCCACTCTGTTTCTATTTTTAGTTTGATGCCGGCACCCCGTTTACTTCCTTTCGTTTCAAGTCCCTTTTCGTCTTGATTGTTCTTACTCGTGTAGCATAGGAAGGTAAGAATCCAAGTGACGGTTGGGGTGGTAAGAGTGCCGTGCGGCAGACATGAAATGTGAGCTGGCATCCCTAATAAAGGAGAATGCGCAGCTTGGACGCGAGATGCGTGGTACTCCCCAGCTCCGTGTTCCACAGGAAACGGATGTTGCGTGGCGGTTGCGCCGTGACGTGCTGCTCCATTCCGAGTATCCGCACGTCGCGGCGTGTCCAGAAAAGGATGTGGAGCGAAAAGATGGTCGTGCCGTTGTCGTATTTCAGGAGTCCAAGCTGCAAGGGGAGCCTCCGGAACGAACTGCAGCACAAAAGCGGTCAAGGTCTGACCACACTGCTGTTGTCTCGGTTGACCCAAGCGTTCTGAAGGCTCGTGCTTCATCTCTAGGTGAGCGCATCGTTGGTGCCGCTGGCCCTTCCTTCGAGCCGTATACGGCTCCACCCTCGTGGAAGATGGCCAAAGTGTTGGTAGGCCACCGAGGCTGGGTGTGGGGTGCTGCAGTAGATCCTAGCAATTCGTGGTTCGCTACAGGAGGCGGGGATGGCGTAGTTAAAGTCTGGGATCTGACCACCGGTGCTCTTAAGCTCAACCTTACTGGGCATAAGGAAGGTGTCAGAGCCCTCTCGCTCAGCACATTGTCACCGTACATGTTCACTGGTAGTGATGATCACTCGGTGAAGTGTTGGGACCTTGAACGCAACGAAATCATACGCGATTTCCACGGCCACAAAGGCTCCGTTCACTGTGTAAGCACACACCCATCGCTTGATATTGTGCTTAGCGGTGGCCGGGATAAGACCGTGCGGGTGTGGGATGTCCGTACACGCTCCTGCGTCCACCTACTGTTAGGCCACAGCGACAGTGTAATGTCCCTTGCTGTTCAGCAGGAGGATCCGCAAGCGATATCTGGAGGTAGTGACGGAATGGTTTATCTGTGGGACATAGCTTCAGGTCGCGCCTTCACCCGACTCACAAGGCACAAGAAACCTGTACGCGGGCTGGCACTGAGTCGGCAGAGAGTATTAGTTTCGTGTGGAGCTGACAACATTCGCGTATGGTCACTACCAACGGGGGAGTTTCTTTTCAACGCCTCCACACTGGATAACGGCAAGGAAACGAAGAAGGAGAAGGAGCAGGAACCGCAGCGTTGGAGTTGTTGTAGCGTCAGCCCGCGGAATGTGCTGGCGGTGGGAAGCCAAGAAGGAAGGCTTTTGTTCTTTGACTGGTCACATCCACAGCGAGGGCCGTACCAGGCGACAAAAACGCGGTCCGTACCTGGTACTCTACCAGGGGAGGGCGGAATTAACGGCCTTGCATTCGACGCCTCCGGATCGCGATTGATTACGGCGGAAAGCGACAAGAGTGCTAAGGT
>36720778_1
[truncated: 8,712,592 more chars]
