# Supplementary material for: De Novo Genome Assembly Shows Genome Wide Similarity between Trypanosoma brucei brucei and Trypanosoma brucei rhodesiense
Source: PLoS One. 2016 Feb 24;11(2):e0147660. doi: 10.1371/journal.pone.0147660 (PMC4766357; doi:10.1371/journal.pone.0147660)
Supplement: S2 Appendix — (CSV) [file pone.0147660.s002.csv]

Sequence Name	Name		Sequence
ctg7180000007727	ORF 10 (frame 2)	ctg7180000007727ORF 10 (frame 2)	ATGTCGACATCAAAATCTGAAAAAGGTGAAGAAAGTTTTGCAGAGGGAGAAAGCAATAACGAAAGTGATGATGACAGTAGCAATGATGGCGGGCATGAAGCAAATAATAATAATAATTGCAACAATGGAAGTGCTGAGGCCCGCACAAAAGAAGAGACACCGGTGGCACGGAACGGGAATAATAGCGAATCCCCGCCACAACAAGAAGAGAAACCCGCCACCCAGTCCAGTATTCTTGCGCTTTCTTGGTGTTGGGGAATGGTGGATCTTTTAAGGTTGAAAAATTTCACAGAGTTAACAGAGGTGAATGTTAACAACTGTGTTGACCTCGCAACTCTAATGGGACTGAAATATTGCAAGAAATTGAAAAGACTTAATCTCCACAAGTGTACAAAACTA…
ctg7180000004937	ORF 10 (frame 3)	ctg7180000004937ORF 10 (frame 3)	TTGTCCCTACACGATATGAATGAGGGGAAGGGTACGTCACATGCCACTTCTGAAATGACTAAGGATACCGGTGGCGAGAGTGTTGTAGAGTTAGCACGGGGGAATAGTAGACGTAAACTTTCCCCACGTCCTCGCCAAGAAGTTGCCGATGCACTCCGAGAAGGTGTCGGCGGCACCGTGGAAACGCCAGATGAGGAGGAGGAGGTTTTCCTCTTTGACAAAATGGTACGTCAAACCATGAAGCCAACCCTCACCCCGTTATTTGCCGTTAGTTGGTGCTGGCCCAAAGTTTCCGAGGAGAGCGTTCCACAAAGGGATGCTGAGACTGACCACTGCCAGTGGGACATAGGTCCTACAACAATAACTGAGCTTCGGGGGGATCCCCGTCTTCGCAGAGGG…
ctg7180000004891	ORF 1 (frame 2)	ctg7180000004891ORF 1 (frame 2)	ATGCGGTCTATACCTTACGGGAGCAAAGTGGGGGAATTACGTCGCGGTTTTGTGTCTGCATTCAGCCCCGCACTGCACGGTTATCACCGTGGATGCAAGGGTTTTTTCCCTGAACCTGCTGAATGCTGGTTGGCAATCTTGACGGACTCGGTGCCTTTTTATCGAAATTCTTTGGTAATATGTCCTTCGTTCATGGATGACGAGCGGCTTGGGGCAATAACCCGTCGTTCAGGTGAGCACTTCCCGGGTTGCCGTGTGGCCGCATTGCGGAGACGCATTGGCGTTGCAGCAAGCAGTCCATGCTGCAGAGCTGAAGGTAGTGGTGAGGCCCTGCAGGTCAAAGGTGGTCGACTCCCTCATTTTGTTTCCCCTTTAGAGACTGTGGCACCATCATCTCTT…
ctg7180000004588	ORF 1 (frame 1)	ctg7180000004588ORF 1 (frame 1)	TTGAAGGAAAAGGATGTCCATGTACGGGCTGAACTTGTTGCCGCAATTGCGTATGGTGGTCAGTACCACCGAGAATGCTTAGATGATATTCTCGACTTCTGCATTGCTCGTGGGAATGATAATGATGTTGTGCGGAGGAAGTTCCTGATGAGGCTATCGATGATTTCCCGCAGCAAGTGGGAGGAGCGGCACATACCCAAACTCGCTGAAATTGTTAAAGCGGCATTGGACGCAAGAGATTCCTCCTCATCTTCTTTGGACACCTGCATGTCACTGGTGTTGGGCACGGCTCATCTTTCCACGAAGGCGATTGAAAGCTCTTTTCTCCCACTTGTGCGGAGGGTGGGACCTCCTTTTAACCTGGGGAAATACCATTTGCCGAAGTCTGCTCTGTTGTGC…
ctg7180000008016	ORF 15 (frame 3)	ctg7180000008016ORF 15 (frame 3)	TTGTTTAGCATACCATGCGAGATGTGGGGACCAAACCAGGAGGTAGCGCACCCGCGACACGACGGCAAAACATTCTACCTCCCATCAACTAGTGCGGCGGGTGCTGCTGCTCTCGGTGCTTCCCTACTGCCGCATAGTAACTTGGTTTGTGCGCCATTGAATCCTCATATACCGCGGAAACCAGTGGATACTGCAACCGGGGATGGTGATGGGACAGTTCGTGCTTTACTCACACGGTTCCGTATTGAGAACGAGCGACTTCGTGATCAGGTAAAGGCGCACGTGGTGCAAGAAGCTCTCCTTACGCAGCGTTTGCAGGAGTTAAGTGCAAGAAACACAGCGCTCCACCTACAGGATTTCCGAAAGAGGGATAACGACGCTGTAGTGGAGAAACTGAAG…
ctg7180000007650	ORF 10 (frame 1)	ctg7180000007650ORF 10 (frame 1)	TTGTTACATCCCTCGCGCCGGATCATGACAACCATGGAGGAAGAAAACATAACGTCTAAACTTTCAACCCTCCTCGCGCAAGTGGCTGCGGTGGAGGCAGCGCGGGAGCTCGAGGCAAGACGTCACGGGTGCTCTAACATCAACATTAGTGACCTTACAATGGAGGCCAGTGCCGAGGTGACTGGCGTAGATGGAAATTCAGGAAATGGAAAAGGATGCGCAACCGCAATGGTAACAAGAGGGGGAGGCGACGAGTTCTCAGAACGCATTTGGGAGCGCCGCCACAACGCCAGTCTTTTGGGAGGCCCTTCCGCTGGCAATTCTCCAATGGATGTGAAACAGTGCTCACTCTGGGGAAACTCACCGCCATGTCCGCGGAGTGTGGGGCGACCTGTGGAC…
ctg7180000004952	ORF 1 (frame 2)	ctg7180000004952ORF 1 (frame 2)	ATGACTATCCCCGCCGTATACTCCACAATAGGGTTTTCTATTACAACCTTCTTCGTGACATTGGGATTGCAATGGCATTACACAAGGGTCTCGTACAAGACCATGCCTTTCCTGTGCCCAGTGTTCATTGTCATTGCTGTCTACGCATCACTGATGCCATTCCCACTTCTAGTAGTGGATATTGGCGCAGCTATTGAGTCCATGAATGGAGGTGACGCACCGAAGGAGGAGTGGATGATTCCTGTGTGGTACACCATCATGGTAGTGACGTATGTCATGGGTTGGGTGGTATTGCCAATTTCGCAATCATACACAGAGGTGGGTGGATTTACAGTGAGGAAGAAACTCGTAAGTTCTATTAAAGTCAATGCAAAGTTGTATGCCATATACACATGTATA…
ctg7180000004988	ORF 1 (frame 3)	ctg7180000004988ORF 1 (frame 3)	ATGCTCCGGTTAGCTAACAAGTTTACCGTCAAAATAAGCTTAATTTCACGGCTTCTTAAAGAAATCCCCTTTTGTGTGATGAGCAAACATGAAGAAGACTGCCAGAAGGCCCCGGAATACGACAAACTAACGTTAACAAATGCGGAAGAGGGGAAGGTAGTGACTCGGTTCCCCCCCGAAGCGAGCGGATTTCTCCACATCGGTCATGCGAAGGCGGCCCTTATCAATAGTATGCTCGCGTTGAAGTACAAAGGAAAACTTGTAATGCGGTTTGACGACACTAACCCATCCAAAGAAAAGGACCACTTTGAGCAAGCGATTTTGGATGATTTGGCAACCCTTGGTGTCACGTGGGATGTGGGTCCAACATATTCGTCCGATTACATGGAATTACTATAC…
ctg7180000007267	ORF 13 (frame 2)	ctg7180000007267ORF 13 (frame 2)	TTGGGGACACCCTTAGGTGGTGCAGTCACAGGGAAAGTGTGGACAGCCAACTTCCCGCTAGTCGATTTCGCACATGCTTGCCCACGGAGAAACACCCAGTGTTATTCGTCCATGGTGAAGGTCGAACCCCCAGTGCAGCTTTTACAGCGGCACATATCGGCTTTGCCCTTTGACGTCCTTATTCGGCGCATTCATTCGAGTGCCCTGGCAAATCCGTCCCGCTCTCTCGAAGCGCATTTCTTAGGCTCCCACAGCCCCCCGGATAGATGCGAAGTGGTAGCAACTAGAGCAGTATCGGCCACCACTTCGTCGGCAGCACGTACGGCGGGTGCTACCGCAACTGAGCTTCGGTCACTCTTGAGCCAGCGACTCCTTCTTGACATCCGGCGGTATCAAGCG…
ctg7180000004588	ORF 2 (frame 3)	ctg7180000004588ORF 2 (frame 3)	ATGGAACATTCGCGTCGGAAGGAGGAATCGCCTGTTTGGCTGAACTCTAGCATTCATGTGTGGAAGACAAAAAATGACATAAATGTCGTTAACCTTCGCGATGCGTCTGAGCATCTTCCAGCGCTCCCTTCAGCTCGTGCGGAGGAGAGGCCTCCAGGCAACGGTGGTCACCGAACCAGCATGGAGCGCACTGGTGAAAACAACGAAAGAACAACGGAACCAACGAAGCAGGAAACTTTAAATGAGATTCTCGCCCTCATGCACCGTGCTTCTGATCAGACTCGCGGGTCATCCAAAGGTACAACTGCAGACTCAAATCTTTCCACAAATGCTGGTGGAAAAGGTCCCGTGACCGATTCAGAGGGGAAGGCATCACTTTTCCCAGAACCCAAAACATCA…
ctg7180000004937	ORF 9 (frame 3)	ctg7180000004937ORF 9 (frame 3)	CTGTCAAAGGGTAGCGGCGTACAAAGACGTTCTGAAGGCGAAAATTGTGCAGGGTGGCCTAGCCGGCGGGGAACAGCCGAAAGGAGAAGGTGTGCTGAAGGTGGACGAAGAGGAAACAAGATGGGAGACTGCGTTGCTTCACATCCTTCCAGCAGGTTTTCGCAGACGTACACTTCAGTTATGCCACCTATGCTTCAAAGTGATGTTACTGCTTCGTCCATTTTATCTTCCATTTTGAATAAGCCTATGCCACCCATTGGAATGCAGGGCGAAAACCTACCGTACCGTATGGCGTCCGGTAGCCGGCTGGGGTTCAGCAAATGCGTTCTCTTTACCCTCGGCACGGGAACTTGTGCCGGTTACTCGAACGTAGGGACCCCTGAGGCCTTACTGCTTCAA…
ctg7180000007014	ORF 9 (frame 3)	ctg7180000007014ORF 9 (frame 3)	ATGAACACCGCTTCTGCGCTGAACGAAATCGAGGTGGCGGTCCTCCAGCTTATGGATGAGGCCAACAGCCGAGAATCGGCACCAAACGAAGACATTGTGCAGCTTCGGAGCAAAGGCTCACAGAACGAGGCGATTCCACAGACAGAAACGGAGAATATGTCGGCCATCTACCGTCGTGCCGGAGTCAGTGGCGAAGAGCACACACGACTCTGTCGAGAGTGGTACTACGGTGTGAACATGCCACAGAAGTTCATGGCAATATGCAAGAAAGGGGGAAGTCGCAGGGCTTTCGCGTACCGGGTTCTGTCAAACATATCGAAAGAAGTGCTAAGGGACCAAAATGGGCTTGAACGTTCATACGATATAACATACTTTAAGGAAACGTGTTATATTAACTAC…
ctg7180000008016	ORF 14 (frame 1)	ctg7180000008016ORF 14 (frame 1)	CTGTCCCCCATGGCTAAGAAAAAGAAGTCCAAACGGGGCGTAGAAGTAAAGGACATCAGCAACTTTCAGTATGGATACCGTGCGGATTCGTCCAACGCGGTACGTACTCCTGTGGCAACTCGGAGAGTTCCTGTTGATCCTGCTGTTTTGAAACGCGCATACATTTTGCACAACTTCCAGTTTGTGCTCCGGCATGACGCTCAGCAACTCAGAGCTGTCCCTGGTTTGCCGCAGAGGCCACACCAGGTAACTGAAGCCCTTCGACTGAGTGGTACAACGCCCCCGTGGGATCTCATTATTGCAGTGGTGGCACGGGGGACGTGGGAGGAGTTTCACTGCCCGGTGTGCCTGGAGGAGCCACAGGCAGCGCGTATCACGAGTTGTGGCCATGTCTTTTGC…
ctg7180000006725	ORF 1 (frame 1)	ctg7180000006725ORF 1 (frame 1)	TTGAGCACGTACTGCGGGCCTCCGTTGTTCTGTACATCTTTCTGTGAACCAACTGTTGCCCCTCTCCCTGCCCGTGTGCGCGACAATCCCTCTCCTCCCCTATTCCGGAAAGCAATGGCCGATCGAGGTGACGCAAGGGTTGTGCACGTCTTTGTTGATGACCTCTCGGCGGTACTCGCTGAAGATGTGCACGAATGGTTGCGTATTATTGGGGACATTGATGAGTTGAAAATGCGATACGATGCTTCCCGGCAACGGTCATTTTACTGGGTTCGTTTCCACCAGAGTTCAGCGGCGCGGCTGGCGGTAGACCACCTTGATGGCGAACGGCTGAAGAATCATGCCATCGAAATACACTCCAACGTGTTCAAGAAACAAACGGCTGCAGTGGCTATTCTA…
ctg7180000007094	ORF 14 (frame 2)	ctg7180000007094ORF 14 (frame 2)	CTGAAGGTCGATATTTATTCGTATCACATGCCGGCAAAAAGCCGGAGACGGGGTTGTTCTTTGGACCTCTCCAGCGGGAATACTCTGAATGCTGGAGCGCCAAAAGGAGCTGTAGGCGGAGTGTCTAGGGCTGCTGAAGATGAACTCAGCCGTAGTGTTGCGTCCCCCGCAGACGCCGTCGAACTGCTGTCGAGGATGCAGGATCGTACGAAGGAGATTCAGAGAGCTGAGAAGGATGCGGACGCTCGTGAGAACCTCGTGAAAACTCGGTACGCCGGAGGTGCTTCAGCTACAGGGGGTACCACCGTGCCTTTTGATAAAAATGCGTTACTAACTGACATGATTGCTGAAGCACGTTACAATTTCCTTAAGCTTGATCAGAATCTCTCGGAGGATTAC…
ctg7180000004918	ORF 1 (frame 1)	ctg7180000004918ORF 1 (frame 1)	ATGCCTCCTCGGAGGGCTGTCATGCTGCCGCGGCAACAACTCCGCACGATGGCTTTTTCTGTGGATGATCAGGAGGCTGCGTTGGCTGAGTGGCAGTCAAGAGCGCGTACAGATAAGCTGGTGTTTAAGGACATCACATTGAAAATTGCACACCAGAGGAAATCAGCGGAGGAGGTAAGTCGTGGTGGCCGTTGGTTGGCGGAGCACGCTGCCTTGGAGCGAGAGGTAGTTTCGTGCGCATTCGATTTTGAAAAGGCGTGGGCTTCGTGCTCTTCCCTCCTACCAGAGGCAGCGGTGAGGGAAAGAGCCGGCATGGAGGAACGATGCGAGTCGATTCATCGTTCCCTTAAGAAAACAATTGGGGGACTTCGGAAGGAATGTCGTGACTTGCACAAGAAG…
ctg7180000006743	ORF 15 (frame 3)	ctg7180000006743ORF 15 (frame 3)	ATGACGCTGTATAGTACTAGCATGAGCATAACCCCACTTTCTCTTTTTTTTCTGCCATTTTTACAGCACCATCTATCGTATTATTACATTTGTACGTGTCGTCACCAAAACGCAAGTCACTGCACAAGGCAAAGGGGGGTGAGTATGGTCAAGCGGTCCCCCTCTCCTTCAGTTGATTCTGTGGAGAGAATTTATGACATGCTCTGCGCTGCGCAGTTGAAGGCCAACACAGAGGAAGAAGAAATTAGGGCTCTTCGCCTTCTTATCGCCACTGCGGAAGTTGAGATAAAAACAGCACAGGAATCTATGCGCGAGCTACAGGAGCAGCATGAAGAAGCCTCAAGGGAGGTCTCTGTGAAGAAAAGCACATTGGAGGAGCAGCGACACCGGTGTGTTGGT…
ctg7180000004952	ORF 2 (frame 2)	ctg7180000004952ORF 2 (frame 2)	TTGCGAGAGCCCATTGTGAGGCTTGAGGCAAGGCCCTTCCTTCGCTTACATGGAGTTTGCATGCACATGCCTCACCCTCTCTCCTCGCTGCATCAGCCCTTTGTGTTGAAGCAGTTGTGTTACATTTGCTTATCTCTCTCTTTACTTCCCTTTTTTGTGTGTCGACAAGAGGTAGTCGAGCCCATGGCTCTGTTCCTCTGGCTTGTGCTGGCATTTTCGTTGCTTGTCTGGCGATTTGCGTCAGTGCTACGCAGTGTGCCTGCACCCAGGCGGCGCTGTGGCGACTCTCCACTGCGCGTGTGCGTAGTGCTCGGATCAGGCGGTCACACCAGTGAAATGATGCGTATCGTCGAAACCCTCAAAACGGAAATATGGGGGCATCACCGACCATTTTATGTT…
ctg7180000007190	ORF 1 (frame 3)	ctg7180000007190ORF 1 (frame 3)	ATGCTGGAGAGGCGTGCGCTGATGAATGCAAACGTACACATCCAGGCGGATTTGTGTTGCATGCGGTCAGATCTCGGTCGGTGTGTAATTCAATGTTTTGTGACACCGAAACGATTGTGCAGTACACGCTCACGTTCTAATACAACCAGTGGCACGAGGGACATAAGAATTACTGCAGGTGATGATACTGCAAACGCTTCTGCAACTTTGGGGATCCAACGCGGAGACAAGGATGCTACTACCAGGGAAAGCTACGGTGCGAGGGTCCAGTACAGCCACCACCAAGGCGCGGACAAGAGGGTTGTGTCGAGGAAGGAGAGTTCCACGGCGTTTGGTGTTAATGGTACTGCAAAGGCTACCTCCCGTGTTAGCTATAGTTTGGATAGAAACCACATGGGA…
ctg7180000007165	ORF 1 (frame 3)	ctg7180000007165ORF 1 (frame 3)	CTGATCAAGGCTGTTGAAGAAGCGATGGAGACGTACAAGGACGATATTGAACGTTTGTACGACGAAGAAGATGGTGATGAAGGTGACGAGGAGGAAGCGGAAAAGGAATTAACTGAAGACGACATTGTAAAGCAACTGCGGGAGTCCGTGACGTGTACCGGTAAGAAAGCGTCCAAATACCGTAAGCTTGCTAACGAATGCAAAAGGAAAGGGTATAAGGCACTGCAGATCACGACATGTGGTATCGTTGCGGATGCCCTTCTCGAAGAGGATAATCGCGAGGTCTACGTCAGTACCAAAACGTGGGCAAAATCCTGTGATACGTTGGAGGAATGCTTCGGTCTGATAGTTGAAAATCCCGGAATAAGGCTATCGGACAAATTTTCTGACAAGCTCAAC…
ctg7180000006725	ORF 2 (frame 2)	ctg7180000006725ORF 2 (frame 2)	TTGTTTTCTCAATCACTTTTTCTCCTCAGTACTTACTTCCCCTTTCTTACTGACCTCAGCGTAGGTAAAGCGAGGGAAGAATTAATTGCTGCGTGGCAAAGCGGCGCCATGTCCGACCAGTGTGTCACCGTCGAGGCACCCATCAACATCGCTTTTATCAAGTACTGGGGTAAGCGTGAGGGTGGAGAGACGCTGATACTCCCCACAAATGACTCTTTTAGCATCACGCTCTCCGCAAGCCCGTTTCGTAGCAAAACCTCCGTGGAACTCAGGGACGACATCGAGACAGACACGTTGCGACTGAACGGCACCGAGGTTGATGTGGGAAAGACTCCACGGGTCCAGTCGATGCTCCTTCATCTCAGGAGCACATGCCCCGAAGACCTGAAAAACAAAAAG…
ctg7180000008016	ORF 13 (frame 1)	ctg7180000008016ORF 13 (frame 1)	ATGGCGTCGGTTGTCAGCCCTCTGAAGGGGACTTCCGTCAATCTTCCCTGGAAATTGTTGGTTGCGGCTGCGCAACCATACCAAACACTTTCAGGCCCAGCGCTGTCAGTCAACTTTCTCCAGCAACCGACCCTTATGCCATTTCAGCAGTTTCCTCTTCATCACGCTGGCATCCCGGGATTGTACTTCCACTCACTCCTGCACAGCCTAGCTGAGTTTGCAACAACACCGCGGCCGGTGCGAGACAACCATGTGAAAATGCTGCATGCGCCAATGGAAGACTTCTGGCAGAGGGTTGGAGTTCTAAATTGTGCGTATTACACGTTCTTTACGCCTTTTAGCGGACAGCATCCAGCACTTGGGGCTGTTGAATTGTCGTTATCGCCACAGCGCAAGCAA…
ctg7180000004988	ORF 2 (frame 1)	ctg7180000004988ORF 2 (frame 1)	TTGATGTATGTCGGTGATAAAAGCAAAGGTTGGATAGCTATTACTCGTTGTTGGGGCATCTTCGCGTCAATTTTCATGTCCTTGGTGCTGGTATTTTGCAATGGAACCACTCATTTTTTTATTTTTTTAAGGATGACTAAGAAGAATGTTATTCGCTTTACTGACTTGGGTCTCTCCACACCCGTTCCCCAAGTCTTGTCCACTTCAAAAGGAGAGAAAAAGAAGAAAAGACTTGAGGTTAAGAGTGAAAGGAACCTACGTACGAAGGAGGCAGAAAAGCAACTTTCTCTTGCAAGAGAAAAAGTGGAGAAACATAAGGAGTACGTGAAGTCTGAGGCATGTGCCAAGCAAAAGGAAAAGGCTGAAAAAAGGAAAGCACTCAACGATATGCGAGTGTCC…
ctg7180000007727	ORF 9 (frame 2)	ctg7180000007727ORF 9 (frame 2)	ATGTCGTTGGGTACGCCATGTGGGCCATTGGACGGCGAGAGGGCTTCCATCGATCTTCAGCACTGCAACGCGGACGGTGAGGCGGCGGCGCTGATTCAACCAACAGTGACGGAAGGCCTACCCGTCGCCTGCGCTTTCACAATAACAAACTATCGTTTTACTATACGTGAGTTACCCAGTAGCAACGAGAAGGATAAGGACGAACACGGCAAATGTGAAGGCCTTCACTTCTCCATGCCGTTGCTGTCAATTGAATCGTGGAGTGCACCGCGTGTGGCAATGACGGCGGCACTCCGCGCCGTGTTCCAGCAGGGCCGCGGGCAAACAATACCCGAGGCGGATACGGGTGTAGCGGAAGCGTCGGCAGCTTCCAAAGGGGGAGCGGAACTACCGGCGTAC…
ctg7180000007267	ORF 12 (frame 3)	ctg7180000007267ORF 12 (frame 3)	TTGATGGGGAGCGTTGATCATCCGGGTATGCTTAAGCACCTTCTCTCCGAGAATGCACGCCTCAAGGCGCTAGCGGCGCAACCTGAGCACGAGCGTATCTTGCAGGATGTGCTGCTAACGCAATTGCAGCGTTTTTTTTCTGACGCGCGGCAAAGTGTGGAGGACACAGTCGACAAAACATCTACACCATGCAGTGAAAGAAGTGAGCGGCGAGAGGGAGCAGCGGGGGAGGAAAGTGAGGTACAGCGGTTTTCTGCCTTGGTGGAAACTCTGTGCATCTTGGGCACGCAAAATGAAGAACTCCAACGTCACATGAGTGACATGCAAACGAAGACTGTGGCTGCTCTCAACGAGAAGGTGGAGGCACTGGAGAGCGAACGCGGCAGTTTGAAACGCCGT…
ctg7180000007722	ORF 1 (frame 3)	ctg7180000007722ORF 1 (frame 3)	ATGTGGCACTCTTTTCTGCGGCTCAACCCGCTGTCGCACCTTTTAATGCGGTGCCATCACCGTCACCACCGCACAGCCCTTGCTGGTTTCAGTGGACACGGGATAGCTTCCAGTGCCCTGCAAAACCCATTGCGTGCGTGCATGTGCACCCTGTCGCAGCATTTGGGAGAAACAACTGACAGCTGCAGCGATGTCCATTCCAGTGCTGTTGGCGCTACCGTTTCTTCGAAGAGCGTTCGAATGACGTGTGATTTGCACGGGACGTCCTCCACACAAACACAAGTAGAGAAGATGTCTGGGGAGTCGATGGACCTAAAGCGAATGTTGTTTTCGTTGAAGGATCACAACACGGGTGCAGTGACGTGCTTGGACGTCGAGGAACGGCTGCGGAATGTGGAG…
ctg7180000006938	ORF 1 (frame 1)	ctg7180000006938ORF 1 (frame 1)	ATGCTTTTTCGTGAAACGGCAAGTGAGACTAATTCCCTAGCGGACCAGGATGGATTTTCATCCAGTGAAGAGAGTATGGCAAGCTGTCAGTCATACGCAACGCGACAGTTTGAGGACAGAATGCGCCTTCTTAGTCTGGATGACTCAGAAGCCGGTAGCAGTATTGGAATTTGGAGGTCTGACGCAAATGAGTGCGGTTCATTAGGGTTTCCTACGGCGAATGAGGACTGCGTCGGCGTCAGCGTTTTCGATGAGGCGTTTAGTGGTGGAACTCAAATATCTTGCCTCGACTGTGGTGAATATGAGGAATGGAGGTCACTCATGGGGGCCATTGATGGGCGGGGGGACAGTAGTGCGACGTTCCATGCGTATCCACCGTCAGATTACTTCAAGGCGAAT…
ctg7180000007094	ORF 13 (frame 3)	ctg7180000007094ORF 13 (frame 3)	ATGGGCTCCACGGAGGATGTCCCGCCGGTTGCTCATTCGGATGTCATCAATCAAGCGTGCGCAGTTGAGAAGTCGGTGGAGAAACCTGCAAAAGGTGGAGAGGCTTGGAGCATTGATTTCACGTTGCCGAAGATGAAACGCAAAACCACCAGAAAGGAGCGGGAGGCTATTTTATGCAGCAAAATACGGGGCCAGCTGCAAACACTGTCGACTTCAAGTTTCTCGAATATTGGGGACTCCCAGCAGGTATTTTGCTCTGGTAACAACACCGACAGCGAAGGTAATCGTCATCTGCAAACTGTCGATGTTGACGGTATGGCTGATCCCTCAACTTTGATTCCGAAGAATCTTCCTACCACGCGTGAGGATCTGGAGAAACGAGTATGCCTGCGCATCCCG…
ctg7180000004910	ORF 12 (frame 3)	ctg7180000004910ORF 12 (frame 3)	ATGAAGCGAGTGCCGTGCCACCGGGCCATGGTGGTAGTGGCAGCCCTGTTGTTCCTTTTGTGTGTAACAACACGCACACAAGCGCTGAAGCCCACTGTTCCGAGGACAGAAAGGCGATACACGGTGCATGTGCAACCGCTGACAACAGGTCTTGACGACGATGGCCTGGAATCCACACTTGTTTCCCTAACCATGACCACTTCATTATGGCTTCCGAAGGGTTCTGCTGAGGATAGGGAAGAACACTTAAGTTTCAATGAAGAGCTGGACCCGTTTTGGGTACACGTCTTACGGCGACGGCGCTTCGATTTGATTGAATGGTCTGGTTGTGGTGGCTCGTGGCGGCCTGAGTGGACGTCTACTTTACATAACCGAAAGCACCCTGTTGACAAGAGCACA…
ctg7180000004680	ORF 1 (frame 3)	ctg7180000004680ORF 1 (frame 3)	ATGGTCTCCAACGACCCCCAGTTCGCCACTGTCACCATCCTGATACGCAATGCTGACGAGGTCACGCTTCGCGTTCCTATAAAGGAGGATATCACTGTGAGAAGGCTGGCAAAGGAGGCGATGCAACGTCTGCTCGCTCGTTTACAAGGGAAACAGCAACTCACTCGTGAAACTATTTCCGTTGTGGAGATTTATGTCAACACAGCATCCGGCAAGGCTGAGATTTTCGCTCAGGATTTAGTGTCACAGGTGGTGGCTGTGAAGGAAGAGGTGATACATATGAGGTTGCATGTAAAGGAAAACGATAATTGTGTGACGGCCCCGGATGCAGATTCTTCATTATCAAATGCCGCTGTGGCTACAACCTCAGTGGTTGATTCCAGCGAGGCATCAAGTCGC…
ctg7180000007650	ORF 9 (frame 2)	ctg7180000007650ORF 9 (frame 2)	ATGGTTCTCACATTGGTTGGGTCGCTTGAGGATCATAACGTCCATCGCATCCTTCTCGTTGCCGCTTTCGCTCAGACAAAAGTGAAAGTTGCCCCCATCACTGATGGAGTGGAAAATGCAACGGAAAGCTATCGGCTAAACTGCCACCCGCTCGGGCGTGCGCCAGTTCTGAAGTCCGATGAGGGTTATTTGTTCGGCACCAACGCCATCATTCGGCATTTTGCACGAACGGAGCGGCCGTATGGTCCTCATGGCAGTTTGCGTTACCCCACACCAGAACACACTGTACCGTATACTCTTTATGGTAAAAGTGAACTTGAAGTGGCAGCAGTAGATCAATGGCTTGCCTTCATCATGACAGAAGTTGATCCGCATGTTCTTCAGATAGTTGAGGCGGAG…
ctg7180000007062	ORF 1 (frame 2)	ctg7180000007062ORF 1 (frame 2)	CTGGTTGCTGACAGTCGCACGAGAAGTGCGTACGTGCTTGTTCCGTCGATGCTCCAGTTTGCCATTGAGAACATGTGGCGCGAGGCGCTGGCCTTTGCCGATAGCCCATTTGTGGATGGGCAAGTTGTGGTAACGGGAACCAACCCACTTGCAAGGGACACACAGTATCACGCTATCCGACGGTTTCAGAGAGACGTGAGGTCGTATCTAAAATCGAACCCGGGTGTAACGGTCTTCAATGCCTCGAGCAATTTCGATCACGATGACATAGATGGGCAGTTGTTGGTTTATGGATGGATCACTGGTGAGGTGTTGGCTCAGGCGTTGAGCGTGCCCGAGCGTCTGACTGACAGAAAAACATTTATGCAATCGTTGTATGACCAGCGGCGATACGTAATT…
ctg7180000004988	ORF 3 (frame 1)	ctg7180000004988ORF 3 (frame 1)	TTGAATACGATTCTCGGAATGAACTCCGGCACTTGCATTGGAGGCCTGCAAGGTTCAAAGGACCTTTTAGATGCCGTTCGAGCGGCCGTGGTTAGGGGCGATCTGGATGCGCTGGCTTCCCTCAAAGGCGATTTCCTGGTTATCAAGGAAAATATAGTTAAATGTGTTGATGGATCGGGGAACACTCTGGTTCATCTGGCACTTGGGAAAAATACCACTATGCTGGAGTTTGTAGTTAAGGAGCTTACCGGTGATGTAAACGCGCCAAATTTTCAAGGACGCACTCCGTTGCATGAGGCCGTCAGAAACAACTATGTTGAATGTTGTGAGGCCCTCTTGGACTATGGGGCAGATGTCGGTGCCCAGTCTGCAACTCTCTCTACACCATTTCATACAGCG…
ctg7180000004532	ORF 4 (frame 3)	ctg7180000004532ORF 4 (frame 3)	TTGAACGTTATTTTTGAGATGCCACCCAAAAATAGGAATCGGGCCGCGACTGCTGACAGCGCCGCTATCGCCTCTTCTGGCGCCAAACTAATTAACAACCCCAAAAGTAACAGTAGCGGTGTAAAGGGTAAAAATAACAACAAAAGTGCCCCCGTTGCAGCGAAGGCAAGAAGGCAAAGCGAAGCGGACGATTTTGAGCGAGTACTGGCAGATCTGAACCGAGCCACAGCCGCCGTGGGAAAGGAGCGGGAAAAGCAGGTAAAGCGCGAGAAACCACGTAAGGAGCGACATGAGGATGTCCGCGCCTTGACGCAGAAACCGGAAGGAATAGATGAGGAATTCAGCATGATGTTACGCAAGAAACAACAACAGAAGCAGTTTCAGCAACTAATCCAGCAG…
ctg7180000004891	ORF 2 (frame 2)	ctg7180000004891ORF 2 (frame 2)	CTGTGGGTCTGGGGAAAGCGAGGCGATTCTTTTCCTTTTGTTCTGTACATTTGCTTCGCGTCACTGATGTCCCCATTTGTGCTCAGGTGGTTGAAGGATCAGTTGTTGTTGGCTGCTGTGAAGCAAACGCTTAAGAACATCGTGAAGGATATTAATGAAGATCAGTTGGAACGCGTAGGCCTTACAATGGGTGGTTGGGGAGTTGTTGTTAAGCTCTCGAACCTGCAGCTCAACGAAACTTACATCAATGAGACGGTTCTAGGTACTGCGGGTGTAGAATGCGGTGGAGATACCGTTGCGCCAGGTTCTACGCGGCGTGGGTTATTGAGCTTAGCGTCTGGGCATGTGCACACTGTGGAGGCTACGTTTAGTGTGGGCACAACCGGGAGGCGGCGGTTC…
ctg7180000006743	ORF 14 (frame 3)	ctg7180000006743ORF 14 (frame 3)	ATGCCGTGGATTCACCTTCAGTCGAGCGATGGCCGACGGCTCTTCGCGCCATCACTCGGCCCTCTCCCTTTTTTAAGTGACATAGATCAGTTATTTCAGGCGCCGCTCGCATCTCGCGTTTTTCACTGTTTCCGTAGCACCAGTGACGAACATGCGGAGGAAATGCTGGTTCTCCTACACCAGCAGAGAATGGGTGGTGAGTTAGGCAATGTGACAATTGCAGTTGGTGGAACAGCCGTAACGGAAGGGGAGCTGGAACTCACACTTGACTGTGTGTTGGACGTCCTCTGTCGCACAAGTGGTAGTGGGATCCAGATGCTACTTGATGCACTCTCTGTGACTTCGTCACCCACTGATAAAGGGAATCCGCGCGGTGATGGAATGGCTCACGCTGGAAAG…
ctg7180000007014	ORF 8 (frame 1)	ctg7180000007014ORF 8 (frame 1)	ATGGGAATGTACGTCACTAAGCTTCTCTCCCTCTGGAGTCACTGGTTTGAGGTGGATGACGAGGTGATCATTGCGAGACAAAAGTTTGGGCCACTTGCTCACATTTGTGGACCAGCGGAGGGCGAAAACTGTTCACCTGTTTACCGCTCCATAGGAGTCACAGATGAGGAGCAGGCGCGCATTACGAGGGAATGGTATTACGGCGAGCACTTTCTGAAACAGTTGGAGCAAACATGCACGAGCAGAAGAGATACTCTGGCAGTTGCTTACCGCACAATTAACAAGGTTGAAAAGGAGTGGCGCGAGGACCATAATGGGAAGAGGCGCGAATGGCAGGTTACACATCTCAACGATCCGGTCTACATGACATATGGTGAATTATGGGAGAACTCTGTGGCC…
ctg7180000004956	ORF 15 (frame 1)	ctg7180000004956ORF 15 (frame 1)	TTGTGTTGCAGCAATGTTGCAGTGTCATTCTCTCCTTTGTCAGTGTCGATATCCCTTTTTAACCTTTCTACTCTCTTGTATCGGGAGATGAGTACTGTGTTTCCCCTTCTTCGGGCATTGGGAAAGGTATCACATTTTACAGAAGTACAGACAAGAGCAGTTGGAAAGGCACAGCAGATATTGTTCGGCTCCGTGGGTAGTAATGCGCAAAAATGCACCACATCACATGGCGAGGTCGCAGCTCTTCGCTGCCGGTATCGAGTATGCGATGCCTTTGAGGTACCAATGTCTTTTATCGGGTCTTGTCAGGAACACGGTGACAATATGATACTCGCGCACGTGCCGGGTCTTCCCGGTGCGTTCCCCGTTTCTACCGAAGAGTTGCATCGTCACAAGTCT…
ctg7180000007636	ORF 1 (frame 2)	ctg7180000007636ORF 1 (frame 2)	ATGATTTCCATTCATCAGTCGATTCTCTTCGGTCGCGATGTTTCACGGGTCCGCATGGAGAATAGTCCCGTGCCGTGTATCAACCAGTTTCGCTGCCGCCTTACCATGTCATCGTTGTCGCTACTTTTGGTGTTTCTTGTGGTGGTTATGCCGCCGGTGGAAGCTTTGGATAATATAACGGTAAAGGTTTACTCACTTCTGTATCACCCTTTTGTTGGGAGGAGACTAATCGATTCTATGAATGCCGGTTTCAACGCGTCAATGGCAGCCCGTCAATGGACCGTTGCCCCAGGCATCAATGTTGAAGTTATCCACCCTGCATCGTATAGAATTCCGGGTCCGAGGTTCTTGCAGAGGGCAATAAATGATAACAGGGATGAATTCTTTGTTGTGGTGGGA…
ctg7180000007093	ORF 4 (frame 1)	ctg7180000007093ORF 4 (frame 1)	TTGTATCTCGGGTTTGATATGGGTGAAAATGACAACGCTCAGCAATTGGTCGATGAGATAAACGGTAACCTAATTGAATGGACAACTGGCGGCGACTCAGAGAGGCTTATTTTCCGGCTCCTTGACCTCTATAACCGCTTTATGGTCGCCGTTCACCGCGATTTAGTGTCCTGTGGAGACCAAGGTCCTGCACTGGCTACTGCAGTCTGCATACCCCTGTGGGAAATGCTACACCTTTATAGCGGTCCCCTAGGACCTTTCCGTGCCTCATCCAAGGCGTTTGCTATTACGCTTTTGACGTCACTGTACCCCAAAACAAGAGATCGCCGATGTCTTTACCAGCAATTGGGATGTATTTGCAGTTTAGGACATCCGCCCGTACCACTAAGCTGGTGCTTA…
ctg7180000008016	ORF 12 (frame 3)	ctg7180000008016ORF 12 (frame 3)	ATGGCGGCTAAAGGAAAGTCAACACAAAGGCGTTCTGCCACCGGTGGTGCTAATTCCAAAGGTGCTTCCGCTAAAACTTCTCCAGTAAAGAAGTCAACAGCGAGAAAAGGGCAGCAAAAGACAACCAAGAAAACACCTGTGGTAACCAAGCCAGTGCCTACCAAAACAACTGCGGCGGCGGGGGTGAAAAAGAAAGTTGATGCTGCTGTAACCACGCAAGCGCCGGTGACAGGGGGGAAGCGGGAGCGATTTCTTCGAAAGGGACGCGGCGTTGTCGACGTGCACTCGGGCAAAGTGGACACTTGCCATGTGTACGAGAGAGACGGCACCGTGTTTCAGTTTACACTGAATCAAACAAACATATCGAGTAATAACAATAAGTTCTACATAACTCAACTA…
ctg7180000004918	ORF 2 (frame 1)	ctg7180000004918ORF 2 (frame 1)	ATGCTGGGGAGTGTTGATGATGTGGAGCGTTTCTCGACTCTCCTCTACAGTGGGGACAAATCGGCAATGCAGATAGCCACGGAGCTTGGATGGGATGGTTTCGCGTCTGCCATGGGCTTGCAACTGATGCAGAGAGTTCTTAAGGAATCTGTAGCCGCATGTTCGATCTTCTTTGTTTCTCAAGCGTTAAACCATTTGGTGACTTCTAAGTTTGCACTTGCAGACCTTGTGGACCTCGAACAGATGCTGAGTTGTGTCATTGTGGAGCGGCATAAGCTCTTGGACACTCATAATAGGGACGCCCTTGTCCGGTTGCTATGTTCTGTAGTGAAACGGGGATTCTGTGACGCCCCGGAGCTCCAAAGGTTTCCCCTCAAGGTGGCTACGGCGCTAACCGGT…
ctg7180000004937	ORF 8 (frame 1)	ctg7180000004937ORF 8 (frame 1)	ATGACAGGCACAACCGAAAACCACGATGAACAACATCCACTAACGTGTTTTGAGACCATTTCGCAGATTCCCACGCAAATGGGAGGATCCACACGGCACACTGCGTCAACTGATAGTGAAGACGGTGGTTCACCTCTCATCTACTTCGCGCAACCCAATGTGAAGGATGGGGTAAAAAGATTGATGGACATTGCTGTCGAGTTCAACGGGCTCCTCACAGACTCATCAGAAAAGTTGCTGCGCTTGCGGCGGTCACTGAACAGTACACTTGAGATCTTAAACACCAGCATGAAGGGGCTGAAGGAGATGAGGCGCCCTTCCGGGTGTCTCCCCAGCATGGTTGTGGCTGGTGCAACGGAAAGTGGAAAAAGTACTGTGGCTGATTTTCTCCTTCGCTGC…
ctg7180000004952	ORF 3 (frame 1)	ctg7180000004952ORF 3 (frame 1)	ATGGCTGGCAGAGTTTCAGATCGTATCTTTGACCTTATTGACGCGGGCAAGTTAGGACAGGCGGAGGGGTTGCTGGAGGATGCACTTTCAAAGTTTCCCAACGACCACGCCGTTTTAGCGGCAGAGGCCTTGTTGTTGCTACGCAAGAAGGTAATAGATAAGGCCCGATCGAAGGCGGAGGCGCTAAGCTTGCAAAATGTAACGGACGGATCGGCTGTTAATGCTCTTGTTCACGTCCTTCAGCAGTGCTGCAGTTGGGAAGCCCTCGTGCGAACTTATGAGCGTCTTAAGGGTATTCAAGACGAGAAGGTTGTGCTGGAGAACCTGTTCCAAACGTATGTGCGAATGGGTGCGTATAACATGGCACAAAAGACAGCCCTTCAACTCAATAGCGGGTGG…
ctg7180000007165	ORF 2 (frame 2)	ctg7180000007165ORF 2 (frame 2)	CTGGATTCAAAGATGGACGCTAAACAAAGGGAATCCATTGAAGAGCTTAAAGAACAGCTTAGAGGGCTGGAGGAAGCTTTACTGATCCAAGAGAAGGTCATGCAGCAGCGCAATCAGGTGATACTCTCTTTGTCTTCCTCCATAGCGGATGCAGAGAATTCAATTGGAGAAAGCAAGGAAGGTTTGAAAAAAGCAGAAGAAAGTCTTGAAGAAGCGATCCGAAGTAATACAATTGCGCACACTGAGCGGCTAGTGCTTCAGGAAGAAGCAACCAAATATTCGGAGCGCGACGAGTACTTGAATGAATTGTCTGAAGCGGACGCAGGTCTCAACGCGGCAGAAGCACAAGTTAAAGACCTCGTAATTCAGATAAACGACCTGAGCAGAGAACCTCAGAAC…
ctg7180000007267	ORF 11 (frame 3)	ctg7180000007267ORF 11 (frame 3)	CTGATTCTTTCTTATCCTGGGGGGGGGAGGTTCTTTTCTTCACCCTACCTCAATACGACGCGCGTTGCCGTCTGCGTTAAACAACCAGGCTACATCTGTGTATGTGGAGGGATTACCCTCTATCTTGACTTAATTTTGATTCTCCGAGAAGTCTTCCATCAACACCTCCCTCTTGCCGTTGCTTCAGTGATGCGCTTTTTTGTTGTGGCAGTTTCTACAACACTCGGACTCGCGTCACCCAGTCGGTGGGTCCTGCGGCAACAGGCGTTAACGGCCGTCCTCACTCCAGCACGCCGGTATGTAAACGCCCTTTACCGTGTGCCCCCGCAAAACTTGATTCCAACGCACAGTCCGATAGGTGAGGAAGTTGACACAGAGTTGTTCGTTAGGCAGGTGAAA…
ctg7180000007190	ORF 2 (frame 3)	ctg7180000007190ORF 2 (frame 3)	TTGTTTATGTTCAGTGAGCATGCTAGTGATGAACGAGCGCTCGGTGTTGCTACCACACCGGTTGCAAGTGGGGAGACGAACAAGAAACCCAGCTGCTCGTACTGTAGCGAAGAGAGCCCGACCTGCTTAGCCTTTTGCAATGGATGCTCAAAATGGTTTTGTAATGGGTCAAATGGTACCAGCGGTTCTCACATTATTCTTCACCTCGTAAAAAGTGGGCATAATTCACTGAAACTGCACGCAGAGAATTCGCTTGGTGATTCCACTTTAGAGTGCTACATATGTCGATCTTCGAATATTTTTTCCTTGGGATTTATGCCTTCAAAGGAGGAAGCTGTCGTTGTACTTGTCTGTCGCGAACCGTGTCTTCATTCGAAGACGCTACGTGACCTAAACTGG…
ctg7180000004588	ORF 3 (frame 3)	ctg7180000004588ORF 3 (frame 3)	ATGTCCAAAGGTTACACGGTATATTCCCTCATGCATCAACCGCAAGAGACGGTTATTAATGAATCGTTAATCAGGGAATGCATTTACCTTCCAACTGCTCGTGTTACAGATGAGGAGCGTATGCGTTTTGTATGTGCCCGTGAGGAAGTTCAGCGAAAAAAGCGGGCAAAGGCCGCGATGGAGACCATGGAGTTGCGTAATGTAACAACACTGTTGGCATCATACCGGCGTATCGGAAGAATTGAAAACCTTGTTGGACTGGGCAACTTGACGAAGTTGGCACTAGACAATAATCTTATCACGACAATCAACAACTTAGGGCATCTGAAGAAGTTACAGTGGTTAGATCTAAGCTTTAATCAAATTACAGAGATAAGTGGTTTAGAGGAACTTACAGAA…
ctg7180000007093	ORF 5 (frame 2)	ctg7180000007093ORF 5 (frame 2)	TTGTTTCAGGGGATAGAGAGTTGCGCATTCAGACGTTCACTTACCTCTGTAGTTTCGTTAGAAGCATTTCCTCTGAAAATACCCTTCCAAATGGGTAAACTAAACCCCGCCCTTTCCCCACTGCAGAAGAAGACATCAACAAATGTTTATCCACCCGTTCCAAAGAACTGTGTTGTTACGGGTGGTACAGGTTTCGTGGGCACGCGGCTCGTGGAAATGCTCGTGGAGCGAGGAGCTGAGAGGGTCGTGAGTTTTGATATCGTACCGATGGAGTCCGCCGTCAGTGCGTGGCAACATCCTGTCATTGAATACGTTGTAGGGGATATTACTAACTACAACGATGTGTTGGTTGCTCTAGAGGGTGCCGACTGTGTGTGGCATCTGGCGGCTGCTGTTGGG…
ctg7180000007279	ORF 9 (frame 2)	ctg7180000007279ORF 9 (frame 2)	ATGCCTTCCTTTACTCATATCCTTTTCTTTTTGCGATTTTCTCAGTCTCGCGCCGTTGGGGGGAGGGAAAAGAAACCGGCATATAGTTTCAGGAGCTCTGACCGCATGGGGAATGTGAGGGCGCCCGTTAAACTCCATAGCACGATGGTATCAAATACGGCCAGGGTTTCCTCACCGCAAAACCCCGTGCATTTCATCTTTTTGCACGGATTTCTGAGTCATGGAGGTTCGCTTATGTCGCTTGCCCGACGGCTGCATGAATGTTTAGCAACGGAACGCATGGCGGCTTCGGTGGAGGCCATCGTTGTGGACAGTCGAAATCATGGCAGATCACCGCACACCTCAACTCACACACTTGAAGATATGGTGGCTGATTTGCGTGAATGGCTGCATTGGCAC…
ctg7180000007722	ORF 2 (frame 3)	ctg7180000007722ORF 2 (frame 3)	ATGAGAAGGCCTCTGTCGTTTATTGGCAAGGCCTCAGGCCTCCTCCACTGTCCCAACAACCTTCAAGCCATCGTTCCGGCGCTCTGCATTTCCACACGCTCGGTGGCGTCGTACCCTTCACCTGGGACAGACCGTGGCAAAGTTAAAATAAATCGCAAGAAATACAATTTCCTTAACAGTGAGCGTCTCATGAAAACCAACAAGGAACCACGCAGCCGTCGGGAAGTCCGCATACGCGACGACGTTTTCTTCCACCGTCGCATCCAGTACCGTCAGGCAATCGGAACGAATGTTGAAAAACACATCCGATACTTACCGGACAATGTGAAGCAGTACGTCTTTTTCAAAAATAAGGTGAATTCTTTAGTGAGTACCGGCTTTCACGGAGCGAGGAAGGCA…
ctg7180000004988	ORF 4 (frame 1)	ctg7180000004988ORF 4 (frame 1)	CTGACGGTTCGTGAAGATAGGGGGATGTGCCGCCATCTGTTCTGGCGGTACCGGCTGCCAATGCCTTGCCGTCCTCCGACTTGTGCCGTAGCGCTCCTTTTCCCACTGAGTGCATTATCGGGGAGTACACGCGTGCGCGTGTGCTTGTGGGATGGCCGTTTCACTTTCCTCTGCCTCCCCCTTTTGTTTCTTCCCCCTTTCTGTTTCCACACGAGTCAGACACCTCATTTCAAAGCTCATAGCTCCTCCAAGTACAGAATGCCGAACGCTGATGCTCTATGGGTTGTTTTCTTTTGTATCATCGGGACTATGCGTGTCGAGGGACGGCAGATAGTGGTTGTAGGGGATTTGCACGGGGACCTCAATCAAACCCTCGCCATATTAAAGATTACAGGGCTT…
ctg7180000006658	ORF 13 (frame 2)	ctg7180000006658ORF 13 (frame 2)	ATGTCGTCCGCAGATCCCAAAACCGATGTGCCGCATGGCTTCCGGTTGATTCCAATGCTGTTTTACGAATATTTTGCCGGTTCGGCCTTCAACGTCGATGTGCTGAAGGCAATCTTCAGATCGATTGGTACAGCTGGTAGTAACTGTGGTAAGGGGCTGGGATTGTTTTCTCGCACTGTGAATATAGTGGTTGGGCAACTATCCCAACGTGTGGTGGAATGGTGTGTGGTAGCCTATTTCACTAGCAGTAACTCCTTACTTCTTCACCGTGCCGCAGTGCTTCACTGCACTTTCCCCTACGTTCAGCATTACCGTTTCAGTAATTGCTGGATCACTCACTTTCCTTGCAGCGTGGCAAAGATTTTTGTTCCGTCGTTCCTGTGGAACTGGGTGAGGAAT…
ctg7180000006917	ORF 1 (frame 1)	ctg7180000006917ORF 1 (frame 1)	TTGATGAACACCGCGTCAACTGTTCCGAGGAAGGGGGCGCAGCGTAGCCAGTTCCATCGAGTGCGAGCTCAGGAACACGTTCGCTATGTTGAAAAGACATGCGAGTTGCTTGATTCGAAAAAGCAAGGAACTGAGTCGAGGGTACCGTGTATTTCTTTTTTTGTTCCGAGCTTAGTTTCTTTGTGTGCTGACACAATCGCAGCTAACTTCGAGGTGATTCCTGAAGTGGATGCTTTGGCTGATAGCTATCCTGAGTTGTACGAAATGGTTATTGAGAGGCTGTCGACGGAGTTACCACTGAAGGTAAGCGTTCAGCGCGTTCATTGTGAGAAGTTTTGGCGTCGGTGCAGCGAGTCTCGGTGGTCGTTTGGGCAGTTAAGTGAAGGAACTCGGGGAAAA…
ctg7180000004680	ORF 2 (frame 3)	ctg7180000004680ORF 2 (frame 3)	ATGGAAAGCACCATCATGTCTATCGAGACGGTGTGCATCAGTTTATACCAATGCTCCCCATCGCTCACGACGTGTGAAGAAAAAACAAGAAAGGAGGAAGGGGAAAGGGAAGAGGAAGTGGAGATATCTGTCCCTCATTTATGTGGTCACTCTTTCCGAATTGAAAAAAAGGATCATCGTGGTGATGTTCTCATACCCTTTAAAAAAGGATGTACGACTTATAGGGAGTTGGCTACAGGCCTCGCGTTCCGGCTGAATCAGTACTTTGTTGTTCACCCCTCCGACTCACGGCAACCCCATCGGCCGGTGAGTGGATTACATAGCCGTGCCTTCTCATACGGGCGTGTTGGTGCCGGTGGTAGGAACTGTGGATGTTGTTTTCGGGGTGGGTACTTTTGT…
ctg7180000004956	ORF 14 (frame 1)	ctg7180000004956ORF 14 (frame 1)	TTGCTGTTGCTACAAGTCGTGATGCATCAGACGTTCGCATCGTTCACATCATTTTTACAAAGCACCACAGACCAGGCCAAGAAACTTACATATGACGGACTCGAGTTTGTAAAGAAAGCACAGTGCATTGACATTGAGGAGAAATGTGAAAGATTGTCAGGGTTGTTTGCACTTCCGGATTCCGTAGTTTCCAATGAGGAAAATGAAGCGAAAACTGCAACAAGCGAGGGAGACTCGGTGAAGTCAGTCATCCCAAAAGAACTTGTCGCAAATCCTCCAACTGATTGGGAAGAAGCGGCAGAAGAGTGGAGCCGTCTGACGATGTTTTCGCTGCAATGTGTTAGCTCCTGCCTCATCTCTCCCAGTGCCATTCTTGATAATGAAGCAGTTACCGAAAGG…
ctg7180000007727	ORF 8 (frame 3)	ctg7180000007727ORF 8 (frame 3)	TTGTCAGTGGTAGTAAGGGGAATGGGATGTGCATGCATCCGCACGAAACCACCGCGGTTCAAGGGTTTTGTTGTTGACGCGTACCCAAGCGATAGAAAAAACGACAGCCCGGTGCAGGATACCCTCGGGAAACTGGAAAACTACGTGGCAAGCAACCCGGAGCGTATCCCACGCATATGCCGAAAGATATCCAAGCTCCTAGCACAGGATGAACGGCGAAAACACACGCAACGAATTCTCGTTGGGCTGAAAATGCTAAAAGAACTCATTGTGAACTCCAGTGAGGTGAGTGGATTTGTTCCCCACTCCATTGATATATGCGCCCGGCTGTTGAATCAACGGTACACGGCGGAAATACGCATTGCAGTGGCCGATGTGATTACAGCCCTGTGTTTCAAA…
ctg7180000007973	ORF 1 (frame 2)	ctg7180000007973ORF 1 (frame 2)	ATGATACGGCAATGTGTTAAAACCATCCCTAGGTGGCAGCCTGCCTTTGTCCACACGCAGCGGCACTGGAAAGTAGATGCCAAGCGGCCATACAAGCGCCGGTCTTCTAATCCCCAGACAGTGCGAGAGAAGGGGAATTTCCACCGAGACATGCGGTTTTCTAAGCTACGACCCCTTCCAACCGTCCCGTGGTTGCAGGACCGGAGGCGGACGTACATGGATGATGCCGAGCGACTATATGGCCGAAAGGAGAATTGGCATAATATTAAGGATAGGGCGATGCGGGAAAAGTTGTCCTCTTTGCTTCAAGACTATCTTAAAGATACCACTGGGGCTGCCATGCTTGAAACCCGCAACGCCAGAAAGTATATGCGTCTCTGTGAACAGATGGATGCAGAG…
ctg7180000006743	ORF 13 (frame 3)	ctg7180000006743ORF 13 (frame 3)	ATGCCACCACGGAGCCGCAAGGGTACAAAATCTCGCTCCGCATCGCCTGCGCCTCGGACGCCCGGGAGGACTAAAAAGAGTCCCGTCACTCCCAGAACTAAAACACCAGTGACGAATAAAAACCGCTCCTACGAGTGGGGAGGCCCTCTGGGAGCACTTGGGATGGTGGTGCTTCTGCCACTCACAGTTATTGGTCTCAATGTCTTGTGCTCAGAAACTTCGTGTAGTGTGCATAATGTATGGGACCTTCCCGCAATGATGTTGTTGGCATTGGATGTGGGAGTGCCGCGATTGTTACTGGCACTTGGTGTCGAGTTGTTGTGGATGGCATTTCATGCACTTCTTTACATTACTCCGGTGGGAAAGCAAGTGAAGGGTGTGAAACTCTCTGATGGAACA…
ctg7180000007094	ORF 12 (frame 1)	ctg7180000007094ORF 12 (frame 1)	ATGCAGAGATGGAGCCAGAGACTTCACGCAGTTAACAAAGCCACGGGACGTCGCTGGAGCCCTATACCGAAGCCACCACCGCAGGATTTCGACCGCCTTTGCGGGACCCACAGCGTACTCAACACATTGCGCGCATTCTATTTGGCCCCGCGAAGGCTCCATCCACACCGTCGGCAATTGTGCTCCCTCTATGTGCGTGACTTTCGCTTGGAGGCGAGTTGCAACACCAAAAAAAATGGTGATGATGATGCAGAAAAATCTAATGATGGACATGACGTATGGATTCCCAAGCAGTACCCGAACATGCAGCGTATTGTGCGTCTTGCGCGCGCGTTGAGCGTTGCAGTGCATCCCGTGGAGCGTCGTGAGTTAGTGCGTCTCTGTGGCGAACGACGCAAC…
ctg7180000007267	ORF 10 (frame 1)	ctg7180000007267ORF 10 (frame 1)	ATGGGCGCAGGGACGTCGCAGCCTTCCAGTTCTCACGATATCAATGGCAACGGCAGAACCAGCGGGAAAGCACTGGGCAACGCGCTGCGGTGCCATGGATGGATGGTGTCCAAGTGTGTGCGGCAATGGAAAGCAGCGGCGGCCATAAACTCAGAAATAACAATTCCACCACCTGGGAAGGGGCAGGTCCGGGTAAAGCTGTATGCTGCAGCGGTGAACCCAGTGGATGCAAAGCGGGCGGCGTTTGGCTACCAGGTTTCCAGTTCGCTATTTACCGGTGGCCTCAGCCGTGGAACCGGTGTGGCTTCAACGATGCTGGGGCCAGAAACTCTATTTCCCTTTCCTTATGTGATGGGCGTTGAAGGCGCCGGTGTCATTGAGAGCGTGGGCTGGGATAGC…
ctg7180000004918	ORF 3 (frame 2)	ctg7180000004918ORF 3 (frame 2)	ATGGAGCCAGCAGCTGAGACCATCAATGTCGCATCAAATTCCTCTTCGTTACCGCAGTTGGAGACGGCAACAACGAGGGAAAAGAAGCGGCTCTTCATGATGCAGCGTGCAGAGCGCCTCAAAGACCCGAAAATGCGTCATATGGGCATCGACAAGGAGGCGCTTGACAGGCAGGTCCGTGAAAGGGAGGCGCTTCGACAGCTGGAGAAAGAGCGGAACGACTTTTATGACCGACAAGCCCTTCTGATGGATCGCCATGCTCAGGCACTTCAGAAGGAGGTTAACGAGATACGAGCAAACCGTGAAAAGCAATTGCTTGACTACCGTGAAACCTACCAGAGGAAGGAAACGCAGCGCGAGTGGGACCTCAACGATCCTCACTGGAAGGCGAAGGATTTA…
ctg7180000007165	ORF 3 (frame 3)	ctg7180000007165ORF 3 (frame 3)	CTGGCATTACGTTGGTGTCGTACTTTCCTGTCACTGCATGCCGCTCCGAAGATCTCTCGTGTCAAAATTTGCTTCGCACCCCTTTTCTCCTCTTTGCTAGGTGAACGTTTGTTATACTGTTTACTTTTTTTTATTAAGTTAATAAAAAGCGTCACGATGCGCGCTATTTTTCTTGTTGCTCTTGCGCTCGCTACCATGCGCGAGTCGACTGCGGAATCCCTGAAGCTCACCAAAGAGAACTTCAACGAGACCATCGCAAAGAGTGAAATATTTCTCGTGAAGTTTTATGTTGACACCTGTGGATACTGCCAGATGCTCGCACCAGAGTGGGAGAAGGCGGCCAATGAAACTATTGACAATGCACTTATGGGCGAAGTCGACTGTCACTCACAACCTGAA…
ctg7180000006938	ORF 2 (frame 1)	ctg7180000006938ORF 2 (frame 1)	ATGAGTATTGAGGTTCATGTACGCATTCGACCAAACGCCCCCACTAGCGTGTGGTCCAGCGCAGAAACGGTGTTGTATAGTACAAATAACCCTGACGTGCGTTACGTGTACAACAAAGTACACCATGGTGGCACAAGCAACCACACCATCTTTCAAGGTCTGGAGGCTCTAGTACACGCCGGTTTTGGCGGCAAGAATGTCACCGTCATGGCCTATGGTCAAACGGGCAGTGGGAAGACGCACAGTATGAATGGAACTGCCGCGGACCCAGGCATTGTGCCACGAACTGCATTGTTGCTTTTTGAGTTAAAGAAAAATTCCCCTGGAACAGAAATTTTTGTTTACTTCACGGAGATATATAATGAGTCCGTGAAGGACCTGTTAGACCCTCAACGGGGT…
ctg7180000005069	ORF 9 (frame 3)	ctg7180000005069ORF 9 (frame 3)	TTGGTTTGCGTGTTGTTGGTTGCGTGTGTGTGTGTTTGTGAAGGGCAAATTACTTCAAAGGTGCTCGTGCATGCGTCAGTACATCGAAAGATTCATATAATGTTTAAGTGCCCCGTGGCTGTTCTCCTCTCTTCGGCATCATCTTCCGCTACAGGTTGCTGCCAGAGTAATCCTTACAAGGTTTTGGGAGTTGAACCAAACACTCCCTTCGATGAGGTGAAGAGTCGCTTCCATGAACTTGCGCAGTTGTACCACCCCGACATGCCAAACGGTGATGCGGGAAAATTCCGTGAGATTAACGCCGCATACCGGCAACTGCGCGCAACCCACCGTGAGTGGCGGTCGAACAACATGAACACCCAAACTCACCACCAATCGGAGTTTTGGGGTAGCCAAGGC…
ctg7180000006917	ORF 2 (frame 3)	ctg7180000006917ORF 2 (frame 3)	TTGGTGTTTTTGGTTGCGATGGCACTCACTGCACGTGGCCTATTTTTCGTTTGTGCCTTGGTCACAACATCGTCTACTTCGTTTTTCCTCTTTGCATGTTGGCCTGTGTTAATCGTTGCCGCTTTGCGGTTATGTACGGGATCAGCGCCGAAACGAGTGATATCGCTTGCAAACACGTACTACGACTTCGTTCAGCAGCTTTGGATATATATGATGGTACTTCTGCTAGAGGGAGTCCTGCGTGTACGTATTGCGTACCACCTTGTGTCCAAGGGGGAAATGGCACGTGAGCAGAAGCTTGCTGATTTCTTTGCCCGACCCCCCCCGGGTAGGGTAAAGTTGATCATACTCAATCACCGTTGTCACCTTGACTGGTTAGTGATGTTCCCCTTTCTTGCG…
ctg7180000004910	ORF 11 (frame 3)	ctg7180000004910ORF 11 (frame 3)	TTGTACGTATGTGTTCGTGTCTTTCGTTTGTCAGCGTATCCAACTTTCCTTTTCCCTCTGGGTTTGGTAGCTTGTCCTCGGTCGTTGTTGGCGCTTCCTTCCCCTTCATTCCCTCTGCCTTCACAACCCCTTTTGACTGTCCGTCCACTCTTATTTTCACCCCTTTTCTCCCTTCACTGTCCCTTCGTGTCGATTAGTAACGGTACATTATCTGTGTCTTTTTTTTTCCTTTGGTATCTCGTTCGCGTTGGCTTTGCCGTGCTGTACTTCTGTCTCCAGCATCCACTTGTGGGTGGAGAGCATTCTGTTATTCCCTTTGCTTTTACGTCAGAAAGACGAAGAATGGCGGACAACTCGTCTGCTTCATCCCCTGCGCAAGTTGTGGCGACTGTTAGGCAT…
ctg7180000004969	ORF 1 (frame 3)	ctg7180000004969ORF 1 (frame 3)	TTGGGGGTTGATGGTGAAGGGGCGGCAGTGTTTGGTGATAAGCTTTTTATTATTGATTGCTTGCGTTCTTTGTGTGTAAATTTGATATCAGAGTGCTTCGAAGATGCTACATCTGTTTGTTGTGGTGGTGTTTGTAGTTTTGGTTGTGTCGTTGATGATGTGGCCTATAGCGGTGAGTTGGAATCTGTGATGTCTATGTCGTTGCTGGATACTTTTCGTGGAGGTGAAGCTTGTGTTGGTGCTGCTGAGGCTGTGACGGAATACGTGTTGTCGAGCGGAATAAGTACCGTTGCTATGCTGATTAATAACGATGTTTGTTCTTCCGGAACTTCTGAGTTTTATCATGGCGGGAGCTCTACGTTGTACGGAAGCTGTGCATTGCCAAGCCCCGACTGTGGT…
ctg7180000004952	ORF 4 (frame 1)	ctg7180000004952ORF 4 (frame 1)	ATGATTGTACCTCCTCCCTGGGGGGACGACGATCAAAGAAAGTTGCCTGAGCGGCGCTCAGGGACTTTTTCAAATGTATTTTGGAGCTCCCTCAGCACATATATCGGTAACACCGTGAAGGAACTTCAGGAGCTGTTAGAAGCGGGTGCCGTGTTGAATGCCAGTGTTTGTGCTGGAGCGGGTAATGTATGTGGTGATGTTCGTCCTGTTGTTCCTAAGAGGTTAGAAGGAGTTCGGGCTGCATGCCCAGTTATCTCCATGGAAGAACTTCCCCCAATTGATTTCTGCGAGGATACAGATGCTGTGGTGAGGGCACAATCTCGATGCCTTCGTTACACGCAAAGTCTTATGCAACTGCTGGATGTAACTCGAGGCTGCTGTGGAAGCTGGGGACGGCTG…
ctg7180000004982	ORF 1 (frame 3)	ctg7180000004982ORF 1 (frame 3)	ATGAGCTGGTACCCGCTTGGCCGACCGGTGGGCACAACCATCTTCCCCGGAATGCAGCTTACCGGTGTAGCCATTCATCGTGTGCTGGAAATGCTCGGGCGAGGTATGTCCATCAACAATATCTGTGTGTACATTCCTGCATGGTTCGGTAGTATTGCCACTGTGTTGGCTGCTCTCATTGCGTACGAATCATCTAATTCGCTCAGTGTCATGGCGTTTACTGCGTACTTTTTTTCCATCGTACCTGCACACCTGATGCGATCAATGGCTGGTGAATTTGACAATGAGTGTGTTGCAATGGCGGCGATGCTTCTGACGTTCTACATGTGGGTACGATCGTTACGCAGCTCAAGTTCGTGGCCCATTGGCGCTTTAGCTGGTGTGGCATACGGGTACATG…
ctg7180000005021	ORF 6 (frame 2)	ctg7180000005021ORF 6 (frame 2)	ATGGGGGATACTGGACCAAAGGGTGTTCCGGGAACCAACGACGCCGGTGAAGTGCACAAGCCACAGAAACCGCAACGCCGCCAATCTGTGCTATCAAAGGCTATCAGTGAGCACCGTGAGGGTGATGATGGCAGTGTACCGCTGCTTCCGCCCTCGAAGGGATTGACATCCGCAGAAGCAGAGGAGTTGTTGCTTAAATACGGTCGTAACGAGCTTCCGGAAAAGAAAACACCCAGTTGGCTGATATTTTTGCGGAATCTATGGGGCCCTATGCCGATTGTTTTGTGGATTGTCATAATAATCCAGTTTGCGTTACAGCACTTTGCTGATGGTGCCGTCCTGCTCGGTATTCAGCTCGCTAACGCTCTCATTGGGTGGTATGAGACGATAAAAGCTGGT…
ctg7180000005062	ORF 9 (frame 1)	ctg7180000005062ORF 9 (frame 1)	ATGATCAATGAAGCAGCCGCTGAAACCTCAAGCAGTACTGCTGTAGCGCCGCTAAACCCGATAGAATATCCCATCGTCTTTACTAAGGAAGATGAGGTGATACCTGCAGTGGGAATATTTAACGCACTACAGTGGTTATTGCCCCTGTTTCAACTTGCCATGTGGTTACCGAAACATGTCGGGCGCGAAGGGAATATAAAAGGGCTTGCGTCGGCCACAAAAAACACTTCTACAGCTCCCGAGGAGGAAATTGAGTTAACCCGCAGTCTCCTTCCTCATTTTGAGCAGTTCTTCACTGTGGAGAGTAAAGTTGTCCCCAATGGCTCGATGTTGCGCTCAGTGCAAACTTTCCGCTACCCAACGCCACGAGGGCCGCGTACCATCACACGAGCATTAGTT…
ctg7180000009007	ORF 1 (frame 1)	ctg7180000009007ORF 1 (frame 1)	ATGGCTGTTGTGGAGAAGTTCCTGCGGGACGGAAGAGCGTGCACTGAAGCCGAGGCACTTGGAAAGGTGTTGAATGAGCGCTACCGACGGTGGTTTCTTCTGAGTGTATTGCCTCGGCAGTGGTGCAGGGACAAGAGGCGAAATGTGTTGTATGCACCAGTTTTCCAACTGCTGTTCGGAACCTCTTCAGATAATGAAGAAGAGTTGGATATTTTCATTGACTCTACCGAGAGCTCTCATTGGCGTTTGTTACTCTACAACATGAAAAACAGTTGCCAGGAGGTACTGTGGGAAACGAAGGGTGCGGAACTGGTTGCGGATATCTTTCGTTTCGTTCCTGCATCGCTTCATCCCGCGTCGTTTGACTTGAGGTGTGTGACTGTTGGTGATACTCATGAG…
ctg7180000005111	ORF 2 (frame 2)	ctg7180000005111ORF 2 (frame 2)	TTGAATGCCGCTGGAGTTCGTGTACGCACCTCACAGTCTGAAAAGGATGGCAATGCACGAGCTGCTCTTGTGTCTGATGTTGCTGTAAGGAATGCTGATACGGATCTTGGTACACAATTGGCATCTGCTTTAGTAGCACTTGAGCGACTTGCTGAGGAACGGGAAGCTGCTTTAGAAAAGGCAACTGAAATGGAGGAACGTGTTTCTACACTTGAGGAGGAACTCCGTACAACAAAGGAGAAGCTGGAGACGAGTGTTGAGGAAATATCTTTTTTAAAAGATGAAGTTTTGGTTAGTAATCGTTTGATTGTGGATAGTGTTTCTTCTTTGAATGGTAAAGTGGGGGATAGTGATGGTGCTGTTGGTGCGGATGTTGAGAGGTTGTCTCGGGTTGTGGAT…
ctg7180000004883	ORF 1 (frame 3)	ctg7180000004883ORF 1 (frame 3)	ATGTATGAACAGTTGCGTTGCAGTATGGAAGGAATTTGTGACGGAGAGTCGTACACGTTAACTTATCTTGAACACAATTCTTCTCCCCTGCGCTCTCCTCTTTCCTTTGGAAAAAAAATCATTTTTTTAAAAAATAACTTCATTGACGAAACAATTCGCACGTATTTACACATCTACGTACGTACACATAAAAGTCTAAATTTGCTAAGTAAGCAGCGGAAAAGTGCTAATAGGTATTTACACAAACACACACGCACGCAGACAAACAGGCAGGATCACTACATTTACGAAGACACCACGCCATTAAATTTTCTACTCCAGTTTATACGCTTAATGTCACAAGTGCCAATTACCGCAGAACCCGCCGTATTGGAGTCCATTTCTGTTGTTGATGGCACC…
ctg7180000007190	ORF 3 (frame 2)	ctg7180000007190ORF 3 (frame 2)	CTGGGAGGGGAATCAGGCAAAGGGAGACAACAGGAGAGAGACCAAGGGGTGGAAGGTGCAGATATATTCGTCTGCTCTCTTTGTTTATTCAAAATGTCGAGTCTGGTACATCACTTTTTTAATGTAAAGGGGGGCGTAACCGAGAGGACGGCTCCCTCAAGCAGTGGTGGAGCAACCGAGACATTTGCTAATTTGCACGTGGCCGTGGTGGGGTGTTGCCACGGAGAACTCGATAAAATATATCTAGCGTGCTCCGACCACGAGGTTTCATCTGGGAAAAGGATTGATTTTGTCATCTGTGCTGGCGATTTCCAAGCCCTCCGCAGAGAGGAGGACTTGAAGTGTATGGCTGTGCCGGAGAAGTATCGCTCTCTCGGCGACTTTGTAAAGTACTATCAG…
ctg7180000007094	ORF 11 (frame 3)	ctg7180000007094ORF 11 (frame 3)	ATGGTGGTGGGTGGTGATCGCTCTAGCGGTGAGAAGGGAGGCGCCGGTGACGGTCATAGCGACAGCGATTGTTCTTCCCCTTCTTCCACATCCACTTCTTTATCGTCAAAATTACCATGTGCACCTGCGGCCCAACAGTCTGATGAATTCACTGATGTTCCAACCTCTCGGGAGAGTACAACAGGGGCGATTTCATCCTCTGAGCGTTCGCGGCGACTCGCCCTCTTCGGCAGTCGGGCCTTAGCGGCAGGCTCAAAAGGGCACCACATTGCTGGACCATCTTCTTCAACCACCTCACCGGTGACTGCGGTGACATCTTGCTCACGTGCCGACCAGAGACAAGGAGTGTCTCCTTACGGTGCGCGACGGGGTGATATTTCGGCTTTTGTTCGTCCAAGT…
ctg7180000006658	ORF 12 (frame 1)	ctg7180000006658ORF 12 (frame 1)	ATGGGTGGCGGTGGAAGCATACCGCGGAAAAAAGCAACCAGCGCCAGGCAAGTTTCTACGGACCGCAGTGTTCGGCGACTTCAAACGAAGCGACGTGTTGGTGAACCTCGCTTTAATGGAATTGGATATGTTACCATCCCATTATGTATTCAGGAGGATTTACCACCGCCACCGGAAGACGACGACGCGCCGGACGATTCAACGAGAAAATTCGCGTGGTTTGTAGAGGATCTTGACATGCCCGGTGAATGGGAACTGTACCCACCTGATGCCTGTGAGAGGCTCGATGAGGCCCGGCGCTCCAATATGACGGAATGTCTCGTTGTCGTGAAAAAACGTATGTGTACCGTCAATTTGGTTAAAATGGAGCACTTGTGTGCAGGAAGTAATGCCCGCCCG…
ctg7180000004599	ORF 1 (frame 1)	ctg7180000004599ORF 1 (frame 1)	ATGACTGACAAAGCATTTACGGAACACCAGTTCTGGAGCACGCAGCCTGTGCGGCAACCTGGTGCTCCTGATGCCGATAAAGTTGGGTTTATTATGGAATCATCCTTAGATGCGGTACCTGCTGAGCCGTACAGTCTTCCCTCAACATTTGAGTGGTGGTCACCCGATGTAGCCAACCCTGAGGACCTTCGAGGTGTCCACGAACTTCTTCGTGATAATTATGTTGAGGACAGCGAAAGCATGTTTCGATTCAACTATTCGGAGGAGTTTTTGCGCTGGGCACTCATGCCTCCGGGATATCACCAGTCGTGGCACGTTGGTGTGCGGCTAAAATCCAACAAGTCGGTGCTCGGGTTCGTTGCCGGTGTCCCGATCACGATGCGCCTAGGCACTCCAAAA…
ctg7180000005108	ORF 1 (frame 3)	ctg7180000005108ORF 1 (frame 3)	ATGGTTCATTTTACTGTTTATTACGGCAACAATGAGGCGATTACCTTCAATGCGGAGTGTTCTTTGGGTTCTCTGCTGTGCAATATGCGAGAGCGGCTGATGCCACCGGGTGTGTCGTACCCATGCTTTGAGCTTCTTCCGCTTTCTTTTGTTCTGGAGCAGTTCAGGCCACCGAAGGTGGCGAATTCCGCTGCGGCTTCTGCCACTCAACATCATGATGGTGGCGGGGATTCGCCAGTTGTGACGGGGCGGGGCGCGCCCTTCACGGGGACTTTTCCATTCATGGGGGTACCCACTCGGCCACTCGAAACTCGTGCTGATACATTTCTCGGTGGTCCCACCTCCGGATCCCCAACGCCATCTTCAGCAGCTAGTGCAAGTAACGGCTTTGCCGGGTTG…
ctg7180000007093	ORF 6 (frame 1)	ctg7180000007093ORF 6 (frame 1)	TTGGTTGTTAAGGGATGGGGGGACCTTTTACTTTTCAGGGATTTGGCAAACGAGCCGGTTCCTGCATTGGTTTTGTGCTATATACGCGTGAATCGACTTCCTGCGTCGGCGCTGTCTTCGAGTTCATGTGGGCCGTTTTGCTCTTTCTCAAACATGCATTTTTTTTTATGTACCTGTTTGTCTGGTTTGCGTTATGTGCCAGCGGCAGAGAGCAGTGGTAGAGTGCTGACAGACAATAAGTTACATATATATATATATATATGTCATTTATCACTTTTATCCCTGCGTGTTTCTTTGTTTGACAGTAGAGACGAGGTGGCCATGACGGCACTCTATCCGTGGGTTCCAACATCCAATGCGATGTACGCGTTTGGGAGGCGGCTCGTGAACCGTTTTTTC…
ctg7180000007722	ORF 3 (frame 2)	ctg7180000007722ORF 3 (frame 2)	ATGCCGAAGGAGGAGCAGTGCAGCCACTGCGACAAACTTCTTCAGACCTCTCCAACCGTCGATAACGAAGAGTATGCCCGGCTAATAAATTATCTCGTGGACAACTTCGGTTGTTCGTGGGAGTCTGCTCAGTGCACAGTTCGCCGGCACTGGCCGAATGTAGATGCATGTGTAGCTGATCTGAGGCGTAAAGAACGGCCTTGTCTGGTAGCTGTTGAGGTATATTTGCTTCAGCGTGAGCATATGCAGGATCTTGCCAAGTCGTTACTGCCCATTGACAGCTCGCAGCTCCCTTGTTTCAGCAAAGCAAACCTAAACGGACGCTCAAAGGGATATCCCTTACTGACATGGGCTGAGGTAGCAGAAAAAATCAACTCCGGGCCTGGGATTGAGGTACAT…
ctg7180000005041	ORF 11 (frame 1)	ctg7180000005041ORF 11 (frame 1)	TTGCGGTCCATGACTTCAAGTTGGGGCCCGCAGCAACATGAGGCCCTCGTACAATTTCTGCGGAACGTCACTTCCTCCGACATGAATGTACAGCGGGATAACATCCTGCAGCTGCAGCGTTTTGCCTTCAGCGGTGGGGCGGCCATTTTCTTGTTGGAAGTACTATGTAGTGGAAACGAGAGTTATGAAGCGTCTATTCGTCATTCAGCTGGGTTGATTCTGAAACAGATCGTGCAAATAAACCCGACCATTATTGATTGTTTGAACGCCGATATAGTTGGACCGCCCCTGCTTAGAGCGCTGGCAGACACGATTCCTTCTGTGAACGTAGCCGCGAGTCTTGTGGTAGCATCCATCGTGAGGGGTGAGGGACTTTTGCAGCGCTGGCCACAGCTCCTT…
ctg7180000004898	ORF 10 (frame 1)	ctg7180000004898ORF 10 (frame 1)	ATGGAAACGCACCAGGATCCGCGCAATCTCATTGTTAATTACATCCCAACCCCTGTGACGGAGGAAGACCTTGAGGAGCTGTTTAGACCTTTTGGACCATTAGTTTCTGTTCGTATCATATGCGACCGCGAGAACGGAAATCACCCTAAAGGATACGGATTCGTTCGTTACAAGTTTGTAGAGTCCGCGATGAACGCGATGTCGCGGATGAATGGATACTCGATTAACAATAAGCGTCTTCGTGTCACGCAAGCCACTGGGCCCAGGAAGTACTCACAGGCAGCAGGTTCAACATCCGTGCGTCAGCCAGGGCCGAGAGCACCACCGGGCTCTGCTCCACCCAAAGTGAGCGGGCCGTGCTTCGGCGATGGTGCTGTGGAGCAAATCTCCTTGACTACC…
ctg7180000004891	ORF 3 (frame 3)	ctg7180000004891ORF 3 (frame 3)	TTGCTTGGGAAGGGTTTGCAGTGTAGCTGCTTACTGTGCTTTAGCGTCGTAACTGCATTCCTTACTATCCATTTAAAAGGGAGCAACACCAAAATCACCAACAAGGCAAGCATTTCCGACCCCGCTGAAATGCGGAAAGACGAATACCGGAATCGGCAACAAGGTTCTTTCCCCCTCAGTAACCCGTACTCTCGACAAGGCAGGGGCATGTCAAGTAACCAACACGTCTCCCTCACCGTCCGAAAAGATAATTATACCGACGACAGTGACATCCGCGGTGGTGCGTACTCCTCCACTGTGGGAGACAACAGGAGGCTTCCGCACCACAGGAGCGACGTGGATCCATACTTGCACCATGATACTCAACACACTCGTGATAAGAGGGGCTGGTGTGATGAG…
ctg7180000007761	ORF 9 (frame 1)	ctg7180000007761ORF 9 (frame 1)	TTGAGACTATGCCACATGTATATACTTACCGTTCTCCGTTTCTTCTTTCTTTTCTTCTTGCTTCGGCACATGACAGCACGTTGTATAACTAAAATGGTCCGCCACGCTCATTTGTTGTGGTACCCACATCATCCTGAAACTTTGCTTAGTGTTAAGCGCTTTGCCTCGAGTGTTCGCCAGCGTAACCATTACGGTGAGGCATCACCAACACAACGACCAAGCAGGAGCTTCTCGCCACTTTACGTTGTGGAGCCGTCGACACGAAAAGGTTCGTTTTGGCGGTACCTTCGGACAGTGCGGCAGGAGGCGGTACTCATTGGGGCTGCGGTGGTTGGCGTTGGGTTTTACAGTTTGGCCACTCTCGCAATCCCGGCGACTTTTGGGAAACTTATCGATTTT…
ctg7180000005134	ORF 9 (frame 1)	ctg7180000005134ORF 9 (frame 1)	CTGTCATTCGTACGTATAATTGTTCTCTGCTATGTGGGAAGAGTATATAGGGGTAAGAGCAGAAATTTACCGATGCAGGAAGCACAGCAGACACAAAGCAAATCACTCTTCGAGGTTTTGGGTTTGAATTCATCAGAGCGAGATGAAAATCATCTACTTGCCCGACGCGTAGTGGTGGTGGGGGATGCGCTCAGTGGCAAGCGAACGTTAGTGTCACGGCTTTTCGCTGCTGCAGTGCAGCAGTTTCCATCCTCATGCGTCTTACTGCTCTCACCAATCGCAGACGGCAGTGAGAACTTCCCACCGTATTCTCAGACAACAACAGACTTAAACGAGGGAACTCGTGGGAACCGTGATAGCTCATGCGGGATCTCTGTGAAGCCGAGTGGCATCGTTTCT…
ctg7180000004952	ORF 5 (frame 3)	ctg7180000004952ORF 5 (frame 3)	TTGTGGGGTTTTTACCGCAAGCACTTTTGTTGTTGCCTCACATTAGTAACACCGACCATGAGCACTCGCAGTGGTGTGAATGTGTTGATGTTGGTGCTCATGCTCCGCCAAGCGTTACCTGTTCAATCATCAGAAGAGGCTGTTGTGATTCGTCCTTCACCTATAAATAAGCCGGTGAGTTCATGGAATGTTGTGGATGTTGAGTACTGGATGAATAACACATTAGGATATCCAGAGTACAGCGGGTATATCCGTAAACATCTCATAGACGGCCCTACTCTGCTGGAATTGACGCCGGCGGATTTCGAAGAGCACTTTCCCATAGAGAATTCAATTCATGTCGTTAAGTTTTCAGCGCACTTGAAACTTCTTAAGGGTTCATGCATGTGCGGAGAGGGG…
ctg7180000007267	ORF 9 (frame 1)	ctg7180000007267ORF 9 (frame 1)	ATGGATAGTGTCGCGGAGCCCCTGAACGCACCTGAACAAGGTCAGAGTGAAGAGATGAAAAAGCACCCTCAGAAGGTTTCAGCCCCTTGCACTGCGAAAAGAAAAGGACAAAAGCCAAAAACTGAAGACAACGGGGAATTACAAAGCGCAGGGAAGCAGAAGAGAAAAAAATCCCCTGCGAAACCTCCCAACAAAGTCAGGGGAGGCGTAAAAACAAGGGGGATGGCACGTGCTGAATCGGTGAGCAAACCACAACCCTCACCTGAGGTTGTTAACGAGGCTCCCACATCTGAGAAATGCAATGGGACCGGACTACCGTCGAGTGACGATGACTCGGAAGACGCTTTAGTTTTCCCAAGTGGGGCTCCACAGATGAAAAGAGAAGCAGCGCAATTCAAC…
ctg7180000004910	ORF 10 (frame 2)	ctg7180000004910ORF 10 (frame 2)	ATGGAGGAAAATGAAGGGATTGGAACTATAACCATTCTCTACGGCACTCAAACGGGTTCTGCAGAGCAGTTGGCCTTCACGTTTGCTTCTCTGGCCATAAAACGTGGGTTCAAACGCTGTGTTTGTCTTCCTGCCGACGAATTCCCGCTCGATAAGTGGCGTGATGCCACACCGCTGGTTATTATATGTTCAAATGCCAATCAGGGCGAAGCTCCGGATTCTATTAGAATTTCGTGGGCACAGCTACTGCATTCCACAGCTCCATCCATGGACGGATTGCGCTTCGCTGTATTTGGAACCGGGGACTCAATTTATCCAAAGTTCAATTACATGGCGAAAATGCTTCACAACAGGCTTCGGCAACTCGGAGGCACTCCGCTTTTAAATCGCGGTCTTGGG…
ctg7180000007279	ORF 10 (frame 3)	ctg7180000007279ORF 10 (frame 3)	TTGCTTTCAATTTTTTTTTGGTTAGCTGCAGCCCTGGAACGGCGGGGAATGCGGTGGCCATCTGCCCGGTTTGTCTATGCATCAGCAGGCGGTGTCCTGGGAGCTGGTTTGGTTTCCCTATTTGGTGGCCAACGGAACGCAACTGGAAGCAGAACACCGGCACGGATTTCCGCTGATGAATTTAACGCAATGCAGGATTCCGCACTTTTATCCGAAGCCTTCGATGCATCACACCGGCCGTGGCCCAACCGTCCTGAGCGAAAAAAAGGAGTTTCCCCCTCCGGACGGGATTTTAATATGACGTTATACCGCATGAAGGGATGCCCGTATTGTGAGAGGGTTGAGTGGCTGCTTCGTTACCATCTCGTGCCATTTGAAATTGTTGAAGTTGGCCCGCTC…
ctg7180000005008	ORF 8 (frame 1)	ctg7180000005008ORF 8 (frame 1)	ATGGAAAGAGAAGCAACAAAACGGGAAAGAGGGAAGAAAGGGAAGAAAAACGAACGTGGTGAGACGCCGCCAGGAAGTAGTTCGGATCATTGGGACGGACGCAACACAGCAAGCCTTCACCCCACTACTGAACCAACTGGGCGCGCTAGTAGAAGCAGTGGTGGAACCCGTTTTGAACCGAGGGCGAGGGTACACAGTTTGCCACCCGACTCGCATCTCGTCTCCTCGGTGCCGCTGCATGTACCACCAATAACAACAACAACAACTGGGGGGCGCGCGAAGGTTGCACTGCAACGGCAAAAGCAACAAGAAGAGGAAGAAGAATTTAGCAAAACCATGCCGCTGCCTCTCACTACAACCTTTAATTGGGATGAGGAGTTGACAGACGAGCACGAAGAA…
ctg7180000007973	ORF 2 (frame 3)	ctg7180000007973ORF 2 (frame 3)	ATGTCAATGCACAGCGTAGAGGGTGCTTTGTGTTCGTGTTCTATGTGTAAGCTCACCTGCCACACTGCTTCGGTATATGCAAACCAGCGGAGGGCATCAAAACACGTAATGTTAGCCCGGCCATCCCCTTTCTACGCTGAAACGGGGGGACTTCCACCAGAGGTTCCACAACTGGCCCCACCCCCGGAGCGGCTCGTCGTGTGCCCGGTGTTCGAGGAATACGGTTTCTGTCCGTTTGGCCGCATTTGTTTTCTGCCTCACAGTGGAGAAAAAACGCCATTAGTGGAGCGAAAAGGAACAAGTCGTGAGGAGTTAGAGCGTCTGCGGGAGAAGGCACGGTTGCAGGAGGAAGAAGAACTCTGGAGTTGCGACGTTTGCGGGTTCGATGGCATAGATGAA…
ctg7180000004532	ORF 3 (frame 1)	ctg7180000004532ORF 3 (frame 1)	CTGTTGGTGTGCTGCATTTGTGTTGGTGCCCTTCCTTTAACGGCAATGAGCGGCAGTGCAACTACGGCTCTGGCCCCTCATGAGTATCGTGGGCAGTCAGAAGCCGGTGCCAATCTGTCAGATTGTGTATTTCAATCAGCAGCGTCTGTAGAGGTTGAGAGCGCATCTGGTGCAATTGTTACTCACAGGTTAGTGGATGAGGAGTCGGGCATGCGGGCAGATACCAACTCTCGCTGCGCTAATGGGACTGAAATGCCTGAAGTAGCCCATGTTAGCGATGAGTCTCGTGTAGATGCTGCAGAGGGCGTTGCGCCTCAAGTCTCCATGAAATTGGATCAGAGAGCGGATCAAAACTGCACAGATGCGGCGGAACGTTCTGGTGGTGCTGTTTTAACTCAA…
ctg7180000004988	ORF 5 (frame 2)	ctg7180000004988ORF 5 (frame 2)	ATGCCCAAGAAAACTCGCGTCGAAGACCCCTTTGGCACGGCCGACGAGAATGATCGCGTTGTCGAGCTTTGGTTTCACGCGCAGGTTCCTCCAAAGTTTTGGGAGAAGCATGCTGGCACCAATCTCATGTTCGCATCAAATGTAATGGGTGAGGAGGAACGAGCTCTGGCTTGCAATTTGGTGGAGTCCGACAGCCCACCGGAGCCTTTCTCTATCCGCTTCTTTCGTCGCAAAGTTAATCTAGCACCCGGTGCTCTTCTTCAAGTTTGCAATGAAACCCACAAAATGACTGTGTATATCCGTAACTCTGGAATGTTAGAATCGGATGTAGCCGCTCCGAAGCCGAGCAAACGTGGTGCAAAAAAGGAGCGGCCTAGAAAAGGTGATGACTCATTTTTC…
ctg7180000009007	ORF 2 (frame 2)	ctg7180000009007ORF 2 (frame 2)	ATGCGCGTTTTGGTTTGTGGAGGCGCAGGTTACATTGGAAGCCACTTCGTGCGGGCTCTTTTGCGCGACACGAACCACAGTGTTGTCATCGTTGACTCGCTTGTGGGGACGCATGGGAAAAGCGACCATGTGGAAACCAGGGAAAATGTAGCGCGAAAGTTGCAACAAAGTGATGGACCGAAGCCGCCGTGGGCGGATCGATACGCCGCACTGGAGGTGGGAGACGTGCGTAACGAAGACTTCCTTAACGGCGTTTTCACTCGCCATGGTCCTATCGATGCTGTTGTCCACATGTGTGCTTTCCTTGCCGTTGGTGAGAGTGTGAGAGATCCACTAAAGTATTATGACAACAATGTGGTTGGTATTCTAAGGTTGCTTCAAGCGATGTTGTTACACAAG…
ctg7180000007062	ORF 2 (frame 2)	ctg7180000007062ORF 2 (frame 2)	ATGCTTCAACCAGAGTGTCAACCGGGGTTTTGCTTCGATTCGGTTGCGGTGGATGGGAAGACGAACGTTGTAGTTAACGTCTGTGGGCATGAATCAGTCGGTAAAGCACTGACAAAAAGCATGGACGTCGCACCCACAAGCTATTTAGATGAATATGGAGTAGATAATCTTATTGTTCCAATATCTGTTAGGCCTCCATTGAAATGCGAAGAGGGTAGGTGTGATTTTGTTATCGACGTCGTTGTCCATCCGTCACTGACTGAGCGCTGTGTGAAGGGACACCGACTTTTTGAACATTATATAACCAGGCTAACAACCCTCGCTATTGAATGGATTTTGCAGGAGTGTGGAGTAAGGCTAAATGCACGGGACTGTAAGCTTATTAAAGGGACGAAATAC…
ctg7180000004956	ORF 13 (frame 3)	ctg7180000004956ORF 13 (frame 3)	TTGCTAAGCGAGAAGAGGAATTCCCATATCACTCCCGCTCGCCCCCTTCTGCACATCTCGAGGTTTATTATTACTGTTCAGCTGTTCCTTTTTACCCGCCCTTTTCCTTTCTCATCCATCACCGCATGCTCACGTGCGGTTACCCGCCTTTTGCTCATGAAGTATATGGCAAAGGGGGCGCTTGCGAAATTGCTTGAGTCAGAGGTTACTGGGGGGAATATTAATGCCTGTTGTCGCATACTTCGTCGCATCTTCAGTGAGACAGTGGAGGATGCACAACCGACTGGGTTCAGCGTAGGGCGATCAGCTCTTCTTAGCGATGTCGTAGCATTAGGCAAGGCGAGTCTCGCAGCTGACGGATCGCACGTGCGTTCTCCGTCCGTTGCGGTGCTATGCCAC…
ctg7180000005022	ORF 12 (frame 3)	ctg7180000005022ORF 12 (frame 3)	ATGGCAAAGGACTCGGAGAAGAGCCCTATGAGCCTCCATACTGGGGATGTGCTACTGATGGACCGCAACTGCTGGGAGATGCGGCATCCTCTAGGCATTGCGATTTGCCTTCTTTCGAAAACTGAGAGCAGATATGACCACGTCGCAATGGTTGTAAAGTTGAATGACGGGGAAGTGGAACGAGGGAGGGAGAGGGGTATTATCAGCCCAAGGGACCCCTCTTCGCCTTCTGGGACGTATGTCGCTGAGGCAAATCTCAGTGGTTTTTCCCTCCGTCCCCTGGAGAACCGTGTCGCAAGGTCGTCGTCCAAGCATATAGCCGTGCGCCCACTAAGCATGGGGAGTGACATGCATAAATTTGAAGAGTACGTGCAGAGCCATCTGCGGGATTTTCACAGT…
ctg7180000004992	ORF 1 (frame 1)	ctg7180000004992ORF 1 (frame 1)	TTGTACTCTTCTAAAAAAAAAAAAGTCGCAACTATGTCACAGGAGGGTGGGAAATCAGAACCGGACGCCAACGAAAAAGAGCAACGGAACCAAAAATTAAGGCTAGGCCTTGAGGCCATGTTCTGTGCTCAAGAGATACCTTCTGAGAAACGCACGGACATTGAAAGTGACGGCGAGGAAGTGCCTCCAAGCATTACTCGAGATGAAGATAGATACCGTCAGGTGGCGGAGGCTATTCTTAGGATTGATACGAAGAGCAAAATCATAGAGATAAATAATATTCGCCTGTTTTCAGTGGCTGAAATTGAGCTTGACAAGTTGACTGAATGCACATCCCTTTCCTTGCGCAAGAATCTCTTGCATGATCTTATTCCGTTTCCTGAGGACCTCGCCGATCGC…
ctg7180000004982	ORF 2 (frame 2)	ctg7180000004982ORF 2 (frame 2)	CTGTACACCTACCTTTATTTTCATTTTATCGCATCTTTTCCCCCTTCTCTTTTTTTTGGAGAAGTAGCTTATAGCGGGGAGGTCTCTTTTCCTTCCTTATTCGATTACACTTCTCCCATTCTCCCGATGCTTCGGTTTCTCCACCGCCCGCTAACAGCACTGGGAACCCAAAACAAGTCGTATCGCCGATTTGTCTCACAACGCCATGGAAAGGGTCGGCTGTTGGAAAAGGAAGTGGAGGAGACGAGACAAGCACCGGACTCTGTAACTTCCGCTGACCTTCTAAGGGAGGTGAAAAGGACGCGGGATGAGGTGCAGCTTTTGGCGACATCTGCGGAGGGACTGGCAGCCACGCGTGATGGCGGTGGCCGCGAGAGCGACTGGGCTGAACCTTCTTTG…
ctg7180000008161	ORF 1 (frame 2)	ctg7180000008161ORF 1 (frame 2)	ATGGCCTTTTCTGCACTAGCCGCTGTTTTTTTCACCGGTTTCTGTGTTCTGTTCGCCACTATATTAGCTTTTTCTCCGCGGCAGACCCATGATAGGAAGAAGGTGCTGGCGCGGTTGAGAGCTAAATTCCCCTACTCTGTCAGTAAGATCGCTCACAGAGGGGGGAGTATATTGGGACCGGAAAATACTTTGTATGCTTTCCACAGGGCAGTGAAGGAGGGCGCGGCGGACATGCTGGAGTTAGATGTTCGCGAAACCATGGACTATCGTATTGTGGTTTGCCATGACGAGTGGCTGGAAAGACTTTGTGGGAGTGCGTACAAGCACGTGACTGTAAAAGACATCACGGTTGGCGACGATCCCAACACCAATCTCCCCCAACTGCAAAGGAATATACCT…
ctg7180000005086	ORF 1 (frame 2)	ctg7180000005086ORF 1 (frame 2)	ATGATGTCGGTTCTGCTTACTGTCTATATTTATATATATATCTTTTTTTCCTCTCTCTTTCTGTGTGTGTGTGTGTGTTTGCGTGTGTCTGTTTATTTCCATCACTTCTTTACTGTGCGGCTGGAACTTTTATTGTCCCCATTTCATTTCGTTCCCTTTTCTTTTAATACACATATATATATATATAGTTCTGGTGTTCAAGTCATGTTAACTTCCACTGCTTATGGCATGGAGCTCCAAGCGCGTGCTATTGCACCGTTTTACCACTCCTCAAATAACAGCAGCAGTACTCATCGGTTCGTTGCCGGAACGGCATGCTTCGCTGGTGGGAATGTTATCCGATTGCTCACCTTCCAGGAGGAGTCGCAACTGCTGGAGTGTACGGCAACGTGGTCTCAT…
ctg7180000005083	ORF 1 (frame 1)	ctg7180000005083ORF 1 (frame 1)	CTGTACATCGGGACAGGGGTGAAAGTAAATACACATCAAACCTGTGCCCAACGAAGGCTCGTGGAAAGCATGAGTGACGAGGGGTTTGAAGATCTCTTTATATCGGACACCGACCCGGAGGAGTTGTACGAAGAGTTGGGCCCCATTGGTGTAGGGAACTATGGATCTGTTATAAAGGCACGGAACCGTCATACGCAGGAAATCACTGCCATCAAGCTCGTCTTGTTGGTTGACAAAGATGAGCGGGACTTCGTGCAGCGGGAGATTAGCATATTAAAGCGTTGTAGGCACCCGAACATTGTGCACTACTATGGTGCTCACAAGTCTCTTAGTAAGTTATGGATTGTAATGGAGTACTGTGAAGGTGGATCCATTGATATGGTTTATAAGGTGTTGCGG…
ctg7180000004969	ORF 2 (frame 3)	ctg7180000004969ORF 2 (frame 3)	ATGCAGGTGCAGGTGCAGGAAGGACAGACGGCATGTGATGGTTCGCTGCGACCACTTCCTTCTGCTGGCCCTGCTTCTTTCGTGCCGCGCTCGCTGCGCCCCGCCCCGCTCCGAGGTACGTCCACCCCGGACCGGTATAGCCGAATAGAGAAGGTTGGTGAAGGTTCCTACGGTATTGTGTACAAGTGCCACGACAACTTTACCGGCCGCACTGTAGCTATGAAGCGGATCCCGCTTATCGTAAACGACGGCGGCGTACCTTCCACCGCCGTCCGCGAGGTATCACTGCTACGCGAACTGAATCACCCATACGTGGTACGGCTTCTCGATGTGGTACTGCATGAGGCGAAGCTGTTGCTCATATTTGAATACATGGAGCAAGACTTGCAAGGGATGCTG…
ctg7180000004588	ORF 4 (frame 3)	ctg7180000004588ORF 4 (frame 3)	TTGCTGTTTATATTTTATATTTTGATACAGTTAAAGATACAAACGACATTGGCAATGCGAGCAAACCCAATTGAGCGAAGAAAAGAAAGGGAGGCTGCGCTCTCCGTGCGACAGAGGGAGTTGGAAGAGTTGCGTCAACGGAAAGCACAGCTGGGGGAGGAATTAGGCATGGAACTCAGTGCGTTAGAAAGTGACAATCTTGCAGCGGCCTTTCCTGTTATTCAATATTGTGGTTCGAGGCCAAAAAAGGATGCAAAAAAGATTCCAGTGGAGAGCCTGGGAAGTGTGATGAACCAATTCGAGATTGCCATCAAGGCAATTTCACAGAATAACCGAGATATTGAACAGCAGATTACTGACCTCAATCGCACCATTGGCGTGGAAGCTCAACGCTTTACC…
ctg7180000006817	ORF 2 (frame 1)	ctg7180000006817ORF 2 (frame 1)
ctg7180000006725	ORF 3 (frame 2)	ctg7180000006725ORF 3 (frame 2)	TTGTGTATTTCTGCGCTACTCACTGACTCACTGCAGCAGCATGTCAACCGCGCATTTATTCCTATTTTTTCTTTTCTTTTTTTTTTTTGCTCTGTCAGAGTGCAAGTAATGGATTTCATTGCATTTAAGGATGGTGGCCTGCGAGACGACCGCTACAGGATTGTAGATGAGGTTGAAGAAAGGTTACCTGACCGTCCGAAGGTGAACCATCGGCAAAGGTGTGTTAAAGATTACGGACTGACATGCGCTCAGCAGCAAGACCGTTCACAAGCAGAAGGATTGTTCACTGTAACCCCTAGGACTGTAGATTTTAGAGATATTGTAGTCGGCCAAACGTACACCAAGAAGGTAACGTTAACAAACTGCACGAACAAGTTGTACGCCTTCAGGATTTTACCC…
ctg7180000006953	ORF 10 (frame 1)	ctg7180000006953ORF 10 (frame 1)	CTGATAAAGCGAGAGAGAGTTGCTACCTTTCCTTCAACAGGTATGGATCCCAGAAACCCAGCCTTAACCGAGCATTCGCTCGACAACGCTGCTGGCCAGCCCTGTGATGGGTGGATCTCTCATGGCGTATGGCTTTCAGGGCCACCCTCCGAATCAATCACCGATCGAATGCTGAGCGGTCCCTCTGATATGAGAAACGACAACGCCGCCCCTGGCATGCGAAGGGCTCCGCCGCATCTTTTCATAAGCACAGCTCGACAACCTGCGTGCGATGAAGTTTGCCACAACATGCTGCAGGATGGAAGCGATCCTCTCTCCATGAAGACCCGTGGATATTCGCCGCTGATGGAGTCAAATGTTCACTCAGTACCGCCTTCGTTTGGGGGTTCTTCTGCAAGT…
ctg7180000005021	ORF 5 (frame 3)	ctg7180000005021ORF 5 (frame 3)	ATGCGCCGATATTCGACTAGGATGCTGCCTCGAGCCAAGAGTTTACGTATCGAAAGTATTAGGAACGTTCGGACGGCCAACCGACCTAATCGGTTATTCGCCACCGCGTCGTCTTGTAATCGAGCATTTACAGCTGTTAGGCATGTTACTTTAGGAGAAGAACAAGCATGTAGGGATTTTCGCTACGACGGCGACGAACCTACACTGGAAGAATACGAAGATTTGTTGCTAAACTCAGCCATACCCGATTCTGTAACCAATGTGACCGGCATCCATAATTTACATGACCTCAATGCTGGTGAAAGTGGAGGCTATGCTGCTCCTCTGCGTGCTCCTCAGTTAGTGAATAGTATTCTCGACTTGCTTCCATCAGACGGAACAGGGTTGCGTATAAGTACA…
ctg7180000005041	ORF 10 (frame 1)	ctg7180000005041ORF 10 (frame 1)	TTGGGGAACATTATGGTCCTCGCAGAAGTCTGTAGTGTCTCGTGGCGGCGGTTTGCGGTCTTAAAAGCACCTGTTTGGAAACGCTTCCCAATAGCAGAGAAACGGCTGTGCGTAAGCAGCCGGGGGAATCGTATAGGAGTAAGTGCCGAAGCAAATCACTTGCGGCCGCTACAACGGGGTAAGACTGTCAGGGTGAAGCCCTTCAAGCAGGTAAAACATCGTGAATTACGTGCGGACAAAGAACTGCTGCCTCAGAATGAGGCGCTCAACGAGCATATCATTAGGAGTGCAGGAGGTTCACAGGCCGCTGCACGGTCAGCCGCGGAGGCATCTTGCATTGGTGAGGATAAAGCAGAAAGTGGTAATGCACGGTTGGTTCAACACGACCCCGCAACGGTG…
ctg7180000007727	ORF 7 (frame 3)	ctg7180000007727ORF 7 (frame 3)	ATGAGTGCATTTGCGCTGGCGACACGCGGAGAACCAGTGTCGTGGGAAAAGTTGGTAGTGCGCGCGCTGAGTTTCATTGACGCCACGCCAAGTGTGGCTGCTACCAATGCACTCCACGCACTCACTTCCTATAGCGCATCGCCTCCAAGCATTTACTGCGATGCGGCGGCCGGAGTCCGCAACGCAAAGCTACACAGTGGGTTGCTCCTTTCACTCCATCATGCAACAGCACAGTGGCCAAAGCTTTTGCGGCATATGCTCGCGCCGCCGCCAGTTATCGTGGGAGACCAATCGCTTTCAATTAGCGGACCAGCAATGGAACTCTTCGTGGTGCTCTACAACGCCAGTGTTAGCAATTGCGAAGCGGGGTTCGCGGCGATGTCCCGCGCACATGCAGAT…
ctg7180000005111	ORF 3 (frame 1)	ctg7180000005111ORF 3 (frame 1)	TTGCCCAATCATAACACAATGGCTCCTATAATTCACAAGAATCTCACCGCCCCCGAGTTGGTGGAGTGGGCTCTTAAGCTTGAAAAGGACTCCCAACTGACGGCTCGTGGCGCCCTGAGCGTACGCTCATACGCAAAGACTGGCCGCTCTCCTCGCGACAAGCGTATTGTAAACACCACTGACGTTACTGACAATGTGGACTGGGGCAGCGTAAACATGAAGCTGACCGAAGAATCATTTGAGAAACTGAAGACAATCGCAAAGGATTACTTCGCCACCTGCAAACACCTGTTCGTCATGGACTGCTTTGCCGGCCACGATGAACGGTACCGCCTGAAGGTGCGCGTGTACACGACCCGCCCTTACCACGCACTTTTCATGCGCAACATGCTAATTGTG…
ctg7180000005124	ORF 1 (frame 1)	ctg7180000005124ORF 1 (frame 1)	TTGTTCGTTGCAGTGTGCTTTGGTGAGGGTATGCAGGAGAATTTCTCTTTCCCTTTTAGTATCTGTGGTGTTTGTTATTCGTACATTGTAACGTTTTCAATCCCACTTTATCATGCTTTGTTCTATATTGGTTCTTCTCGTGCCCTAACTTTTTTCTTTGCAACTGAATTAGTTACGAAGAGGAATATGGAGCTGTCAGCTGTACTTGAATCGAACGCGCAGAGATTCCTGGAAACCGAACAGCCTCTTAATGCTGTCCCACTCACCGCCATGCTGCGGGAGGTGAACCCCACTTCAGTCAAGTTTTCGCTTCTTCATGCGACAACGTTGCTTGCTGCCAGAGATTATGATCAAGCGTTTCGCATCGCTGCGGATGTGGCAAAGGATTTTGAGGGAAAT…
ctg7180000004910	ORF 9 (frame 3)	ctg7180000004910ORF 9 (frame 3)	TTGATTCCTCTCCCGTTTCCTCTGTTCTTTGAAGGGCCACCCGATACGGTGGTGATGGATGGCTTCATTAGCCTTGAAAATTTAGAGAGCTGCCAGGATGAATGGGAGCGTAACTGTTGTAGCGCCACCCATTCATCACCGCATTCCGCAGGCAACGACACTGGCCCTCCACAACTGAACTCGCCGCGGTCGCTTCATGCGTGTAAACTTTGCAATGTTGACTCGTCTGTTGTTTTGGCACCAGTGTCCCTCCGACAACACTTTGAGTACCTCCAGGGTAACCCCCAGTTGGTTAGCCAAAAATTTGCCGTTGATGTCCCAATGCGTGACGCTCTTCTCGCCTGCATAGAGGCTGGTATAACAGGTGGTTCCTCTCTTTTGAAGCTGCAAGCCTACCGT…
ctg7180000007165	ORF 4 (frame 2)	ctg7180000007165ORF 4 (frame 2)	ATGACGTGCGCTTCTCCGGCAATTGAAGCTGTTCCCTGCGTCGTATTACACGTTGTGGCTTCAGGATACTTTGTCTTCCCCCTACCTTTACAATGCTGTAACTCTTGGATTTTTTTCTTCGCTGCACCTGTTTGCAGCCTGCTCTTTCCCCCCGTGCTCACTCTTTCTCATCCTCCGTTTTGTAATTACCTCAAGACGATGTACCGCAGGTTCTTTCGCAGCGCAGCCGTTAAGCATTTAGGCACGACGAGTGCGCAATGTCTGATGCGTGCAACAAAATATCCCTGTGGCGCGATGTGCAGGAATGCTAGCAGCTGCCACCCACAGACACTGGGCTACCAACAGAGGTTCCAATCAACAACGGACAAGAAGTTTCACTGTAGCGTGTGTAAGAAGCCA…
ctg7180000006728	ORF 8 (frame 3)	ctg7180000006728ORF 8 (frame 3)	ATGTTGCTTGAAGTTGCCATTTTCTTTCTAACAGCACTTGCGTTGTATTCGTTTTACTTTGTCAAATCATTCAATGTCACGAGGCCGACAGATCCACCAGTGTATCCTGTCACCGTACCCATTCTTGGACACATTATACAGTTTGGAAAAAGCCCTCTTGGCTTCATGCAGGAATGCAAGCGTCAATTGAAGTCAGGCATTTTTACCATTAACATCGTGGGTAAGAGGGTGACCATCGTTGGCGATCCCCACGAACACAGCCGCTTCTTTTTGCCTCGTAACGAGGTATTGTCACCGCGGGAAGTGTACAGTTTTATGGTGCCCGTGTTTGGTGAGGGTGTTGCGTATGCTGCCCCGTACCCAAGGATGCGTGAGCAACTCAACTTTCTTGCGGAGGAA…
ctg7180000004952	ORF 6 (frame 3)	ctg7180000004952ORF 6 (frame 3)	ATGTCCTACCGGAGGCCTACCGCGTCGAGTCAGCGCCGTGCCCGCAACCACAGTGACACGAGTGAGCTGTCACAGGCTGAGTCAGTGAAGTCCGCTCACGGCGGTAAAGCGAATTTTGCATTTGGCTCAATTTTCAGAGAGTGTGGGAAAAGGTTGCGAGGGGAGAGTCCCACGGAATGTAACGACGAAATGGAGGTCCACCTTTCACAGCAGCTCACCAAGCGGTGCGATGCTGCACTAGAACGGGCCTCAACGCTCCTCGATAAGACGATAAAAGAGAGCGAGCGGAACAGCCAGACCTTGCAGGACGGCATGGGTAGCTCTTCAAGACGTTCGAGCATGTCACCGAAAAAGCCGTCCAGTCCAGATAAAATGGAAGGTGGTGTCACTTCGCGTGGT…
ctg7180000007062	ORF 3 (frame 2)	ctg7180000007062ORF 3 (frame 2)	ATGGACATACCACAAGAACTGGCTTGTCCTACGGAAGATCGACGTTTATACGTTGTCCGGGGGCAAACATTTGAAGTTGGCCGTTCTCATAAACTCGTGAAATTTATTGGATCCGGGTCGTACGGGTCTGTGTGCTCGGCTGTTGATGAAGATAGCGGCGAACGTGTCGCTATCAAAAGAATACAACGCGTATTCTCAGACTTAAAGGAAGGCAAGCGTATATTGAGGGAAATGGATATTCTTACATCGCTACATCACGCCAACCTCGTACGCCTAAGGCAGTTTATTCGCCCAGTACGGAAAGACGATTTTTCTGATATATACATAGTGATGGACCTTTACGACACGGATCTTCACCGGATCATCCGAAGTCGACAAAGTCTTACAAACGAACATTAT…
ctg7180000004680	ORF 3 (frame 3)	ctg7180000004680ORF 3 (frame 3)	ATGCCAGTTCGACAGAAGTATCCACCGGTGGGGTGTAATATGAATGATACTGGATACCCGTTTAGAGGCGACTACAAGCTTCAACCAGCACTTAATCATGGCCATGCGGGCGCCATTCGAAAAGAGAATACGACACTGATGCTCCGCATCACAGGCTCCAATCTTGCCATAGAAAAACTACAACCAAGCAAAGGGCAAAAGTTGCAGTGCGAATTGAGTATAGATGACGGTATTCCAAAGTCGATCAACTTCCCCTCGGGATGCGGCGTGGTGCCAGTCCCGGCGGATGGCCATGAGTACAACCTCACCGCTATCGTGCACGGTGCAGGAGTGAAGCACTACTGCAAGATGTCACTTAACGGAACGGAAGGAAAAGGTATTTTCCGACTACGTGCCCCA…
ctg7180000006938	ORF 3 (frame 3)	ctg7180000006938ORF 3 (frame 3)	TTGCGATTCCCACTTGCTGGTTCGCTTATTAACATCGTACTGCACGTAGGTTTTTGCTGCCTTGGGGAAACTATGGAACCCGGAACGGAGGACATTGTGGTAACAACTGTAGAACGTCTAGTGGCAACTGTAGGTATCTCGGCTGACTGTCGTATCGAATGTCATGCCTCCGATGGGGATAAGGATGTTAAGTCCAAACTTTGCTTCGGCACACGCATAGTGGGCGTGGATGGTCATATGGTAACGGATAGCGGTGAATTGCGGGAGCTTCTGCATTCACGGAGGGGGAATACAGTACTGATTGCATTCGAGAGGGTTGACTGCTACGGTGAGAGGGTTGAATTGAGGGGTAGTGTGGAGTGTAATGGTGTGTCCAGTAGCGTTGCTCCACAGAATCCA…
ctg7180000007190	ORF 4 (frame 3)	ctg7180000007190ORF 4 (frame 3)	ATGGAGAATCAGGCACCCCCACCTCAACACGGCAGTACGCGGCAGACACCTTTATCGCGGCAGAGCCCAGCACCAGTGGTAGCAACGGAAGAGAGGGTCTCAGATGGACTCGATATGTTCGACCTGCAGTTGCTTAAGGACTGCGCAAACGTTCCTAATCCCTTCGGCGTTGCTTTTCCTGGTGCCCAGGCGTTACCCCCTTCTCCAACTGTAGTACCTTCCGCTGAGATCTTCTCGTCTGTGGCTACCGCCTCCAGCTGCCTTTCGGCCACGATGAGTAACCCGCAGACGGCACGCTGTATGACAAGGGACGTGGCACGAGTTATTCTTCGCTATATATCCGATCACGTGGAGCAGCAACCGGAGAAACTCAGTGAGGAGTACGAGCGGCAGCTGATA…
ctg7180000004988	ORF 6 (frame 1)	ctg7180000004988ORF 6 (frame 1)	TTGCTTCTCACTCACCTCCGCTTCTGTTTGCCCTCGCTTGAAGTTTTGCCTTTTTCCGATAGAGTGTTAACACTGTTGTTCCGAGTCACAAACTGCAGTGGTGAAAGTCGAAGGATGAGGATAATTCTCAAGAGCGTGCTGGGGAAGAAGCGTGAGCACGAAGTAAGCCCAGATACCAAGGTAGAGGATATAAAGAAGTTTCTTGAGAGCGAATACACCCCACAAAGTCTTCGACTGTGTTACAATAACCGCGTTCTGGAGGACCCAATGACCATGGAACAGTTGGGCATTGGAGAGGACACCGTTATTGTGTATGTGGGAAAGAAACAATCGGTTCAGCAGTTGGCGTCCAAGTCGGGCGGGTGTGCCTCACCAAGTGCTCCTGCAGAGGGCCCCGCA…
ctg7180000008016	ORF 11 (frame 1)	ctg7180000008016ORF 11 (frame 1)	ATGCATCTCTACTTAACCAAGCGAGTAGCCATCCCTTCAACAGTGGCTGTCACAGCAGTTGCGTGGAACGAGGAACAGGGATGGCTGGCAGTGGGTGGAAAAGGTGGTTTGCTCAAAGTGTTGAAAATTGATGGCGGCGGATCGCAGCGCGGTGGACTTGCAATGAATCAAACACTCGAAGGGCACGAAACTGACGTGTCGGTGGTAGCATGGAACCACCAGTACCGCAAACTTACTTCCAGTGACGCTGGGGGCCAAATTATTGTATGGATGCTTCACAAGGGAATGTGGTTGGAGGAGATGATTAACAACCGCAATAAGAGCACTGTGCGTGACCTCGCATGGAGTGTGGACGGCACAAAGGTGTGCATCGTCTATGAAGATGGGGCCGTCATTCTT…
ctg7180000006820	ORF 9 (frame 1)	ctg7180000006820ORF 9 (frame 1)	ATGGCAATCAAATCACGAGGAGTTAAAGTTGTAATTATAGTTTTTATTGCCGTGTATGTGTTAACAATTACAAATGTTCTCATTAGTTTACATCGTTTCCACCAAAATTCCCAAAAGGAGGTGGTTAAAATTCAACGAGATGAACCATTACCAGATTTTGAGTACACCGAAGATGACAAAATGGCGTTAGAATTTGTAACACCGCATATTATAAAGAAATGGCGGAATCATAATTATCTCGTAGCACTCGGTATTCCTTCACCAGATAATGAAGAGCGACGGCGGCGGAGACAACTTCAACGGGACACATGTTGGAAATATCCGGGAGTTGCCACCGTAGAAAATAATTTTGAAGGAGATATGCTCGTAGCATATGTATTGGCTCGTCATCCACAATTT…
ctg7180000005108	ORF 2 (frame 2)	ctg7180000005108ORF 2 (frame 2)	TTGCGCCTTTTCCAACACACTTGTAGAGGTAGAGGCAGGCATCGACAAATTGTTTTATTATTATTATTATCATCATCATCATCATCATTAAAACATTTGTTGCTGCTGTTGTTTGTAATTTTATATATTTGGAGGAGATCGGTCCCGCGTGCGAAGAACATGGCGGCGATGAGCGAGGAACATTTGGCCTTTATGCGCAGTATGGGGATTACTACAGAGGATATATTGGATCCCCCTGCCCACGTCGGCTCAAAATCTCTTGAGAGGAGCGGCAGTAGTGGCCCCTCCTTGTTAGATAATTATCTCGATGCAGACATGTGCAAAACAACGAAAGCAGTTATTTTGCCCGCTAACGGGAGTCAATGTAAGAAGGACTCGTTCCTAAAGAAGGTATTCGCG…
ctg7180000005022	ORF 11 (frame 3)	ctg7180000005022ORF 11 (frame 3)	CTGATGGCGTTTTGGTCAAAGGCGAGTGCCCAGAAACCGTCCGTTTCTATTGCGTCGGATAGTGACTCGGAGTCTCAATCGTTAGTTGCAACGCCCCCCCGGTCATCGGAGTCGGGTTTGGGAACCCCGACTGCTTCGACGGAGACGACAGGAACTTACGGGTATGGACTACCACCACAGCCCGCAAACCTTGCATCCTTTTGCAATAACGGTAGTTATGCCGCGGCAAGTGGAACTATTATGCGGAGGCCATCTAGTCGCTTGATTACTTCCCCAATGCGCAATGGCTCCATGTGCGGTAGAGGTGGCTCGCAGTGCGGAGGCTCATATAGACAATTGCCCGTTACAGAGGTGGTAAGCGACACGATGCGTGTATTATTCATTGGTTGCCCACAGGTG…
ctg7180000005151	ORF 1 (frame 3)	ctg7180000005151ORF 1 (frame 3)	ATGGCCGCGGCTCCAAGTGCGACAGCACCTAAGCATAACTACACACTCGGAACAAATGCTTCGCAACTCGAGCTGTACAAGTACCTCAAGACTGTTCCTCCCATCCCAGAGCTGCGACAGGCGGTAACAATTAAGAAGTACGAAGAGGCTTCTGTTGATGATACGTTGTACCCGTTGATTGATGAGCACCAGATCATCATGGTGGTCGGTGCTTTCTTCGGAGATGAGGGAAAGGGGAAGACAGTGGATGCCGTTGCTCGCCACCCCGCATGCACGTGCGTCGCCCGAGTTAACAGCGGAGAAAATGCTGGACACACAGTCTTTGATGACATTGGCCGCAAGTATGTGTTTAACCTTGCCCCATCCAGCCTTCTCACGCCCAACACGCGCAACTACGTG…
ctg7180000004956	ORF 12 (frame 3)	ctg7180000004956ORF 12 (frame 3)	ATGTGCCTGAAGAGAAAGGCCCCCCATCTTTTTTTGTTTTTGTCTCTGGTCCATTTTCCTCAGCTTCCGGTGCTTTTGTTTTCGTTCCTATGCGATCATGCTCCCACTACTTTCTTTTCCGACAATTCAGATCTCCATTTTCCTTTCATTCAAATTGCCAATTACTACCTTTTTACTTTCTCCCTGTTTTGTTTTTGTGTTTGTCTTCGCTATTCGTTATTGTGGGTAACTGAACTTACTTTAAATGCACAGTTAGTACTTTTCCTCCTTTACCACTGTGCCCAAACACAGAGAGGCCCACTAAAGGAGGGGGAAATGCCGATATGCCCTGGACTTTGTGGGGAGCTGGCAGCGGTACCGTTCCGTGTGTTTCTAGGAACTCTTCCAACACTCGCTGTC…
ctg7180000005062	ORF 8 (frame 2)	ctg7180000005062ORF 8 (frame 2)	ATGGAGGGAGTGCAACCGCTCAACGTCCGCATTGTGCGCGAAGCGGGGGATCGTAGAAAGGTGAAGTTCTTTTTGCATAATACATCAGGTACAGAGCGGGAAGGGTACCCCGTCATGTTTTCGATTAGGTGCTGTGAACCAGATTTCTACATCCCTGTTGGTATAGAAACCACAGATGGAATATTGCTTTCAGGTGAGTGCCGTGGCGTGTTGCTTCAGCTCCGTGACCCGAAAGAACGGGCGCAGAGTTGGGGCATGGAGCGCGAGGGGAAGTTTGTAAAGTGCGGTGTTATAAACGAACAACAGATGAGGGTGTCGTGTGGGACAAATGTGCGAGCTTCTGTGGAGGCCGCAAGCCGTTTTGGTAATGGTAGTTTGGATGCACTGCACAGCTTTCGG…
ctg7180000005134	ORF 8 (frame 2)	ctg7180000005134ORF 8 (frame 2)	ATGAACAGGCATGCATTTGTGGAAATGACGCCATTGCGGCCCGAACCCACGGACGGGAGTCCAACTCGCGGGTCGCAGCCGGCGGCAGTCGGGCAGCCACAATTCTTTTCGAGGCGTGATGATATGTCGTATATTTGGGGAACGGGGATAGCAGTGGAGGTATTTCGAGCAGAGTTTCAGCGTTTCCTTGAAACTTTTGAAATGCCACAGGATGTAGGCGCTGCTCCGGGTGCTGATGCCGGGGCGCACCGCGGTGGAACCAGGAATTTTTTTCTTCAGGAGCTCCTCCGCCTTCGATTGCAGAGGCGGAGTTTGTTTGAAATGGATCTTCAGCTATTTTGCCGTGCAGCCCCACGACTTTACCAACAGCTCATAGCACATCCCGTTGAGTGTCTCCAA…
ctg7180000007166	ORF 3 (frame 2)	ctg7180000007166ORF 3 (frame 2)	ATGGAGGGCTGCGCCCATCCGTTAACAAGCCAGCTACAGCCCATTTTCAGCGAATTACATTCTGGGAAGTTGGCGACGCTGTCATCTACTATTTCGAAGCTGGAAAACGTTCTTAAGGACCAAGGTGACGGCTTCTTCCAAAGTAACTCCGAATGTCAGTCCAGGGAGGCCAACTTGAGACTTTCGGTTTGGATTAGCTCCCAAATAGGACAGCTTTTTAGGAGACCAGAGACTCAACGTGCCGCGATATTGTGTGTCAAAACGCTCCTAGATGTGGAGTATGAGGCCATCAACAACTTGGACCAGACGTTTCTTAGGCTTCTGGAAGACTCTGTGAAGTGTGCTGACATGAGCGTCTCGAGGATGGCTGCAGAGGTGTGGGGACTCTGGCTGAACAAT…
ctg7180000006658	ORF 11 (frame 3)	ctg7180000006658ORF 11 (frame 3)	ATGTTTGTACTGCACCGGGGTTTTAGGTGGCATGCAATAATTCGAGCTTCATTTGCCTCTGGGTACTTGCACACCTTTGGGATGCAACAGAGGAGATGTTGTGATGTGCGGGGCGTAATCTCTTTGCTAAGGCGCCAGCATATGAGACAACAGAACCCCCATAATACGAAGGTTGTGTCCTTCGATATTTGTGATGAGGGGAACGGCGAGGGATTCGATTGCCAAACAACCTTGGAAACATCACAACTAATTGCCTGCTGTGAGAACATGTGTCAAGAGAATAAATTACTGGATTTATCGGCTGACGAGAGGGTGGGGGCAACACAATTACTGATATCAGCTTTGGTGAAGGTAAACAAGAGGGGTTTCGACAGTGTAAGACGGCATCGAGAAGGTGCG…
ctg7180000005060	ORF 8 (frame 1)	ctg7180000005060ORF 8 (frame 1)	ATGCTTTTGTTCCGCCCCACCTTGCTGCTCTCCGCTGCGAAGCGAACAGCGGCTTCCGCGAATGCGCGGCGCCCCGCCAAGAGGGCAGTAGTTGCGGCTGCTACCACGTCACCGGCAGCAACTTCAGTCCCGCCACCCGTGAGGCCGGCAAAGAGACCTGTAGTACCAAGCCCAACACCGGCGCCACCACCACCAAGGCCATCGAAGAAACCCGTGGCGCAGGCTGGAGCACCCGCACCTGTTGCACCACCTTCACCAAGGCCCGTAAAGAGACCAGTTGTAGCTGCCGCAGCACCAACACCACCAACTCCGAGGCCTGTGAAGAAGCCGCCGGCAGCACCTGCACAGACACCGGCGCCACCACCATCAAGGCCGTCGAAGAAACCCGTGGCGCAGGCT…
ctg7180000005061	ORF 9 (frame 1)	ctg7180000005061ORF 9 (frame 1)	ATGGCTTTCTTTTCCTTGGATAGACTGTTCATAGTCATGCGTCGGGAGCAGTTAGGTAGGAATCATGTCGAAAAGAATCAACAGAAAGAGTTCTGGATCTTTGCCTTTCGTGACCGTTTAGCAGGTTTGCAGGCGTTCTCAAATTGCGTTGAGGTTGCCGACATCTATGGTAACGGTGACAATAAGCTGATTGTGGCGGACGCCTCCAAAACTTTGAAGATATATGACGGTACATCTCTTTCGAAAGAGATTCGGCTCTCAGCGGTTCCCTCTGCGATTACTGTGGTTTTTGCTGAAGCTGGTGATGATCAACACCTTCCTGTCATTGCAGTTTCCTGCGGACCAGACGTTTTCATGTACCGTAAGATGAAGCCGCTGTACCGCTTTACCGCACCGTGT…
ctg7180000008285	ORF 9 (frame 2)	ctg7180000008285ORF 9 (frame 2)	CTGTCATCCATTGGAAACCCGTCTCGGTTGACTTCAATAATGTATGAAACAGGAAGAGTAGCCACCAGGGGAAAGAGGCAGAGAGAGGAACGCCGACGCGTTCCGCTACTCTGGGTGTCAGTTCCATCATGCGTTATCATGGTCTCGCTTCGGTGCGACTTCTTGAACATTCCAGTAGGGGGCTGTGACAGCGACATGGCTTTACGGGATTGTTGTTCTGCAGCGCTTCTGGGTTCATTTATTCCTTCAGCTTTCGCACTTGGGGCCATTCGAGGAAATCGGCGAAGGGTTTCTGGCACCTCAGTCTCATTTAAGTGTGGTTTTCTCCCCCCCCAATTTCCTTGCCGAGTGCCCATCACAGGTGCCCTGTCAACCCAGCATTCCCGAGAAGGTACTTGG…
ctg7180000006953	ORF 9 (frame 2)	ctg7180000006953ORF 9 (frame 2)	TTGGCCGTCACTAATGGGGGAGTATCAAGGTGGTCTACTGTCGCTCGCGAAGAATGTCTTCCCTTTTTTTTTTCTGTTCTTCCGTGCTTACCGTTATTTTTCACCACCGCACCATTCATAGGGCCAAACCAGGAAGTAATCAGGATGAGTGAACAGAATAGGGATGCGGCAGCTGAGCTACTGGAAAAGTATTTTGATGACAATTATCTATTCGAGCAGACAAACTCTTTCTTTCGCGAGAAGGTATCTCCTCGTAATACCGGCGACCTGAAGGAACCCCCGACTATCACCTGCGCCGCTTTTCTTCGCTATGCAAACTGCCCTGTTGATGAGAAAAACGTTGCCGCTGTCTTCGCCGCCGCGGCTACAAGCAGCGTTGTTGAAGCTGTCGAAGGTGAG…
ctg7180000004918	ORF 4 (frame 2)	ctg7180000004918ORF 4 (frame 2)	ATGTGTACAGGAGGTTCAACAAAGTTTTATGTGAACCGGTCAGCGGTGTGGTTACTGCCCTCCTGGGTTCTGATTTTGTTGATTCAACCATTAGCGGCATACGGAAGTAGATGTGACACAAACCCAATCTACATCGCTTCGGAGTGTTTAAAGATGCCGGAGTGCGCGTGGTGCTGTGAACGACCTGTAGGAAGTCAGTGCTTTGACCCGTCGGAGCAATACAATGCGCTGTCATGCAGTGAAGCGGCCACGTTAAGGAACTCCAGTGTGACGTGTGGCGCAAGGTGCCAAGCTGCAGCAGCCGATTGTGACAGCTGTGAGGATAGGAACTGGTGTTACTTCTGTACAAGCTCAAACGAATGCCAACCGGCGTACGAAACGTGCAAAGATGGGCGGGTG…
ctg7180000006743	ORF 12 (frame 1)	ctg7180000006743ORF 12 (frame 1)	ATGAAGGGCTTTGCTGTGCGAGGAAGAGCGCCATCTGGTGGGGGATTTGGACAGCCGGCAGTTGACACAAACGCTACTGCTGCTGCCCCCGTGCTAGGTTTCGGATCCTTTGGACAGAGTAACACCGAGTCCGTAGCAGGAGTAACAAACCCTTTCGGCCAAACCGCGAACCAGTCCGGAGGCTCAGCTCCGGCAGCAGGGATGGGCGGTTTCGGGAGTGGTCCCTCCACAGGAGGATTTGCCGTCGGAGCGCAATCAACAAGCAGTGCCACACAGCCGGCACCTGTACTTGGGCAAACCGTCCTCGGTTTTGGAGCGACTCCGGGTAAGGGCGAAGGTGGCAACTCTGTTGTGCCAACAGGGGTCGGCGCTGCAGCGGCGCCTAGCACGTCCGCTGCT…
ctg7180000009007	ORF 3 (frame 3)	ctg7180000009007ORF 3 (frame 3)	CTGGTACCAATGAGGGGAATGTGGGCGGCTTTGCGACTGTTCCGTTGTGACCGCAATTTTACGGCTCTCAACAGGGGCAATGGCGTTTATAATATCCAAAGCGTTGCTTCACGTGATTGCGCACTTTGCCATAGTCAACGCGCTGTGAAGCACCGTTCTTTATCACCTGATGATCCCTTTGGTGAGAAATCAGCATCTGATGATCCTGTTGATGGTTTCTATGGAGCGTGGAGTAATATAAATGTGGATGCGTTCGCTAACGCTGCAGCCAGTGAGGAAGTGCGGATGGCTCATTTTGGCCCCGAGTGGTCTCGCTTTACGACGATTGGTCGCCTGTCCGTAAAGAAAATGAATGAAAGCGGATCATCTGCCTCTTCCGGCTCTGAGGATTGTGGAATG…
ctg7180000004891	ORF 4 (frame 1)	ctg7180000004891ORF 4 (frame 1)	ATGACCAAACATGGTGGCAGCGGAGGTGGAGAGTTTGGCACTCCCACGAAGTTAGGCGTGCAGTACTCTAGTGAGGAGGAACGCAGCATTTACCAAAGAGTGGCTTCGCTCAATGGTTACACATTTGAGGTACCGCCTGTGAATCGTTTCCACAGTAAAGCAGCGGAGTCAAAATTTGTGCAACTCACCGGTTCTCTTCATCCACGGTTTGAGGCGGAACGGTTCGACAACCTCCGGGAGCGGCTGCAGGTGGCGGATAAGAAAGGAAAGGACAGTAGCTTGCAAGCCATCGCTGTACTTTATGCGGAGTTCCTTGGGAACAGCTTCATGAAGGCGAATAATTTGGATTATGCGGAGTTGGAGCGCTGTTTCTATCCTTCATACCTTCCCTCATACACT…
ctg7180000007279	ORF 8 (frame 1)	ctg7180000007279ORF 8 (frame 1)	TTGGCTTTTAAAGTGCGTAGGGAAAGAAAAATAATGGTGTGGAGTGGGCATAAATACAAGAGACTATTGCCTCTGTGTTTACTGACATTGTTATGGTTTTTGTCCCTTTCACGGTTCCGTCGTGTTGAAGTACCAAAACAGCGTGAGAACATACAACACAGTTTTGAGCCGACACTTACCACACTTAACGAGGAAGACCTTCAATCTGTCCAATTTATTCCTCAGGCTACGGTGGATGTGTTGAGGCGACGGGATTTTTTTGTTGCAGTTGGGTTCTTATCGCCTGATAACAACGAGAGACGGAGACGACGTTATTTACTTCGCTTAACATCTTTTCAGTACCCGGGGGTGGCAACGAAGAGCAATAATTTCAGTGGTGAGTTGATGATTGCTTTTATA…
ctg7180000007684	ORF 1 (frame 1)	ctg7180000007684ORF 1 (frame 1)	ATGAGTTCACGGGAGCCAACAGCAGCGAATGTGGAGGCGACTGAAGTGTGTGTGGTTGTGAGCCACGCCGCAAGGAAATTTCAGATTACGCTACCGGCTGCCACGGCAACTGTGGGTGACATAAAAAATAGAATAGAGCAAAGCACTGGAGTGCCAGTGGAAAGGCAACGACTTTTGTTTGGTGCGCATACCCTTAAACAATACCGAAATGGGGATATTGAAAATGTGAGACTTATTGATATCGTTGTGAAACCTAGTGGTCGTGCCAATGAAAAAGGGATCAAAGCACCCGCCGGCACCAACGACAATCCAAAGGAGGGAAGGGATGACAACAGCAGTAGCGGCAATGGGACAGTAACTTTAACGTCGGGCTCCGTTATTACGCTGCCGGTGATGCTG…
ctg7180000005191	ORF 1 (frame 2)	ctg7180000005191ORF 1 (frame 2)	ATGTTGAAGATGCGATTATTGATAGTAGTTCCTGTTCTTCTAGGACTTGTTTGGCAAATTTTACTTCGTGCTGAATTGGATGGTGTTTCTTTTTTTGGGATGTACATTTCAGCCAACAATTCCGGGGCTGGCTCATATGTAAGGACCAAGAAAGGAAATGCCCTTAAGGAGGGGTTTTGTTCCCTTACCATGGATGAGGTCAGTCAGAACACTGAGGGTATTACAGGCCTTCTTAACAACATAACGAGTCACCCATACTTTCGGTACTTTAAAGTAAATTTGGACAGGGAATGTCGTTACTGGGTCGCTGAGGCTAGTTGTACATGTGATTCAAATGGATGCCAGATCTGCACTTGTGATGACAGTGGAATTCCCGAAACACTAAAATACCCATACGAT…
ctg7180000004937	ORF 7 (frame 3)	ctg7180000004937ORF 7 (frame 3)	TTGGGACAAATCTTTGTTTGTTTGTGTGGTATTATTTATTCGATTGTGCGTGGAAATTTTGGCTGCCTTTTGTTGATGCAAAGCGATGAGAGATCCTCCGCGGAGGTTTCATTCGCCGTGGGTGACGCGACAGATGTTTCAAAGAAGAGAAACCTACAAGAGCAGTGGCTGTTGCCGTATTTAGACCGTTGCACGCATCCCCGCCTACGAGAGGCGATTGAGCGTGAGGACCGCATGGCTATAGAAAAGGGCATGCTATTACTGCTGGCATTCGGAACTCCAGAGGAGGTTGCGGGTAGAATTAATTCTAACAACGTGGACGAGCAGCGGGGTGAACACGGAGAGAAGGGATCATCCTGTGCACGCTTTGGCGTCGCTGATGGCACGGGAACTCCTGTT…
ctg7180000004532	ORF 2 (frame 1)	ctg7180000004532ORF 2 (frame 1)	ATGCGCCCCAACTCGATGCTCCCAAACATTCCAAGAGACGTTTCCCCTCACGTTGTAGCGAACAATAAAACTTCTCCACGGAACACTCCTCACCACCCGGCACTTGCGGGGGTTGGGGGTCTTCCCTCCACACTTGTGGTTACTAGCGGAGAGGAGTTAACGGAGGAATCAAAAACATACACGCCCATCATCACTGCTTTGCGGGAGCGAGTTGCCAATTTGGAAGAGGCGCTACTTACTGCCTCCCGTTGTCTGGAGTTGGCAAAGTCTGTTGATGAGAATAACGACAGCTCCACACGTAACGCCGGGGTGCATCAGCAATACTTTTGCGTTGATGAGAAACCATCACAGAATGGCGGCAACGAACTGATTAGCACCCGTGATGTAAACCTTACGGCA…
ctg7180000004910	ORF 8 (frame 1)	ctg7180000004910ORF 8 (frame 1)	ATGGGTGGGCACCACGGAACCTGGTGGACATACGCTAAGCTGACCGCAACGGCTGTCATTGGTGCAGTGGCGCTCAATGATTCAGTGAATAATCATACCCTTCCGTCGGTACCAACGGCAACGGCTGCAGCCGCTGGAGTAGCGAGCGAAGTAGAGGCAAGTTGGTGGTTTCTCATCGTCGCCGACAGTATACTACTCTGCTTTGCCGCCATATTTGCTGGATTGACGCTGGCGATCATGGGACTTGACACTCTCTCGTTGGAGATAATTGCGGACAGCGGCCCAGAGCCGGACAAAGGCCACGCCGCGAAAATCTTACCAATCCGTCGCCTCGGAAACCAGCTTCTCTGTACACTACTGTTAGGAAACGTGATGGTCAACACACTCATTGCGCAAATA…
ctg7180000007722	ORF 4 (frame 3)	ctg7180000007722ORF 4 (frame 3)	TTGCTTTACAGAGTCCAACTGCCACCCTCCCGTTGTGTTGATATGGCAGCGAAGGAGTACGAAACAACCCCGCGGTTGACCCTCGATGGTGTCATTGGCTACAGCGGCCGCATTCCCAACAGTATCCTTGCGCACCCCAATGGAGAACATCTGATATACGCTTTGGGAGCGTGCATTGTCATTCAGAAAATAAGTGACCGGTCTTCCTCTGACTTCCTTTACGGCCACAATGACAAAATCAGCTACTTGGCCGTGAGCGCAAGCGGCCGTTACATTGCGTCAGGGCAGATGGCTCACCCAGGATTTCAGGCGGACGTTTGCATTTTCGATTTCGAACAGCGCCGCATGATTCATCGCATGCTTCTCCACAAAGTGAAGGTACAGGCGCTCGCATTCTCT…
ctg7180000004898	ORF 9 (frame 3)	ctg7180000004898ORF 9 (frame 3)	ATGTCGTACGTTGTTGGCGATGAGGGCTGTGAAATTGACCTGTCAAAGCTCATCAGCTACACCATGTCATTTCAACCCTTGCAGCTGCTTTTTGAGGATATCATGAAGCGGCTGAAGCAGTCAGAAACTGCAAATGAGAGACAAGACAACGAACTGACCCTGCTGCGGATGGAAATGGACGAGTTGCGGAGGCGCGACGCCGATCGTGAGGCGCAGTTACAGAACATTCTGTCCCGGGCACCGGGAGCCCACCGGCAGCAACCACAAAAACCCGAAGGGGCGACGGTGGAGACGGTGGAAACTGAGGCAGAAGACTCTAAATTGGAGCAAGCACCAGCGGAGTGGTTACCTCCATACGAGGACAGAGGGCAATCCGATAACCTACAGCCACTTTGGGAT…
ctg7180000008161	ORF 2 (frame 1)	ctg7180000008161ORF 2 (frame 1)	ATGTCTGGACCGGTTTCCCAGCTCAGTAATGAGCGTTTGAGGGAGTTACGTGCTGCCGTTCATTCGTTTCTTCAGGATTCTAGCGTCTACTCCAGTATTCGTGACATTATAGATACCTATGTCACTGAAAATCCCGAGGGTTCGGTGACAGCATCATCTTCGGCTGACGTGATGAAAATTATACGTGAAAGAGGTCTAGTGCAGGAACTACTGAACAAGCTGCAGGATGAGAAGCGTGCGGACGCCAAGAACACAATAACTCCTTGTCATTTATGGAAGCTTCTTCCTGGTGAATATTATTTGCATGTCCGGCTTGCAGGGGGTAAGGCATTTGTGGACAACCTTGACATAGCTCCCAGTGTAGCCCAAGACTATCATATGTACGTGGCCTTGCAATTT…
ctg7180000008016	ORF 10 (frame 1)	ctg7180000008016ORF 10 (frame 1)	ATGCTGAACAACAAGAAAGAAAACACGGATGAACAAGCCGGCATGACTGTGCGGCAGCGGCTGCGGCAGAAGCGTGAGCTGGAGGAAAAACGAAAGTTTGGGCTTGCTCCGCTTTGTGTGGACGCGGTGTCGGGTCAGGAGATTAGCCCCAACGTGCCTCACCTCATATCTCAAGCACCATGGTACTACGGCAGTACCGGACCAACACTCGAACATCAGCGGCAGAAGAATGTGGAGGCTATTGAAGCTCTGAATGATCAGCGCGACGCCGTTAAGGTGTTCGATAAGCCGAAAACATATGTGGCTGGTGCGTGCGGCAATTGCGGCAGCGTCACTCACAAGACGCATGAATGCTATAAACCACGGAAAAAAATTGGCGCAATGTATAGCGGCAAGGTA…
ctg7180000005041	ORF 9 (frame 2)	ctg7180000005041ORF 9 (frame 2)	ATGACATTTGAAGTTGCTGCACAAGCGCCAAACAAGTGCCCTACCAATGAGGCAACAGCGGAACCATTACGCACTCCAAATGTTCTCGCAGACAACCTCCTCGCTCGTTCCAACTTGAGTGAAGGGGAATCACTGGAGAAATCTGGAGAAGCAGAAAAGCCCGAAGAACAAGGCAACGCGTTGATGCGCTGTTTCCACTTTATCTTACCGCGCGGTGGTGCCCTTTCCGGCATCTTCAACCTGGCAAGTGTTACATTGGGTGCCGGTATCATGTCAATTCCATCCGCTTTCAACACATCAGGCATGATCATGGCAATCATCTATTTGGTGCTGGTTACGGTTTTTACCGTTTTCTCCATTTTCCTGATTGTCTCTGCGGCGGAAAAGACCGGCTACCGC…
ctg7180000005069	ORF 8 (frame 3)	ctg7180000005069ORF 8 (frame 3)	ATGAGTTTATCCCGCACAGAAAACAACGGCACCACCAGTGACACTCCGGCTCGTGAGTTCAACAACAATGAACGTAACGCGCCAGTGAACAACGGTGGCGCGGGTCGAGGGGGCCGTTGGGCCTTTCGGGGTGATTTCCGCTCAGATGAGGGGGGCGAACGTAAGGGAAAGCCGTGGGGGAGGTTCCCGCAAGGGGATGGTGAAAGAGGCAATCGCGGTTACGGTGGAGGTTATCGAGGCCGTGGCGGCAGGGGTCGCGGTGGCGGTGGCGGTGGCGGATTCCGTGAAGGCAGTTTTGGTTTCGAGAACCGAGCACAACAACAGTCACCGCGTGAGGGGTTAATGAATGACCAGGCTCCTCAAGAGGAGAGACAACCAACGGAAGAATCAGAACCGGTG…
ctg7180000004632	ORF 1 (frame 1)	ctg7180000004632ORF 1 (frame 1)	ATGGGGATAGTCCGAGTACAGAGGCCGTTGTTGTGGCTGTTGGGTGCCGTGTTTTTGCTATGGGTTTTACGAAGACAGCGCCGATGCAGCCGATTTTTTGCTTCTTTAAAAACAAGTATTCTAAAGAAACTTACGTGCAAACGTTTGGGGAGAAAACAACCCCGCGTGGCTGTCAGAAAAGTTGATCTATTTGTAGAGAAGGTGCTCGCCCAGGGAGGCTTACAAGACGTGGATAAGATAGTGGGTATTTTCCCGCGACACTTCGAGCTTGTAGGCCATGTGGTCGTGGTAAAACTCAACCGCGGAATAGCACGGGATGTCTTTGCACCGTATGCAAGGGCGCTGGCAGAATCCTTTTTTCCACGAGTTATTGACGTTGTGTTGTTGGATACCATGGGA…
ctg7180000006851	ORF 8 (frame 2)	ctg7180000006851ORF 8 (frame 2)	ATGTCAAGACAGCTAGTGGTGGACTCCAAGCAGCAAATTAAGGCGGTTCAACATCTGAGCAAAGACCCTGAGAGAGTGGTTGGTGCACTGGAGGACATGTGCATGTCTCTCGTAATGGGTGTAGAGGTTTATTTACGTGGATTTGATTCAATGAGGGTGGTACCGACTTTAGTACACATGGCGGAGAGTGAGCGCTTTTTTAGGGCTGGCGATGCCTTGACGATGATCTTTCGCGCACTTTCACTCATAATGGAACATGTCCCCACTTCGTATTGTGGAGTGCATCCATACCACAAGCGCCTTGTACGTATAGCAACGGAAGTTCTTGCACGTGTTCATAGTCGGGAGATGCGCTTCAGCAACTTGGATCGCGTCATGCTGATGGAGGAGGTCCTCCGG…
ctg7180000007062	ORF 4 (frame 2)	ctg7180000007062ORF 4 (frame 2)	ATGAAGCATGACTTTCCAAAGCGTCCGCGGGAGCCTGCACCCAGCGATTGCTGTGGCAGCGGGTGTACAAGATGTGTATGGGATGTGTATTTCGACGAAATGATGAAATACGAAGAACGCGTGCAAAACGCCGTAATTAAAGACGAGTTTGCAGATGGCGATGTTAAAGGGGGATGTGATAGTTCATCTGATGATGATGATGATAATTATGATAGTGATGGTGATGGTGTTTCATCGAATTATGTGGGCTCTGTTGTGGTCAAGTATATTGACATTCCCAACGACGAAGGCCGCTGCGTAACGGCAGCGACCTCGATATCGACCATACTCGGTCGTTTTTCTGATGTTGTTGACGTTCATGCAGTCGCGAGCAGCTCCCGTGGCAATTCCGGTGCTCAC…
ctg7180000007269	ORF 7 (frame 3)	ctg7180000007269ORF 7 (frame 3)	CTGACTGAAGTACTAGTCATGTCCTCTTGCAAGGACTCTCTTTCGCTCATGGCGATGTGGGGTTCCATCGCTCGTTTTGACCCAAAGCACGAGCGAAGCTTCGAAGGGCCTGAGAAGCGCTTGGAGGTGATAATGCGGGTGGTGGACGGGACGCACGTTAGTGGTTTACTTGCACACGATGACGATGTGTGGCAAAAAGTTATTGATGCTATATGTGCACACATTGTTTCTCGTGAGTTTAATGAATACATTCGCTCCTACGTGTTATCGGAGAGCTCATTGTTTGTAATGAAAGATCGCGTGATTCTCATAACTTGTGGTACCATCACTCTTTTGAATTGCGTGCCGCTCATATGCGAGGCGGTGAGTACTGTTTGCGGCGAAGTAGAATGGGTTTCC…
ctg7180000007094	ORF 10 (frame 3)	ctg7180000007094ORF 10 (frame 3)	ATGCAACACACCGAGGCGCAGTCACAGCAGATTTTGCCGCGTAGTGGGCGGGGTGGCGAATGTTTCGCAGATACACACACTCAAGTTGATGACGGGGCAAGTGTGGTTTTTCCTGCCGCTGGTGGTTTATGCAGTCAATCTCAAACCCCCCAGGCTCCGCGTAGGAGGCCTCGTGTCATCACAGCACAAGACCTCGACGAGGCCCTTTTGCAAGCGATTGAGGGTAAGATCACCCGAAAAAATGCATGGGTTTCAAAGGATGCAAGTAACCTACTCGATGGGATCACTCAAACCGTTGAGAGCACTTTGGACTCCAATAGTACCGTGGACGAGTACACCAGTTTCGCAAAAGTTGCCACCGTTGTGGAGGGATGCTCAAAGGTGTGGACAAGCCGCGTG…
ctg7180000004602	ORF 10 (frame 2)	ctg7180000004602ORF 10 (frame 2)	TTGTGGTTTATATATACTAAACGGGTGATGTTTTTTTTTTTTGTTGTTGTTGTGGTTCCATATTGCGGTGGAGGCATGTTTGTCACTTATCTCATATTCTCCTCCAATGGATCGAGACTGTATGGATATTGCTTATTTATGTCTTTTTGTTTTGTTGTAAAATCTTTTTCTGTATTCTTTTTTTCTTTTCATTTTTCTGAGAAAGGTTGGTTTATGTTAAAGGGGCCCTGGGTTGGGGGAGATGCGAGAAAAAGATTATATGTCATGGCGGCGGTAATGCTGTTGATTGTGTTAATGTTTATGGGGGTAATGGATTTCAGGAAGAGGGAGGCCAAGCGGTGGGTGAAGAATAGTAGTTTAAATGACCATTCGCCAGGAGTGTATTATGTTGTAGTGCAA…
ctg7180000004588	ORF 5 (frame 2)	ctg7180000004588ORF 5 (frame 2)	CTGGGAATGCATTGTAGGACAGCATCTGATGAAGAGGAGCATCTGAGTCTCCACAATGCCGTTGAGGAGGCGGTGCATTTAACGTGGAACAATAACTATGAGAGGGCAAAGGAGATACTTTCTCGTCACAAAGAGAATCATCCTCGCTTTTCCCTAGAATTTGCGAATGTGTTTCTTGTTCAAACTCTCATGAACTCCACCAATGAAACTAGGGAGGTTTTGCTTGACCAACTCAAGGAGGCAGACGCGCTGGCCTCCCGTGCCAAGCATGGTGATTCCATGTTTCGAGTTGGCGAGGTCGCTGGAAACAACGAAAATTTGAGGTTTATCAGCAAGTCCCAGCGACAAAAAAGGAAAAAGGAGTTTGAGCGGCGTCGGAAGGCCGCACAGAAAGCCGGT…
ctg7180000004883	ORF 2 (frame 3)	ctg7180000004883ORF 2 (frame 3)	ATGTCTGGTTCCTTTGCTCAGCATGGGAGTAAAGGGGGCACCAGCGGCGGCCCTCGCCGTAATGTTAAGCCTTCGGCTAAAATGGGGAAAGCAACCAACGTGAAGAAGGAAGCGAAAAGGTATCATAAAGAAAAGTATGCGCGAGAGCAGGTGGAGCGCCGCGGTCATCACGCGCAGCAGCACACCGCTGTTGGGAATCACGAGGGAAGATCCCATCAGAGATCGGCTCGGACAAAGGACATTGACATTCATTTAGCTGCCAAGGTTTCCTCCGAGTTGCGCTCCGATCTGTTCAGCTTCAAAACGAGGTTAAATGCTACCAATATTTTTGGTGCGGATTTGAGTGAGATATTCAAGTTTGTGCCTCCTCCATTTATTCAGCAACATTTGCCGGAGGAT…
ctg7180000005221	ORF 9 (frame 3)	ctg7180000005221ORF 9 (frame 3)	ATGGCAATCGAGTACCCAGACAACGGATATATTTATGTTTGTTTGCGCGTCCGCTCCGTCCCGACGCTATCGGAACTGGAACTGAGTTGCAGCAGCAGGAAATGCGGCGCAGGCAGGATGAGCCCCAGGCATCGACCCCCGCGAAGCACCACACGGGCATCGCAGCGCATTTGCGTTTCTACACTTGAGAATATTGTTGCCTTGCACGACCCAAAATCGCTGGACGATGCTGCGTGCGCGGTGCGTGATGCGCAGCATGTCGTTCAACTTCTTGTGGGCCGTTCACTGCGCACCGTGGGTAAACACTCCAAGCGTCGACCGTTAATGTCCACTGCAACGGCAAACTACTTCGAGTTTGACAACTGTCTTGCGTCGATGGACGCAGACTCCATGTTGCAA…
ctg7180000004680	ORF 4 (frame 1)	ctg7180000004680ORF 4 (frame 1)	TTGCTTATGGTACGCAGCATTCGCTACAGCAGACCCAAGGCGGCGCCCCCTGAGTTGTTGATTGACTTCCTTTGCTGCCGTTTTCCGTACCTTACGCGCAGTGCGTGGGAACAACACGCAAGGGACGGGCACATATCGGTAATAAAGGCCGCTAGAGACAGTTGTGGAGCGGGTGACAACCGTCATGGCGTCGTAGTTCCAATGGATTACGAACTACAGCAAAATGACGAAATATGTTTTAATCCCCCACGTCACTTAGAACCCGACATTAACGAACACGTCGTCGTTCTTCACAGTGACGAGGCTCTCCTCGTTTGTGTCAAAAACGGAAATCTCCCCGTGGCTGAGGGTGGTCGGTATAGTGCCAACACTTTGGTAGGTGTCCTTCAGCGACTGGCA…
ctg7180000005022	ORF 10 (frame 2)	ctg7180000005022ORF 10 (frame 2)	CTGACAGTATTCACTAGTATGGACAATAGGCCGGCGCTACAGCCGCGTGAAGTGAAGTTTAGCGATCTTGTACCATCAGGTGGTAAGCATGGGAGTGCGACGCCTATCAAGGGGGAACGTCGCTGGTTTCGCCCAGCACCGCAGAAGTTCACCACGCACGCCGCAAAACCAGCCAAAGTGTCGCATGCTGATGGCTTGGAAGGTGAGAGCGATCAAGATGAGGAGCGGAGGCGTAGTCGAGTAAGGGCTCTGCATGAAGCGAAGGTAGTAAAGTTAAACAAGGCAAAGGCATTGTCAAAGTTGAATGTGCAACCAGATACCCAATCGACCCCTATTGAAATATCTGGAAACGCTGTGTTAGTGGAAAACGGGAGCTTTAACGCTGTTTGTGCTCTCTCT…
ctg7180000007650	ORF 8 (frame 1)	ctg7180000007650ORF 8 (frame 1)	ATGCACATGTACAACCCTGTGGAGGGCTCTAAGAAGGAGATTCAATCCTCCTACGCTTCCAGCTCAGCTGAAGGCTCCAGGAATGACGTCAACAATAACAATAACGGCAACAATAATAAAAGCAACATTATTGATACGGAACCTGGGCACGACACAATGCGAGTAGACAGCCATCTGCTGCAGGAAATAAATGACAGTGGCTCGCGCTGTCCGCCATTAGTCCGGCTGTTACGAACGAGGACTGTCACAACGAAGAAAAATGGCAAGAGAACCACCGTTTCGCCTCCACCACAACCACAACAAGATCAACTGCAGGAACAGGAGCAGGAGACGGCAGAATCCACTCTCAACCTCGATGATGTAATGCCCACCCCGATATTTGATGGGGGCAGGGACTTG…
ctg7180000004969	ORF 3 (frame 2)	ctg7180000004969ORF 3 (frame 2)	ATGGCACTGGTGGCGTCCTGCAGCGGTCTGTACTTTCCGGATGGTGAGTCTGTGGACAATATCGTTACTCTTACGTGGCGGGCCCCAGCCACCGCCTCGGCTCAGCAGCCACGCAGCGTGGTCCTTTTCAAGGTCAAGGCCTCTAATCCACACAAGTTCTACATCGTGCCACGGTATGGAACCATCTTAGTGAGCGATGACAGCGGTCGCAAACCTCCACAACCACCAGCTGTTTCGATTACTTTCGGACTTCGGCCGCAGTCTGACGACCCATTAGAGCCGCCACCACCGTCACTGCGGAGGGATAATAGCGACCGCTTTGCAATTGAGTACCTTCTCGTCGTGCCCGACGCCGCAACACACGAGCACCTAACTCAGGAACTCTCACGACCTCATAGA…
ctg7180000007973	ORF 3 (frame 1)	ctg7180000007973ORF 3 (frame 1)	ATGACCAAATGGAGGTGGAAAACACCTCACCTTTTCACCGGTGCATTTTTTCCTGAGGAGATTTGTCGCGGCCTCATCGTATTCGCTAGTCGATACAAACTGGAGAGTAATGTTTGGGTTCCCAAAAGGCTGGTGAAAGGCCTGAAAGAAGGAATCACACTGCTTCCGAACGCTATTTTGTGCGACGTTTTGTTAATACCGGGATGTGCTGTTACTGACCTTGCAGCTCTTGGCCACGATCGTATACTGGTTAACGCCGCTCACACGACGGATGTGGAGTTCTTCGAAGACTACAAGGGCAACATCGCTGCGGGACTACACGGATCCTTCCCTCTGTCATCCGTTGGAGCTCCCTTTGGGGAATCTCGTGTTAAAGCGTTGAAGTTGATAGCCGGGAAA…
ctg7180000005132	ORF 1 (frame 3)	ctg7180000005132ORF 1 (frame 3)	CTGCCTCCTCTCACCCTTTTGTTTTTGTATTTCCCTTTTAATTTACACCTTTTTTTTATTTACACTTTTTGTATGATGTTTTTTTTTTTTGCTGTTATCCCTTTTCTTTTCTTTTTTTGTATTGAAGTATTGATTTTTAGTGTCGTGAGTATGGAGGCCAAAGCTGAGGGTTTTTGTAGTTTTCTTGTGGGGTTGAGTGGGGCTCCTGTGAATTCGAAGGAACTTAAATCAGCTTTGGAAAAGGGGGATATGAAGGCACGTGCGTCCGCTCTTGAGGCATTGATCCGGATGCATCTTAACGGCGAACCGCAAAATCATATGATCATGACTGTAATCAAGTTTATTACTCCGCTTGATGATCATTATATTAAGAAGCTCGTTTTATATTTCTGGGAAGTG…
ctg7180000007093	ORF 7 (frame 3)	ctg7180000007093ORF 7 (frame 3)	ATGTGGATCGTGTTTATGAATGGTCAGGCCCGCTTTTGGCTTGTGGGGGGCGCCACTTACACGGTAGGTAGCAAGGAGTGTCACATAACGCTGGCGGGGGATCCCAGTATCAGCAGAAAGCATCTCACTTTAAGGGTAGGATTGCTTCCCTCACTTGCCCAACCTCAGGAGCTCAGCAACGAGGAGGGAAAGGATCTTCTGCCTCTTATTGTCACCGACACATCAAAGTACGGTACTGAACTTCGCTCTTCCCCCAATCGTGGCGGCATCGACGGTGACAATGACAGTACGCACGCCGTGGAGAGGGATGTTCAACTCTCCGGTGCCACTCCGACGCGTGTTAAATTGTCCAGGGGTGATTCGTGTTGTGTTCCTGTTAACTCTGCGCTGTGGAGGGGG…
ctg7180000007014	ORF 7 (frame 3)	ctg7180000007014ORF 7 (frame 3)	ATGGCATCGGAGGCAGCGTTATCGCTTCCTGCTGATGATGAAAAGGTGCAGGCGGATGCTGCTACTAATCACGGTACCACAACGCCCCCCTCTTCAGTAGAGACAGCACCAAGTACAGCCACTGGTGCTGTTGCACCGACGGGTTCCAGCGAACGGGAAAGCAACGTAGTAATGCCCGCGGTTGCTGTTGTGCCCGCATTGGAAGCAAGTGAATGTCAGGTGCAAACAGAGCCGGGAGGGAACGACCCCATTACGTCTGGGGAGCTTTCGCTCGTTAATGACCCTACGGCACCGCAAAAGCTGAATGCCGATGTGAAGTTGTTCTCGGGTGACAACCGGCCTTCAAAGTCGTTGGCTGCACCTTTCAGGGGCCCTAGTAATCGACCACAAGGAATTCCC…
ctg7180000006953	ORF 8 (frame 3)	ctg7180000006953ORF 8 (frame 3)	ATGCAGGAAGGGAAATCGATAAAACCCAATGGATTAGTGAGGTGCTCACTTCATGGGCTCCTCCGTTTTTCGACACACTGCAATGCTTTGCCAGTTTTCGACGCTGACCAAGTTGTTACTGGTTATATATATCAGTGCAAAGACGGCGGGAGGTGCATGGTCGAAGACACTTCTGCGGATGCTTCGGCCCGACGACAGACCCCCAGGGAACGTGCCGAGAACCGTAGTGAAGCAGCTCCCAAAAAGCTGGTGATCGACGGGGAACCGTCAGATACAAAGCCCGCAATGGTGTCTGATGCGGATGGCGCAGGTTCTCGACAACAGGCCTGCAAATCTGAAACACAGCGCGGGCCGAGCAGGTACTATGACCTTGCCACCCAGAGGGCTGTGGGCCCCATA…
ctg7180000004956	ORF 11 (frame 1)	ctg7180000004956ORF 11 (frame 1)	ATGGAAGGTGTATCTGCCTTACTGGATCCTTTTTCCGGCAGCGGTCTCTGTTGCCTTTTCTTCTTTTTGTTTCTTGAGAGCAAATTCGGTCTACTCCATGCTCTGTACACATCACTACTTCATGCCAAGGACCGGTATTATGCTCCGCACATCAGTGTGCCCCCACCACAGGTTAAGTTTGATAATCAACCGTCTACTCAACCCCTCACACCTCGTGCCGGCCCCCCAGGTACCATATGTTGTTACGATAAGGGAACCAACACACAGATTGGTTTGGTGACTGTCAACTCACCGGCGGAAGTGCAGGAGGCCGTTGTCCGCGCTCGTGTGGCTCAGCGCGAGTGGGGGAAAACTTCCTTTTCAACACGGCGGCAGTTATTGTATAGTTTGATGGAGTAC…
ctg7180000006725	ORF 4 (frame 2)	ctg7180000006725ORF 4 (frame 2)	ATGAATTTTTCACCATTGGCGAATCCTCAGTGTGTGTTCAGCAGCCCCAGCATAGGGAACGTCAACGATGATACAGGTATGGGCTATTCCCCAAAACACTGCGACAATGATGTGGGGCGTGCAGATTCACATGGAGCCGTAACGCACCGACAGTCAAGAACCTTCAGCGCCGGGCATATGACGAACATGGTCCATCACGCCCAGCAATACCCTGTTTCCAGGGGTAATAGGCATACTCGTGTTGGAAGCAAGCTCTTTGTAGGGCAGGTACCTGCTGTCGCAACAGAAAAACAACTGCGACCGGTTTTTGAACCCTATGGAGAGCTTTTAGAGGTTAAGATCATGCGTGATTCCATGGGACGTTCAAAGGGGAGCGCATGGGTGCGTTATCGAACGGAT…
ctg7180000007267	ORF 8 (frame 2)	ctg7180000007267ORF 8 (frame 2)	TTGAAGTGTAGATCGAGCGGAAGAAGGATGATGGGAAGAATTCGTGTTTGCCCTCAGCCCACATACCCCAGTGTATTACATCTCTTCTGTATTGGTGGAGTTACGGCCTTAACGGCGTGCGGTGGGGCGCTTCTCTTGTATTATCGGGGCGTATGGGTTCCTGAGCGACGGCGACTCCTTCAACAACAAACGTGCCTCCCGCCCCGTCGCACGCGGCAGTTTATCGCAGGATCAGGTAGCTATCAGCAGCAGGTAGCTGTGTTCCAGTACCATCCGCATGTGCTGCGCGAAATCTTGTTCTGTGGCTTAGTTGTACTTCGGACAATTCTGCTTGTAGTGCACATGGTGCCCGTGATATGGTTTACATTTCTCACATATGGACTGCATTTTTGCAGCGAA…
ctg7180000004988	ORF 7 (frame 1)	ctg7180000004988ORF 7 (frame 1)	TTGTTGTATATGGTCTCATGGTCCCGTCCTGAATTCGCGGAAGCATTTTTTGGCAAGCTCGTTAGGAGGCGTTGCATATACGCCACGAAGGCGGCACTCGACAGTAGTCCCTTTGTGCGCGTCCTTGGTTTACTTTCCCTCGTATCACTTGGCGTCGGTGCCGTCGTTGGCGCGGGTATATTCGTTATCACTGGTCAGGCTGCGGCACAGTACGCGGGGCCAGGCTTGACAATCTCCTTTGTGTTGTGTATGTTTCCATGTTTCCTTACCGCTCTCTGCTATGGGGAGCTCGCCGCGATGCTACCGGTTGCGGGGAGTGCGTACACTCATACTTCTGTTGCCCTCGGGGAATTTGCGTCGTGGACAGTGGCAGTGTGTATGACATTGGAATGCCTCGTG…
ctg7180000007165	ORF 5 (frame 2)	ctg7180000007165ORF 5 (frame 2)	ATGTCGTTCATGCAAACTGGTCCTGCGTCCATGCTTAAGGATGGGTCAACCTTTGTCGATGACCCCGTCATTAAGAACATCGACGCCTGCCGTGAACTTGCCAAGATAACTCGCAGTTCTATGGGACCCTACGGGCTGTGCAAGATGGTTATTAATCACCTCAACAAACTATTTGTAACCCACGACGCTGCTACCATCCTCCGTGAGCTTGAAGTTGAGCATCCCGCTGCGAAGTTGTTGGTTCAGGCTTCTAACGCCATGCAGGAGGAAGTTGGTGATGGGACAAACTTTGTTGTCTCTTTGGCTGGCGAGCTCCTTTCCCAGGCGGAGTCGCTTGTACGCATGGGCCTCCATCCAAGTGAAATTGTGGAGGGGTACAAGAAGGCTGGAAACAAGAGT…
ctg7180000005008	ORF 7 (frame 2)	ctg7180000005008ORF 7 (frame 2)	ATGAATCCACACGCCTGTGGTGTTTCTAATTCGTGGAAGCCCCTTTCGCCACAGCGAGACAACATACACACCGACATGCTGGACAATATCAATGATAACGACGGCGAGGACGATGCATGTGATTACCATCGTAATCATGAAATGCATAAAAAGGTAAAACGAGCAAGGACAGGAACTGGTCACGATGTCACAACAGTCGCCCACATTAATTCAAATTGTAGTAGCTGCACGAGCAATGGTAATGATGATAAAGGTAGGCACGTAGCCCTTATAGGTAGTAGCGACGACAATCGTAATAACACCGAAGTGGTGTGCAACAAAGGGGTTAAAAACAACAACAACAGCGACACAAGTGCCGCTAGTGGTGCTGTGGATGAGAGGGGTGCAGTGAACGGATTA…
ctg7180000004599	ORF 2 (frame 1)	ctg7180000004599ORF 2 (frame 1)	ATGGATGATCCATGCAGCGCGCCTCTTCCAACCAGTACGGAAATAGTGCGGCGGGAATGCTTTCCGCGCATTCCACCTGAAATCCTCCTCCGTGAACATGCGGCCCGATACCACTTGATGGGCCTTGGACTTCTGTCGTTACTCGAGGCGCTAAAGCCGCAACTAGGGCAAGTATTCCCTTCATTTGGCGACTGTGATGGCAGCGCCATGAGAGATGTGGTTGGAAACCGCGCCAATGGTCTGCTGGAGAGAAAACCACCTTTGCCACAAACAAATATCAAACGTGATAAGAGCCCCAGTAACCGGCTGGAGGAAAAGGGAGCGGGCTGCCGCCTCGCGTATGGCGTGCACACAGTGCCGAGCAACGATGCGTACTGTAGCCAAGTCAACCGATCAGGC…
ctg7180000006817	ORF 3 (frame 2)	ctg7180000006817ORF 3 (frame 2)	CTGACGAAGTTAATACAGAAAGGCTTAGATGAGACACCGTTACCGTCCGTGGATGGAGAAAATAAGCTCGAAAACGACGCAGACAAGCTCCAGACACTTGCCGGAAGAAACCTCACAGCCATGAACAAGAAAAAGGAAGACGGAAAGTATGGCCTAAAGAAAGACGACCAACCGCTACCGCAAACACCACAGGGCCTGGCTGCAGCAAAGGCGGTAAATATAACAACTGAGCAACTAAAACAAACAAAAAAAGCCGCAAACGACCTCAAAATAGCATTGAATGCAGCTGTAAAGCAGGCAAATGCTGAGCTGCGAAAAGCCCTTTACAGTGACGAAACAATACCCGGGGGTTTCCAGCCCGGCGCGGCAATATTCAAGTCGATTAACAAAGAGAAGGTG…
ctg7180000004982	ORF 3 (frame 3)	ctg7180000004982ORF 3 (frame 3)	TTGTACGTAATGGTAGACGGGCGATCTTCTGCATCAATTGTTGCCGTTGATCCCGAAAGGGCTGCGCGTGAGCGCGACGCAGCAGCGCGTGCCCTTCTTCAAGACAGTCCGCTACACACGACCATGCAATATGCAACGTCTGGTCTTGAGCTTACCGTTCCCTATGCACTTAAGGTGGTTGCCAGTGCTGACACCTTCGATCGCGCTAAGGAGGTTGCCGATGAGGTGCTACGCTGCGCATGGCAACTCGCCGACACCGTGTTGAACAGTTTCAACCCGAACAGTGAGGTTTCACTCGTGGGTCGCCTGCCTGTGGGGCAGAAGCACCAAATGTCTGCTCCACTCAAGCGTGTGATGGCATGCTGCCAGCGTGTGTATAACTCATCGGCTGGATGTTTT…
ctg7180000006728	ORF 7 (frame 2)	ctg7180000006728ORF 7 (frame 2)	ATGCCAACGCGGGAGGGTCATCGGAGAAATCGGAGGCATCGCCGTTCACAATCATCCACTAGTGATGTCAGCGGTGCTGCTGACACGGTGGGACCCCCCTTAACTTCAAGTGGCCATCGGGGGGATGTTAGCAGGAATAACCGTAATAGTGCTGGCGCTGCGATGGGGCAGTGCATAGAAGAGTCATCATATGATGAAGGTTGCTCGCCGACTTGCGGCGCAAGGAACCCTGAGACCACTCAGGAGGGGGCCTGTGCATCGCGTACCGCAGAGGACGAGGCAAATGCGTGGGCGAAGATTACTGCACGCATGAGGGACGCCGGCGAGAACGAAGGCCCAACGAAACTCAGTGCTCTCGATTCACCGCTGGCAAGGGGGACGGAGAAGGCAAATAGTGCA…
ctg7180000005083	ORF 2 (frame 3)	ctg7180000005083ORF 2 (frame 3)	TTGAAGGTTGCACAGTGCGAAAGCATGCTGTCCTCTGCGCTCGGCATGGGACATTATACCCGTATTATTTCGGTATACGAGCGCTTCGCCGTCCTTTCCACCTGCACCATCAAGCGAGAAGTGGAGCGGATGCTGCATTCCACATGCGCGGGTACCTCGCAGCAGCAGCACCAACATCAGCAATGCCAACTTCTGACCACCGTTTGTGATTTACTTGTGAAGAGTGGCGAGTGGCGGCGTGCGTTTGCCGTGGCTCAACACCTTCCGCTAGCAGAGCGACAAGCTATTGTATCTGCGGCAGAAAGGAGGCAGGAGGGCGACGCCGTACAGGGGCAGACCACATTGGGTACTTCGGTGCTTTCGAACAGCGACACATCAGCTCCCGGTAACCTTCACAAG…
ctg7180000004951	ORF 7 (frame 2)	ctg7180000004951ORF 7 (frame 2)	CTGCTTGAGCAAATGTCGTCTCAACTCGCTTCGCAGCTACAGAAGTTGCAGCATCGACCAGTGGACGACAAACGTCTATCCGGGTCGTTCTTATTCAGCGATGGTGATTCACGTAACTTTTCGCGTGAACAGATACATCAGCTTGCTGTCCACGGTCTTCAAACACTGATTGCGGTTGACAATCGCTTCCACTTCTTTGTTAACCGACTCTTTGACCCACATGGTACTCGTGCAGAGCGGAAGCAACTTAGAAGGGACGCCAACCAGGAACTGAACGAGGCGGTGGAACAGTTCCTTACGCTGCTTAGTCCCCACATTTTTCTTACTGCAGCGCATCAAGTTTTCGAATATCTCGTACGTGTGCATGAGGTGCACGTTTACAACGTTTCAGCGGTGCTA…
ctg7180000007761	ORF 8 (frame 1)	ctg7180000007761ORF 8 (frame 1)	ATGCCACCAAAGAAAGATGTGGCGATGGGAAAGCAACCACGGATCGGAGCACCACAGGAACCAGATGTAGATGAGGAATTAGAACTAAATGAACGCTCACAACCGTCGCCTGCGAACGGCTTTTCTCCCCCTGTCGAAGTTTCTCCTGGAACCAGGTCGAACACCAAACCTTGCGTTTGGCGAGTGCAACAAACGGAGGGTCGTCGGAAGGAGGCCTTGAAGGCTATGTTGAGTCCCACGCTAGCGGGAAGGAGAGCGGCTGTTTGGCTGCAGGAGTGGGACCGAGGGTCCCGTAGCGTCAGACTTAGGATTTTGGAGGCTTTCCTCACTCTTCACTCAGAGAGCAACAGTAGACGAATAGAGGTTGATCTTGGTGATGCCTCTATTCTCTTCTTCACA…
ctg7180000006917	ORF 3 (frame 3)	ctg7180000006917ORF 3 (frame 3)	TTGAGGGACCGACGCGATATTTATTGTGTCTTCTTTTATCCCGTAACGGTAAGCGTATGGCCGCGCACCTTTATTTTTACATTCCTCTTTTTTTTGTGTATTTTTACGTCAGCATGCTTTTGGACCAAAGCAAAAGCAGCTGAGTTGGTGCCGCGTAAGCGTAATTTTACTTTACTACTCTTTTACCTGTTTATTTTATTTTTTTTTCACATGTGGAACTTTTGTTATACGCTCTATTTTTTTTGCGTTTTTAAAAATAAAAATCATCCTAAAAATTTCCCCTTCACCTCTTTTAACTGTATGCCATATCAGTTTCATTTGAAAGAGGTAGCACCCACACCTGCCTTTCCAAGTACGCAAAAAAAAAATAATCAGAAAGCGGCTGCGATCGCTTGGTAC…
ctg7180000006743	ORF 11 (frame 1)	ctg7180000006743ORF 11 (frame 1)	CTGACGGGCCCGTCACGCATGAGCAGCGAAGGCGGTAAAGGGTCCCATGGTGCTTGCTCGAGTTCCATCTTCCCTTCGCTCTCCTCCTCCTCTGCGGACTCTCACTCGGTGTGTGGAGAGAAGTCTCGGTCATGTGCCTCGAAGTTGTTCGCTTTCTTTCTGTCTCGTTTGGCACGTGGTGATGACATGCCTTCACTTGTCAGGTATATCTACGCCCAGCTGCATCAAATGCATCAACAGAAGCAGGACCACATCCAGAAACTCCCCATGAGTTATCAACCAAAAAAACTCTTTCCACAAGGATGCGAAAAGGAGGACAACGTGGTATCGGAGGTGTCGACCGAAGTGGTTGCAGAGAAGTCTGCCATTACCACAACCGACTGCACTTGTCTGCCCTTG…
ctg7180000005188	ORF 7 (frame 1)	ctg7180000005188ORF 7 (frame 1)	ATGGTGTCTTGTTTCGTGCGGCCGGTGGATGTCTTTGGGAACCCCAAGACTGCCCTCGGTGAGAACCTAGAGCCGCAGCATACATGGCTGGAATGGATATTTATGCCGCGTCACAAGCCCCTCTTCCACAACTTTTCCTCCAATGCGAGAGCAGGTTTGACAGTGGCGCTTGTCAACGTCCCATTGAGTATTGCACTCGCCATTGGCAGCGGTGCCACACCTGAGCAGGGAATAGTGAGTTGCGTATGGGCAGGGACGGTGGCCACTATTGTGGGATCTTCGCATTTCAACGTTGTCGGACCAACCGGTGCGCTCAGTGGCCTTCTCGCCTCAATGGTTGCCGCTCGTGGCCCCGGGGTTCTTTCACCACTGGCGTTGCAAGCCGCGTTGTGGATATTT…
ctg7180000005108	ORF 3 (frame 1)	ctg7180000005108ORF 3 (frame 1)	ATGGTCTCCACGCGAAGAATAGCCGAATACAAATCAACAGCAACATGCAATTGCCTTCTTTCTGGCGGTATATCTGGCGGTTGGGGACAATTTGATGTGGTGGTGGGCTGTTATGAACTTTCAGAAGGTTCAGATTCATCATCATCGCATCAACATCAACATCAACATCAAAATGGGGAAAGCAATATTCACGTGGGTTCACTCACCGGTCTTATGTGTGAAAGGCGTGGGGCAAACCAAAACGACACCAACTTTGTGTTGCGGGAGCGTACCGACGGCGCCTTTAAACTCCCATCAGCATCATCACTTCCAGGTATTTTTGACCTCACTTATTCCAACAATAACAACTGCTTGATGGCAAGCTGCACAGATGGCGCGTTATGGGTTCTGGAGTTACGG…
ctg7180000008161	ORF 3 (frame 3)	ctg7180000008161ORF 3 (frame 3)	ATGAGGGCCCTGCGTTGTGTTAGGAGGGGTGTTTATCGCCAGTCAGTACGACTCTGTTATTTTATGTCGCTGGAGTGTTCACTACGTCCAATCACAGGTGCCTCCGCACGATTACTGTGCCGATTTACTGCTCCGACTTGGCCCAGAAAAAATGAGGTGGAGGAAGGGGATGTGGGGACGACAGAGTCCACTTCGCAAGATGTGCGGTCAATATTTCGTAGTAACATCGAAACACACTCCGAAGTATCGCTCGAATCCTCAGCAAGTCCAGCTTTGCCACCCAAAACTGCGGCGTTGGGTGTGTCTGTTCTCGACAGTAAGGGTAACGCGGTCCCAGTGAATCCTGTTAAGCTCTTTTCTGATCTCGACAATCTACCTGATTGGCTGTCGAAGGGACTC…
ctg7180000005111	ORF 4 (frame 1)	ctg7180000005111ORF 4 (frame 1)	ATGTCACCCTCGAAGGGTGAACATCTGAAGCTAAGCGCTGGCGATTTGATTGACAACCGCTTTGAGGTTTTGGAGGAGGTTGGATGTGGAAACTTCTCCAAGGTGTATTACTGCTTCGGTACGCCAAAGGCTGGTGGAGTCAGACGACAGCCGGTTGCGGTGAAAGTTGTTAAGAAGGAATACAAGAACGATGCGTATTTTGAACAGGAAATGTTGCAGATACTATCTCAGAAAAAGAATGGTAGAGCTTCGGTATGCCAGATGTTAGAGTTTTTTGAGTGGAAGGGCTACCCAGTGTTTGTGATGAAGATATATGGCCCCTCGCTGCGAGAGCGACGCCTCGGCTACGCTAACGGTGTTGTAACACGGGAAAAGGTAGTGCAGGTTGCACACTCTCTT…
ctg7180000007440	ORF 1 (frame 2)	ctg7180000007440ORF 1 (frame 2)	ATGGCGACAAAGCAGATAGCGCTTATGTTTTTACTAACTGTAACGAACTTCCAACGCGCAGAATCAGTAGCGCTCAGCGCCAACGACAACGCGAAGTACTTCAGCAGCCTTTGCGGCATGATAAAACTGGCAACAACAAAATTGCCAACCCTGCAAGACATTCCAGACACAGCCGATTTTGAAGCAGTAGCAGAACTCGTAAACCTTTCGTACACAGCGCCTGAAGCCCTAAAACAAATACCGGAAAAGACCAAGGCAAACGAAAACATAGACACAGCAGACACACCAGCAAACAAATACTGCAAAGACGGTAAAACCGCAACGTGCAAAAAACTTGCTGAATTGCTCGGGGAACAAACCAAAAACACGCACGCAAAGACTATCTTCCGCGCATTGGCG…
ctg7180000009007	ORF 4 (frame 3)	ctg7180000009007ORF 4 (frame 3)	TTGATGGCTGATACACTTTCACCGTGGGATCGTATCAATCGTTTTTACCACATCACCCGTAAACCTATCCATCTCTTCGTCGCGTATCACGCTGATGCGGCTGCCGCCTCCCTCACCCTCACGTCCCTGCTAAAGGCGTGCTTCATTCCCTTCAACCTCCATCCTATCGCCGAGTATGCCGAGGCTCGGGATATTATTCAGCGCACGAGCCTCGCTCAGGATGCAGAGCTGCAGGTTGGCGATGCAGCACCCGTAGATGAATTATTTCTTCTCATTGGACTTGGTGCTTCAGTGGCGTTATTCTCTTTCTTCGACTTGCAGCGGCACATTGTTTTGGTTCTTGATTCATATCGGCCGTTTCTATTGGAAAATTTACGTGCATGCGACAGCGATCGATTG…
ctg7180000004952	ORF 7 (frame 2)	ctg7180000004952ORF 7 (frame 2)	ATGACGAAGGAGGAGGTTTTATCCTCAGCGCAACGCATTCAACTGTTGCGTGAGCGTCTCGAGATGTACAACGCCACAATAGTGGAGGCCATGGGTGTCGTCGCTGGGACTGCTAACAATGAAGAAGGCACTTCCTTTAACGGTGGGGAATCCGCGTCGCCGCCGTCCTCTTCAAGAATCAGGGTCGGCCATAATGGCGTGAATAGTTCGTTACATACCATTAGGAAAAACAAAACTGATCATCCGTACCATGTGGAGCGGGGGAATGCGGCTGATTTTGAATCGTCTCGTGTGGTGGGTGGTGATTCGCGGCGTGGCGATCGGCGAGCGGCACCTCCTCCTCCACCCTCCCCACCAAAAGATGGGCATCAACGGGATCTCGCATCGCGGAGTGTTACG…
ctg7180000004883	ORF 3 (frame 3)	ctg7180000004883ORF 3 (frame 3)	TTGACACAAATGCAAGCATCTGAATCAGGAGATCACGGTGATATTTTACCTAACGGAGGGCACCGAAGCCGCCATCATCGACACAAGGGCAAACATCCCCAACACGAAGAAACCGCTGCGTTGCGTGTAGAGGGTGCAGAGAGCGTCGATGCTGAGAAAGCTGAGAGGGAGCAGGTGCAGGAGGCGCCACAGCAACAGCAACAGCAACAGGAACAGGAACAGGAACAGGAACAGCAGGAAAATAAATCCGATGCGAACTCTCAAAATATCGGCAGTGTCGTGGAGGAGTTTGTGTCTCGCCTTCCTGCGGGGGACGCTGTTCGTGCAACATCAGAAAAGGCTCGAAAGCTTGCCACAGAAAGCCAACAACTGGTGAAGGATGTACTCGAGAGCTCAAAC…
ctg7180000005134	ORF 7 (frame 1)	ctg7180000005134ORF 7 (frame 1)	TTGCTCTACTGGCGTTGGGTGGTAATGTTGTCATCTTCGTCGCCGGTTTTGGTTTCTGAGCAGACATGCGATAAGGTCGACTATGGCATGGAACTAATGCCTGGTAAGAGATTAAATACTCCTGTGGAAACACCAGTGATTATTTGTCCACTGTACAACCTTGGAAACACATGCTATTTTAATGCCGGTGTTCAGTTGCTTGTAAACTGCCCTCAATTTGTGTACTGCCTCCGTGACTCGCTGTTTCGCCACCCGGAGCATCACCGCTACGCTGAACGCGTAAGCCGTTCGTGCGGTAAGGCAGCACTGGAGTTATTTGAGGCCTTTACTCAATTGGTCAATGATATGGAGTTCACTCAACTTGAACCTGATTGCGCAATCTCGCCACTGAGGGCGTTG…
ctg7180000008016	ORF 9 (frame 3)	ctg7180000008016ORF 9 (frame 3)	ATGCGGAGCGCGTTGCGTCGGTGTATTCTGCGCCATCAAGGTTGCCTTCGAATGAAGCAGTCCCTTTCCGCTTTTCCTACTGTTGTGACTGGTATGACCCGCCATCAAGGCAACTCTCTCATTGGCACAACTCATGGAGCGGAGTTATCCCTGGCGGGTGATCCACAGAGTGTATCGCACCTCTCTGCTCGCAATATAGCAACAGAGGCCCTGCAAATGAAAAAACTGCACCAGGAGCGCGGTGGAAATCCCATGTTAGCGCAGCAGGCACGCCGTGTGCTTTTCGCCACATCGATAGCGGGTCAAAACCTCGACGCTCGTTCAGTCGCTTTGTTGCTGAATACTGCCGTTTACTTTGGTATGGAGAGTGATGCAAAGTTAGTGAGGGAGTGCATCGAC…
ctg7180000004988	ORF 8 (frame 1)	ctg7180000004988ORF 8 (frame 1)	ATGATATACTCTGGTGAGATAGAAAATGGCCAAATGCATGGCCGCGGCTGCCTGCAATATCCCAATAAGGAGAAGTATGACGGCGACTGGGTCTTTGGCAAGCGTCATGGCACCGGCGTGTACGTCTACGCCGACGGCAGCCGCTACGAGGGCGAATGGGTTGATGACAAGGTTCATGGCAACGGCGCCTGCTATTACACCAGTGGGAACGTATATACTGGAGAATGGAGTATGGGCCGTATTAATGGACGTGGTGTTCTTGAGTACCACGATGGCGACCGTTACGAAGGTGAATGGAAGGATGGGCGTATGCATGGCAAGGGCACATATTGCTATTCTAATGGAGACAAATACGAAGGTGAGTGGAAAGAAGATAAGCGTCACGGGAAGGGTGTTGTG…
ctg7180000004969	ORF 4 (frame 3)	ctg7180000004969ORF 4 (frame 3)	ATGTCTTCAGGCGGAAATGTTGGGGTTGGGGTAGCAAAGACAATTAAGACCAAAGTCAAGTCGAACCTCGGCGATATCTTGCCCGCTCGCTTCTACAACATGATGTGGACTTATCGCTTAGGCCAACTTACCACAAGCAATGTACGTCGTCTCAAGGATGCAAGCATCCCCTTCGACTATGGGGGTAGTAACAACGATAGCGATAATAAAAGTGGAGGTGGTGGTGAGAACAACAACAATGACGGTGCTAACTCACCCGTGAAGAGCGATTTGCAGCCTCATGCAGTTCACAAGTTCGACCGCGACCGTGATGACAAATGGTCCCTTTTGATTGCGATTCCGAAGAACTCGGACCATTTCCGCAACATCGTTGACTGCCCGCGTGGTAGTTTCATGTTT…
ctg7180000007093	ORF 8 (frame 2)	ctg7180000007093ORF 8 (frame 2)	ATGTTCTCCACTACCACCGGTTCTTTCTGTGGACCTTCGCTTAGTCAGCCAGTGAGTTACTCACTTCTGGTGCTTCCGCCAAAGAAGGAACTCCGGAAGAAGGGCTACAACATGACTGATATCAACACAACTTCGACACGCGTACATCCACTTGCTCGATGGCAAACACATGTGTTAAAGCATGGTGCCACTTACCGTGATGCGCTTGACGCTGTGGAAGAGGCCAACACAAAGCACTGGGGGTTCCTAAAGGCTCGCATCCAGTTCTCCTGTGGCTCCTTTGAGTCCTTCGTGCGTACTAATCCGAACGATCCCAGCACATTGAAGGGCGTTTCTACATACGACCCTAACGGTGTCTTCCACAAGGAGACACTTGACTGCACGCTCAAGAACCGTTCT…
ctg7180000005132	ORF 2 (frame 2)	ctg7180000005132ORF 2 (frame 2)	ATGCAGTTTGGCCCTGTTGTCAGTGAGGCGGAAATACGGACGGTGCAGGACGGCATTGCAAACGGTGTTCGCAGTGACGGCCGATCCCTTACGCAGCGCCGTCCCTTCACCGTTGTGACTAACCGCGGCTCAACCACACATTTTGAAGGCAGTAGTGTTGAGGTGCAATGCGATGGTACCACTGTTGTGGCCGCTGCAACACCGTCAGTTGTGGAACTGGACATCGACCGCGGCCAGGCACCGCGTGGCTCATTGTTTGTCAACATCGATGCCGTTCCCGCTGTGGTGGAGCATTACGCGCAATCGGTGCGAAATAACAGCGCCCGCTACCGTCAAGCCTTCCTCTCCTTCTTAGCAACGGCCATCCGTCAAACGTTCGGGGCACAAGGCGTTACGGCT…
ctg7180000005061	ORF 8 (frame 3)	ctg7180000005061ORF 8 (frame 3)	ATGAACCTCTTTGGGCTTCGTTCCAATAGTGTTAACGGTAACACCGGGGCAGACTATGACCTTATGCCCGAGCCGATTGCTCACGCGGATTACATTCCCCTGCGCCTTAACCCCAAAGAGCGCAAGGTGCAGCGACTCATGCGGGGCATTGTCATGGCTTCCCATTACACGGATAAGGTTGACAACGAATCTACTCTGAAAGGTAACAAGAGGGACAGCGTTATCGTCAAGGAAGTTACGAGCGCACTCAGTGGTCTTATTGTTGGTTTGGATGTTGAGAAGGGAGGGGCCCTTTATAGAGACAAGGATTTCACACCGTTCGCAAGAGATATTCAGTCCGCCGTGGAAACATATCGTCGATACAAAATGATGAATCCAGATCTCATTAGAACAGACTAC…
ctg7180000005041	ORF 8 (frame 2)	ctg7180000005041ORF 8 (frame 2)	TTGCGACCGTTTTCATTTTCTGCGCCAGACACTTCTCCATTCCCTCCTGGTGTCGCCTGCCTTTGCACTAATCCCGATTTCTTTTCTTTATTTTTACCCCCTTTCCGTCGCAATTTCAGTCTAAGCAGGGTATTCTCAGGGAAGTTCAGTGCAACACAATTTACTCCAACAGTTGCCTTCCACTGTTGCCCCATGGCCCGGCAACCTTTGGGGGACATGTACGCAATGACGCCAGAACGAGCACGGGAGTATGGTTTCGTGTCCTACTACAACCACACCGGGAGTGAGGCATCAGACAAACTAGCGAACAACATCACACTAACAAGCGAAGAATGGGCGCAACTGCTGACCAGTCCCGTGCAGTTTATACTGCAGAGTGGCGGCTGGGGAGGTGCTGGT…
ctg7180000004632	ORF 2 (frame 1)	ctg7180000004632ORF 2 (frame 1)	TTGTACCCACAAGTATCAATCTTCACAGTTGGTGTAAATCAAGTCATTATGAGGTCGTTGGAGGTGCAGAAAGACTCCATATTGGCTGCAATAGTTATGGAATGCGTTAAAAATAAGCCATCCAACACCAGTTATCACAGTTCTGTGTTGTACCAGCGCCTTAGTGCACCAGAGACACGGAATCTCGTTTACCAATGCTGTTTAGAGCTTGTCGACGATTCTCAACGGCGCCGAGATATAGGGCAATTGTTGCTGAACTACATTTCCAGCTTTCCACCCTCACAAACAACCCTGCAGGCGATTGCTAGTAAGTGTAAACCGCACGCAGCAAGTCGTTCCCCCTACAGCAGCATTTACCAGGAGTTGAAGGTAGTGGTTGAAACGTACCTGAACCACAAA…
ctg7180000005043	ORF 1 (frame 3)	ctg7180000005043ORF 1 (frame 3)	ATGACGGATGCCCCAAGGGTCACTATTGCGGCCGATGGCGAGGAAACGTCGAATGGTCCAACGGCGGGTGCCGGGTTGAGGGAGCATCCACCAAAGATACTCTTCAACGTTTGCAGAAGGGAGTTATTTCACCCAAACAAGGGGTACAAGCAGCTGACGCGGCGGCTCCGGCAGTTTTGTACGGTAGATGTTAACAAGGAGGATATCAGCATGGATCGTCTCGCGCCGTATGATATTGTTGTCTTCGGCTCACCCCAAGAGAGGTTGAGTACGGAGGATCTTTCGGTTATTCGGGAATACGTTCAGCAGGGCGGTTCTGTTATTATGCTCTTCGGAGATGGCCACGGGGGCCGCTACTCATACCTCAACGGCACGTTGGAGGAGTGGACTGGTATTACA…
ctg7180000005022	ORF 9 (frame 2)	ctg7180000005022ORF 9 (frame 2)	ATGACGACTATATCCGCTTTAGAAAAGCAAGTTGACGTCTTGTCTTCCCTGCAGGAGTCAAGTGCCAAAATACTTGATGATTTCGCAAATACCTCCCGTGCGGTTGCTCAACGCGCCCACCGTATCGTAGCGGATGTCCAACCATGGGAAGTCGCGCAGGAAAACATTGCCTTCATGATAGAGGAAACCTCAAGGGCTGCGCGGTGCTACCACCCACCACCTGTCCTACGACTGGTGTTAGCCGGCAAGGAGAAGAGCCCTGAGATGCTGTGCAAGTGTATCGATTATCTCGTGTTCACTAACGACTACATCGAGTCTCAGCCGTCTAGTGGGTTCGGTAGCAATATTGAGTCAAGCATTAAGGGAAGTTTGAATAGTGTGATAAAGCTGTCAGAAGAG…
ctg7180000004891	ORF 5 (frame 3)	ctg7180000004891ORF 5 (frame 3)	TTGAACATGACTGAAGAGAAGCAGCAGAAGCCATTGTATGCTCAACGGCTTTGTGGTATGGTTGCTTTGACCACATTGAGGGCGGGGGATGACTTGCTAGCGGCTGCTGCCAAGGGTAAAATCAGGGAAGATGTTTTAAATGCACGTGCCACACGACTGCTTGGGTTCATGCAGCCACAGAGTGAACTCTCATCCACCGAAGAGGTGCTTCTGAGGGCTTTTCAACAAAAGTTTGACATATCCCAGCCGGGGGTACGACACACCCTTCTGTGTTCTTTTCCTCCAGGTGATGAAAGCGGAGGGTTTTGCCATTGTGCTCGCCTTTACCGCCCCATGTTCAACTACACTAAGTGTGAGACCGCCGATTATGGTTACTATCTCATTGATCTTAGCGTCGTG…
ctg7180000006820	ORF 8 (frame 2)	ctg7180000006820ORF 8 (frame 2)	TTGATGATAGAATATGCGTGTGGTTGGCTACACGCGCCTGTCAGTAGTTTCAACAGTAGGGGGGAAACCACTTCAAGCAGTGAAGGAGAAACGTGGGGTATCGCATTGGGAAGATTCGGCCCTACCGCCAAGTGTTCTCTTGTGAGAGTACTGGCAGTGATAGTTTCAGGGTATTATTTTTTTGTTGGTTTATGTTTAGTTAGTGCCGCAAAATGCATATGTACCGACTACTGGTCTATGATCGAGGGTTTAACAAACGTAGCGAATGTGTCCGAGCTAAGGGAAGTTACCAACCTCACTGACCAGCTTAGATATTCACTCATAGTTGTTTCATGTGTGACTCTGTTCGTTCATCTTGCTATTTCTGTTGTCGGAGTGAGGCACATCCGTAGTTTGTTC…
ctg7180000004918	ORF 5 (frame 2)	ctg7180000004918ORF 5 (frame 2)	ATGATTGGTATGATGGCGCGTAGTGGGGCGGGTGTTTTCCCCCCCAGGCGCCCTGGACAAACGGACGGTGACCTCCGTAAGGAGCTTAACGACCGGAATGCCCCCCGTGATTCCACCATTCTCACCCGCACGGAACTGGACATCATACGTGAAATGATCAGTGGAAAGAATATTATGACGACACTCACGCGAAGTGCAGTGCGCACCCGCAGTGTTGAGGCTGAAGAGCACAAGCGGCGCATGCAGCAGTATGATGAGGAGCAGCGCCTTTGCGGTGGGAATGACAAGCCGTTGGAACAGATTGAGGAAGAGCAGCAGCGACGCCTCAACTTGGAGCGGGCGAAGACGCTGCTTGACGAGCAATATGACGAAGTGAAAGCGATGAATCAAATCGTTGAC…
ctg7180000005060	ORF 7 (frame 2)	ctg7180000005060ORF 7 (frame 2)	CTGTCTTCTTATTTTTTGGTTCGAGGTGCCTCGAAGGCGGGAATGTCAGTAGATACCATTCAGCTTGTGGGTACGGATGTTCCAAACAGCTACGGTAGCTGCTGCTTTACCGGCCACGTACAGCATGAGGCTTTGAACTGGGTTACCGAGCCCATGCCACCTATTGGTAGTGCATCGCAAAGCCCAACCCCGGCCAGTAGATGTGAGAGTCAGTTACTTTTCTTCAACTGCCCTGAAGGCACGCAGCGCTTTAGTGCCGAAGCGGCTATACGTCTAGTGCGGACACGTGGTTTTTTCTTCACACGGTGGGTGCCGTCAACCGTGATGGGCATGCCAGGACTGCTGTTTACCATTAACGATGCTGGCGTTCACCATGCAAATTTCTTTGGGCCAGGCGGA…
ctg7180000004599	ORF 3 (frame 1)	ctg7180000004599ORF 3 (frame 1)	ATGACGGAAGCAGTAGCGGCGGGGGAAGTGAACTTAGATGAGTCGGTTGATCGGTTCGACCTAGTGTGCAAGCGGCTCCTTGAGTACGATGACGCGTGGTATACGATGCGGGTCGAAGAGAACCATCTCCTTTTCGGTGACGAGGACAGCACGGAAAACAGGAGAAAAAGAGCTGCTGATGAGAGGAGATACTTCAAATGCTTTTATGACTCTTTCAAGGGACGGGACAGTAAGTACATCGTTGCCTTAATAGGAGAAGTACTCACGCATGAAGCCACGGAGCGGGCCAACCTGAAAGAATACGAGTTCGTTGAGTTCCTTGCCATCTGCAACTCAGCAGCCAGTGTGTTGGGATTTGAATCTGTGTATCAAGTGTACTTTTCATCGATCCACCCAATT…
ctg7180000004937	ORF 6 (frame 1)	ctg7180000004937ORF 6 (frame 1)	TTGGTTTATTTTAGTTCTGACTATTCACTCATCCCTTTCGTGCAGTCGGCAATCACCTCTCAGCGCATGTCATCCGTTTCCGATTGTATATTTGGCCTTCCATATGTGGGCAAGGCATTGAGCACGGCGGAGCGCGCGGCTCTACAGTCTTCTCTACCGCTCCTTGCTCTCAAATATAACCTCCCTGTGCAGTTCTGGGGAAAGGTTACCGGTGTGCGAGGAGATTACCTTGTTGCGCAAGTGATGCCAAATGGTTTGTTTGGCGCTCGTCACTCTTTCTTCAGCGTTGATGGCGGAACGTCGTGGCGGGTGTTAGAGACCCTCTCGGAGGACCAGGTGGCTTTTTGCGATCAACTTCGCGGGGTTTACATTGGCGATCCTTCGTTCCTCTACAAGGTG…
ctg7180000005069	ORF 7 (frame 3)	ctg7180000005069ORF 7 (frame 3)	ATGCAAGCCGCTTGTACCAGTAGAAGTGTTGCGGTACTTGGGAAACTGGCCTCCAAAGGCGTTGGTGTGCTTCTATTGTTGGCAATTTTTAGACGGTGGAGGAAGTCACAGCGTGCCGATTCCATAAAAAAGCATTTTCAAGAAGAGAATGAAGTGAAGGATACAGGGTGCATGACATCCGCTCTTTCTTACTTGCCGATTTATATTAACACTGACAAACTACCTGAAAATATGTTGGTTGGTGCCCCGCTATTTTATCCACCGCAGATGGCTGTTCTTCCTTTGTCGTGGACGGATGCGGTTGGTTTTGAGCGTAGCTGTTTTATAACTTGTGAAGGACCTTTTCCGCACATGACGGCCAATGGGAAGGACCCGCATGATATGTCTTTTTTCTTCCTT…
ctg7180000005238	ORF 1 (frame 1)	ctg7180000005238ORF 1 (frame 1)	ATGGGTTGTGGTGGATCAAAGGTAAAGCCACAGCCACCTCAAGCGGCTGCACCGCCTCCGCCAAAGCCACCAACACCACCACCAAAATCGCCAAGTGTCCCATCGGAAGCGTCAGTGGTTGAGGAAGTTGAGGAGGTGCCATTAACTCCAAGAGCCGCACGCCTTCAGAATGTTATTGCAGTGAAAGAGACGGGTTTCGTGTACAACAAATGCACCGTTACCGGTGAAGTGACGTCATTCTTCCCACCGAAGGGCCAATGTTTCCGCATCATTGATGAAGAGGGTCGCTGGTTCTTCTACAACGACACCATGAACTATGAGATGTGCGTACAGGTCGTTATCGCCCCCGAGTCATATGTGGAACATTGTGAAGCAACAACAGTGAATACAAAAGAGAAT…
ctg7180000006789	ORF 1 (frame 1)	ctg7180000006789ORF 1 (frame 1)	CTGTTTTTCAAGAAAGTGAGTGCGCACCAAATGGATGGCGATGAATTATTCGTTTTAACACCCAGTGACGATGGGGAATTAAGCCAAGCAGGAGACGAAGGGAAGGGTGGCCCCGAAGGCAATGAAAACAGAGAGGGCTCATCAACGGCAGCATCCGCTTCCATCACCGAATTGGAGTTTCTGTTTTTACGTAAACCTTTAAATGCTCCGCTGGTCAAAGGGTCTATAACCTACGGTAAATTAAACGAAGGTAACGCGCAGAACCAACAAAGTCCACAAGTTCAGGTTGATGTGAAGAAGGAGGAATCATCGTCGTCAAACGGTGGCGTTTCACTAGGTGTGGGTAGCGATGTACAACGCGTAACAATTGAGAGTAAAACAGCAAGTACCCTTTTGTCC…
ctg7180000006658	ORF 10 (frame 1)	ctg7180000006658ORF 10 (frame 1)	ATGGCACCATTTAGCGGGAAACAAAAGAAGAAGCAGCTGCAAGAGAAACGCCAGCGGAAGAAGGAACAACAAAATACGGAGAGTGAAAGCAAAAAACGTGATGAACATGGTGCAACTGAAGAGTGTAATACACAAAAATATCGTCAGGAGGGCTCGAGTGGTGCTGAACACAACAGTGACAGCCAACATGAGAAAGAGGAGTACAAATACGGTGCGGATCGCGTTGGCATACGCAGTGTGTTTCTTAAGGAAACTGCAGAGGAGGTTGCGGAGCGGAAGAAACTCTCCTACGAGCGTTTGGCCAACCGCCATTTTATGGGACCGGAGGGAATACCTTTCGGTACGTGGTTTAATATGCCGGGTCCAACCAAAGCCGCTGTTATCCCCCTTTCTGTTGAA…
ctg7180000005086	ORF 2 (frame 1)	ctg7180000005086ORF 2 (frame 1)	ATGCCCCCTAAGCTACGACAACATTTTCACCAGAAGGCTGCCGCCGCCGCTGCCGCCGCGGAAGTGGAATCAGGGATTGCTGGTGTTGAGGAAACTCTCCGACGCCTTGGGTTAGTTGGGGGTGCGGATAAAGCGGGTCGCAACTCAACGAGAGCGAAGGACTCTGAGGAGTACCTGGCATCCATCAGAAAGGCAAAAGAAGAGGCTGCCAGGCTTCTGCGTGAAAGAGAATGCAGACAGTATGCCGTGGAGGAACAAAAGCGAGAGGACGAAGTTACACTCTCCGGTAATGATAGGGAGAAGGCGCTGCAAAGTGTTATTGAGGAGGCACGCTTTATTTTAGAGGAGGAGAAGCGAAAGGCGATGGAGTCTGTTACAAGGCAGCTTGGAAAGTCTGAT…
ctg7180000007684	ORF 2 (frame 3)	ctg7180000007684ORF 2 (frame 3)	TTGAATCACTCATTTTGTAAGGAGAGAAAAAAAGAAAAAGAAAACCCGGACACATACGGAGGTAAGTGCAAAGATCGTCACAAGAACCTTCGTAAAGCAGAAAGGGGGAGCGTGCCGGGACAGAAATTAACCAAGTGGGAACAAATGTACGGCCATGTTGTGGTGGAGGAGCCACCAGCAGTTTTATCCCTTCAGGGACCCCTTCTTACACCACAGCAGGAGCAGGAGAAATGGCTCTGTGATTCGCTTGAGACGGTGAAGGAGGTTGAAGCCGAAATGAAACTGTACATCCGCCGCCGAGAGCAGCGTAACGTGTGGAATGCAGCAGCGAAAATGTTAGCGGAGATGCGAACCGATGTTCTAGCTCCACAGTATTATTATGAGCTTTACTTGAAGGTA…
ctg7180000006743	ORF 10 (frame 3)	ctg7180000006743ORF 10 (frame 3)	ATGATACGGAAGACCTTGGATGTGGTGCCTGTTGTGTTACCGAGGCACCGAATCGAGGAGGATGCGCGCCTGGCAGCGGAAAAGCGTCAACGAGCAGCTGACGCTTTGACAGAACAGCATCATGTTGTGAGGTACATTATTGACAGCGGCGAGCACTCGGGGGATGAGGAGGAAGAGTCGAAAAAAAAGGATTCGGGGCTTCGCCTCTTTTCAGTGACTTCTTTGCCCGGTTCGGATGTGCATTCCCTTAAGACACTTCATATTCTAGAAGCACCGAGAAGTGCATGGGGTCGTGCAACCCGTTCCGTATATCGTGGTGCACTTCGCTTACCGCACTTATCCGGTGATGATGATGAGGAGGAGGAAGAGGAGCTGCGTTTTAGTTCGTTACCGCTCCCG…
ctg7180000004956	ORF 10 (frame 2)	ctg7180000004956ORF 10 (frame 2)	TTGGGTGAGGTACAGGTTTGCTGCGTGTTTGATTTTTTTTGTTTGTTTACTCCTGTGTTAGCGCGTGTAATGGTAACAGCAAATGGCTCCTCAAACAACAACAATGTACATCTGCTTACCACAGAGAGGGGGTGGAGAACGTACCGCGTTCGCGAACAGACGTTTGAGGTTGAGAACCGATACACTTTAACGTCGGTCGTGGGTTATGGAGCTTATGGCGTTGTTTGCTCAGCGTTCGATAATACCAATTTCCGTGATGTGGCGATTAAGCGTGTGGGTCATGTTTTTGAGGACTTGATTGACGGCCGCCGCATTTGGCGCGAAATCGTTATTCACCGTCTGCTGAGGGAACACCGCTGCCGCAACATCCTGAATCTAACACGGATTTTGCCTCCACGG…
ctg7180000007279	ORF 7 (frame 1)	ctg7180000007279ORF 7 (frame 1)	ATGCCAAATGCTATTGGCCTGCATTGCATGAGTCGAATGCGTGAACTGCATCTAAGTGGTTCCTGCGTCACAGACAGGCATTTATGTAATGTTGGTGTTGGAAAATGCCTTGTGAGATTATCAATCGAGTCATGCACAAATTTGACAGACGTGTCCCTTCTTACGGCTGTTGAAACGCTGGAGGAAGTCAGGCTTGACGGCTGCAAGAATGTAGTGAAGGGTATTAATGAATTTGGCCGCATGCCGTACCTTCGTGTGTTAATTTTGAAAGAAACGAGTGTTACAGATCGATGTCTCCGTGGGTTCGCCAGTAGCCGCAGCCTTGTGAAGCTCTTCATTGAGTCCTGCTCGCAACCAACAGATGTGTCCCCCATTTCTGCTGTTGAAACGCTGGAGGAA…
ctg7180000007094	ORF 9 (frame 1)	ctg7180000007094ORF 9 (frame 1)	TTGGACCTCTTTGCGCATCCCCGTGGGTTGATGCTTCGGCACGCGTTGAAACTTTTTTGCTGCAGTGTGCCGCTAAACTCTCGCGTTGGTATATTTCCGCTTCACCTTGATCCACCCACTGTACAGCACAGGGAACTCTTCCGGCTGCTCGTGGGTGACATTGGGAAGGGATGCAGTCCCCCCAGAAGCGGTGGAAACACGGCAGAAATCCCGTGGTACTTCGAAGGCCTTGCGGGGAGTCTACAGAAGAGTAGATGTGTGCCTTTTGAGCACCTTATATTGGTTCCCAACACACGTTTCCCCGTCGAGCTTCGGCTCTCAGCCCATATTGCGGCATTAACGTCACTTGTGACGCGTGGGCTTCCCCGCGTGCACGTTGATTTCACCGCACTTGAGAAC…
ctg7180000004910	ORF 7 (frame 3)	ctg7180000004910ORF 7 (frame 3)	TTGATGGTGCCTTTGACGCGCGTGATCTTTTTCCTGTTCGTACAACCAAAAAAAAAAAAAAGACGCAATGGCAGATATTTACGGTGGGATGCAGATGGAGTGTGGCTCACAATCCCTTCTACTACTGTATTCATGTATATATACATTATTATTATTATTATTTTGTGCGCGTCAACGCCACTTCAAGTTCTGCTGTGCCCCAACCTTTTTGTTCGGATGAGGAACCATATGAAGCTATGGCAACACCTGCCGGCTGGGGCGTTGCGCAAAGTGAGAAAAATGTTATCGCCATCTGGGGCGTCAGCCGCTGAATTGGATGAAGCGCTTAACCAGTACATATCAGCGATCCACCCTACCGTGTTTCCTCACCTAACACCCCGACATTTGCTTCGTGTCATT…
ctg7180000008161	ORF 4 (frame 3)	ctg7180000008161ORF 4 (frame 3)	TTGGGGTTTGATTGTGTCATGGCGAGGATAATTGACGTATCCGAGCTGGATTACGCAGCGCACTCCCTTACTCGTGGAGGACTAGTGGCACTTCCCACCGAGACAGTGTACGGCCTGGGTGGCAATGCGCTCGACGAAAGGGCCGTCCAACAGATCTTTGAGGTTAAGGGGAGACCCTCCACTGACCCATTGATTTGCCATGTTCCCGATATCCAGAGAGCGGTGGGACTGTGGGATTCTAATGCTGACCCTGCAGCCCTGGAGGTAGCTAAGTGGATAGGGGATGCAATCTGGCCTGGGCCTTTGACTATCGTGTTTAGGGCGAATTCTGTGCTACCTCCCTCGGTAACAGGGAATTCAGGGTATGTGGGCGTGCGGATACCAAATCACCCCATCGCG…
ctg7180000005161	ORF 1 (frame 3)	ctg7180000005161ORF 1 (frame 3)	ATGAGCGCCCGGGAAAGTGAGTCCAGGGATGGGGTGTCATGCGTTAGCTCCGTTGTTGAAGAAGAAACAACTTCCCCCTGGCGTCACAATGAGATTGAGCGGTACCCTCCCTACACGATTGGTAGGGAGACGGCGTACGTGGCCCTCGCTTCGCCGGATACGGTATCACCTGAAACATCCATTTCTGGACATTGTTCTACGTTTGCAAGGGCTACAAGCGAGGCTGATGGCCGCCATGGAGTCATTAGCGATGTTTATTGTGGCGATGGCGGTGGTGGTAGCGGCAGAACTGGTGGTTGCGATGTCGACAGGATCAGTTATGTCAACGATTGTGATGGAGCCGAATACAGTGGGGTGAAGACATCAAGTGTCACACCAGTAGCTGATAGCGTTCGTTCA…
ctg7180000005083	ORF 3 (frame 2)	ctg7180000005083ORF 3 (frame 2)	ATGAACACACCACTGCATGCCGCGGCAACGGTGGGCGACATTAGGGCTCTTGTGAGGATAAGCAGGGTTAGCAGCACTAATGTTAACGCCGTGGATGAAGAGGGACGTACGCCCTTGCACATCGCCGCAGAGAAAGGAAATATGGAGTTTGTACGGATGCTGTTCCGGAAATTCAACGGTGTTGACACAACGATTCTTGACAACAGTAGCAAGACGGCTGTTCAGCGGGCGCCGGTTGAACAGCAACAGCAGTTAACACTCCTCCTGTCAGTGGAGGAAGCTAATACAATTGCACGTGCTAAGGACAATTTAAACGTTAAGAGGGAGAAGGAGGAAGAGGAAAATGTGTACAAGGACCATGACGTGGAAGGCTCTGATATGGTGAACCCGCAGGTACTT…
ctg7180000006953	ORF 7 (frame 3)	ctg7180000006953ORF 7 (frame 3)	ATGAAGTCGTTTTGCCGGTTGGGCAAGGTTTGTGGATGTAGCGTTTCAGTTGTTTTTTCGCACCGCGTTTTTGCACTCGGGCCTCGACGGGATTACTCAACGTCCGAAGTCCCGTTGGGGAGCAGCCAGGTTCCCAAGGGGGACCCTCGTAAGGAGCAAAAAGGGGGAAATATGTCCGAAGCATATCTATTTCACCCTGCACAGTACGAGTCTGCACCAGCAACTACGAGGCCAAATGTTCTTCACTACCCCGCCGAGTCCACAAATCCAGAATTCAAGGCCAACACCGAGCGAATGAAGGCGCTTACCGCTGAACTTCGTAGACGTGTTCAGGTTATTGTCGATGGAGACTCTGAGGCAGATAAGCGAGCGAGGGATCGTCACATCAGTCGCGGAAAA…
ctg7180000007190	ORF 5 (frame 3)	ctg7180000007190ORF 5 (frame 3)	ATGCGTTTTGTTTGTCTTTTCTCGCGGACGGGCCGCCGTCTCTTTCTGGTTACACCCGCGGCAAGGGCACCGATGTACTGCACGAGGTTGCTTCATCTCAGCACAACTTCTACACCATCACCCCCGACGCCTCTTGCTTCGTCGGCTGCCCCGCAAGAGCAACGAAGCCAACAGCCGCCACATGGGGGTGAACTCGGTGAGCTTCTCGCGCGCTTGAACGACCAGTTAGAAAGAGTAACAGGGAAGAGCGCCGTAATCGAAGGTACAATCCAGCAGCAAGTGGCACAGGTTTCACTTATGCAACGGCAGCAGGCAGTGCTGGAACGCCGTATTGTGGCGTTGGAGGAGGAGGCAGCGCGGACGCAACAACAAATAGCGGAATCAACACGGATAGCATCG…
ctg7180000005327	ORF 8 (frame 2)	ctg7180000005327ORF 8 (frame 2)	ATGACTTTTGAGCAATGCTCTGGATCGCGGTGCGGGTCTTCGGATTTTTTTTACGGTTGCAAAAGTGAGGCAGAGAACCGCCTTCGGGACTTTCTTAGTCAACTAGTGGAGGGCGTTCGCAGTGAGGAAGCCCTTTTTCGGGCGACGTGCGGCCCTCGTGTGGCGTGGAACCCGTACAGACCCGCGCGTGGTGAACATATTCGCCAAGGTGTACTGAACAGTGAGATTTATGAATGGCGCTCAAGGGTGCCAGAAGATTCTCTCGCCTTGGTGGGAAACCCGCTAGTGATGAAGGAATCATTTAATCATAGTTTAGCCACCGGGTGCCAGCGGACGGGCGGTTTGGAACGAGTTACAGAGATTTGTGAAAGTTTGGTATGCGAACCCTCTGAAACTAAT…
ctg7180000005108	ORF 4 (frame 2)	ctg7180000005108ORF 4 (frame 2)	TTGATATTAGTAATGGCTGCACATATATCGGAACACATGAGTAAGCGAGGTCCAAGGGAGTCGCTGCTAATTCTTAGTCTTGGGGTTTTATTCTTTCATCTTTTGTCCTCGTATGTGGAGGAGACTGTGTTTTATCTTCCCGGTTTTCACCACACCGGATTACTTTCCTTTCTGCAGGTTTTCATCATGGCCGTTGTTTCGTACGTGCGATTATGCCGTACGCTTCCCATGGAGGAGCGGGGCTCTGCACGAGTGGGTTTATGGAGGCGGTTACTCAACTCCCGTAAGGTTCCACTTCGAACTTATGTAATAATATCTTTTTTATACATCAGCAGTGCTTATCTCACCAACGAGGGATCCCGCCTTCTTTCGTACAGCACACAAGTGGTGTTGAAGTCT…
ctg7180000008016	ORF 8 (frame 3)	ctg7180000008016ORF 8 (frame 3)	TTGTGTCCTATTACTCCTTTATCGTGTATCTTTCTTAATGGTAAAAACAGAGTATTTCTTGGCTTCCACCGAAGATTGCTCATACAGGGTAACTCTCTTGAGAAGCAGTTTGTGCAAGTCATGTTGCGGTGCAGCTGGTTTTTGCACTCAGGGTTTCGAATCCCCACAGGTGAAGAGATTGATGGCCAGATTCTTGTGAATCGTTTTAGCAGGAGGCGAGGCAAAGGTGGGTGGATCCCGCGTGCTATCACTGCGACCCGGTTGCAGGGGTGGGTTGCAATTGCTGGTATCCTTGTAGGTGCTGCGGTTTTTATTGGACCATGGTTTATCGATGAATATCGTGAAATGTTGGGTTACAAGTTCGTGCCGGAGCCGCCGTCAAGCATGCCACGCATGTCA…
ctg7180000008285	ORF 8 (frame 2)	ctg7180000008285ORF 8 (frame 2)	ATGGCAGCAGTGATGAAATTAGAAAAGTTCTTCGTTGCAACGCTTATCGTTGCCGTCACGAGGTGCTTCGCAGAGGAAGTGGACACCGTTGCTCCAGGTAAGGCACCACCACAGGACGTAGTAAATACCTTGTGTGGGGCGAAGCATTTATTAGAAGCAGTAAATAAAAAGGCGGGGACTCTTGCGAGCGAAGTAGAAAAGCATGTCACTGATGCGAAGGCTTCTCTAGACGGAACTGTCAAAGCGTCAAAGAGCACGCAGACCTTGTACGAAAAACTGCAGAAGGATGTAATGGATGCGGGCCTTACCGCTGTTGTTGTAGAACGGATGAAGGGAATTGCCGACGCCGCTGTCGAGGTGGCGGCGAGTGCCGAGGAAGCTTATGAAAAAGTGATACGA…
ctg7180000005176	ORF 6 (frame 3)	ctg7180000005176ORF 6 (frame 3)	ATGATGATAAGTGTAAGGAAAACGGTGAACGTGCCCACGAGCAACCATGCGCAAGGCAATGCGCAGCGCAAGAAACCCAAGAAGAAGGCCGAACCTTCAGCAACTTCTTCTGTTAACCACGAGAGTCGCGGCGGAGATGGGGAGAGGATAGACCAACGTATTCCTGCTTCTATTCAAGCGATGCTTTCGCGTTCCAAGTGTTCCTTGTCCGAGTCAGAAATAAAAGCTATGGTGAACTCAACAGCTGAAGATCGCTGTACCGCACTGCGAATGGTGTTTGAGGGTCAATCAGCCGATGAGGCGATAGCGTTTCTCCTTGGGGCGTACAACGGGAAGGACTCACCAAAAAGGAGCAAGACAAAGTCAGCGTCATCGCTCCTCCCTATCATTATAACAGGG…
ctg7180000007014	ORF 6 (frame 2)	ctg7180000007014ORF 6 (frame 2)	TTGTCTTCTCCGCACTATTACTCATTCCCTTTTTCTTTACTGATTGGTGTTGATAGTATATTTTTTGAAATGAGTGTCACCGGCTTCGGTGATGTTGTTGTATCTTTTGATGCGGAAGGTGTTGTAGTTGTTGGGCTAACTTATGAGCGTTCAAATGCGACACAGTGGTTGCTGCTCCCGGAAATTCCCGTTGAAGTCCCTCTTGTTAAGGTTCTTCGTGATCTTGAGGAATCTGGTGCTTCTCGACAACGGTCACCTGGTCGAATGAGGGGAGAAGGAGTTAAAGGAGATGTTTGTTTGCCAGACGGTGAAGTTGGATCACCTTGTAACGCGTGCGGTGTTAATAACATTCGTAGTGATTGTTGTATTTCTGTTGCTCGTGTGGGGCACATTCCGGAA…
ctg7180000007973	ORF 4 (frame 1)	ctg7180000007973ORF 4 (frame 1)	ATGCCTCCTCACCGCAAGCGCAGGCGGGAGGGTGACACGTCACGTCATCAAGGCGCTGACGACGTCGGGGGGCGCGAAGAAGATGATGATAGTGAACGAGACGAGGAAGAACTAGGCGAGGACCTCTTCGGTGACAACTACGAGCGCGATTATCTTCATCCTGATGAGGAGAGCGAAGTCCTTGAAGATGATGTAGAGGACGACGACTGGATTGACGACAATAGCGATATTTCTGTCATATCAGACTCCGGCCGGTTGGCTGTTGATGCGTTGCTCGACAGAAGAAATGAAATGGAACAGCGGTTGCGTGAGGAGCGAAGACAATTGGAGGAGGGTGTCTTCAGTGATGTAGATAAGGATTCTATTCCTAGCACTGGTAGCGACGGAAGTGGTTTTACA…
ctg7180000007133	ORF 8 (frame 3)	ctg7180000007133ORF 8 (frame 3)	ATGAGGTTATGGAATAGATTCTCTCGTCTTGGAAACCTTTTGTGTGCGTGTGCTGCATGTGGTTGTTCGTTTACACCATGGCGTTGTTCATCGTCTCCATTATTATCGTCTTTCAGTGCATACAACATGAGTAGTGGGAACAGGGTGACGAGCTCTGTGGGCGGCAGCAGCGGTGCAACTGAGGTATGTCCTTCACATACACCTTTATCATCTTCGACATTACTCAGATATACCATTGCACCATCAGAACCAACTATGGGCTCGCCTTGGCAAACCAGTGAGGAAAGTGCTTCTCGTCGACTGGCTGCTCTCACATCCTACCCACCATCTAACATTCGCAACGTCGCCGTTGTGGCACACGTAGACCACGGGAAGACAACATTAAGTGATGTTTTGCTG…
ctg7180000005026	ORF 7 (frame 1)	ctg7180000005026ORF 7 (frame 1)	ATGCCACGCGTGATTATTGTGGCATACGTGTTGCTGCTCAGCGTTTCATTATCATCTCTGTGCCGCGCGACTTCAGAGCAGTTCATTAGGGCCATCGGGAATTCACACGAGTCATTAGTTCCTGGAAGCGCTAAAGTTTCTATTGATGATGCGGCGTTTCTACCGATTATACCGGTGGTTCTTAAGAGTTTGAAGAACCTCACTGGGAATATTAAAGTCCCTCGGCAGAAAATAGGGGGTTTGGAACTTGGAGAGGCAGAAGTGCATAATATTACGGCTGGGGGCATGTCTATTAATATGGAAGAGTCAAAGCGGGTCGTTGTTGCGGTTTGGGACATGAGTGCAGTTGTGCCAGAGTTAAACTTCACATACACCTACTGGCTTTTCCAGTGGCAGACG…
ctg7180000007727	ORF 6 (frame 2)	ctg7180000007727ORF 6 (frame 2)	ATGACAAGTGACGGAGCTGTTAATATGGACACACTTCCAACACTGGTGAGTGAACTTGCCAGTGTCGCTGCACGAGCGAATGGCAAGGCACTTGACATGGAGGGTGGTGTTGCCTACATAAATGCGCTTCACAAACTTGAGTCCTTTGCACTTTCCACAGGTGAAGAGGAATGGAAGCCCACTCCATCCACCACATCTGCTGCGGCCGACATAATGGAACTTGCGTTGCAAAGTGCAGCGCGCGAGCCGCTTTCGTGCGTGCTGCTTCAGGCCTGGGTTGCTGTGCTCGATGCTCTACTGCAGCGTGCCTCATCAACGATTATTGACCCCCAGCCGCATGCAAAACGCCTATGGGAAAGTGCGCAACGACTGGTGAAGCTCCGCACAGCGCCAGGGAGC…
ctg7180000005191	ORF 2 (frame 3)	ctg7180000005191ORF 2 (frame 3)	ATGGAGGATTGGGTTAGCTGCCGTTCCGAAGAGCAGAAAAGATGTGGAGAAAAAGGACAATCTACCTTTGATGAGTCGGAAGAGGAGCAGTGGCGCAAGCTGAAGGAAGAGGCTATGATAGATTCAGATGATAGTGAGGGTGCTGCTGGTGATGAGGGTGCCGTCGTGCTCGCAGAGGCGAAGAGGCGCAAACCGAGAAAATCTGGGAAGGTAATTGCCACTCAGAAGTGCGCGCAGCCGCAGAATCAACATAGACACCAGCAAAAACTGACAAAGTCTTTAAGTACATATGATATGGAGAATCTTCTAAAACAATATCGCAATATCTCTGCCGAGGAGGAGGACGAAGTGGATGTGGATATCACAAAGTTTCTACAAGATGATGGAGTCGACAGCGAA…
ctg7180000004743	ORF 9 (frame 3)	ctg7180000004743ORF 9 (frame 3)	ATGACCTTACTCTCCCATGTAGTGGTTCTTTGTTCCCTCCTCTTCGTGCTGTCTGGTTGCGGGAGGGGGGTGCCTTTTTGTTACACGTATGAGCTAGACCGCAAGGTGAAACCGGTAGAAACTTGGACCGGACAAATGCTAACAATGGCGCAGCAAGCGCACGAGAGGGTGAAGGGAATGCGTCACTCAATTTCTTCCGTCGCCGCGGCTGTACACAAATACGCATGGATCGTCAAGAACACAACAGAAGGGGATGCAATTTACGTAGACACCGCGACTCGACAACTGTCCAGAGCCTCGGATGCCCACGACCGGGTTGCAAACCTACAGAAGACAATACAGGATCATCACAAAGAGGTGACGTACCTTTCTCGCAAGGCAATGGAAAGCTGTGACGAA…
ctg7180000007636	ORF 2 (frame 1)	ctg7180000007636ORF 2 (frame 1)	ATGGAGTCTCCTGCGAAAGGTGATTCCAGACAGGGGTTAAAAGGGACCCAAAAACATTTGGAGTTTCAGCTGCAGCGTGAGAAAGCTTACACTCGTGAGCTTGAGGAAAAAGTTAAGTTACAACAAGCACAGATAGCTACTCTCGAACAAGACAAAGCTGAGCTACGTAGAGAAAAGTTAATGCATACGGACGACGACAAGAAGCGGGGAAAATTAGAGGAGAGGTGCCACACCCTGCAAAAGGACTTATCCGAAAAACAATCTGCATTGGTTGCTGAGCAGAAGCGCGCGGCTAGGGCTGAATGTGAGAAGGAGCAAATTCGTCGTGACGCTCACGCTTCTATAGCTAAGTGGTGCGACGCAGAGAAACAATGGATCACCGAGAACGAAACCATTCAG…
ctg7180000005188	ORF 6 (frame 3)	ctg7180000005188ORF 6 (frame 3)	ATGACCGAAAGTGTTGGAGCTAGCACCCCGACGGGGGGCCGCAGTGACAAAGTGACGTTTTATTCTCGTCTCGTGAAGGAGGTGCAAGGCATTGTTGAGTTCCCCAGTAAACGTTTGGCACCTGCCGCCAACGCAATAATTAACCTCAGTAACGTTGCGGCGTCACTTTTCTATGGATTGAATCGACACGCAAACCCCGAGGCCGTCTTGCAGTCGCCACCCGTCAATTGGCTCGGGTTTTATCTCATGCACGGCCCGGAGCTTCTGGCGTTGGGTCCTTTTCAGGGTCGGCCGGCCTGCACGGAAATAAAAATGGGTCGCGGTGTTTGTGGGACGGCGGCACAGCAGGCGAAGACGCTTGTCGTTTCCGATGTCCATGAATTTCCGGGCCACATTGCC…
ctg7180000005041	ORF 7 (frame 3)	ctg7180000005041ORF 7 (frame 3)	ATGCAAGCATCGAGGTCAAAGGCAACGCGATCTCCACATAGAAATACCAGTGGGACGTTATCCGCTAGTGCTCCCGCCTCATCATTCTTAGAGACGATTACTAACCGGGTAGCTACAAAGTATGGTGTTTCCTTTTTCCTCATCAAACTCGGCGAGGAGAAGGCAGTACATGGCACAGAGCTGCAAGAAACTCTTATAGCGACAGGTAAGAGAGCTGTATCTGAGAAGAATCCTAACAAGGTTCAGGAGGTGGAAAAACTGCGTCAGAGCGCTGAAGCGTGGAGCAATAGCTGGATCCGTTCGCTAGATCCTCTGCGTTCTCAGTCAGAGCAACAGTTCCGAGTTCGTCCGCTCCTACCTGCGGCATTGTTACTTCTTTTAGCTGATATCGGACTTGTA…
ctg7180000005134	ORF 6 (frame 1)	ctg7180000005134ORF 6 (frame 1)	ATGATTCGTTTCAGTTGGGTTCGCTTGTGTTCGAGCGCTGTGGCAGCGGCAGCCGCGTCACCGGACGTTCAGGCGATAACGAGGGCTCAGGCCATGCAGCTCGATGACCTTTCCCCACGGAAGATCGCTTCGATATTAGATTCTTACATTGTAGGACAGGCAGAAGGGAAGCGAGCGGTGGCCATTTCACTTCGGAACCGCTGGCGCCGCCGTCAGATTGAGGACGAGGGATTGCGCCGTGATATTCTTCCGAAAAATATCCTGCTCGTTGGTCCTACCGGGGTCGGGAAGACAGAAATATCGCGTCGAATGGCGAAACTCACTGAGGCACCGTTTGTTAAAGTTGAGGCAACAAAGTACACCGAGGTTGGTTTTAAGGGGAAAGATGTGGAGAGCATC…
ctg7180000006725	ORF 5 (frame 2)	ctg7180000006725ORF 5 (frame 2)	ATGAATGTCAACTTGGACGATCTCTTTGACACGGGGTCACGGGGGCGTCAGAACCAAACTGGCGGTTACGTGCCACCACCACCACCCAGTGACCCACCTCCCCCCCCGGTGATGCAGCAGCACGACCCGTTCGGCGTGAACACTTTGCTACCCTCTGCGCCCCCGCCGCCTTTCGAGAGTGTGGCCTCCGCTCCTCCTTCTTTCACCTGTCACGGTGCAACCCAGCAACACCGGCATGTACAGGGTTATGCACCTGGCATATATCAGGCTACGGCTGCTAACCCCACTATCCCGGTTACGTCGACTCTAGGGGGAGCGGCATATTCTCCACCACCGCTTCAGGTGCAGCCACCACCAGCTCCACTTCCCCCGCAAGTGGCGCCTTACTCTTCGCCACCA…
ctg7180000004992	ORF 2 (frame 3)	ctg7180000004992ORF 2 (frame 3)	CTGATGGAAGGGCAAAAGTACGACTGGGCGAATGCGCATGCCCGGTTATGGACTTCATTTAAGAAGTCACAAGAGAGCAACGATACACCCACTGCCAGGGGGGATATCCGCATGCACTCTTCACCGACAGCTCCTTCTGTTCATCTAAGAAACTCTGCTGCTGTTCGTGATATCACAACGGCAGTTCTAGCAGAGGCAATGGGACGTGGAAAAGCTGATGAACCTGTATTTACCGAAGAGCTAGAAGCCCGCATCGTTTGGCTGTTGGAAAATGAGGGAGTGGATTCTCCCATGCGCGATTTGTTGGGGGCGATTATGCATTTGAAGAAGCGGATAGAGATGAGAGGTGGCGAGGTTGCGATCACAAGTTCTAGAGTAGCTGACATAGTTGGCGAAACT…
ctg7180000004952	ORF 8 (frame 2)	ctg7180000004952ORF 8 (frame 2)	ATGCCGGGACGCGAAAAGAAACGACGCATCGGCACCCGCACAAATCCCCTAGGCGAAGACCTGCACGCCGACCGGTTTGCCAGCGCCAAGCGAGGAGCGGTGGAAAGCAAAGCGTCGGGAGCTTCAGATGATGTAGATGTTGACTTGGAGGGTGGAATTGTTCTGCCAGGGCGAGTGGCCAGTAAAATTCTCAAAACCGCACGCCAGCAAATCGAGGCAATTGCTGCGGAGGAACAGGAAGACGGTGGTGGGCTTCACGGTGAAGAAAGTAGCGATGGAGACGACTGCAACAACGACCCTACCATAGTTAATCTACAAAACGAGGAAGATGGGGAGGACGCCGGCGCTAGGTTCTACGAAAACGAAGATGAGATTGAAGAACCAATTGTTATTGAATAC…
ctg7180000005221	ORF 8 (frame 2)	ctg7180000005221ORF 8 (frame 2)	ATGCTTTTTGCCCAGCGCAAAAGGAGGCAGAGAATAGCTGGGAAAATTGGTCACGATGACAGCGAATATGAGATCGATCATCATCACAATATAGGAATTCTGCCACAAGGTCAGCCCCGCAACACCCCACGGGCGTACAATGGGGGTCCACCGGCCACTCCTCGTCGGCAACCGCATTATGTCGAGCAGCAACAACAGCAACCGTGGCAGCAGCAGCAACCAAGCGCCCTAATGGAGCGATTCGATGTTAATTTTACACCACTACAAGTGAATGGCAACGCTCTGGGTAATAACTATCGTGGTGGTTTAGTTTCGAACTTCGGCCAAGCTCTTCCTCCGCTTCCCCCTCCTCCTGTGCAGCCTGCGGCGGCGTGGGCGCCTCTTCCACCAGTGGTTAAC…
ctg7180000004898	ORF 8 (frame 2)	ctg7180000004898ORF 8 (frame 2)	TTGTCGCTGATTACCTTCTTTTGTCCTTTTTTTTTTCCGTCACTGAGGGCGGGAAAACCCCGTATTAAGTATATTTTTCATTACAACTGCGTGCGGTGCTGCCGTGGAACAAACAGGGCTTCGAGAATCTCTCGAGTGTGCATGGCCGGTAAGCTCAACAGTGCTACCGGTAGCTTCAGTAGCCCCAAAGGCACCGGTGCCTCACGTAAGGGTATTGACAGTCGAAAAGGTAGTGTGAGCAGTCACAGTTCTGGCCCGAAAAAGGTGAAGAAATTAAATTCACTGCCTATCAGCAGAGAGATAAACCCGAAGCAGCAGTCGGAGGAAACTTGCATCGCTAATGGTGGTACAGAAGACGCAATGTACACGCCCCGTACGCTTTCGGTTCTTATTGTTCTG…
ctg7180000005062	ORF 7 (frame 3)	ctg7180000005062ORF 7 (frame 3)	ATGCACGCGGGAGGAACAAGTAGTAATTCCAGCGGTCACGATCCGGTTATGGATGATATCGCGGAATTGAAAGCACTGCTGCAGAACGGTGGTTTGACAAGTGATATTTTGGAGGGGAAATATTTAAACCAGCTTCGGCGTGCAAGGCAGTTAAATGTCCAGTTGGAGACTGAGCGGACACGCGCACGACAGCTAACGGTGCAGTTGGAAGCGCTAAGGGAAGAAAAGCGAAAGGCTGGTGATCGAAACTCTGAACAGTCAGGAAAGGAGGGCCGTCGGCGCCGTCAATCATCGGAGCGGGCCACGAACAACGAATCTGATGAAGGACAGCAAAATGTCACAGCTCTTCGCGAGCGCCTCGATAGGGCTTTTGTACAGTTAAGTGATGCCAAAGTACAG…
ctg7180000004588	ORF 6 (frame 2)	ctg7180000004588ORF 6 (frame 2)	ATGGACCATGAGGAAGTTCACGCTGGGGCAAGGACGGGGGCTGGAGGGGGTGAAGAGGATGAAATAACGGAGAATATGGAGTCGGGAACTTATGATGGGACGCAGCAGCAAGCGAATTACGATCCCAATGAGCAACTGCAGTATTATTATGATCCCGTTGATGGGAACTACTATTACTATGCACCCCAATATGCAAATGAAGCTGATCCGACTGGAGACGTAAATGAAAATGTTGGTAGGTCTGACAAGCGTGTCACTGCGCAAGAATTGGAGAATTGGGAACCAGTGCGCTACAACTGGTTTTCAGACACTGTTTTGAGCATATTTATGTCACTTGGGTATAAGTTATACCTGTGCATGTTGCTCTATTGCGCCATCATCCTACAATTGATGCTATCA…
ctg7180000005022	ORF 8 (frame 3)	ctg7180000005022ORF 8 (frame 3)	ATGTTACTCACCGCACCGTTATTAGTTCTATGCCTCCTGGCGGCACTGGCAATATTTGCACGACGTGGACTTTCGCTCTACCCACGGAACGCTGTTGGCTTCTTACACCCGTCTGCCGCTGCAGGTGGAGGAGGTGAGCGTGTTTTATGGGTTGCAATCGATTCTATTCAGAAAGACGATATAAAGAATGGTATTGATAGACTCTACGTGCTTTACTGCACTCAGACCAGCGGGAAGAGCGACGATGGTAGATGCGAACCGCCGCAGGAGTATCTTGCTCGAGTGGTTCAGAAACAGTTTCACATCACCCTACCGCGACCCATAAAAGTGGTGCACCTGCGCTCCAGCATGACGAAGTGGCTCGATGGTGGAAGGTACCCGTTCTTGACGTTGCTTCTG…
ctg7180000008370	ORF 1 (frame 2)	ctg7180000008370ORF 1 (frame 2)	CTGACGATGGGTCGACAGGAAGATGGTTCGTTCGATGCGCGGGGTGGTGATGCGGTACTCGTCGCTGAGCTACACAGTGAGGAATCTAAGGAGGCAACGTTTGTGCACCCCGAGGCACGGGCTCTGTTCAACAAGGTTCCGTGTCTTCGGCACATCCCCTTGTTCGGGGAGGCAGCTGAGGGCTATGGTCCTAAGCCCGTGCTTTCCATTGGATTATCGTATTTCTTGTGTAAGGGTCTTGCCAACGGACTTGTTGGTGGATCCGTTATTGCGATGTTTTTGAACCGTTTCACTGTCGAGGGTCTTGTCTACCAGCGGCTAACTAACATCGCCGGCATGGGGTGGTCCGTGAAGCCTCTTTTGGCTGCTATCAGCGACATATTCCCGTTCTTCGGTTAT…
ctg7180000004891	ORF 6 (frame 3)	ctg7180000004891ORF 6 (frame 3)	ATGCGCCGCTTAGCTACCGCTTGTTGCCTCTCGTGTCACTTTGGCCGCTCGCAGCTCACGTCTGAACGTTTCATTCATATCACCCCGTTAGCTCTACTTGCATCACAGAGCAACAAGCCCGGGTACTCCAATGACGATGCATTAGGAGCCGAAGATCCCTTTAGGGCTGTTGGGGATGCGATGAAGGACCAACAACGGCAGCTTGAGAAGAATGAGGGGGGAGAGGGAGCACTACCTGATGATATCGACCCAACGGCATCGGCTCTTAACCGCCGCCGCAACCGCCGTAAGCGCACAGTTGATACCATATTGGGTGATGTCCTGCATGATGCGCTGCGGTTGCGGGATATGGGGCACAAACCAACCGCTGACTTTGTGTACAAACGCACGCAGGAGCGC…
ctg7180000007267	ORF 7 (frame 2)	ctg7180000007267ORF 7 (frame 2)	CTGATAGAATCACAGTGTGGAGCAACAGGAATGGGTGGCAGGACTGAATCACGGGAAGCATTGGCCGCACTCGTGGCAGCGTTGTTGCTGCTGCTGGGTTTTGTGAGTCCCGTTATAGGAGACCAAACCGTGGGCACCAAGGTGATTGTGAACCTCTTCAACAGTTGTATCAACTGTAGTAGTGGGCAGGCGGATGGCATAAACGGTACTGGTCGCTTATTCAAGGCGGTGGGTGGGTTCTTTAAGAACAAAAGCTTTCCTTTACTTTTATGTGATGTTGGAGGTGGTGGGTCAACCGTGCGACTCGTAAATAAAACTGGCATATATACCGTTGCGGGAAATCTTGCAAAGCGTGGTGACGAAGTTGGTCCTTTAGAGGTTGCTCGTTTTAATCATCCC…
ctg7180000005151	ORF 2 (frame 3)	ctg7180000005151ORF 2 (frame 3)	TTGTTTTTTTTTTGCACCCACGCGCATTGGCACTCACGGCTTTTTTCTTTCAGCGTTGTCGCCTCCACTTTTGCAGTGCATATCTTTTCTATGCTCGTATGTTGTCGAAGCAGCTTATCTCTCCTTGCGCGCGCGACCATGCCGTTGTGCTGTTCTCGGCGTTTTTTGACCCATCAGAACAACATTGATGATATCAGCGGCCCCGTAGACACTAACAGCAACTCTGTTAGTGACGGGCGGCTGCATTGCAGCACGGGGGAAGGTGGAAAGGCTTCGACGTGTGAGCGCGTATCGTTGCGGACCATCGCCGAATCGCTGGGAGCAGCGGCAGCGGCTGAACTGCGAGCCGAGGTGGAACGTGACACGCGAGATGGCGTTGCGGCGATTCCACCGCTACCG…
ctg7180000005284	ORF 7 (frame 1)	ctg7180000005284ORF 7 (frame 1)	ATGAAGGACCAACGAACCACTATTCTTGATTCCGTTCTCGACACGATCGGTTCAACACCATGCATACGCCTCAATCGCCTGCCGAATATGCACGGGATCCAGTGTGAAGTCGTGGCTAAATGCGAATTCTTTAACCCGGGGGGAAGCGTGAAGGACCGCATCGCGCTAAAAATGGTGCTTGACGCGGAGGCCAGTGGGAGACTTCCTCCTAACAGCACGCTTGTTGAGGCAACGAGTGGAAACACCGGCATTGGCCTCAGTTTGGTGGGCTCCGTTCGGGGCCACCGCGTGGTGATCACAATGCCAAAGAAGATGTCCCATGAAAAGGAAGTGGTGGTTCGCGCTCTAGGGGCTGAGGTTATCCGAACCGAAACTTCGCTGGCATGGGACCATCCAGAG…
ctg7180000004918	ORF 6 (frame 3)	ctg7180000004918ORF 6 (frame 3)	ATGGGGCAAAAATCTTCAACGGCCGCGAATGAAGGAAGGCCACGGAGCTACTATCTCGTGATGGGGGGGCCGTCTATTCGTTACATCGGTGGCCCCCCGGAAGCCGGACCGCTTATTTTTGATGTAGATATAGAGAAACCGGAGGAAGAGGGAGAAATAGAACGTGCAGAAGTATTTAATATGGCTGTGTCCGTCTTACCTAAGGAACCTTTCAGACTGAGGCACGTGAGGTCAGGAAACAATCGGACAGACTTTTCTCTTTCTTTTATGGTATCTGCCACGAACAATGTTGTGGGGCCCGGCTACACGCTGCGTGTATTTGCAGGTGTTGACATTGAATACCGGGAGAACGAGGGAATACATCTGAAACAGGCGGAGAAGAGCCAGAATCCGTTTTGC…
ctg7180000005187	ORF 6 (frame 3)	ctg7180000005187ORF 6 (frame 3)	ATGAGTAAAAAGGGTAACATTCGCCTTCAGCCGCTCTCTAATGATCCAGAAGGCGCCCCAGGTTCATCGCTCCAGCAGATAAAGGTGCAACAGAAAGCTCGCGAGGATAATGAAAAGATACGACTGAAGCGTGTGAAGGGTGCTATCGTACTTATTTCACAATTTCTTCTGGACCAGGGATACGTGGGTTCGCTGCAGATGCTTCAGCAGGAAAGCGGTTTGTCGCTTCAAAAGTTCTCACCAGCCGATAATATAGATCTCCTCTCCATTATTATGGAATATGAGCAGTATTTTGAATTCCGTTTCAATCGCCGCCCCAAACTGTTTCGAGCCAATGAAGGGGTGGAAGAGGGTTGTGTAGATGTTCCATCCGGTGGCGAACGCATGGCCGTGCGACGG…
ctg7180000008232	ORF 7 (frame 1)	ctg7180000008232ORF 7 (frame 1)	ATGTCTCTTAGCGCCTTACGGTCCAAACGCACCGTAAATGATATTTGGCCTGTCCGTTACAAACGTTTTTTTGTATTGACGGACCCTCAGAATATCATAGGAGAAACCACCGACGGACTGGCAACACTCACAACCATTTCTTATCTACTGGAAAGGGAAGCTGCTGTTGTGGTTGCCTCATCTTTTGGCGACTTGAAGGGCATTCCTCTCAGTTTTTCAAGGGGACAGCGTGAGGAGGCGATTGAAATATTTCGAACTGAGGGTGGCATGGGATACACCAACTACTTCAACTCGCTTCCCATAAACCTCAAGGCAGAGGTTCTCAAGGTCGCAAACGGATGCGAAACACCCGTGGATTCCGTAACCCTATCTCCTGTGGAAGTAAATGGTGCATTTGCA…
ctg7180000008465	ORF 1 (frame 2)	ctg7180000008465ORF 1 (frame 2)	TTGCTAATAGGTTTGTGTACAGTCGGCAGACTCGGAATGCTGGCCGAGAGCGCGCCCGAAAAACAGGACGCCGCAACAGCAGAGGTGGCAGATCCGTGCACAGAGGCAAGGTATCACTTCCAGCTGGCGAAAAACCTACGTGCCGCCTACAACGCAGCGCTGGACGAGACAACAGCAGCAATCCAAACAGCAGAAGCATACAGGATGGCATCGGCAACAGCTTTAGATTCCAAACTCAAAGTAGCATTTTCAGCGCTAAACGTGCGAGCTAAGCAGGCACCAGCGGAAGCAGAAAAACAAAATAAAGCAACCGCCGCGGCCCTCAGCAAGGCAATAGAACTGCTAAACCAGCGTGTAGGCAAACTAAGACTGTTGCACCAGTTGTCAAACACTGAAACA…
ctg7180000005135	ORF 4 (frame 1)	ctg7180000005135ORF 4 (frame 1)	TTGAAAACTAGGAGGGGCACACCAAACGCTTTCTTTTCATTTATAGAGTTGAGCAGAATGACTATCAACATCTTTGCTGAACTGGAACAATTTAAGAGATGTAAGATAATTACACACTTAGATCCTGCACAAGATTATCTCTTGTACCGCACTCCCCGCACGGTTCCGACTCTACTGGGAAAGAAGGTAACAGGTGACCCCACACCGCGCCCATGCGACACCTCGTCTCACACACTTGATGGTGACAGCGTTATGAAATGGTTTGAGAGCAGTGCCACAACGTTTACCTCACGTGCTCCATCACCGCGGCAATGCGCACTACCCGCACAAAAAACGCCGCTGAATTTAATCCCTTCATGTGATGATGATTTCGAGGCCACAAAATCAGTAGACGCGGGA…
ctg7180000005120	ORF 6 (frame 1)	ctg7180000005120ORF 6 (frame 1)	CTGGAGGAGAGTCTGAATGCAGCCGAGATACCGGAACAGATTTTGAGGGGTCATGTTGATTCTTTTTTGTGTCGTGTTTTTACGTCGTTGAAGTGTTTGCGTGATGTTGTTGCTGGTTTTGCTGTGTTTATGTGTTCTGATGTTGATGTTGATGGGAGCCCGTTTCTTTCTTTTGGTCAGGAGGGAACATTGGAGAAGAATATTGATTTGTCGCTGTATCGTTTAGAATTACTTGTTCCAACTATTGATGTTTTATGTCGTGGGCTTGTTGGGTTGTGTCGTTTTTATGAGGCTGATCGTTTGTCACTGATGAATGGATTGACTGGTCTTGGGGTAGAGCCGGGTGGTCTGGTATTGAATTCGGTTATTCCTTGCGCTGATGCTCGACGTTCTTTGAGT…
ctg7180000006820	ORF 7 (frame 1)	ctg7180000006820ORF 7 (frame 1)	TTGACACGGCAAATAATGGTGGAAATCACTGAACTCGCAAAAGACATCTCCGAGAGGTTACGAAATGGGTCTTACGAGTGCGTTATTTGCTCCAACGCGGGTTATCTACGAGATAAACTTTGGTCGTGTACTGTCTGCTACGGTGTTGTGCACATGCCGTGCGTAAGATCTTGGGTAAAGGCTCAGGTTGAGGAGCGGGAGAAGCGTGATGCCACTGCTGGTGGTTCCTCCGCTTCTTCTATTTCCCTCAATGAGTTTCGCTGCCCTATCTGCCAAGCTCTAACACCTGTTTCGGCCGTAGCGGAGTTTAGTTGTTTCTGTGGAAAGGTGTGTAACCCAACTCCGGATCCCTTACTTGTCCCTGGTTCATGTGGCGACACATGTGGACGCCGTCGTAAG…
ctg7180000006658	ORF 9 (frame 1)	ctg7180000006658ORF 9 (frame 1)	CTGGCGAATTGGCTTACTTTCGAACATTGTTATTCATATGTATTTTTTCTTAAATGCCTTATAGTGGGTGAAGCTTATATGTTGTCTGCTCCACGACGCCGTCACTTGGTAGCAGGTTTTAGGCTTTCTGCCCTCGGCGGCGCTTGCGGCTCGCATTGTTCTGGCACATACTCGTATAGGTTTATCAGATGCTCCATATCAGGCAGTCGCTGCGCACAGATTATGGGAAGAAATCCCATTTGTGTTTCGTCCCGGAGCATTGCGTACAAAACTGACGCTTCTTCTTTTGAGAGGGAAGTTATTCAGTCCCAACAGGCTATTTGCCTTGTATACTACAGGCCAGATAGCAGTGGCTGCAACGCTTATTTGGCTCACACGGAGCGTCTGGTTGATCGACTG…
ctg7180000004982	ORF 4 (frame 3)	ctg7180000004982ORF 4 (frame 3)	CTGAGTGGCTTCGGTATTCAAATGTGTCACACACGTGTATGGGCATCCATGCGTCTACATGGATGTCTTTTGTCGCCGTTAACTTCAGTATCTATGTGTCACCCTTTCTGGCTGCAATTTTTTGTTTGTTCTTTTCATCTCTTCCTTGACACCGTGGCGCGAGTGTCATTCACCGGTTTGAAAAGCTTAACCCATCGTAATCGATTGGTGGGTGTCGCAATGTTTTCCGGTCCTGCTGAAGTTTATTACACTAAAAGCATACAAAACAATCATAGACAGTTGCGCCGCAACGTTGGAGGAGCACAGCCAGGTCGCGGTATATATTACTCCCTGCTTGCTGTTTTGCTCGTAGTTACATTCATCAAGACTGCCAGCGCGACGCTAGAAAGAGTGCGAGTG…
ctg7180000005008	ORF 6 (frame 2)	ctg7180000005008ORF 6 (frame 2)	TTGTATTGTCCAAAGTCGCTGGGTGTGCAGCTCCACTTCTTCCGCAACCCTTCCTTTCTTACGTCACTCAAATCGTCCTTTCCACCTTTTTACACAATCCACACTCTTTCCCTCACCAAAAATACAAAAGGCAAAGGGGGAGGCGCGATGGTGAAGCGAAGCCGCTCTGAAGGTGAGGAACAAATGGTAACCAATGAAGATGTGGAGAAGCTGCGGGAGGAGGTCGCAGAACTGCGCAATCATGTCCATATGGTGGCAGCGGAACACGAAAAGCTGCGGGAAGAGTATGATGAATATCGGAGACGACCAGTCACGTGGAAGGCAGTTATAAACTGCGATAAGAACGCACCACTTGAATGTGATGACCCCGCAGACGTGATTGTTGTCGACGACCCGGGG…
ctg7180000007269	ORF 6 (frame 1)	ctg7180000007269ORF 6 (frame 1)	CTGCTGCACGGCGAGTTGAGGGGAAGCAAACTGGTTTTACACCAGAGGGAAACGGTAAGGATGTCGGTCACGCGGATTAACCAGCAAACCGAGTGTCCAAGTTCGGTGCATGACCTTGTGTCATGTTGGGGAGGTTGCACCCAATCTAAAACCTCCACGGACAGCGGCCTGGAGAAGCGGTTTGAACTCAATTTCGCACAGCCTGTTGATATAGGAACCGTTACGGTAAAACAGCTGGCATCCGTGATGGAGCGTGCCGGTGAGTCACTTCGTCAGAACTCCGCTGAGCTGGGAATTCATACGCTTAAGTTCGACAGGTCCCTCTTGGTGTTTACGGCAAAGCAGATTGTTGTGCGCTCTTCCGTTTCAGTGATGCTACACGAAGCGGTACACCCGATG…
ctg7180000005124	ORF 2 (frame 2)	ctg7180000005124ORF 2 (frame 2)	TTGTACTGGCTTGTGTCTGTGCTACCGCCTTTGAAATCCGATGAAGCTCAGTTGCCTTCTGTTTTTTCTGCTTTCTCTTTTGGGGTATGTTACGTCCCGTTAAATTGTCCGTTCCACTTTCTCAGGGTGGGAGACATGGGTTTGTGCAATTCTAAAAGTTTTGAGAGAGATCAACTAGCTCCCCCACCGAGGAACCGCTTAAGTGATGAGTCCCAACGTCAAGGTGGTGGATATAAGAACCACTCGAACCCGGCGGCTTACGAGCACCAGACAGGTGCAGAGCAATATCTTAAGACTTTTCTGAGAAGCGTGGAGTCAGTTTTGAGTGAGCGTTTCACCTTTCATTCCCAGGAGGAGCGTGACGCAGTTTCTTTGAGTTTCATGAATTCGTGCGCTGAG…
ctg7180000005082	ORF 1 (frame 2)	ctg7180000005082ORF 1 (frame 2)	CTGCAGGCAAACAAGATTTTGACGATACTGTTGCGGGTCCTGTTGTTGGTTTTCTATCTAAAGAAAGAGTGTTGTTGTTGTTGCTTGTTTTTGCTGTTTCATTTATTGTATCCTCTTCTTTTTTCTTTCGTACTTTTGGGTATCCGTGGTGTGTTACTAGGTTCCCATCTCCGAATGGAAGCGAAGGTGGAGGATGTTGTCGTTGCGTTGGTTCGTTGCTTTTGTAAGGGAGAAGATGAGCCTCATCCTTCCAAAGCCTTCGGCGTAGCAAAGGAGTTGGCGATGGCGATGTGCGGCCGGGAGCGGCGGCTTCAGTTTTTGCGGATTTTGGCACTACTCGAAAGCGAGAAGGAGATGTGTACAGATGCGCATATATATTGCAGTGGTGCACTGATCCTT…
ctg7180000004956	ORF 9 (frame 2)	ctg7180000004956ORF 9 (frame 2)	ATGAGCCGCTGTAACGTTGCTGCCTGCTTCTTTCCGCAGCAGTACGGATGCGAAACAGAGTGCGGGTCAGAAAGTTTGCTGAGAGCGGTGTTGGGAGACAACGCGAATCGTGTTGACTCTGTCATGAACCACTGCACGCCCCATTGCGTAGCTGCTGCCATTGCCCGCTGTATTCGAGAAGGACCGAACTTCCCCCATCACCTGCACGTAATCGCAGGTGTGGGGCGCTTCAAGGAGATTATGATCGCTTGCCTCATCGATATGATCCCTCAGCCACTGTTCTCCATAGATGTGCCACTGCAGTGTATGATGTTTGCCTCCGAGGAGGGATCCGTGGTGTGCAAACTTTTTGATAGTGAGTCGATGCCTTCTCTGCTCTCCACTGCAAATGACATGGAA…
ctg7180000004632	ORF 3 (frame 2)	ctg7180000004632ORF 3 (frame 2)	TTGCAGGGGTTCTCGACGCACTCAATGGAGGGAAAGAGCGTAGTAGGTGGTTCTCACACACTTGCTGATGGGAGTTCTTCCTGCGGCACGATTGGCGCAAACCCGGGTTATGCCGGTACAAGCACCCCGTTGGATGCCAGTTCTTCGTTGTATTTTGGGAAGGTAGTAGAGGATGCCGTACCTGTGAGAGTTGAAGTTGGAGAAACCACCACACGACACACCGATCCACAGGGTGCGTCCGTTCCTCTGACCAGGAAGGCAACCGCTAAGGACCGTATAGCAGTAGAAAAGACATCGGATTTCGTATTTTGCGACGAATGTGGTCAAAACATTCCAGTCTCCGAGTGGGCGGATCACCGTGAACATCCGCGAGTGGTGGAACATGTTACCTCATGGGTG…
ctg7180000006801	ORF 1 (frame 3)	ctg7180000006801ORF 1 (frame 3)	ATGACGGCCAAATACATCAGCTGCGTCGCATTTGTGTTACACACCGTCAGAATTGTCACGGCGGCGGAGGGCGACCAACCGGCTGATTTCTTGGCATTGTGCGAAAGTTGGCAAGCGGCAGGTAGATTAGCTGTACAAACGTACACTAAACCTCCACTTCTACCGGAACTGACCGACATTTTGAATATAAACATGACGGTTGCTAGCAAAGATTGGCAAGAAATATTCACAAGCCAGGACGCAACGAACAGCTGGGAAGCGTTCAAAAACAAAAACGAAGCGGCCCTCAAAGGAGGCAACTGGCAGTCCATGTGGCCAATGCTGAAGGAGGCACGAAAAGAAACCGCCACGGCGGACACGCCGTGGATGACAGCCAACGCAAAGTTACTCGAACAGCGG…
ctg7180000007183	ORF 1 (frame 2)	ctg7180000007183ORF 1 (frame 2)	ATGTATGGCAGGGGTTGTACTCGAAAAGGCAGTTCGACCGAGCAGGTGCTAACCGATTATCACGTTACAACCGTGCGGCGGGTGGTTTTTGTATTCAACGTGGAGGGCCCCTCGATTCAGCGGCGGCTGAAGGCTCCTGCTGCCATTTTGCAACTAGCTTCAACAAAGTTGTATGATGATGCACCCTCCTTTTCGGCACCTTCAAATGATACCTACTTGACCAGGAGTGTTGCAGTGCTATTCACATTGGTAGACGATCCCATGGACGTAGTCGCTATGAGAGCGATGGTAACGGCTTGTGTCTTGTGTTTTTGCACAGCGTGGATGAGAACATTTGGCTGGATGCGCAGAAGACAAAACATGATACTGAATGGCGGTGCAGCCATTCGCTTCTTGGTG…
ctg7180000004910	ORF 6 (frame 3)	ctg7180000004910ORF 6 (frame 3)	ATGCGCCGTTTGTCAGTTACTGCACCTGTTCTCTTTCTGTGTTTTAAATCGTACTGCACAAACCATGGCGAGGGGAAACTGATCCAAACAGTATGTGACTATATCTACCGCAGCAGCAGCGCCCGGGAGCAATTGCGGCAGCTCATTCATGATATGTCAGTGGAGAACGCTTTGCGGCATCTCGGTGAATTCTCAGAGGAGGGCTGTTCAGGTGCCACACCACCATGGTTGGGTGAACTTGTTCAGGCCCCCGGTGATCTTGAACGGATTAACATTGTTCTCAGGGAGTTTGGGGTTTGGTACATCGCGCGGAAGGCGCCACTGAGGGTGACGATGGGTGAACCGTGGGACTGGTACCCAAAGGCACGCTTCATGCGCCGGCGTTTCATCTTTCATCAT…
ctg7180000009007	ORF 5 (frame 1)	ctg7180000009007ORF 5 (frame 1)	CTGGAGTCTTTAGAGGACAGAGTGGAAGAAATCATTCTGGAGTTACCGGCAACGTCGTTCCGTTTAACAGTACTCAGTTTCTTTCATTTATACTTGTGTGTGTCTTCTAGTTTTTGTCCTGCTGCTGAAGCAGTCATCAGTTGCTCCTCTACAGTTGTTGCAGGTTTCGCAGAAATGACATGCAACGTTGGGACGACAGCAGCGGCGGATGGATGTAATGATGTAGGCGTTAGAGGAATTGAGACGTTGCCGTATCATACGCACGGTGGCGTTCCCCCAATTCAGAGGGGCGTATCCTCCTCCATATTTGGTCGCTTTGCTGTGGAAGAGGCGGATGAACTTCGGGAACTTTTACGTGTGGAACGCTGTCGGCTTGCTAATTCTGTGCAACGTGAGGAA…
ctg7180000004937	ORF 5 (frame 3)	ctg7180000004937ORF 5 (frame 3)	ATGTCATTCCACAAGTTATTTTCTTCAAATAATCGCTCCACGAGGAGAGAGCTCTTCTCTGGCAGCGGTCTGTTGTACGTTAAAAGCGATGACTGCTTCGTGCCCATAATTGAAGGAAAACGAATGGGATCGTTCTCTTTAATTCTCTATGAAAATAGAAGTGAACAATTGCCATACAGTTTTGTACTTGTGGACGAAGAGGAGGGCGAGGTGTTGAAGCAGTCCCTCGGAAGTGGTTTGTCGCTCGCACACTGCTATCGCGAGTGCTCGGTGCACTGGCTATCTTTAGTGGACGGCACCTTTCAAAACCTTGCATTCAAGTTTGTTGATCTTGAAAGCGGTGGGTCCGGGGAAATTGTAACGAGAAAATTCGTGGAAATGTATAATCGTTGCACGTAC…
ctg7180000007165	ORF 6 (frame 3)	ctg7180000007165ORF 6 (frame 3)	TTGTGTGATATAGCTGCAATGAGCGGGTCGCGTCTGGATGCCCGTGGTGAGAAAATAACCACCTTCTGGGGTATCAAAGACCAAGGGTATGACTACGTTTCGATTGACCTCCGTGACAACTGCCTCCAAAACTTTGAGCACTTCGGCACGCACCCCAAATTGCTCGAGCTACGGCTTGAAAACAACATGATTGAGAGTTTCATGGGTCTAACCAGGCAGCCGTCGCTGCTTGTTATTGACCTGGAGGGGAATCCCATCGCAGCCCACCCACTTCACCGCGTAATGGTGCTCCTCGCAGTTGGATTTTCGGTCACTACCATCGATGGCGTGCCCGTTACAACTCAGGAATATGACACGGCGCGGGCTATGGGTTACCATGCAGCACTGGCCGTAAGTTAT…
ctg7180000005086	ORF 3 (frame 2)	ctg7180000005086ORF 3 (frame 2)	ATGGAGAGCTACAAGGATGTGATTCTGAGCCAACCGCCGGCAATGTACCAGCGACTGCCCCAGCCATCTAATGTCGCCGTAGAAAACTACAAGGGCATTCTTTTGTGTGCCTGCCCTGTAAATATTCCCAATGGCGCCTCCATGGAGCTTCGGGGGAACAATGCCACTGCCCCAACCGGCCCCGTATTCGTACCGGCTGGTGGGTCCAACACGCCACTGGGCTTAGGGCCCTCTGCGGAGGAGCGCGCAACAATGGAGCGGAACCACCGCCAGCGTGTAGAAAACCTGAAGTCGCAGCGTGCCAATGTCTGCGCAGTCGTTTCACAGCATAAGCGCTGGCTTCGCAGCTTCGCTAAGCAGATGCGACAAATGAAGGAGGAGGAAGTGGTGCGTGAGGTT…
ctg7180000004969	ORF 5 (frame 2)	ctg7180000004969ORF 5 (frame 2)	TTGTTTGTGCGCTACGGGTCAGGTGACGGTACGATGTACCCACAGCAACAAATGAGCCCACCTGGCAACATGCAGCGGTGGAATGCTGCAAACAGTGGGTACAGCATGCCATATGCGCGGCCTTACAGCGGATATTCAAATGGTACACCTCCGCAGCAGCCACAGCAACCACAACAACAAGTGCATACGCAAATGTTGCCGGATGCCCAAATGCAACAAATACCACAGCAACAGATGCAGCAGCAGCCGCAACAACAGATGCAGATGCAGCAAGCACCGCCGCAGCAATTTCAGCAGCAGCAAATGCAAGGAGACTCCAACGGGCAGCAACCAATGTGGGGTTACCCACCGCCAAATTATCAGGGATACAGGGGGAACCCCAATATGTACGACCGAAGG…
ctg7180000006917	ORF 4 (frame 3)	ctg7180000006917ORF 4 (frame 3)	CTGCGAGAGTGCAGGAGAGAGATGCAACGTGCCCAGATTCTCAAAGCGGGCGCAGTTTGCGCCGGTCGTCGAGAGAAATGCTCGGCAACCTCCTCCGCATCCTCGGGCTCTTCACCGAAAACAAACAGTTCAGGTACTTTACAGGTTTGTCGAGGGCGGCAACGGACTGTTAGTGAAGCACCATCCACCCCAGGAAGCGAGGGTATACGGTTCGGGGTTCAAGGATCCCTTCGAAGATTTTGGAATAGTCGTTCACAGTCAGGGAAGCCCATTGCTACCGATGCTTCCGTTGATGGGAAGTGCACAAGCATAACGACCGATGAGGTGAAAGTGCCGTCTTCCGTCTCCGTTTCCTCGCCTATCCACGTGTGTGACGATGTGGTTACCACGAAGGGTGAC…
ctg7180000007146	ORF 1 (frame 2)	ctg7180000007146ORF 1 (frame 2)	ATGTCTGTGTGTCCTCCACCATGGACTGGGATGACGGCGGAGGAGATTTCACAGAGGCTTGCGCTACTCACTTCGCAAACTATTTTACAGCATGACCTGAACCGTAGGTTCACACAACACGCGGTATTTTCAACTGGCTCAGAGGAACTTGACCGGTTGTTGCCCGACGGCGGGATGACGTGCGGGACAGTCCTGGAGGTGTTTGGTCCGCCATCAGGAGGGAAATCCCGCCTTGTGCGCCGCATGATATCTTCATTTGCGGCACAGGGTGCGTTAGAGTGGACGACTAGAGGGGTTGATGTGGGAATATGCGACGGCAGCCCATCGAAGGGACTGGAGGTACAGCAAGAATGTCTGAGGGCGAGAGCAGAGGAATGTTGCAGACCACGTGAGTGGTGT…
ctg7180000006696	ORF 1 (frame 2)	ctg7180000006696ORF 1 (frame 2)	ATGTATGTCTACAGGGCAATTCTGACCGCTGTCACAGTTACTCTGCTATCAAAAAGTTCCTTGACACCGTGTACACTTACCACATCTAAGTGCAGTGGCTTCCCAGCCTTCAATTCGTGTCATGCCCTGTTCAAAGCAGTAAAACTACACCAACTCCTCCTACTACCAACGCTTTTACCGGACAACACATGTAAATGCTTTGTTGCCAACCCTTACTTCATATTTAATCCGGGCACGTGTATCAATATAAATTCATCCACACTTACATACGCCTACACATGCGCCTGCAGACGAACAAATAAAGTAATATTGCTGTGCTTCTACACTGTCTCATTCTCTCCGTTTGCGTGTGTTAACGGTTTAGCTGACCCCACTCCCATAATGGTGAAGATTTCCTGG…
ctg7180000005302	ORF 2 (frame 1)	ctg7180000005302ORF 2 (frame 1)	ATGACGAAACCAATAGCTCCGATCACACTAACACAAGGAGCTGGCGAGGGCACAAAAACAAGCCCACTAGCCGCAGTGCAAACCATTATGGCGAGGGCTCAGAAACTAAACATAAGCGTTGCTAAAGACGGAATAAACACTGTCTTGGCAGACAAAACAAAGTACAAGAACAAAGCCGCTATTGACGTCGACGCGGCAGTGAAAGGCTACTTTACAGACAAAACAGACGACGACATCACTAAACTCAGGGCCGACTACGAAGAAATAACAACAGCCAGCGGGGATTCAGCGGCGTTTCGAAAAAAATACGGCACACCACTAAACAAACAGCAAAGAGATGCGCTAAGGACGCCGATATCAACATTGTATGTCAAACTAATAGGCGTAAAAAACGAAATC…
ctg7180000005061	ORF 7 (frame 3)	ctg7180000005061ORF 7 (frame 3)	CTGTCGGTAGAGGGAGGGGAAGTACAGCAGCGTAGGAAGTGGAATAATATGAATCGCCACAGGAAGTTTTACAATGAACTGGATGACTACATGGATGACGACTACTACGAAGAAGAAGAAGATTACTACTATGAGGAGGGGGAGGGTTATTATGGAGGTGAGGAAGCGCAGCAACCCGCTGGTGTCAGCAGAACGGATAATTTGGAGGGTCAAAAACCAGAGGAGTCGGATATTCACCGTTTAGATAAGCAAGACGTTGATTATGAGTTGCTCCAGACGCTTTTACCGGGCTTCTATGAGCAGTTGTTGACAACTAACGGTACGTGCAGGTGTGATACCCCGCGTGCCGTCGAGGCGTTGCGCGCGTGTAATTACGACGTGTGCCAGGCAGTAAGTGCA…
ctg7180000006728	ORF 6 (frame 1)	ctg7180000006728ORF 6 (frame 1)	ATGACCGACATCCTCATGAAGATGAGTCCCATATTGGCCTTCCTGCCAGAGGTGGCCACTCCGTTACGTGTTGTCCCCATTAGGGAGCGCATCATGTGGACTTTTGTGGCATTGTTCATATTCCTGGTTTGTTGCCAAGTGCCCGTGTTTGGAGCCCGTCCCGGCCAAGCAAGTGACCCATTTTATTGGATGCGTGTCGTCCTGGCCAGTAATAAGGGAACACTCATGGAGCTCGGTATCTCACCTATTGTTACCGCCTCATTGGTCATGGAATTACTCGTTGGCGTGAGGATCATAAGTTACGACATTAACAACAAGCGGGAACGTGCAGTGTATGAGGGTGTGCAGAAGATTGTGGCCCTCTTCATCACTATAGTGGAGGCCACTGCATATGTTTCG…
ctg7180000004729	ORF 5 (frame 2)	ctg7180000004729ORF 5 (frame 2)	ATGCTTTTTACGTTAGCAATCACCATTCTAGCACTGACGAGTCACGGAAGGGCGGCATTAACGCTAGAAAACAGACATGACCTATTACTGCTTTGCAATGCGGCAAACTTACGAGGCCGGGAAATAGCCAGGCCGAAGCTGCCAGAAGACTTTGATAGTGACATAGCTGACATAGAAAAGATGAACATGTCAGTGGCAGCCAATGAGTGGCAAGATATTTTCTCAGGCGACCCCGAGACCGCCTCCTACGCCCAAAAACACAAACATGCGCAAGCCGAACCCTTTAAGACCCACTGGCAGAAAACGTACGACAAATTGTTGCAGATTAAACACGAAACTACCAAAAAAGATGGTGGAAAATCTTGGTTAGACAACAACCCGCCTCCAACCGAATGGGCG…
ctg7180000005188	ORF 5 (frame 2)	ctg7180000005188ORF 5 (frame 2)	ATGCCACTAAATGCTCAACAATTGTTATTTCACTTAGCACGACGCAATTCTGCCCCACCATGGCGCTGGTTCCCGACTGCAACAGAGAACAAATTGTTTGAGCGACTTGACACGAGCGGTTCTCCCACAGCGCAAGTTGTTTACTCTCAGTTTGTACAGGCACGCCTTCAGGGGAGTTGCAGTGCAGGCACCGCACCAATTCAGCTCGACTTGTTTTTAGATGAGTTGACTCCTTCAGACGATGGCGATTACATTTTGAGATGTCCGTTAGCAAACAGTCACTTGATGAAGCGCCTTGTGGTGCCTGCTCCCATGCGGATAGCCATGCATGGATTACTGCAGGAAGTTATTGATGTGTTCCAGCAGGCAGGTATTCGTTATTGGGCTGCAGGAGGCACG…
ctg7180000005336	ORF 4 (frame 1)	ctg7180000005336ORF 4 (frame 1)	TTGTGCTTCCACTGGTGTAGCTGTTTCTTTTTTCTTCCCTTCTCTGCTGCAAGTACTCCCTTTCCTTCCACTCATATTAAGTGCACTGTACTGTTTATCCCATTGAGGATTAAAACAAAAAATTGTCTCTCAGACAGAACGGCACTTTGCCGTGCGAAGAAGCAGTGGAAAATGAAGTTGTGTGAACTTAGTCCAATAGCAGATTTCATAGGTTCAGAGGTTACCGTTGAAGATGCAATTCTTTCTTCTGCCACTTTTCACATGTGGGAACGATTGTACGGCGTAACTTCAGCGTCTCCGACACCAGATAAAATGAGACTTTATATTTTACAGAGGAAGGAGTGTAACGGCCAGCAGGAGGAAACTTCAGTGTCACCACACAAAAGTGGTGGTGTTTCT…
ctg7180000008523	ORF 1 (frame 2)	ctg7180000008523ORF 1 (frame 2)	ATGCAGGTTTGCCCATTAGCACATACTGTGTCGCTGCATCGCGTTTGGGTACAGGATTCTTACTGTGACAACGTTGGTGCTCGTGACGAAGGGTCGGTTCCTGCAGCAGTGTTGGAACCAATTGTTGTGTTCAACAATGGAAGAAGTGGAAATAATGATAGGGGCAGTAGGGAGTGCGTTGCCGATGCTTGTGCATCTGAGGATGTTGTTGAAAAGAACAGCGTCCTGTGTTCACTTTTGAAGAGGTTTTGCGGAAGGCTGTTGCTTAAAACGATGAATGGTGGAGGTTTGCAACCTGCTGGTGGTGCGTATGGTGCGAAGGATGTCTCACCCATTGGGGAGGAAGGTCTCTTCATCCAAGTCCCGTCATGCCAGTTTGGTTCTGCGTGCTTGCGTGCC…
ctg7180000004951	ORF 6 (frame 3)	ctg7180000004951ORF 6 (frame 3)	TTGCTCATATATCTTATTTTTGACGGGGACCCACCCATCCATAGAGCTACACACATCTTTGTGTATTTGCGGTTGGGTGCGGCCGTCTTTTTGTACCGTTATTTAGAAAATTTTGTTGAAAGCCTTCCTATGATCGACAAATCGCCCCGTGGTGGCTTCTTTGAGCGCTATGTGGATACCCTTCCCCCGAAGGAATCGGGGTCCCACTTGACGGTTCGCAGCGGGACCACGCCCGGCCGTTTTTTACCAACTGCGGAGACGCTCTCGCCATATCCGGATGGTGTTTGCTTAAGAGCACATCAGGAACACATACCAAACCCAGGGCTAATGGACACGGCAAGGTCAATTGAGAGTCTTATGCCGTTTGAAGTGAAGGATTGCAAGGCATCGTCGGCATTT…
ctg7180000007622	ORF 1 (frame 2)	ctg7180000007622ORF 1 (frame 2)	ATGCTCGGGTTTGACTCAGCCAATGAATTCATCGTCTACGTCACCTTCCTCTTCTTCGGAATGTCGGTGGTGGTGGTGACAAACTCCATCTTTTCGATGCCATTCTTCTTCATCGAGTACTACAAGTATGCGCAGGGGAAACCTGATGCAAAGCCAGAGGACCCGAAGTTCTGGAAACATATGTTTACCTACTACAGTATTGCAGCGTTCCTCGTAGAGTTGGTTTTGGCGTCGCTCATGCTTACGCCAATCGGACGGCGGATCTCTGTAACCGTTCGCCTCGGTGTAGGTCTTGTCATTCCAATTGTGTTGGTATTCTCCGTGATGATGGTTACTATCGTTACGACAACAGAAACCGGTGCCAAGGTGACCATCATGCTCATTGCTATCGCAAATGGC…
ctg7180000005176	ORF 5 (frame 3)	ctg7180000005176ORF 5 (frame 3)	ATGTTGCGGTGGCGCATTCAATCCCATCCACCTGCTGCAACAAACGCCGGCTACTCTCGGATACCGAGGCCGCCAGTGATATTCTTAGCTTGGAGAGGGCACCGCACCGCTCCAGGAAGACTGCGGTTACCAAAAAGGGAGGAGACACATGTTCCACCGACAACGTCCCCGGGTCGAACTACTGTCGCCGCTGCCAACGTCTTTTTAAATACAACCGGCATGCCTGTCGGTGAAGTGGAGGAAGGACGGCGTGGTTTTCTGGGTTTCGGGAAAGTAGCAGGTCGTGCGATGCCGCTTAACCCCCTCGCTGTGCTGAGACCTCAGAAAACCGATGCGAAAGAGGACCGAAGTACTGCTCGCTTTCTGAAAGCAGTTGAACTGTTAAACGGCAAGCGGCGA…
ctg7180000005132	ORF 3 (frame 3)	ctg7180000005132ORF 3 (frame 3)	ATGGAAGTACGCGATGTGAATACACATGGCGGAGCCCATACGGCAGGTGGAAGGCCTGCCATCATAAAGCGGGACGAGCAGTCCAGGGCCATTCCCTCTTCATCCACCGTAACTAACGAGCCCGCGACGCGCGTCAAGCCGGAGCGGCAGTCAAATGCCACGCAAACGGAGGCGGACATGTATGTGCCAAGTGTTTACCATGATGTGAACAATACAGTGGAACTGCAACGACCTGCAAGCGCTCCACCATTGAGTTACGCGGAGTGCCCGTGTGCGGCGTGTGCTCAACAACTCTCTTCCTACCCCGCAGCAGCTCCGATGCGGAGGCCCCCGACGAGCCCCTACGGAACAATCACCACGCAACAATATAACACATATGCTGCGCCTCAAACACCGCTG…
ctg7180000005301	ORF 7 (frame 3)	ctg7180000005301ORF 7 (frame 3)	ATGCTCAGACGAACCTTCTTCCGTCTGAGTCTTGACAACCGTGAGAACATCATCCGCATTTTCACGGAGATGGCAGATCTCAACAATGCCCTGGGTGAGAAATACAAGGTACAAAGTTATAACCGCGCGGTGCGGAGCCTAAAAACGCACCTTGACTTACCACTGCGCACCGTCGAGGACCTTGAAAAATTCCCTGGAATCGGCAGCAAGCTGCTTAAGAAGGCTGAAGAGATCATCCGAACCGGGAAGCTGGATGAACTTGAGAAAAAAACGAAGCCCAAACTGAAGGCAATTCAGGAACTTACGCAGATCCATGGCTTTGGCCCCCGGGCGGCGGCAACACTGTTTGACCGCGAAGGTATCTTTACTGTGGAGGATCTTATTGAAAAGGCAGACCAG…
ctg7180000004680	ORF 5 (frame 2)	ctg7180000004680ORF 5 (frame 2)	TTGGGTAAGAAGAACAAAAACAGGAAGGTTTGCGTTCTATTTCATCCGAACATGGACGATGACCTCATCCTCAACTTGGTTCGACTTGTTCGTAATGGTCGAGTTTTAGCGAGGGGGTGCGAAGAATTCATTTTTGGTGGCGTCAGGATGATGGATTGTGGGCCGTGTGCCGAAGATTACGCAAGGTTGCAAGACTACTATGCAAAAGAGGGGAATCTGTCGGAAGTTGCACTTGTTGTATCTATTAGAGGAGCTATTGTGGAAATTTGGCGTTTTCAGGATTTTCGCTCTTTGAAGATACCTTTCCCCGCCCCAAGTAGTGCTCACCAGGCCAATTCAGCAGCTGCGAAAATGCAAGCATCCCTGAAGATATTTGTGCGAGTAATTTTTGCTTATCTT…
ctg7180000007094	ORF 8 (frame 1)	ctg7180000007094ORF 8 (frame 1)	TTGGTGTTGTTTACCGGCACTGAAATCTTTCACCGCCAACTAGCAGACTTGAAGATGGCACACGGACGAGTTATTGAGTGGTTCTACGACTCCCTTCCCTCCTGTGTAGGTTTGTGGGATCACACAGGTCGTTCCGATGGCGAATGTGACGTGCTGCAGCGGTCTTCGTGTTCGCTGTGTGACTCACGGCGGCACTTGTTGAGAACTATTCCCAAGGCATATAAATCCTACAAGGATCTTAAACATGGGGACCTCACGGAGGAACCAACTGATGCGGCGGAACGACATGTCACCGCCATACGGATTATCCTGCAAGTGGGCTACAACAAATATGCTCTCGATGTGCCTAGCGGCCATGTGCTTACGGTTTCTGCTTTCTTGGATGATCTGTGCTGTCAG…
ctg7180000006945	ORF 8 (frame 3)	ctg7180000006945ORF 8 (frame 3)	ATGCGGTTGTCTCATCGTTGCCTCATAAAGCGGGATTTTGATGCTTGGGCTTATAACATATACTGGCCGCAGAAAAAGGCGTTTCTTCCACTAATGGGCTTCGCGAGTTTAACAGTTGAGGATATTAAGTTTGCATACAATGCGTGGTGTCTCTTGCGTCTCGCAATGTTTTATGGTGCCACACACCCAAAGGTTCTCAGTCCATTAGTGAACTGCACTCCATCAATGGACATCATACATGGCGGAAATCGAATTTTTTACATGCACTCGCAAGTGTCCACTCCCCTTTCACAACGAAAAATAAAAGTTGCACTAACTCCCTGCCATCCCGGGGCACAATTACTGCAGTCATTTCCGTGGGAAACTGCAGTTCAACAGGGCGGTTGGGGTTCAACGGAG…
ctg7180000007279	ORF 6 (frame 1)	ctg7180000007279ORF 6 (frame 1)	ATGTCTAGCGTCGCGTTGCTTCTTCCCCTCTGTTCCAAGCCCAGATACGCAATGCGAATACACTCGGTACATCCCTCAAGTCTTCACTGTATTGCGATTTTTTCCCCCTTCGCTGCTTTTCATCACCTCGTCGCCCTGTTGTTTGTCCTTTATTGCTACCTTTTCAAGTCTTCCTTCTTTTTCTTCCATCAGAGTAGTTTCGCGATGTCCTCTATCGGTGGCTTCAAGCGCCGTGCGCCCAAGTCGCTAAAAACACGCCGTGCTTTGAAGAAATATGACCCGAAGGTTGTGGAGAACCCGAAGAAGATTCTATTTTTAAGGGGAACGAAGACGAGCAGCGTTGTTAACGATGCAATTGTCGACCTCACAGCCGTGACGAAGCCGTATAACAAGCGTTTA…
ctg7180000005123	ORF 1 (frame 2)	ctg7180000005123ORF 1 (frame 2)	ATGCCCGATAACAATAACAATAGTAGTAGTAATAATTCCGAGATTTTAACACGGAACGAGTACCCCACACCTGCTCCGCCAGCTTTTTTTAACGCCTCCCCTGTCCTCACCCTACCAGTGACTCTTCAGAAGGTAACCGAGTTTGATCCGGCAAAACAAGAAAACCTGTCACCCCACACACTGCCGGATGGAAGTGAATATTATGGTGACATGCTGCTCGACAAACCACACGGTCTTGGAATTGTTATCTTCAAGGATACTTCATCCATATATGGCAGCGGGGATCGGTATGGGGGGCGTTGGGCTAACGGCGCTTTTCATGGAGAGGGTGTACTTAATACAACCCGTTTTACATATGAGGGTGAGTTCAACAGTGGCAGGATGTGCGGTCGCGGAAAA…
ctg7180000007684	ORF 3 (frame 2)	ctg7180000007684ORF 3 (frame 2)	CTGACAATGGAATCGCTTATAAAAAACATACAGAGTGACCTGGACTTGGTGCGTGGTGCCCTTGCACGGGCAGCTTTTAACCAAAACCCGACATCGGCATCGAAGGAAGGCATTGGCGGGGAATCTCAAGAAGATGCGAAAAGTCGTCAGCGATCACCGCAGCGTGGAGAAGACACGGTTTTGGTCCAACCTGTGGATGACAGGGAACCGGAGGCATTAGCTGTCGCATCTGCTGCTGAGTTGAGTGCGCTTCGTGAGCAGGTCGCCGCGCTCTCTGCGGTAGAACTGCAGCGTTCGAAGCTGGAGGCACAGCTTGCTGCAAGGGATGCCGCACTTCGACATTATACTCAATCTCACCTAGCCTTATCGACGAAAGAGCAAAAGCAGCGGCGCGAACTT…
ctg7180000004898	ORF 7 (frame 2)	ctg7180000004898ORF 7 (frame 2)	ATGAGAAGAAGGAACTCTTTTATTCGGACCATTAGCACGTATACCCGTTACCCGGATGAGCAGCAAAAACTGTTATATCTCGCCTGGTCTGCCGCATGGCTTCGAAAAGCGGAAGTGGAAGCAGCCCGGGTACAGGGGATAACCTTATACGATCTCATGCAACGGGCTGCTGCAGCTTTTTTCAAGGTCGTTTGCACCGAGGTTCCAAATGCAAAGAAGTGGCTGGCGCTCTGCGGAAGCGGGAATAACGGTGGAGACGGCTTTGAGGTTGCCCGACGAGCCTCCTCCAGGGGAGGAGGCACATGCGTTACTGTTATAACTGTGGCCGGTTCCAAACCGCTTCCTCCCGAGGCAGCAGCCGCCTATGCTGCGTTACAGGAAGAACGTCAAAAACCAGGT…
ctg7180000006743	ORF 9 (frame 1)	ctg7180000006743ORF 9 (frame 1)	CTGATTGCATGCCCAGCTATGGTTGTGGAGCCTCCTGCTTCCATCCCGCCGGTAGCAGTCATCGTTAGTACCGATGTCGATGCACCCGCTAGTCTTCCCGCGCTTCAGCACAACAAACTCATCATTGATATGGTGCGTCATTACGGCTGCACCCCTTTCCCCCGGAAGGAAGTAGGCGGTGAAGCTGCCTTTTGTAATGACATTTTTGAATGGGTCGATCGCAATCTACCAAGTGTTGATGTGGAAGATATGACTGTGTTCCACGACGAGTCATACGTGCGCTATTTGAGTTTACGCGAGGTGGCTTCAGGGGATGATGAGCACGTTCTCTCATTTTCAGGATGCAGCAATATAAGGGGCACGCCATCAAAAAGATTCGCTTCTAGACGTTGCTCAGCC…
ctg7180000004532	ORF 1 (frame 1)	ctg7180000004532ORF 1 (frame 1)	ATGAGTGAACCATTGATGGCTAGGTGTGCATCTCTGCTGGACATCTTGGTTCCCCGTAGTGTTGAATGCTTAAGCAATGCGAAGGTACAGAACGAATCGTGCTGCGCTATACAGTACGACCGAATTTTGCGCGTCCCGGTTCTGATTATGAAAGGAGACATCTCGAATGCCCGTGTTCAGATACCGCGTGATGGCAAATCACTTCCTGTAGTTCCGCTGCCGTGCACTCTCGTAGCTCTCCAGGCGTACATTGGATCTTTTGACACCTTTGCGTTGGAGGTGTCAGTGAGCACTAAGACTTCTCTTCGCGTGAAGCTGATTATTGGGACTCACTTTAACAAGACGTCGTTGGAGGACACCGGTAGCAGTCTGATTCTCTTTAGGATGCCCTTGATCATA…
ctg7180000008285	ORF 7 (frame 1)	ctg7180000008285ORF 7 (frame 1)	ATGTGTATTCCCCTCTCCTCTCTCTTTTGCCATTGTCCTTATACACATTGTTGTCCCGTGTATTCTCCCCGCATTTCTTTCATCATACATGTAACATGCCATGTCGCGAGCAAGGGTTGGGGTATGGCCGCCGTGGAGCCATACAGACGCTTTGTGTCGATAGAGCTTCCCTTTTGCCTTCCTGTAACGGTGGAAACCAACACCGACGGTACCCATTCCTCATGTGCCACGGCCACGGCGGATCGCCGCACGGTAGAGGCATTTGTTCCCCCGTCATTCCTTCGACCTTGTATCGACGACATCATACCGACGGCACGGGAGAAGGCGGAACGTCAGGAAGGAGGTAACGACACCGCGGGAAAGGGTGAACCGAAGGAAATGTTGGGTATTGCAACAACG…
ctg7180000006942	ORF 1 (frame 2)	ctg7180000006942ORF 1 (frame 2)	ATGTTGGTTTCACAGAGAAAAGTGGATTATGGGGTATACAACACCGGGCATTCTATTCACTTGCTTTTGCCCACCTTCCAAGATAACGTTGTTTTGTTGTTAGACCACCTTCTATTAAATTGCACTGTTCTACACATTTCTCCCTGGATCATCTGTTCCACAGGATATTCTTATAGGAGGCATATGTTCCTCAGAAGTGATCAGCATCGCGGGGTAAGGGAACGAGTGGCAGGCGGTGCGAAGACCACTGGTCCCGAATGTCCAAAATTGTCCCCTGGTCGTAACGCGTTAGAGAACAATCATGAATTTTCTGCCTTCGTTGACCGTATGAAAGCGATTAATTATTCCTTTGCTACAAAAAAGAAAAGGGGCACTGAAGTTGAGATAATCACCATCCCT…
ctg7180000005120	ORF 5 (frame 2)	ctg7180000005120ORF 5 (frame 2)	ATGCCGGGGTTGTTAAAGTGGAAGAAGCGTTGTAGTCCCGTCGCGATGCGCCCAAGTAGGGGTTTGGTACCGTCTCCACGGAAGTCGCCCTCAAAACAGCGTTCCAGTGCGCACAGCGCAGCCGCGGGCGAGGAATGTTATGAACTGCAGGCGGTTCCATCTGTCATTCCGGCACTCCAAGCGATTAGTGCCGTGCGCCGCGCGGGAGCTCTGATGGCTCGTGTAATGAGTCCAACAGCGGATCGAATAGAAGGAGAGTTGTGGTATATTGCAGGGGAATACGGGCCGGGAAAGGGAAATGCCGCTGCACCCCAGTGGGTGACGTGCGATAGGCATCGGTTGGTGGTTTGGAGTAGCTGGTGTGGACAGGGCCGTATAATAGACACCGTTTCTTTCGAT…
ctg7180000005345	ORF 9 (frame 1)	ctg7180000005345ORF 9 (frame 1)	ATGCTGAAGCCACCTTTTATCCGGCAGAGTGCTGTTGCGCACGCGCGTTGTGTTGTGCCGGTAGAGTATGGCATCGCCTTTAACCCTGAGGGTAGCAAACCCTCCCTGAAGTCGCACTTGTTCAGCGAGTTGTTTCACGTGACGAAGGGTCGGTCGGACGCAGCACTGTCGGTTTCTTTCTTTTTGTACAACTCCCTGCCGCTGCGTTCGCTTATACGCGAGGGAATATTGTGTGACATTATAGTCGCGACAGGGCTGGGCGCAAGCGCTGTGGCGGGTCTTTTAGACACTCCTCCCCCATTTCCTTTGGTTCCGGGTGGTGAGGAAAATACTCGTCATAAAGCCACCGCTACTTCAGAGGAGGGGGGATCCTGGCGGCTTCTCTGTGGCGTGCAAAGG…
ctg7180000006712	ORF 1 (frame 2)	ctg7180000006712ORF 1 (frame 2)	TTGATAATGTCGACCGCGCCTCCCAATCTGTTTAGCACAGTGGCAGCCTACATGGACGCGATTCTCCCCGCAGACAACGCAATGAAGGTTTTGCTGGTGGACGAAGCCACCCTTCATATAATCTCCATGGTGCGCTCGCAGACATTTTTACTCAGCAGGGGTGTGTTTCTTGTAGCGCGCGTCGATAACCACTCGCAACGAAAGTGCATGGGGAACATGCGCTGTGTTGTGTTTATCCGACCGCAAGTTCTTAGTGTTAATGCGGTATGTGATGAACTCCGCAATCCAAAGTATGAGAGCTATGCCATTTACTTCAGTGCAGCAGCTCCATCAGAGCTACTCGACTCCTTAGCTTGCGCTGATGTGAGGGGTGTCGTGAGGTCAGTCTGCGAGGTGTTC…
ctg7180000004952	ORF 9 (frame 1)	ctg7180000004952ORF 9 (frame 1)	TTGTCACCCATGCGGCGGTGCTTATGGAGCTGCAGTTTTCTTACATGTGCATCGAGAGAATTGCAGCGGCGCGGTGCGGCCAGCCGGGTCCCCCCACCTCTACCGAATGTCCGCGGGACTCCGACTCGATTGGGTTCCGCAACGAAACTCCCCCCGCCTCCACCGTTGCCCGGAGCCGTTGCGTCGACACACGCCGCGTTGCCGTGGAAATCACCCCAAGAAGTTCTCTTGACGTTCATTGAATACATTCCGACGTTTTACGTTCCCGTACATTGTGTGGCGGCCATACTCTCGGAAGACAGTAGGAAATATTTTATCGGCCGTGGCCGTTTCTTGTCTTTTATTAAGCGGTACCGTTTCTTTTTCGATGTTCGCGTTATTGATGGCGTACGTGCAGAT…
ctg7180000005083	ORF 4 (frame 2)	ctg7180000005083ORF 4 (frame 2)	ATGCTACACACTACTGGTAATGGCGCGGTAGGTGACGGTGAAGAGGAGTCTACTGGTTCCTTCAAACCTGACATGCAAAAAGTAAATGCAAAATTGCGTAACTTGCCTACGCTGGAACGACTCCTGCAGGAAAAAGATCCCAATGAGTTCACAGATGAGGAAATGGGCAACGCTCTGAAGTTTGTTGAGGCAATTGCGGGGACTGAGGTGTCGACGACTCAAACCATTGAGCAACAGCTCCGTCAGCTCATGAAAAAATATTCTGTTGTAATAAAGAAGTCACTGCTTCTCGCTGCATACAGGAAGTGGTTAGCAGAGGACCAACGGCGGACCGGCAACGCCGTGCTGGAGCGTTACTTAATTTCGAAAGCCCCACGCAGTCAGTCAGGGGTGCTGGTA…
ctg7180000004695	ORF 7 (frame 3)	ctg7180000004695ORF 7 (frame 3)	ATGCTGGATGCCCTTCCACTACTTCTAGTCTTCGCCGCTGTTTCGCTTTGCGGCGGTAGTGCCTTGAGAGTGGGGTTGGTATCAGATCCGCACTACGACCCTGGGTACGGTACGTCTAAGGCATACGACTCTTGCCACAAACCCGCACCCAAGTACGGCCGGATGGGCTGCGATGCCCCAAAAGCACTCATTACATCATTTCAACAGGACATGGAGGCTCAAGCACCTCATGTTGTTATTGTCAACGGTGATGCTCAGCGACACAAATTCAGCAAAAGCGGGTTTTCTATTAATCACACGTTCGGCTTTATTGTGCGGGCCGCGGTTAAAACTGTACAATCGGGCGAGACAGGGGAGTTCGGACTGGGTGTGGCGGTCTCCCTCGGAAACAACGATATG…
ctg7180000006688	ORF 2 (frame 3)	ctg7180000006688ORF 2 (frame 3)	ATGAAGAGGACAACACACCTAATACAAACGGTCTGTATACTTCTTTTTCTACAGGCGCACTTACCGGACCGCGTCGACGCCAGCGCTCATGCATTCAAAGGAGCGGAAATCGCTAAACTCTGCAAGCTAACGGCTTTTCTAGCGAAGTTACCAGCAGACGGCATAGCCAAGCTGCAAGCCGAGAGCACAACAATAAGCGCAGCGGCGGCAGCGGAAGCTTTGGCAGCAGCAGCTGCGGCGGCGGCAACGGACAGCGAAGCAAAGCTTGTTTTTCAAGCGGCAGCAGCAGCTGCAGCAGCATGCGCCGCAGACGCAGCTGCAGGCTTAAGTTCAAAAGCGACAGCCGTAGTTTCGGCCACAGGCCGTGCAGCCAAAGCAATCGGGCAGATAGCCGAAATG…
ctg7180000007062	ORF 5 (frame 2)	ctg7180000007062ORF 5 (frame 2)	TTGTGGGCAGCTACACTCTCCTACAACCTAGCAATCATGCGTAGATCGGGCAGAGGCAGTGCCGTGCGGTGGTCCTCGTTATGCAAGTGCCAGTGCTGTTTGTACCGCACGCCACTCGGTGGAACTTACTTCGAGCAAGCGCTGCCTCGGTCGTTGGGTGCCAGACAGGGAAAGGGCGTTCTCAGTACTGTTAACACGGCATTGTCCAGGAAGGCCCTGAAGCGGCGGCAATCCTTGCCACGGAAGAAGCTCAACGTCCCCCTCACAGCGGAGGGGTTGAAGGAGCGACTCAAGCAGTTGTCCGCAGAGGAGAGAGAACTTAGTATCGAAAACAACACAGAGGAATGTGATGAACCCTCACCTAACGAGTTTACAACCACTCATGAAGCTCGTGTGGCG…
ctg7180000005161	ORF 2 (frame 1)	ctg7180000005161ORF 2 (frame 1)	ATGCAGGCGGAGGTGGACGGAGAGATGGTGAGTTTGTTGAAGCTTCATGACCTCAGGCACCAGCAGGAGTTGCTCGAGAAGGAGTTGTCCGCTGTGCACCCAACGCCCGAAACGTTACAGATGCCGGAACCCGTCGATGCCAATACCTTTCAATCTCAAACTGGCGATTTTCACAACACCCGCGCCATTTCCCCAGTCGAGCGTTTGGATGAGATACGCAGGCGCCATCGGCGCGAGGCCCATAGAACGATGCAGCGATACTTTAGTGCCCTCAACAACTTTCGTGATTACCAGGAACGTCGCATGGAGAAATTGCGGAACGTGCAACCATTTTCCTTCGAAGCGCGCGAATTGAGGAGGCCGCGGGGCATACATGCGCGTCGCATGGAAGAAGACCGA…
ctg7180000005008	ORF 9 (frame 3)	ctg7180000005008ORF 9 (frame 3)	CTGCATTACACTCCGACACTGCCGGGCCGTGTTCGCCGGAACTTTGGCTGCGACAGGCGCTCCGACAAGCAGCGCTGCGCCTCTACGGCTTTGGGCCCGTGCGGTATCTCTCGGATTAGGACATACGGCCTGCCTTGCTCGTCCAGCTTTACCTCCTCTAAAACCACTACGGAGGTTGACGATGTGTCCTCATTCCTTTTCCCCTCCTGTGATATTGTCCGCCTTATACTCCGGCGGCGCAGTAGAGGGGAATCTCCTGTATCCTGCCGCCCTGAACAGCTAAACGCTCGTGTTGGCTGCCACGTTGATTTTCTTCTCGCCGACGTGGACGAAAGCTCCCTTAGTAGCAGCCTTGTCACATCTGCCGTGCGACGGGTGCCACCGCATGAGCTTACACTC…
ctg7180000004992	ORF 3 (frame 1)	ctg7180000004992ORF 3 (frame 1)	TTGGGGGTGAGTGAGAAGCACGCGCAACGGCCACAAATGAGGAAATATCATCTATCCCCATTGGTGTGGGCGACCACTGTGCATCCGTCAGAGTTGACGGCTGTAAGCCATCCTGCGCTGCCTTTGAGTGGTTGCTACTGTGTCAGCCGCAGGCACCGCTTGACAATAGCAACCGTTCTTTCGAATATCCGAGGCATGGCAGACGAGACAAGTGATATCACATCAAAGCTGGTTTATGCTCAACGCAGGCAGGAGGACGCAGTAGCGTGGGCAATTAAGGAGAAGGAGCTATTAGCCGCCAAAGCCAAGCGTCAGTTGGAGGAGGAAGCGTTGCAGCAGCGGGAGGAGCGCAAGCTGGAGGCATACACAACGGAGTTGGAGCAAACTGCCGGCCCTGAG…
ctg7180000004599	ORF 4 (frame 1)	ctg7180000004599ORF 4 (frame 1)	ATGATTCATCCGAAGCTTATGCCTTATCAGGAGCTCGCCCTCCGTAGGGTAAATGTGCAACAGCAGAGTTTTGCTTCACAGTATGTTGGCACCGACAAGATTGGGGGAGGTGGCGCCACTGCCATTACCCCGTCTGGCAGCAGCGCTGGCATGTCACGAACCACTTCAGCACGAAGCGAAGTGGCGTTGTCACCAGGCACAGTGTTTCCGGGTCCGTCAGCTACACCCGCTTCCAGCGCAATCCAGAAATCCCGTCCGCATGCTCGCGACGCTTTGCTAACTGGATGTGGGACAAATAGCACCGCACCAGCTTCTATCGCCCGCCCTGGTATAAAGAGACGCGATGAATGGTCTACTGCTCTCCACGACATAGAGCCATTCGTTCTCCCTCAACAACTT…
ctg7180000007183	ORF 2 (frame 2)	ctg7180000007183ORF 2 (frame 2)	ATGTCCAGGAGGTGGTCTTGCTTTATTGTATCCATTGGTGGCCCGTTAGCGCCGTTTCGCAGCTGTTCTCACAGTTCTCAGTTCCACACGCAGAAGAAAGAGCGACTCGGCGTAGTCGACATTTCCTCGCGCAACATAAACGAAGAAATGGCGTCGAAGGTTCCACTTTTCCTTTATTTTCATGTCACAAACAATGCGGACGTCGCCTCCTACACGGAGCGGTTAGCGGGACAGGTGGACGCCACAAACCGAAGATTGCAGAACAACAATATGGCAGAAGTGTACCAAGAGTTTGGAAAGGACCGTGGGTTGGCAATCAAGCTTGGACTCGTGGACTGCGTTAGGAATGGGTCGCTAACTCAGCAGTTCAACGTGGATCCGCACATGTTTCCCATAGTG…
ctg7180000005300	ORF 1 (frame 3)	ctg7180000005300ORF 1 (frame 3)	ATGTGGTACAGTAATTTGTTCGTAGCAAAGTTACCACGTCACCTTTGTGACGGTGACTTGCTTCAAATTTTTAGTAATTTCAACCCACTTGGTGCTAAGATAATGTTAGACCCCTCCACTGGCAACAGCAAAGGATTTGGTTTTGTACTTTTTGATAAGGAGGAGGAAGGGAGGACGGCTTATGAACGTCTCAACCGCAAACTCGTGCGTGTCTGCAATAGCAGCTTCAACCTCCTCATTTATCCTTCACAACACAACGGCAAAGCAGTCACGTTACCATCACGGGCAGTTTATATCCGAAATATCCCCACCACCATGGGGGAACGGGAGGTGCAAAATTTCCTTTCAAACCTCGCCCCTCTTGAGTATTGCGCAATGCGTGGAGATCATCACGGCAAT…
ctg7180000006752	ORF 1 (frame 1)	ctg7180000006752ORF 1 (frame 1)	ATGTCAGCTGCATGTCCGTTGTTTGCCGTGTGGTGGAGCTCGGTATTATTGACGGGTCTCGAATTTCCTGGTCTTTCGACATCCTTCTTGACGGTGAAGTTGGATAACGCCTCATGTTCACGCGTCAGCATCGGCGAAGGTAGTGGTACACTCAACTCTTCGCAACTTTCTGTGAAAATAGACCAACCTTCCAATGTTGTGTGTTCGGCCGGCATTCAATTGGGGGCTGCTTCAACCAATATTACTGTTGACTTGGCTGTGCACCCCAGCGAAATAACCGTCGGAAGGGAGTTAGACGACCTTTGTTTTACTACAAACTTCATTGTGGACCGCTGCAGCCTTAATGTGAAGGTGAATGACATTAATATGGTTCCTAAGGTTTTGTTACTGGAAGTGATG…
ctg7180000005124	ORF 3 (frame 3)	ctg7180000005124ORF 3 (frame 3)	ATGTTTCGGTCGACCCGCCCCCGGTCGGTGGGCTACACACCTGTGAATCCTGACACCTCGCCAATGGTTGCCTACAGTCAGTATCATTGGCATTACAATCTTCCCCAGGGAATGGAACGGCCGCATTCAGTAAACCGAACCTTCGCGGCACCGTTTCAGAGCAACCACTCGTTGGTTAACAAGTATCGTGGTGTGTGGATTGAATTTGATATGCACCCCGCTTTTAGTGTTGCACTGGAGCCACAGTTACGGAAGCTACCGCGTGGTCGCACCCTACCAAAAACCCCTGCTGAAGAGGTCATTGCAGATTATACGGCTTTGGCACCTCTAGTGGACGATGAGAAGACGAGAGATCTTTGGTTGGCTAAGGTCTTTCAGCACTGCGCCTTCCAGAGATGT…
ctg7180000005043	ORF 2 (frame 2)	ctg7180000005043ORF 2 (frame 2)	ATGCGGTTGAATATTACGATTCCCAATGAGCACCACGATGATGCCTGCACTTGCGTTGCGGTGTCGTTGACGGGCGATGTGCTAAGCGCAGGTGATGATTTCGTCTTGCGGCGCTGGAGCCCTAACGGGGAGCCGATGGGTAAAGTAAAGGAATTTGATAGCTGCATCACGTACATTGCGTGGGTGCCGCTACAAGGCGGACGCAAAGGTCGCAGTGCCAATACCGGATCTGTAGAGGGGAAGGGAAATTACCTTGTGGCTTGCGCTGATGGAACAATCTCATTTATGAATACGTCTTCTGACCGTGTGGAACGTACCATCGACGCGCACACTGGCACGATAACAGGTGTTGTGTACTCTGGAGATACCTCTTCTATCATTTCTTCTGGTGAGGATGGG…
ctg7180000007722	ORF 5 (frame 3)	ctg7180000007722ORF 5 (frame 3)	CTGCCGAAGATGTTTAGTCTTGTCGGGCGCCGGTTAGACAAAATTCCCTTTTCCACACTCTTCAGCTACAACACCGTTTTAGAAAGCGTTTTTTCCGCGCCGGCGCGAAAAGATGCTCTAGTAGTCGAGGTAGTCGGTGCTGAGCCGATGTGTTACTCGTTTGGACGCTTACGAAAAGATGTTCTTGCAGTGGCGAATGTCATCGTGCAACGACGGGAGCTTTTAGCGAAAATCCAGCGAATGCCGTCGCTCTGTTGGCTGCAGCCACCAAGGCCAGACAATGTGAGGAGTGTTTACAGTAATGAAGAGGGAGGGGTTCTGAGTTGTGATTTTCTTAAGGATGATGGAACATATAATTTGGCGATAACAGGAAATGCTGGTTACGCTTTCGTTGTATCC…
ctg7180000006658	ORF 8 (frame 2)	ctg7180000006658ORF 8 (frame 2)	ATGTGGCGGATTTCTAATTTATGGCGGCGTCCGCAGCTCACAACTCTTCCGAAGGATCCTTCGCTTTTTTTTGGTGTTGGGAGGCCGCGTACACCAGAGCAGGTGGAGCGGTATCACGCAATGAAAAATACCACCATTGAAAGTGCTTTTCCCCATCTTGCAGCCTGTTGGGTGGGTCCATCGTGGGGAACCGTCATGTTAACTCCACATCACGTGGCCCCGACATGTGTAAAGTCGGCGGTGTGGCGTTGCAGCCAGTGCCTTCAGGAGTTTGAGATGAGTATTGCGAGATTTATTGACCAGCATGGGACGTGTCCATTGTGCGGAAAAGAGCAGCGGCGGATCAGTTCAACTAGAAATGAAGGTCCGGAAAGAATTAATGGCAAGATGAGCGAGGGA…
ctg7180000005022	ORF 7 (frame 2)	ctg7180000005022ORF 7 (frame 2)	ATGTCTTCAGATTGCGCTGGACCTCCGCGTCAACGCGTGCGGAGGGAAGATGACATCCCACTGGATTTTAGTGCCCTACCTGCAGTGCAGGAGCTGATTATAAAGAACAACCGTCAGACGAAGTTGAAGCGCCGTTTGAAGACTTCAGACTTTGTGAACGAATCCTTTTCGGAGTTAGGGTGCCGTGCGGTGGCCGACAGGACGTCTGTTGGCGTGCTCTCTAGTTTCCTCAAGGAATGTACTGAGAAGCATCGAATCCTTCCCCGCAGTTCTTCAGTGGCGAGGGTACTCTACTCGTTCGTGGAAAACGGACTTCTGCACGAAGGGCAGGCGCTGCTACAGCAGATTCTGCAGGCCGAGGCGTCTTTGCGCTCCAAAGTCGTGGATGAGAAGGTCGCC…
ctg7180000007190	ORF 6 (frame 3)	ctg7180000007190ORF 6 (frame 3)	CTGAGCTGTTGGTACCCACGAAATAGTTTACGGACGATAATCATGGGGAAGAAAACCAACAGCGCAGCGGAGAATATAAAAGTGTTGGTCCGTTGCCGTCCACTCAATGACAAGGAAAAGAGTCAGGGGTACAAAACATCAGTAGACTTGGACCTCACAGAAAATACCGTCACCGTGCAGAGCGTTGTTGGGGAGCCCGACCGTTGGACGTTTGACGCCGTCATCAACAACACCTTTACCCAAAAGGATGTCTTTCAGCAGTTTATCATGCCCCTTGTAGACTCCGTTCTGGATGGCTTCAACGCCACCGTCTTCGCTTACGGGCAGTCAGGGTCCGGTAAGACGCACACGATGACTGGGAAACTGGGAGATGAAGATCTGAAGGGTCTAACACCGCGC…
ctg7180000005041	ORF 6 (frame 2)	ctg7180000005041ORF 6 (frame 2)	ATGAAAACGAGTCTCCCGCCTCCTCTTATTGCAGAGGAAACCTCCTCCGACGGACTCAGCTACGAAGAGAAGCTTCGGCAGGCATACGCCGCGGGGGAAACAAAACGACCGCAGTACCTCTCAGCCTCGCTTCGTGATCTCTTCGAAGTGACGCTCAACCGCGAGCTTCTGCTGTTCCGAAATGAAGAAACGGAAACACCCGTTACACGTCGTAAGAAGTGGTTGCAGTGGTACAACGAAATATACAACAGCCTTCGCTGCACGCACAATGTAAATGCTCTGCTGTTATACTGGGTGACAGGAATCGTTAGTTATGAACTCCGCGAGATGGAAAGGTGCCTGGCGGGAATACGTGAGCGTGAAAGGGAGAAATCAGGGGAACAACAACTGCCACCACAG…
ctg7180000005134	ORF 5 (frame 2)	ctg7180000005134ORF 5 (frame 2)	ATGCCCTTCAGCAAAGCATGGCGGAGTGCCGTTTATCCTGATTTTAGGGAGCAGGGCGCGTATATTAACTACAAGGCAACGAAAGATACTTTGCATCGCATGAAGGAAGATATCGCGAACCCTGCAACGCCAGATGAATTGTACAATTCGCTGCTCATGCAAAAGGCAACTGTGTATAAGTGGTGTGAAAACAAGGTGAAGGAATTGCAAATGATGGCAGAAGCCCTCATGAAGGCATCGGATTACCTCTCAGAAGAAGAGACACCTACTAATATGAGTATGGTATTCAGTATGGTGGGGAGTAGTGAAGCGAAGTATCTTCCACCCAGTGATGCGAGGCGCGTGGCAGATGCAATCACGTATGAACTACTGCGCTTTGTTGAATGCCGTAATCTGAAC…
ctg7180000004910	ORF 5 (frame 1)	ctg7180000004910ORF 5 (frame 1)	ATGGCTGAGACAAATATACGTGCAGAAGAGGTACGTGACCTCACGCGGGTGGAGCGCATTGGTGCCCATTCTCATATCCGCGGTCTCGGACTTGACGATGCCCTTGAAGCACGTATGAGCAGTCAGGGAATGGTCGGACAGGTCGAGGCGCGCCGCGCTGCAGGCGTCGTAGTTCAGATGATCCGTGAAGGAAAAATTGCTGGTCGCTGTGTCCTCCTTGCTGGCGGCCCTGGTACGGGTAAAACGGCTATTGCGATGGGAATGGCGCAAGCACTGGGTGCTGAGACGCCTTTTACGATGATCGCTGGAAGTGAAATATTCTCACTGGAGATGTCGAAGACGGAGGCGTTGACGCAGGCATTTCGCCGTAGCATTGGTGTGCGTATTAAGGAAGAGACG…
ctg7180000005283	ORF 1 (frame 1)	ctg7180000005283ORF 1 (frame 1)	CTGCAACGTAAACGAGGGGGGAAATGCCTTGAGAGTTGCTCCCTATACAAGTCGCAAGTGCAGGAGAACGAAGTAACTGGGCTAAACGAACCAAAAGGTGTGGAAACAAAGCTTAGAAAGGACCGTCCGCGTCATCACAATAATAGGGGAAAGCGAGGCGCGCGCAGAGATGGTGGTTCTAATCGAGAAGGAAAGTTGCCTACCAAGGGCACTGCTGCTGTTACTACTACTGCCAGCGGAAGTAGTGGTAGAAATGTTGAATCCCCCGAGTGGTCAAAAGATGTTGCTGATTCGGATAACAACTCCTCTTACTTGAGTCGTGGTGGTGGGAATGGATTCAAACTATTTCAGAAGCTTTGCCATCCGTTTAGCACACATGACGTTATGCCCAAATGGGGT…
ctg7180000005151	ORF 3 (frame 3)	ctg7180000005151ORF 3 (frame 3)	ATGAAAACTTTAGCCAAGAAAACACTGCAAGGAGGTGTTTCAGGGAAATGCGGCTCACAGATCATCATAGCGCATGGCCTGTTGGGCAACAGCACCAACTGGATGTCGGTGGGACGTCGGCTTGCTGCACATGATGGGGTACGCGGAAGGCTTGAGGAAATCCACATGCTTGACATGCGGAATCACGGAGAGAGTCCCCACTTCAATGCACACACAAATGCAACGATGGCATCGGACATCGAGCACTTTGTACTTCAGCAACAAAGGCAGTGGCAATCTCGAGCGGGGGCGGAAGGTGACGGGGGAATAGTGTTAATCGGGCACAGTATGGGCGGATTTGCCGTAATGGGTTCGATGCTTCGCCGTGCTAATGAGACCTCGCTGCTGTTGCAGTCGGGT…
ctg7180000004602	ORF 9 (frame 3)	ctg7180000004602ORF 9 (frame 3)	ATGTCGTCGGATGAGGAAACCATCACAACTCTTTACTTACGGCGCCAGAACATCTTAAAGCAGTTGAGCGAGGTTAACAACGAGATAAAAACTGCTGAACAACAAATAAACGAGAAGTCAAATAACAATGAAACTAGGAGGGTCGAGGAACTGGTAGTAAAATTCGGTGGAGATGATGACCGGGAGAGTTACCTGTTGGATTTTTGCATGCGGGACGCCAACGGTTTGCGGGAAGCGATCCGGTACGTCGATGCATTGAAAGCGCTGAAGGAGTGCACAAGTGATGACGAAGTCAATAGGAAAAAACACCTGTCTCGCAACACGTTCGTACACGCGATGATTGCCAGGTCGGGTGAGCTGATGGTCGATGCCAACGGGAGTGAGTTGATCCAACATGCC…
ctg7180000007761	ORF 7 (frame 2)	ctg7180000007761ORF 7 (frame 2)	ATGATTCATAAGCTTTTCGTGACCACGTGGATGTATTTTTTCCCCATCGAATCTACTATCATCTTAAAGGGAAATATGAATTTCGACTACGCCGTTCTCAGCCCCACGGAGATAATAATCTACAAGGAGCGGAACGCCCCGATATTAAAGAAGGTAACCAATCTGTTACTGCGGGGGGGCGCGTTTGGTTACCTGAATCTAGAGAAGATGCTGCACAGGAGCACAGAAAAAGACAGCGATGACAGCAAAAAAGGGCGTCGCATCAATCCCGTAACCTTTAAGTCGGTTTTGGTTCAGTGTGGAGTTTTGCTTACTCCAGAGGAACACAAGTCCCTTCGAGCAGCCTACTCGGACGAGGGAGGGTTTATTGTTGACCAGTTCCTTGAGCTTGTGTGTCCT…
ctg7180000004632	ORF 4 (frame 1)	ctg7180000004632ORF 4 (frame 1)	CTGTGGACGTTGGGAGGCACAGAGGGAATGCAAGCGATAGGAACTTCGCCAAAGGCGCCTCTAGAGGGTGAGAGGGATTTACTTAAAGGGAGAACTGCAATGATTTCGATGCCTGATTGGTCCACAATGTACACGTGCAACCCTGCAGGGAATAAAACATTGTTTGAGTTAGAGGCAATTGTTGTTAAGCGGCTGGAACTTCTGGGTTGGATCGACCAGCTGCTGAACTCACCGAACATGAAGAACCTCAGTCAACTACTTGACGAAGTGGGGGCCCACCTGCCACTTGAACGACGCAAACAGTCAACTCAGCCCGCGGCAGATCACGTCGTCCTTGGGAGAGATAGTGTCGATGGCAGCACTTCTGACACCCCAGGATCGCGTGCACCGCGGCACTCT…
ctg7180000005221	ORF 7 (frame 2)	ctg7180000005221ORF 7 (frame 2)	CTGCCCCGATATCAGGCCCTGATGCCCCGTGAGGTTGTTACAGTTCAAGTTGGCCAGTGCGGTAACCAGCTGGGACTTAAGTGGTGGGATGTGCTGTTGCAGGAACACAAAGCTAACCCACAGTTCACTGATGCTCGTGACGCACTATTTGATGTTAGTGGTAGCGCTCCCCTTGCAAGTGTCGGTGATAAGGCGTGCAGGGCCGGTTCTCTAAAAGCACGCTGTGTAGCTGTCGACATGGAGGAGGGTGTGTTACGGGCGATGCTCCGTGGTCCATTAGGGCATCTCTTTGATGCAACATTCTTTGTGTCGGATGTAAGTGGTGCCGGTAACAACTGGGCGGTGGGTCATATGGAGTACGGTGACAAGTACATTGACAGTATCACGGAGACTGTGCGG…
ctg7180000005187	ORF 5 (frame 1)	ctg7180000005187ORF 5 (frame 1)	ATGAGGTGGCCACGCGGGACAGTCGCGCTTCACCCCGCTGGTTTACTTGGGTCCAACTTTGTATCATCGGCGCGGCGCCTTTTGTACTGTTCCTCGGTTCCATTCTCGCTTTACGGCAGCACGCATGGAAGTATGAAGTCGGTCGCTGCTCAACTAAAGTCCGATTGGGTGTTTATTCGCCGCAGACGAATGGAATCGCCCCCGCCTGACCGAACAGAAGGTGAGCAGGCAGTCAGCGCGGAGGGTGATGACTCCAATGACAATAATAATGCAGCCATGAAGTGTTTTGATCATTGGTCTAGCGATATGAATGGGTGCACTGCCGAGGAGTTTCTGCAGGGCGCCAAGCAATCGTACCGCAGCCTTGGCGTATTGCTTGAAACCCTTAGGGAGGCTGCT…
ctg7180000005242	ORF 7 (frame 2)	ctg7180000005242ORF 7 (frame 2)	ATGGGGATGGATCACTACACCATTATACGGCAGCTAGGGGGCACGAGTGGTGCATATCTCGCGGTTGACAAACAAAATGAGACGAAGCGCGTCGTTATTAAACGTTTGGCTGATGGAACACAGGGGATGCAGGAGGTAAATGTGTCCATGCGGGCGCGGCACCCTAACATTATTCCATACTTGGAGTCTTTTGTTCACGACGGCGGGCTTTACGTTGTGCTGCAGTATGCGGAGGGCGGTGATCTGGAGTCTCATCTGGAGCGCCTTGCGCGGCGGAAGAAGGCCCTTCCCCATCTTGCGCTTCTCCGTGGTTTCCAGCAGCTCATATCGGCACTGAAATGTTGCCACGGGCTGAGTATCATGCACAGGGACGTCAAACCCGGGAATGTATTTGTGAAC…
ctg7180000004617	ORF 1 (frame 2)	ctg7180000004617ORF 1 (frame 2)	TTGATTTTCTGCCGAAGGCAGCTGTTGGGCTCAGCCTCTGTGACCCTAGAGACCTGCATTAACTCGCTATCTCTCGGGTTGTCATTTTTTGATTTCTGCGTTGTGGTTGAGGCCTTGATACTTCGCATTACATTCCCTTTCATCGCGGCTTGTTACTATTTTACTGCGCGCATAAATATCCGTTTGCACACTTTGTTTGTGCGGAACTCACAATGGTTTGAAGTGCAGTGGAAAGGAATGCGCCGTGGACTCACTTGCCGAAATGTTCATGACCCGGTGTTTATGCGAAATGTGAAGCGGGTGCTGGCATCTTATAAGGAATCTATGGACCATTCCAGTAGGAAGGGCATGTCCCGCGAAGCGTTTGTGGACATTAACGAAAAGGGAGCTGCGTGGTAC…
ctg7180000006817	ORF 4 (frame 3)	ctg7180000006817ORF 4 (frame 3)	ATGACGTCCAAAGGGCTAAAAAGACCGCAGCCAAGCAGTAAAGTTAGACTAACATCACATAGCGTTCTTGCAGACCTTTCTTTCCAACAAAAACTCACAGTGCCAAGAAACACTGAACAGCTACACAGGGACCAAACCATCAATCAAGCGGCAGACAAGCAAGCAACTAAAAAAGAAAGCAACTCAAATATTAGCAAACAGTGGCTACAGCACCTTATGTACGCAACAATAACGACGACAGTACTATTAGCAAGCATCAAGATTCGCTTGCACACATTGGAAACAGCAGCAAAAGATGCAGACGATGAATGCACAGCAGGCAGACAGGCCACAGAACTAGCAGCGAGCATGGAAGCCACGGTGACAACCGCAGCGTCCAGGGCAGCCGAATTCACAGAA…
ctg7180000005327	ORF 7 (frame 3)	ctg7180000005327ORF 7 (frame 3)	ATGTCGGACCGCCTTAGAGGTGACAGAAAGAGGGGTGTTGCCTCCGATGATGAGGATGTCGGTGACAAACCCGCCTTCGCTGACGCTGAGACAATGGCCCAACGTCGAATCGTGCGTGTTGTTCGGACCACACCTGCGGGACCCCCGCCGTCACTGGGTGGGATATTCAAATCACTTCCCAGCGCACTGCCGACAGGTACCCCACCGTTGGTGACGAAGTTTGGGTCTGTAGCGAGTGGTAGCGCCAGCAGCAGCGGGATATCACCACCGCCACTCAACGGTGCGTTTTCGTTCATTCCAAAGCCCACGGAGGGGGCAGCACCAGGGTTTGCAATGCCGAAGGTGAACGCAATGACTGCAACTGACTTTTTTTCTACCGCAGCCGGTACGATAACAAAT…
ctg7180000005111	ORF 5 (frame 1)	ctg7180000005111ORF 5 (frame 1)	ATGAGCTCCACACCAAATAATGACGTGGAGCAAATGTATCAGGAATTAACTCAAGCCTTCAGCCCATTCATCGCGTGGAAGGCTGCAGTTCCACCTCACCAAGGCAAGGAGACAACAACTCAAGGTTTCATCAGCGAGAATTCATTTGATGGTGTGAGTTCCATCATGCAGCAACCCGTGGGCACGCCGCTGCGTCATCTCCTACCGAGGAGCGGATCCCCGCGCACAATTACCTGCACGCACGGAACTTCCAAACGAAACGTTGTGATTAGTGATAAAAGTGACCACGTCGGCAGGTGTGATGAAGCTTCCGCGTATGGAGGTAATTCGTTTAGTGGAAAGGGGGATCGACACAATGGCAGTTCCGCCATTGAGGAGCGTCTCACGCACATCCTTCGC…
ctg7180000009007	ORF 6 (frame 3)	ctg7180000009007ORF 6 (frame 3)	TTGGCCGAGCGGGATGTCTTTCTTGGTATTAGCAAGCATAATTTTCCCCCTCTCCTTCTCATTCTTGGTGTTGAACTTCTTTCATCATATAAAAAAGCAAGGAAAAAAAAACAAAAGAAGCGAAGACAGAGTAAGAAAAGGAAAGCAGACAAACAAGAAAGTAATATTATCAAGAAAATGCTCCGCCGAACAAATTTTTTCAGAATCGGGCTTGATAAGGTGATGTCGCTGTCAAGTGCGGTGCAGGATATAAAAAATGGTGCGACGCTTGCCGTTGGTGGGTTTGGAACAGGCGGAATGCCGCATGCCATAATGCAAGAGATCAAAAAGATGGGCGTGCGAGACCTCATTATTTATAGTGACGGTGCCGGTGTTGACGGATACGGTATAGGGGTTCTC…
ctg7180000006760	ORF 1 (frame 2)	ctg7180000006760ORF 1 (frame 2)	TTGAAAGTGTACCTCAATGATACCCCAGTGATACGCACTGAGAAGCTATCCACCGATGATCCTATTTTATTCGACCCAGAAGACAGCAAAAGTAGGGCAAGGGTACTCGTTGATGATGTCTATGACGTTAGGTTACGGTTCAAGGTGAAGCAAACGCGATTTTTACTAACAAAGACTCTTTGCACGGGTGATTTTTCCTTACGAGGTATGGTGGTATCGCAGGAGGGCGTATACTGGATCCCTTTGGTTGACAGTGAGGGTGTGAGTGTCGGGAATCTCTGTGTTGAACTGAAGTCAAGTGCTTTTGTCTACAATGATACTGTGAAAAGGGCTAAAGATTTTGTGGAGGACGACGTCGTGTCGTTAATTCGGAGGTACAGACCGTCTAAGGTGCCCATC…
ctg7180000008378	ORF 5 (frame 3)	ctg7180000008378ORF 5 (frame 3)	CTGATGCACGGTGACGGTTTGGGGCGTCTGCACCCCGGTAAGGTGTTCCTTACCATTGACGAGATTAAAAATGGCATATCTTCCTATCAGATCTTCGATGTCCGCTACGACCTCCGCAATAAAGAGTACGGTATCAACCAATACAACAAAGGGCATGTCGCGCGCGCCACATTTGTCGACTTGGATCGACACCTTAGCGGTCCCGTCGTGGAATGCAGCAAAGCACGGCACCCCATGCCAGACCCGCACGAGTTTGTCGAGTGGTGCAAATCCAAGGGAATTGGCCACTTCAAGCCCGTCCTTTGCTACGATGACGAATGTGGGGCGATGGGGGCGTGTCGGATGTGGTGGATGCTCAACGCCCTTGGTGTCGAGGCTTACGTAATGACATGTGGATTC…
ctg7180000005191	ORF 3 (frame 3)	ctg7180000005191ORF 3 (frame 3)	ATGCCCGCTCCCCATAATTCGCCACGTTTGCTAGAGTGCCGGCATGTCTTTGGTGTGTGTGAAAGTGTCAAAGGTGGGATACAGTACCTGGATGACAACAACGTTGTCTGGGTTTCAGGTAAAAATCTTATTATACTCGACACACAGTTGGGCACACAGCAGATGGTGTCGTGCACGCCGGGGTGTAAAAAAGTAACTGCGATGGCGTTGTCCAACAATCGGCGTTTCTTGGCGGTCGCAGAGAGTTCCAAGCAACCAAGTATTGTTATTTATGGGTGTGACAGCAATACCACACCCAGGTTGAAGCGGAAGAAGATACTGCAACTTCCGGATCTTGGTTCATCGGAGTATGTCTCTCTGTCTTTTTCTCACGACGGTCGGAACTTGGCATCACTTGGT…
ctg7180000006945	ORF 7 (frame 3)	ctg7180000006945ORF 7 (frame 3)	ATGCGCTCGCGCGAGGTGTACAGCGGATCGCAACCCATAGAGGAATATCATTCACCCAGTTCCCCATCAATTTCAAGTTCTGGTGACCCCTGTCGTGAGCCCATATCACCTTTGGGGGATCGCACGTTGATTATGGCTTTAGACGGAATGTTGCATGCCTCCCGCAAGGATGGTGGATTTGAGGGAGTGCTACGTTACGACGACTTGCGGCAGTTGTTGGCGAGGTTGGGCCTTACGTGGGAAACAGATCGTATTGATGACTGTTGGTATGATATAGTGAGGGGTCATGCCGCGCCAGTTGCGGATGACATGTCATGGGTTCGACATTGCGTTTGTGAACACCTCTATGGAGAGTGCGCTGGGATAAGCACCACAGAGCTTTTGAGTGAGCAGCAGACA…
ctg7180000005238	ORF 2 (frame 1)	ctg7180000005238ORF 2 (frame 1)	ATGACGAGCAGCGGTGGTCTTCTGGCGAACGGTAACACCTCTGCGTTAAGAACCGTAGCGGTGACTCCACCGGAGTTTAACGTGGAAGATGACGAAATGCGTATCGTTAGGGTAACCACTCCGCTACCAGATTTGCTGCCACGAAGTTTTGAGGATATTGAGCACATGCGAAAGATGCGTCAGGATGCGGAAAGCGGAAGGAAATATGTCGCCCCCCGCGTGGAGTTGTCACCACCATATGTGAATGATGATGAATGCGACGAATTCGAAGACGCGACAATCAACACAACAGTGGAGTTTCTCTCACAGTTGAAAAAGCCGGGGTCGTATTTATTGCGGGGCCCCTCAGTTGAGGGAAAGGTTTCGAATGTGTTTGAGCACGGTATGCTATACAAGATA…
ctg7180000005069	ORF 6 (frame 1)	ctg7180000005069ORF 6 (frame 1)	CTGTCTTCACCCGTCTCACGAATTTTAGTTTCTGCTTTTTTTTCTTTGGCTTATCTGACAATGCAAGACATGCGTATGTTTAATGTATGTGCTCTGCTCAGCCACAATGACAGCAGTGCCGATATCATTCGAGGGGGGTTTGGAGGTTTTCCGAATGGAATGTGTTTAGAAGATTTTCGTACTTTTGTACTTCAGAACGTATTATCGAAGCCGGAGGGTGAAGAGGGTACCGAAACGCGTCGTTGTACAACATCTAAAACAACCATTATGAATTTACTTACGGATGTGGATGCAGAAACACTGAGAATGAGAAGTGGTGGTGCCAGCGGTCTTCAACCGCGGTTTTCAAAGCAACCCTTGTTCTCTTTTTCACGAAGGAAATCTGGCAAACCGCGCAGC…
ctg7180000005188	ORF 4 (frame 1)	ctg7180000005188ORF 4 (frame 1)	ATGGCTCACGTTGCAATCCGGCGACAGCGAGAGGAGGAGCAGCGCGCTCGTGAACAGGCCCAAGCTGTGGAGAAGCGTATGCGATTGGCTGCTAACTTTGAGACACGGAGTGAGAAGGTTTATGAACAAAAAGATTTAATGCGACGCCTCGATCTTGTGCGTGCCAAACACGATGATGCCCTCGTCGCCCGCCGTCAACGACTTGCTGCAATGCTCCTACGAGAGAAGGAAGAACATGAGGCGATGTTAAATAATCTCACAGAGACGGATGAGCAGCGACGTGATCGGCTTATTCGGAAAGCGCGCGAACTGCGGGCCCAACAGCAGCATCACCTTCGTGTGGATGCTCAGAAGCGGCATGAACGTCTCTTTCGTGAAAAGATTGATTGCCTTCGCCTT…
ctg7180000006725	ORF 6 (frame 1)	ctg7180000006725ORF 6 (frame 1)	ATGAGCACTGCTAGCAACGCCAACTCCGAATACGTCCGTGGGCTCAACGACGCCTATGCCCATCGGTCGCGCACTGAGGATAACTGGCTGCGTCCATCACTTGGACCTTTACTGTGGTTCGGTGTGCCAATCGCACTGTCGTGGGTTTACATGCGCCGCCAGTCCCCTACGGGAGCCAAAAACAATATGTTTGATAGCTTTATGGAACAAATGATGCCAATAAAGAAGCGACAATTCCGTGTTGAAGTGAAAGGCACAAGGTTTAGCGATGTGATCGGCATACCTGAGGCTAAGGAGGAGGTTCGTCATTATGTGGAATTTCTGAAGAACCCAAACCAGTTTACGCGCCTGGGTGCGCGACTTCCGAAGGGGTGCTTACTGACTGGTGAACCAGGAACT…
ctg7180000005063	ORF 7 (frame 2)	ctg7180000005063ORF 7 (frame 2)	ATGTTGGAGAAACGGCTCTCCGTCTTGCTTGCTACGTATTTGAACAACTTTGTTTGTGATCTGAATGAAGAGCAACTGCAAATATCACTCTGGTCGGGTGAAGTGGTCCTTCGGCATATTCAGCTACGTGCTAATATCCTGGACCAACTCACCCATTTCCTCCTCCCCAATGGGGAAGAAAGTCCTGACGGCATGAATAATCAGGGCACAGATGGTGGTAGCGGAGCGTTTCCTGTACCCTTTCGAATATTAAAAGGCACAGTGAGCGAGTTAATTATTACAATTCCATGGACTTCTCTGGAGGCGGAACCAGTTATGGTGGAAGCGCGTGCGGTGGAAATTGTTGTCACACCTTTACGCAGTGCACCTTATGACGCGGAGGAGGAAAAGGCTCGAGCG…
ctg7180000005264	ORF 1 (frame 1)	ctg7180000005264ORF 1 (frame 1)	TTGTGGGGCGTAAATTTGTTTTGTTATATTATTATTTTTTTATTTTTATCATTGCTTGATGACGCTGTTTTCCCCCTTACTTTAATCATCTTTTTGTTTTGTTTTTTGTTATTTGTTCTGTGCAATGCATATAAGAGCAAGGTACTGTTTTCAGGTTTTGGCCTAGCCGCTGTTTGTAATCGGTTGCGTTGGCTGCTTAATTTGCTGGAAGGTGCGCCCGTAGGTTTTTTTTGTTTAATGGGCTCTCCGCCGCCTCCATACGATATTGTTTTCCCCTTGGAAAATCCATCGGATGGACGCCACTTTCCGATACAGCTGGATCCGCCCCCGTCTTACGATAGCTTAGATTTTTCTACGGGGCATGAGGGGGTGCGGCCCCGGGAATGGCGAGCGGCGGAA…
ctg7180000007650	ORF 7 (frame 3)	ctg7180000007650ORF 7 (frame 3)	ATGGATAGAACAACGCTACCAGTGCCATGCCCATCCGATACGCAAGCTGATGGAGCGTGTGGTGTTCTTGCGGGAGGACGGGACGGTGGAGAACATCATCAGAGGAAACAAAGCGTTCAACCATCAAACTGGGTTGCTTCGCCCATTGAAATGATACTGCTAAAGTGTGTGCTCGGCGAAGTGGAGGGCTCTTCTGAGGAAGTTCAGTGGCAGCGCATGCGTTTGAGTGGACTTGGTCCATCGCTTTTGGTGCTCGCCCGGCGCGTGGAGTTGGAAGACGTGACAGAAACTGATGCAAGATGTTATGCACTCGAAGTGCCACCCAAGTTAGAGGTGCCGCCCGTTGTGCGCCAACTTTTAGCATCAACTCTTACATGTGGCGATTTACGTGTATCTTTG…
ctg7180000007684	ORF 4 (frame 1)	ctg7180000007684ORF 4 (frame 1)	TTGTTTTGGTTTGTACGAAGTATACCAGAAGGAGGGGAAAACCTGCGTTACGTCTCTACGGCTAAGGCAAAAGTAATTAGCGACATGGTCAAGGAGACAGAGTACTACGAGCTGCTTGGTGTAGCGGTTGATGCTACTGAAAATGACATCAAACGCGCTTATCGGCGGTTGGCCCTGCGATACCATCCTGACAAAAACCCTGACAACGCAGAGGCTGCGGAGATGTTCAAACAGATTAGTCACGCCTATGAAGTTCTCAGTGATGAGGATAAGAGAAAACTGTACGACCAGCACGGGAAAGATGGACTTAGTGGTGGCGGTGATGAGGGTGAATTTGACGCATCGGATATCTTCTCCATGTTCTTCGGTGGTGGGCGGCGACAACGTGGCGAGCGCAAA…
ctg7180000007636	ORF 3 (frame 2)	ctg7180000007636ORF 3 (frame 2)	ATGGCTCCGAAGAGGGGAAGGAAGAAGGGTAACAAGGAGGTGAGTGCGGAGATTCTCCGCATGCAACAGCTCCGCGCACAAGAAGCCGAGGGGGAGGAAATCCAGAAGCGTGAGAATGAGCGCCGTGACCGAGAGGAGCAGGAGGAACGCATAACTCTGTGGAAGGAGGAACAGGTTCGAATTCTCCGTGAGAAGGAAGGAAAAGTGAAGGAGCTCATGGCGAAGGTGGAGCAACTGACTGCTACGTTAAGGGAGGAGCGTATGGCATCCGAGGTCCAGGTTGAGCAATTAGTGCTCATGCGTGACACATTGCTGAATGAGGTGGGTCTGCTGCGATTGGAGGTGGAGGAGAAACAGAAACTTCTCGTACAGGAAAAGCACACAGCGGAGTTGCAATTG…
ctg7180000004883	ORF 4 (frame 3)	ctg7180000004883ORF 4 (frame 3)	ATGGAGCGGACGAACCGTGCGCGTGTTACATTTGGGGATGTGACTGTTGTTCCCTATGCGGGTACTCGCCCCGGTCCCGCAGGAAACAAGCGCGCATCACAGGCAAATGAAAGCTCAAGTTACAGCTACAGCGACTATTCGGACGACTATAGCTACTACGGCTCTTATACACAATCCAGCAGGACTAATAGTAATGAATCGTCATCATATTCCCAAACCATAGAGTCGTCAGGCACCAAAACGCAGCCCCCACCGGCGAGAGAACAACAACAACAACAACAACAACAACAACAACAACAACAACAACAATCGTACACCCAAAGTGGGCAGCTGCAGCCACAACTGCAGGTTCAGTCACTTGCACCGCAACATCCCCCTCGCGCTCCAGTTGCACCTCAG…
ctg7180000007716	ORF 3 (frame 2)	ctg7180000007716ORF 3 (frame 2)	CTGGCGCTGTGGCAGAAGCTGTACGAAGCTACTCCCTTTTATATATCTATACAGTCCACAAAAATACTATCAAGCATCGCCAAGTTCCTCATGCCGACAACTGCGTCACTAACGGCTGCCGCAACGGCTTTCGGTATAATGATACTGCTAGACAGCGCTGACGCCACATCTAACGGCCTAAAAGAGGGCGAACTAGAGAAGCTGTTCGGAATAGCCACAGCCGCGCAAGGAACTGCAGGAATAGCCCTCCACCACACAACAAAGCTAAAAAAGCAGGCCAACGCGGGAAGCCAAGCAGCGGAAAGGCTTTTACTCGCATCGCTTCAGAGTGACACAGCTAATCAGTCCCTACTGTTCAGAGCGGCAGCAGAAGTCGCGAGCGAATGCAAAGAGAAGGCA…
ctg7180000008232	ORF 6 (frame 2)	ctg7180000008232ORF 6 (frame 2)	ATGCCCAACCCATACAGGAAAAACAAGGATACATCGCGTATACCGTGTGTCTACTTTAAAAGAGGGTCATGCGCGAACAAGCACTGCCCATTTCTTCATGTGCGTGGCGGTGAAAAAGTCGGACACGAACCTGGGAAAGCACCAGGGGATGTGGGGACAAACCTTCTTTGTACGATGTTGAAGTTGGTGTTTGAGAAACAGCAGCAGCGGGTGTATAACGCGGAAACAGGGGTCTTGAACCTGACGCAGTTTAAGGAAATTCCTGACCTCACGGATGTGGCGGGATCCATCAACTTTAACACACAGGCTTTCTGCCAGGCATTGTGTTCGACAATAAAGTCGCTTATTGTGCCTCCTCCATCAGCAATTCAACTGAAAGGCAATGGCATATTGTCGGTG…
ctg7180000005060	ORF 6 (frame 1)	ctg7180000005060ORF 6 (frame 1)	CTGGAAAAGTTAAACATGAATGCCTTGGATGAGCTTAACGCGCGACTAGGCATTGGGCAGTCGCGGCCGAAACTCCCCGTAGCGCTCGTTGGTTCTGGCTACGAGGCTGAGCGCCTGCTTGGTAAGGGTAGTTTCGGCAATGCATATTTGGTACGCCACAAAGAGCGTGGCAAAAATTATGTAGTGAAACATGTTAATATGTCCAACATGACGTCGAGACAGAGGAAGGATGCTCACCAGGAGATTGTTGTGCTACAGCAACTCAACTACCCCAATATCATCCGGTACGAGGAGTTCTTCGAAGATTTTCCGCACCTTTACATTGTCATGGAGTATGCTGATGGTGGTGACGTTTACTCACACCTGAAGAACCTGAGGAAGAGCATGTGGGCCCTTGGC…
ctg7180000009028	ORF 6 (frame 1)	ctg7180000009028ORF 6 (frame 1)	ATGCCCCATTCGGGATACCCGTTTAGCTCTTCTTCTGTCGTTGGTGTTAAGGGGGATGATAGACACTCTTCCGTTTCCCTCTTTGTGATTCTGTTCCTATGCGTGCTTCTAACCGCGGTAGAACCCTCCGTAGCAGGAGCTGACGTACGAAGTACGGTGGATGAGGTTGTAGCGGACGCCAGTGAGCCGACCTGTCCCCCGGCTCCCGTCTGCTCGAGGTACAAGTGGTTGAGCAGCAGCCAACTTTATTGTTGGATGTCCAAGCTTCCTTCCAGATTGGTGTCACGGGAGTTGCCCTTCGCAACTGATGACAAGGCGCGCCGTCTTGCGATAAGCAACGTGGAAGAGCTTCTGCGCACCCGCCTAGTGGGCCAGGGGCATCTAACCGAAGCTATTGCT…
ctg7180000005176	ORF 4 (frame 2)	ctg7180000005176ORF 4 (frame 2)	TTGCGCACACGTGGGAAACTCACTGGAGAAATCTGTAAGAAAGACACACGTTTGGACTCACACAACAAAACCAAGCAGCCGCGGCAGGAAAGAACAAAGGAAAGGTATTGGAGAATATCGGAAAAAATCATGCTTAAGTGTGTCAGCCGAGTATTCTTGGGAGCCAAAACGGTACCTCTTAACCCTCATGTTCCCTTCAAACTGCACACGGCTGGTCGCGATGATTTACCGCCCATTCCGACCACCGCCACATATGAACCAGAGAAAATAAAAGAGAACCTTGCGATGATGATTCGTATCCGTCGGGTGGAGGCACTTGCCGATCAGTCATATAAACTCAAGAAGATCCGCGGTTTCTGCCACCTCTGCATCGGTCAGGAGGCCATTCCTGTGGGTATG…
ctg7180000007014	ORF 5 (frame 3)	ctg7180000007014ORF 5 (frame 3)	CTGAAGTTCGGATTACCGTGGCGAGTAAAGGTTTCCGGTGATATTATGGTCGTCAAACGCCGTGGAAATGGCCGGTTAGGCAAACCTCCGACAGATACTGGAGTGAGTGAGAACTCTACCGGTGGAACCCCACCCCCGGAGTCTGCTTCTCAACGTGGCGGGGTGAAACAAACTACGGTTGCTTCCGCGATCAAGCAGCCCGCTTCGATGCCCGACGGCTCGTTGTCGCAGGATCGACGAAAGCGCCGCCGTAGGTTATCGGTGCCAGAGGAGGTGGTCCATGCCGTTGTGGAGGGGGAAGAAGCTACAGGTGCTGTAAGGGATGAAAGACTACCCGAAAATACTCAAGTTGTTGAACCTCAATTGAATGATCATGATGGTAAAGAGAGATACCCTCTG…
ctg7180000006727	ORF 1 (frame 2)	ctg7180000006727ORF 1 (frame 2)	ATGCCGGCGTTGCAATGGTTAGGAAGGAAGTGGCGCACTGGAACTGATGATTTTTTTCTATCCAGCTTCGTATTTTTCTCCGCTCTCACTACTAGTGGGACCCTTATACTATCGCGCTTTGGCGGATGGTTCAGTGTTGACATGAAGGGATGCCCAGGAGTTCCTCCAAAATACGAACGGTGTGTGTATGCCCTTGGAATCATCAGCTGTGTTGGCGCTTCGTTTCACCTTGCTAGTGCGTTGCTGAGTTGTCGTGGTGGTCCATTCCATGTGTCGAAGCGGCGTCATGTGGGCACGCTTCTTTATTTGACGACAGCAACGGCGCTAAGTTGTTTGCCGCTCAGTTCCGTTGTTTTGAAGTACTCCTTGTATGACGGGTTTATGAAAATGTGCGATCCA…
ctg7180000008161	ORF 5 (frame 1)	ctg7180000008161ORF 5 (frame 1)	ATGGATGAGGACATGTGTGTTGCCGCTGCGGCCTTCCGTGGCACAGAAGAGTACGCAGCCGTTTTTGACCTTGAAGTATGGAAGGCTCAACAGCAAGCGCGCTTACGTAGCGAAATTAATGAGGAAAAGGCGCGACTCCAAAAGGCAGTCGCGGAAGAAGTGCGAAAAAAAGAAGCACAACGCATAAGCGAGTTGGATGCCCTACAACAGGAGCTTCAGCAGTTGGCTCGTCGCCTACAGGTGCGTGAGGAAGCGCTTCATAGGCGAATTTCGCAGTTTGAAGTTCGCGAGGCTGCATTTGAGGACCGCCGTGTGAAAGTTGCAGAACAGCACGAGCAGCACCTTCTTTCGTTAGAAACTCGAACTAGGCGGCAACGCGAGGAAGCGGCTACGCAGGTC…
ctg7180000005062	ORF 6 (frame 2)	ctg7180000005062ORF 6 (frame 2)	TTGAATATCACCGCTAGCCCACAAGGCAGTTGTTTATCCAATTGTTACCTCATGGAGAATCTCTCTGATGAGGATAAATCCATCGGAGCCTTTGGTACCAGACCTGGCACCCACCGACGGAAAAGACGTTACCGCCATTCGTATGCGGAATCCGACCTCTCGCGGCGAATGTATTTACTTGCAGCTTCCTTGTCTATCGAACCGAATCTATTGCGCCACTATGTCGCCAGCGTGCGTGGCGGGGTAGTCCGGGGTCGGCGTGTAGTAGATACGGATAAGGATTCAATTAGTGAAGAGGGGTTGCTAGTTCCTACAGTTGATGTTTCTCAGCAGTCCGTATGCTCGCCGCTGTCGAGCGAAGCGGCGCCTTGTACAGGGGATGCGATCGAGCAGAACATT…
ctg7180000005391	ORF 5 (frame 3)	ctg7180000005391ORF 5 (frame 3)	ATGGCCATGCGGCGGTCATCACCTTCGCCACGACCCCGCGTGAGGTCGGCGTCTGTGGCTTCCATTCCGGACACGCAACGATGTGAAGGAATTCTTTCATCCCGTTCCATTGCAGGTACGGCGCGCTCCATAGAATATGTGGGCGACCGATGTGTATGGGCTGCAGCGGCTGATGGTCGTGTCTTAGTTTATTCGCTCTCCGATGGTGAAGTAGTTGCAGAGGCAGCCGTACGTGAAAATACCTTTTGTACAGTACTACGCCTCGTGTCAAGAAGACGCATTTGGGCTGGGTTCGCGGACGGTTTTATTTGTTGCTACGACAGTTCGACGGCGAATTTGTTGAATGAGTTTGTTCAGCATGATGGCGCAGTGAACTGCCTGGCCACAACCCCTTATAGT…
ctg7180000004891	ORF 7 (frame 2)	ctg7180000004891ORF 7 (frame 2)	TTGTGTGGGGTGACATTTTATCATTTCATACATTTTTTTTTTCCGCTGGCTCCCACTACTTTACCGATGAGACGCTCTGTTGTTGCTCAAGGGTTTTCTTCTTTCTTCACTTCCCACCTTTCTAATAATTATTGTTTTGGTGATTATCCCATTGCAGTGATGGGCAGCGTGGGACAGGCTATTCTTATCGCCCTTGCTTCAGCGTCCGACCCGGACCCTGGTGTGCGTCACCGTGGTGAGGCGCAGTTGCTGGAGCTCAAAGCGAATCCTCATTCCTTCTTTACAAGCTGCGCTGAGCTTTTGGTGGATGCAAACGTTCCGGTTCGTGGGCGACAACTCGTGGGATTCATGCTTAAGAACAGTCTTTCGCATCCGTGTTGTGTTCAGAATCCTGGGCTG…
ctg7180000007062	ORF 6 (frame 3)	ctg7180000007062ORF 6 (frame 3)	ATGAGCTCACCAGAGAGCAGTGTGACGAGCTTGGACAGTCAACCTGTTCGCGAGGTGGAGTACCCCGTCGGTGTGCAAACCGAGGTTCCGGACACGAATGGCGGTCTCTTCAAGACGGTGCTTATTGAGGGAAGCGGGACTAAGCCAATAAAGGGTTCGAAGGTGACAGTACACTACGTCGGCACGCTGGAGTCCGATGGCTCCAAGTTCGACAGCAGTCGTGACCGCGGGGAATACTTCGAGTTCACGTTGGGTCGCGGGCAGGTCATCAAAGGTTGGGATCGGGGCGTCGCCACTATGCGGGTGGGGGAGAAGGCAGTTTTGCGCTGCACGCCAGAATACGGCTACGGTGCGGCCGGTAGCCCGCCAAAGATACCAGCGAACGCCACACTTCTATTT…
ctg7180000007269	ORF 5 (frame 2)	ctg7180000007269ORF 5 (frame 2)	ATGAAACAACTTGCTCCCCAGATGGCTCCGGCCTACATTCCTAAGGACGTGGAGAGCGGATGGTACGAGTGGTGGGAGGAGTCCGGCTTCTTCCGCCCCGCGTCAGACATGGGCCGTCCCATCCGCGGCCGGTCATTTGTTATCGTCTCTCCTCCACCTAATGTTACTGGGCACCTGCATATTGGACACGCGTTAACCGGGGCAGTGCAGGATGCGCTCATCCGTTTCCACCGTATGAAAGGTGATGACACTTTGTATCTTCCTGGCACGGACCACGCGGGTATTGCGACGCAGGTTGTGGTGGAGAAACGTCTCATGAAGGAGAGTGGAAAGTCGCGCCACGACGTTGGCCGCGAGGAATTTTTGAAGCAAGTGTGGGCCTTCAAGGAGAACCACTGT…
ctg7180000007267	ORF 6 (frame 3)	ctg7180000007267ORF 6 (frame 3)	CTGTATTCGTCATGTGGACGGAAGGACCTCATAGCGATACGGAAAATGCATCGCATCACCGTACGGCTCATGCCCACTGATACGTGCACTGTCATCCCACTTACTCCTTCTATTACACTTTGTGGCATCAACTGCAGGAAGAAGCATACGATGGCGGTTTCTGCTTCCTCCGTGGGACGTGCCTTTGCCTTCCTTGGTACGGCGCTGGCGGGAGGCGCGATAGGAATGGTTGTGGAGCGTGGTGGTTGGTTTGGTGTGGACAAATGCCATCCATCGCCTGTTCCGTATCAACAGATGACTGAGCGCACAAGTCCGGAGGTGTTACACGTGCAATGCCCACAGCCCGCATACCCCAAGGAGAGGTGTAACGACGATGGTGGGGAAACTACTCCTTTCGTG…
ctg7180000006851	ORF 7 (frame 3)	ctg7180000006851ORF 7 (frame 3)	ATGCGGTGGGCATTCAGTAGAGGCCGCATAACATCCACAGAACTCCTCCAACTGCTTCAGAAACACCAGGAGAACATCGATGCCCAAAGCGTATTTTGGCTCTCAGAGGCGCAGGCAAAATATCACTATCGGTTGCAGTGCCGTGGCGGCGTTGAAGTCCCAAGGGATATGCTTCCGAGGCCGGCCGTATACTCAATTATTGATTACTCACCCAGCGAGCGGCGTTCGCTGCTGCAGTCGCTGCCGTTGCTGGCCATCAGAGATCATAAATGGTTACTTTTAACAAAAAACTGTACGGGTTCGGAACCATTTGCGTGGAAGGCCGCTACGCTGGAGCAGTATGTTGGGGCTTTACTCACCTCCCCGGCTAGTGAGGCCAACTTTGATGGTACGCTTTTG…
ctg7180000004588	ORF 7 (frame 3)	ctg7180000004588ORF 7 (frame 3)	CTGTCCGCTCGTTTCCTTTTCTGTTTTTTTTTTTTGCTCCGCGCATGCGTGTGTTTGGTGGTGGAAACCAAAATAAAAAAACAAAAAAAAACAAAAAGTATTGATTCTCCTGTTGCAGGTGGGATAGACAACTGTAGGAACGCGGCACCTATGTTTAACGTAAGAACGCCGATGTCGCGCGATGGGCGAGTTCATGGAAGATGCTCGCCTGTGCTTGAGCTTTCATCTCCCCACGGGTATACTCCTTCGCTTCAGGAACGGGTATCGCCAACGGTTGCTCCAACCCCGTGTTTCCGCAGCGAGGGGTGCCGATCCCCAGCAGTTCAGGGATTCAGACCACCTCCTCCGATTATTAGTGTGGGGCAACTAATTTATCCGACAGACCGCGACTCACCCGCG…
ctg7180000008244	ORF 1 (frame 3)	ctg7180000008244ORF 1 (frame 3)	ATGTTGCAAAGCTCAGAACTCAGCGCAAAGGGACAAAGGACAAAAATGCTAAACGACACTATATGCAAAGTTTTCATAGTAGTATTAGCCGCAACAGCCGTAACACGGACCGGATCTGCGGCGCTCGCAGCAGCGATGAATAAACGAGAATTTCACACCATTTGCGAAATAGCCAGACTGGCAGGGGCAACAATTAATATCTTAGAGGAGCCGCCGGCAGTGCCAGACTCCTATAGCAAGCTACTAAAGCTGAACATTACCGTCGCAGCTGAGCCATGGCGACAAATATTCAGAGATCAGCAAACCAAAGGCAAGTATCTTGACGCGCCACCAACCACTATACCAAACGGCCCAGACTGGAAAGAAAGCTGGTCGTTATGGAAAGCGGCGGCAGAAGCA…
ctg7180000004992	ORF 4 (frame 3)	ctg7180000004992ORF 4 (frame 3)	ATGGGGCGAGGAATTCTGAACTTCAACGTGTATGATGGTTCCCTCGAGGCCATTGTCCACGGCTACAAGGACGGGTTTCTCCGTCCAGAAGAATACGCCAGTTTGGTCCAGTGTGACTCACTGGGTGACATGAAGTCACAGTTGCAGGTCACAGATTATGGTAATTTCCTGCAGCATGATGGGCAGGCACAGTTGAGCGCCCGAGTTATTGTCGAGCGTGCACAGGAACATTATGCGAAACAGTTGCGTGAGCTAAGGTCTTGGGCGGCGCCACCGCTATCCCACTTCCTCGATTTCATCACGTACGAACACATGATCGCAAACGTGCTGAAGCTCATCATCGCAAAGCGCAGTGGGCGTGACGGCATGCAGTTGTTGACCCGCTGCCATCCTCTCGGC…
ctg7180000006942	ORF 2 (frame 3)	ctg7180000006942ORF 2 (frame 3)	ATGCCACAAAATACGGAAGTACGTGATGATGCAAGACGCCCCAACGAGAAGCCTTCATGGAAGGTGTTCCTTACTCGTGGCTTATTGGTGGCGTTTATTGCACTTGCGCTGAAAAATCTGGGGATGTTTGGGTGGGTGGACAGGGGTAGCGAGGCAGTTCCTGATGTGTTGCAGCATGGTTACTATTCACAAAAAGGTGATACCTACGACGTCGAGATCATGTCTGTCGAACCAGGCCTTTTCAAAAGGGATTCCTTCAGGCGGATAGTTGTTGGAGGAACGGAGGGGATTTCGCGAAATTATACCGTCAACCTTCAGTCATGTTTTAAAAGAAATTGTAGCGCTACACTAAAGGTTGTGATGAGACTATACGATCTCGTATACACGCAGGAGTTTCCG…
ctg7180000004599	ORF 5 (frame 2)	ctg7180000004599ORF 5 (frame 2)	TTGATACCAATAATGCTTCATTCAACTAGATACCCGTCGCAAAACCGCACTATTGGTGGCTACGGCCAGGCAGCACCAGTGGCACCCCATGATATGCATCAACAGAGACAACCACAGCAGCCCCAACAATTCCAGCAGCAGCAACCTCAGGAACATCAGGACATAATCCACGACACGCAATTCGACTACTACGGACAGCAACTCGCGACCGCAAGCTCCGACCGCACTATAGGCATTCACACGGTCCGAGACGGTCAGATGCAGCGAGTTGCGACCCTCATAGGTCATGAGGGTCCCGTGTGGATGGTGAGTTGGGCACACCCGCGCTTTGGCACTGTCTTGGCATCGGCTGGCTACGATCACAAGGCAATTGTATGGAAAGAAGTGTCGCAACCCACA…
ctg7180000007094	ORF 7 (frame 1)	ctg7180000007094ORF 7 (frame 1)	ATGACCGGTGGGGAGTTGGATGTGGTTAACCGCATTCACAGGGAGCAACGCAACCGAAACGCATTTTGCATGTGGTGGATTGGCATGATTAACAACTTCCACTACTGCTTGGTGCTAAGTGGTTCCCTGAGTCTTGCTGAGGGATATGGAATGAGACAATACGTTGCACTGATTACGTGGGCGAATGTGTTCTTCGGAATTGTGGCCCGTATTATTAATGCATTGGTTCTCTCACTACTGTCGTTCAACATCCGCGTGACAGTAACGTATTTTATGGGGCTGTTGGCAATTTTCTTGGTGAGCTTCGCTTATGACATCGGTGGACACAACAACGTTGCTGCTTTTGTTGTACTACTCATCGGTGTCGTCTTCATTGGTACTGCGAGTAGCTACGGGGAG…
ctg7180000007279	ORF 5 (frame 3)	ctg7180000007279ORF 5 (frame 3)	ATGCAGAAACAGCGTATCACTTTCGATGCTGCGTACAAATTTACCTTGTGGTATTCGCTGCTTTGTGAGGCGCAGAGGGATCGTGCGAAGTCTGTGGAGCGAGCCCGTCATGGCTCACATGTGAGAGATGTGGCTTCTGTACTCGTGAGGGCATCTTTACCTCGGCGAGCATATAAGAGTTGCTGCTTAGCCGGTGTGTGTGACCGCGACTCTCTAACACACAAAGCAGTGCATTTTGGAAGACCCGAGGTGCACATCACTCATGGCGAGCGTGACGATGTGTACCACTGCCTCGCTCACTCAACGGCATGCATTGGTCGCTCTGTTGACTTGTGCGTTAAGAACTACTGCTCTGCAGCACCGCTATCTGGCAACTGTTATGGTGGTTTGCGCTGCATA…
ctg7180000006905	ORF 6 (frame 1)	ctg7180000006905ORF 6 (frame 1)	ATGGGTTGTGGTGGATCGAAGCCGAGGCCACAACCTCCTCAAATGCCTCCACCACCACCACCACCAGTTGTTGCACCACCGCCGCCGCCGCCACCACCACCACCAGAACCCGTCGCGCCGCCAACACCACCACCAAAATCTCCAACTGTTCAATCCGAAGAATCGGTGGTTGAGGAAGTTGAGGAGGTGCCATTAACTCCAAGAGCCGCACGCCTTCAGAATGTTATTGCAGCAAAGCAGTCGACTTTTATGTACAACAAATGCACCGTTACCGGTGAGGTGACACCGTTTTTTCCACCGAAAGGTCGATGTTTCCGCATCATTGATGAGGAGGGTCGCTGGTTCTTCTACAACGACACCATGAACTATGAGATGTGCGTACAGGCCGTTTTTTCACCC…
ctg7180000008075	ORF 7 (frame 1)	ctg7180000008075ORF 7 (frame 1)	CTGTGGATTCGCTCAACTCAGATGAGGTACTTCCCACTCGGTAGGCGTACCCTTCGGGTTTCGCCCCGCTCCATCCCATCATCCCCGGGGAGACGATGGTATTCCTTTCCCGCTGCTGGTGCTGCCGGAGGCCGCAGTCCCTTCAGTACGCCAGGCGGCGGCAGCGCCGCTCTCCTGCCCCCGCATTACAGCAATCAGGGAAATGATGGTAATAATAGCTGCGATGGCGCCCCTTCTTGTGTCTCGCAGGGCAACATTGTTGATTGCAGTATGACTACTGCATCAGGTGCCGTCGTGGGGCCCCATGCTGCTGCTATGAGCTCGACCCCGGTGCTTCCATCGGTAGGTAGTGGGATGCCTTACATATTGTCATCGTGTAATGAGGCTGTGTCAGAATCA…
ctg7180000005284	ORF 6 (frame 1)	ctg7180000005284ORF 6 (frame 1)	CTGTTTTCCCTCTTTTTTTTTGTTTTTTTAGCGCACTGTATTAACATTATTATTCTGTTTCCTACTTTGCATACTTCCCCGCCTTTTTTCTCCGTTGTGGTACCACGCGTGACACAATGCGGATGTAGCTGGTATCCTTCATCATTTGTTTTCGGCATGAATGGGAGGCTGTACTGTTTGATCCGGCGTATCACCTCCCCACCCGTGGCTACTCGTTTGATTAAGGAGGAATTGTGCTTATCCATGGCTGCCATTGCGCGTCTGCCTCTACGAAGGGATCAACTGGCACATCTAACGAACACGGAGGCCATAACTACAAGGGCGCAACGCATCAGCCATTTATGCACTCCCACAGAACTAGGAATGATAGCGGAGGGTGCCGAAGCACTCTCTTGTAAT…
ctg7180000006789	ORF 2 (frame 2)	ctg7180000006789ORF 2 (frame 2)	TTGGTTCGGACCCCCTCCTCTCGTGCTACGAATTGCGACCCTCACCAAGACAAGGCAGAGAAGGGGAGAAGAGTGAAACTGCGATATAGGGCTAGGGGTGGTAACTCCTTCAGAAGGAAAAAAAAAGAGTTAAGACAAAGAAAAACGCGTAGCACTTCAGGAGAAATGATGGGAGAGCAGGAGAACGTTCGTTTCCTTTCCCCCACTGGAATTGTGCCGTTCGCGGCGGACTCACCGCGGGGATCAGATGTGATTCGCCGCTCATTTTCTCTGCCCGCAGCAACCGTAACTTTCTCGCTTCGGCAACTCAATCGCGACAAGTGCGAAATTGCCACACCAGTAGCCGTCGAGAACTGTTTCCAAGTGTTGCAACGGCACTTTGAACCCTATATCTCAGCT…
ctg7180000006938	ORF 4 (frame 3)	ctg7180000006938ORF 4 (frame 3)	ATGGGAAAGATTCTCCTTTGTGTACAGAGTAAGGTGCGCGATGTGAATAACATCCTAACAATACACAACGTTCATCCACAGGTACGAGCAGATGTTATGCGACGACTGGCCACCCTCATTTATCAAGTGCAGGAGCATCTCGACACACAACGACCGGCGTATGACGAAGCCCCCGAAGAGATTTGCGGTGTGTTTGTGCGTGAGATAGTGCAAAATGTTATCAACAGCGCCATTCCGTTAGTAGAACTCAGTACAGAAGGGAGGCGAAGGGTCTTATTAGAAGAACGTATAAAGGAATTAGAGGCTGAACTCAAGCGCAGGGAACAAGAACGGAGCGAGGCGGAGGAGATGCTTGGACGGTTCCGCACGGTACATGATGAAATGCTGCACAGTTACTTC…
ctg7180000005301	ORF 8 (frame 3)	ctg7180000005301ORF 8 (frame 3)	ATGACGGGGGCGGACGAGAAGCCTCGTGAGGTATCCGAAACAACTTCAGTCCGTTACATTGATGGAAGACGGGGTCGTGGCCTTATAGCGGAGGTGGACTTCGAAGCTGACTCCACAATTCTCTGCGTGCCTTACGACATTGCGGTGCTCTATAGCCCATTTGTACGCAACACATGTTACCGCTGCTTCGTCAGCGTTCCCAAGGACAGCCGTACGTCGCAGGGTAGGGGTTCGTTGCAGCGTAAGCGGCCGCAGCAAAGACGCCCCACTTCGCAATCCCAGCGTCTGCCGTTACGGCGCTCTTACCCTCAACATGGGCGACAGACAAGCAATGAAAGGAACAGGGAACGGGAGGAACATCACTATGAATGTACTGATTGTAAGCACCTTGTCTTGTGC…
ctg7180000006917	ORF 5 (frame 1)	ctg7180000006917ORF 5 (frame 1)	TTGCGAGGCAGTGGTTGGGTCGCCTGCGGGAAATACCGTTTAAGGGCCCAGGAGAGAAGGCAGGTTGTCCTCGGTTTACCTCTGTGCTTCATAAATCAGCAACTCATGCGCGTGCGAACAAAGCGAGAAGGCGTTAGCAACAACTTTGGAAGCGCTTATGTCAACTGTGAAATCATCAGTGCCTTCATCAAGCAAAAAAGGGAGGAAAACTCCTCCTCTGGACTTTGTCCGTCCGCGCACACCGCTGTAGAGTGGAGTATCCGAGCTGGTTCCCGAACAGCATTTTTGCTTCACGAGGTTCCCATATCCTGTGGACCGTCATCTCCCGTTGGTAAGGAGTGTGGTGCACCTGAAAACAATGACAATTCCGTCGAGAATGGCGACACCGGGACATATAAG…
ctg7180000004898	ORF 6 (frame 3)	ctg7180000004898ORF 6 (frame 3)	TTGGTTGGGTTTGTAAAAGCTACATACTGGGAATTAACAGGGTTTGAATATTTTTGTCAGTGTGCTGGTGTTCAGTCACTACAGTTGAATTGCAAAACTGTGCGTTGTGATTCGTTGATCATGTCACGAACAGACAAGTCGTTCCTTGCAAAAAAGATTATTTCCAGCGACGGGCCGTCTCCAGCTGAGGAGGATCACAACGTACCGCTTGTGGAGTGGTGCGCAGCGGGAATTGAACCTGAGGAAGAGGCAAACCGTCGACGCTCCGTTCTTGAACACATCAATTGCATTGTGCGGGCGTGGATTCGGTCAACAATGATTGCAGAGTTTCGCATGCCGGCTGAAGCGGCCGCTCAAGTGGAGGGCCGCATTTTCGCAACGGGCTCATACCGCTACAAC…
ctg7180000005137	ORF 8 (frame 1)	ctg7180000005137ORF 8 (frame 1)	TTGTTTTGCATCCCTTTCATCCAACCGACTGCGCGGGTGAGGGAAGCAAGAAAGAAAAGCACACGCACACAAAAAGGAACGTTAATGGATGAAAGGCAGATGGAGGATAAGCGCACCGCGCGGAAGCGGCGGTGGGCGGAGAGACAGGAACGGTCTCGGTTAAATCGATCTGAGGGTGAGGCATTACGTAAACAGCGCCAGGAGTTGCGTGCGGCGCTGGATGCTGTGGATGAAGGGAAACAAGAACTGGTGGAACAAATATCGTACACGCGTTTTGATCAATTGCCTCTGTCGCAGCGGACACAACTTGGCTTGGAGCGTGGCGGATATAAGCTCCTGACGCCAATTCAGAGTGATGCATTACACTTAGCGCTTGCAGGCTATGACGTCCTTGGGGCC…
ctg7180000007093	ORF 9 (frame 1)	ctg7180000007093ORF 9 (frame 1)	ATGGGTGTTCCAAAATTCTTTCGATGGGTAGCGGAGCGCTACCCCTCAGTGATCACCCCATTTCGTGATTTTCCACCTCCAGTTGATAATCTGTACCTGGATATGAATGGTATTATTCACAACTGCACACATCCCAATGATGCGGATGCCACACACAAAGCGCCCACGGAGAAGGCTATGGTCGAGGCCATGTTTTCGTACTTGGAAAAACTTTTCAATGCGATTCAGCCCCGAAAGTGCTTCTTCCTTGCCGTTGATGGCGTGGCCCCACGAGCCAAGATGAACCAGCAACGGCAGCGGCGTTACCGCAGTGGGTACGAAATGATGGTTGCACGGGAGGAGGCTTTATCTCGCGGCGAGGAACTTCCCGAGGAAGCTGATGTGTTTGACAGTAACTGC…
ctg7180000005328	ORF 1 (frame 3)	ctg7180000005328ORF 1 (frame 3)	ATGTTGTCTCGTTCATCTCAGGATCCCTTTACTGGGGAACTGGATTCTCTTGCCATGGTGCACGAGGTCATGAAGTTTGTTCCTTATAATCGTCGTACGTTGTGTACAATGCGGTGTGTTTCCAAACCGTATCGTCGTGCCGTCCAGCATCCTAAGGGGCCGTGGTCTTGTCATGAGGATATGATGATATCAAGATACGGTCAGTGTATTATATTTAATGCTATGGATGATGAGGACGGTCGCTCAAGCTTCCGTCTTTGCTCTGTATCGCCGGTGGGCCGGAAATTCGAGACGTTCAGCGCGAATATGCTTAGTCGGTACCACCAACGTGTAGCAGACGGGTTAACTCGCCTTGTTCTTCATCATTCCCCTGTGGAAGTGGAGTTCTTCGAAGCCCTA…
ctg7180000004743	ORF 8 (frame 1)	ctg7180000004743ORF 8 (frame 1)	ATGGATGTGCTCTTCCCTTCATGTGTTGGCATCGCCGTGCAGCATGCACCGCATGCAGGACACTTTTTCTCTTTCACCTTTGCTTTGCCACTGATAGTTATAGACCCGTTCCCCAGTGCAGGGTCCCACTGCATGATAAAACGAAGACAACACACAGATGTGTGCTACTACTCCCATGATCGGACAGGCATGAATAGGCTTCATCCACTGCAGCTTCTGTTGGCTTACGAGGAGACTCGCTGTCCGTACGACCTGCCGGGGGAAAAGGAAAGAAGACGCCTTGTTGGTTATCCTTCATGGACGGAGGCGGCACTCACTGCTTGGTCGCGCCAATCAGTCAAATACAGTGTGGCTGGGGAGGTAGAAAAGAGGTGTGAGGGGAGCAAATCACCGGTGTTG…
ctg7180000004952	ORF 10 (frame 2)	ctg7180000004952ORF 10 (frame 2)	TTGGAGAATTTTTACTCTCAGATGTCGGACCCCGCTCAATCAGACAACACGGGCGCCAATGAAGCAACCACAGCAAATGCGCCTAAAAGCACTAACAAGAAGCAAAACGAGAAAGAAGCCCGAAAGGCAGCCCGCCTAGCTGAAGAAGCTGCTAAAGCGGCGGAGAAGGCGGCACTTCTGCTTAGGTTCGCTGACGTTTTTGGAGCCGCGCCACTGGTGCAATCCAAAACATATGGATCAAGGAAATTCACTGATATTGCCGTCTTGTCGAAGGATGATGCCGACCGTGTGGTCACTATTCGTGCCCGCGTCGACACAACACGGAAGAAGGGGAAGCTTGCATTCACTGTGCTGCGCGATGGAGTCCACTCCCTTCAGGCTATGGCTGCCGTGTCGGAG…
ctg7180000008173	ORF 1 (frame 2)	ctg7180000008173ORF 1 (frame 2)	TTGTTTCTTGTCTTCCTACATATTTTAGCTTCCTTCCCTTTGGTGGTTTTTTTGGTATGTTCCAAATATTTGTGTTACCATTTCCGGTGGATGCAAACCTCTTCTTATATTCGTTACTGTCATCATAATCATTATCAACATAATCGAATTTCCCTCATCTCTTTCCCTCAATCGTTTTTATCCACACACACACACACACACACACACATATATATATATATATATATATGTAATTACACGTGTGCCGCAATTGCATGGCTTTTGGAAAGTACCTTGGCTAAAGGAACAATGCCACTCGACGTCCATGAAGCGTTTTCACGCAAAAACTTCTTTCTCACTGGAGGAACGGGGTTCATGGGGAAAGTACTCATTTACAAAATCATGAAAGAGTTTCCGGAC…
ctg7180000004918	ORF 7 (frame 3)	ctg7180000004918ORF 7 (frame 3)	TTGCGTGGATGGGTGAGTGGAAACAAACTTGAGTCACGCTTTTTTTTTCTTTTTTCCTCTCTCTCGCCCACGTTTGTCACCTCTCTTTTCCCTTGTTTTTCCTTTCCACATTCTTGTACTCCTAGGTGGTCAACTATGACCTTGACAGGCCTAAGCATGTCGAGAGAGGGAACAAAGCCTGTCGCTGGGCGAGCAAACATTAATATCCATAATACTGCTACGGATGATCACGGGGACGACGGCCCTTCCGTTGGTGTCACTGCTACAGTTCTCCGTCCCTCGAGGCGCGCGTTACATCGCCGGGCTGTGAAGCGATATAACGACAAACAGAAGAAGGAGGAAAGCAAACGTTTAGCGGAGGAGCGAGATCAGAAACTCCTTGATGTCGTCGGAAAGGTT…
ctg7180000004695	ORF 6 (frame 3)	ctg7180000004695ORF 6 (frame 3)	ATGGAGAGGTGTTGCACGCTCTTTGTTATTTTCCTTAGTGTATGTGCGCTGACCATTGCGCCCGATTTACTACATCAATTAGTGCTCAGAGCCTCCGCTACCAGCGTGTTGGGTCGTGATACGCTGCCGAAGTTGACTGTTTCCTTACTTGGTGACTTTAATTACGATATACTCTATGGCCGACCCGGTGGGTACGGACCTTGCAACCAAGGGCAGGCGTCACTCGTCACCCCGGGCTGTGAATCTCCACTGAAGCTCGTTCAGTCCGTTATGGATGACGTAGCAAAATGGGAGGGGACTTTCACTCTCTTTTCTGGTGGTCTTATGCGCCACAGCATGGAAACGGTTACCCCCGCGGAAATGGAGTACACAATGAAGGAGGTGATAGGTGTGATTGCC…
ctg7180000005108	ORF 5 (frame 1)	ctg7180000005108ORF 5 (frame 1)	TTGTGTTTGGTCATGCGTGCTTCCAGTGCAAACGCAAGACTGGTTCAGCGACACGAGCGCCAGAAGGCACAGAGTGCTGCGAAAGCATCGTCTGCCCGGTTTAATGCGAAGCAAAGCCGGTTTCAACTGCGGCAGGAGGAGGCTCAGGTGAGGAATGAAATTCAGAAAGAACCCCTACCGATATCGTCGGCCGTTACTGCCCCAAACAGAGACCAGACGTCTACGTTTAGCCGATTCGATAGACCCCCAGCACGTGCCTCAACTGCCATGGCGGCAACAACAAACACAACCACAACTACCACAGCAACTTTTGGGCTTGCTCCAGTGAGGCGCACAACAAATGCCAACGCCATGGGACATGTCGGCACTCGAACTTCTCGTCGTGCAGCGAGGTTCCGT…
ctg7180000005256	ORF 1 (frame 1)	ctg7180000005256ORF 1 (frame 1)	TTGAGTGGCAGTGAGGGTGTGTATGTACGTGATATTTGCACTGGCAACGTGCGGGCGGTGCATGGTGAGGCTGTGTTGCTGGGGCCTGAAGAGGAGTTATGGGAAAAGCCCATCGACCCGCTGGTGCATAAGCTGCTCACTGCCCGCAGACACTCCATGTACGCTTCTCGTGTGTGCACAGAAACCTCGGTGGATGTTGGTTCTGAGGGCCATCCGAGGACACACAAGATTGTTATGTTCAAGGTGCCGCATAATGCACTGGTGCAGCTGTATGACCCGACGACGAACAAGAGCCGCGTGGAGGCCGGGCCACTGACTGTATCACTTGGTCCGAACGAGGAGATTAGTGTGGTTGTGCTCTCCGGTGGGCAACCGAAGCGGCGTGGTCACATTCACTCA…
ctg7180000007078	ORF 1 (frame 3)	ctg7180000007078ORF 1 (frame 3)	ATGTCGGAGCACTTTCTCCTTTTGGGGCTTCCTTTCCTTCCGACAGGAGCGGACTCCTTCGCGTTTCAATACAAAAACCTCGTATCCCTCCTTGGGGCTGCGGGAAAGGACGTTTGTTCATTCGCTGTCCCGAACTTTAAGGTAGGAACACTTGACTCTCTCATTGAAGCAAGTGACGAGCTGGCAAAACTGGATTTACAGGTGGAGAACAGCTTGGAAAAGCAGATTACGATAATGCAAGAGATATGTGAAGAGCCACGTGATGTCGTTGCGACCTTACGATTCAACCAAACACAGGAGATGACCCCAGCAGCATTCGTCAAAGGGTTTCAGTGGAGTTCAGCACAGTTTGACAGCAATGAAAGTATTTTGGGCCTGGTGGAAAAGTTTGCAAATTAT…
ctg7180000007722	ORF 6 (frame 2)	ctg7180000007722ORF 6 (frame 2)	CTGATTATTCTCATGAACGGAGAGGAAGGGAAGGGGAACGGGCGTTACCCCGCGCCGGTGAAGCTTGCACGAGAAATTCTTGACACCGTAACACTCCTGCAGAGTCGTCAAAATATGTGGAACGAGGAGATGCACCGTTTTTTCGCGACGGAGAAGCAACAGCAAGATGAATCAGACAGTTTAACGCAGCGTGTGCAATCAGCTGAAGCTGCTTCACGGGAGGATGGAGCATTTAACGATTGGATGTCGCGTCGCGCTGAGCAGGGTGTTGGGAAGGACATATTACAGGATTGGTACCATACCGAAGCTTTGGTTAGCAAGACACCCTTCATGGCCATTACCCCGTGTCCACGAGGCCTTTCGTCTGGTGGACGTGCAGAGATGGTGAAGGCGGTGGAT…
ctg7180000004617	ORF 2 (frame 2)	ctg7180000004617ORF 2 (frame 2)	ATGTGTATTTCCGTAGCTTCTTTTACATCCTTCTGTTTGTTCTTCGGTTCAGGCTTTAGGGAAAACAAATTATTAAGCGCGCCCCAGAATACAGTAAATCCAATTATAGAGAAAAAGAGAGTGGTTTCCTGCGGCATGTGTGAGGTTGACACTACCAAACTTTTAGAAGAGCTGCGAAAGGTCAAAGAGAACCTTTCGGAAGTTATAGATGAATGCATTTTCCTAGAGAACCAATGTGAAATGACAGAGAAACGACTAAAATCAGAACTTTTGGACCGCGACAAGCGCATAGCCGACATATCTTCTGCACTGATGGAAATGGTGAAATATACTTCACTTCTGGAAAGGCAAGTCATTGCATCCGCGTTCACGACTTTGGGCTCAGCCATGAAGCGGGCA…
ctg7180000005043	ORF 3 (frame 2)	ctg7180000005043ORF 3 (frame 2)	CTGCTTATATACTCAGGGACGCGAGAGAGCAAGAGGGTTGGCAGAGGATATTTGGACGGAGCAGCAATGATAGGCGGTCAGCACAAGAAGGAACGCATCAGTGAGCGGCTCCAAAACTGCCAGAATCAGCCAAAGAACCGCTGCTACCTTCCGGGCACGCAGTTGCTGACAGGCGGATATAGCACCAAAACATTACAGGGTAACTGGAGTGAGGAACGGGCGGATGCCGGCTACTACGACGGAAAGGCAATTGTTCCAACACATCTCTCCAAAATTTGGACGACGGAGTACACAGTCATGACAAACCATGCAATGAAGAGGGCTCAGGAGCAGGCGCCCGTCTTTGATCAGGCAACGTTGGTTGATATTGTGGACCGCAATCACCGTGCATATCCCACT…
ctg7180000005345	ORF 8 (frame 2)	ctg7180000005345ORF 8 (frame 2)	CTGGACAGTTATCTCTTGTTTGTTTTCGTAGTTTGTGTTGCCTGCTCTGTACCACTGAACATCATGACGTGTTCGGTGGTTCCACCTGAGCTTCGCTGTTTTCGGCACATATTGCATATCTACGCCCGCAACCTACCGCTAAAAAACGCCGGAGATGAACCGGGGGCACATGGCGAAAGCAAAGAAGCCCAGGAGAATGATCGGCGATGCATATCATCTTATTTTGTTATTAGTTCTGCTCCGAAGACCACAAACCAAAGAGGTTTAGAGGCCGCTGTTGATGCGGGTGTCGCTGAGAGGGCTTCCACCGATGGGGGTCGCTGCATTTACATGAGTGAGGTTCAGTGTGATACTCAGCATCCGGTGTGGCAGCATATTCCGGAATCGGTGCGGATGCAA…
ctg7180000006801	ORF 2 (frame 1)	ctg7180000006801ORF 2 (frame 1)	ATGCGTGCTGAATTAGCGGTGCTCACCGCCATAGCAATTACAACTGCGGCGGCCAGCGACGAAGCTATAAAGTATACTCTATGGAGTCGACAATGTAAACTAGCAAAGATGCTAAAGCGCACGTCAGCAGCGGCCGCAGCGCAACTAGAAAGCACTCGACAAAACATCAGGAAGCTCTCGGAGTCAGCAAAAAAGCTAGAGATATATGTACTTGCAAAACCGTCGAGTACAAACGCCGAAGCGGCGACAGCTTTGACCCTTGCAGCGTCTCTGGAAGCAACTGAGCAACTGCTCAAGCTGGCGGAGCAAACGGATAAATCCATCAAAGCTGTCGGCTATGGGCATGCGGCAGCAGCGTTCATTACAGGTTTCTACCAGCTTCTGGCATCAAACGACAAC…
ctg7180000008016	ORF 7 (frame 3)	ctg7180000008016ORF 7 (frame 3)	ATGCCAGCAGGTAGTGATGACGAATTGCAGCAAGTTGTGCAGCTCACCTTTCGACAGAGGCATGAGGAGGTACTGGCATGTGAGGCTGTGGTAGTTATTGGTCGGAGAAGACCTTTTAAGACACCGAGACCGCGTTTGTTAGCACTGTGTCGTCCATTTTCTGCTGCAGCTCCCACCGGATCGCCGACGTCGAATGCAACGCTTAACGTTGTTCAGGTAGGTGCGGAGCAGGCAACTAATATCAAATTAGTGTTTGGTGTAGCCCGTCTCGTGGATATTGCGCAAGAGGAAGGTTTTGACGCAACGTTCAATTTTGGAAGCAGCGGCTTGCTCTCAGTTAGGTTTGGATCGTATATTCAACGCCAGATGTTTGTCTCCGCCGTAAGGAGCGTCCTGCGT…
ctg7180000005327	ORF 6 (frame 1)	ctg7180000005327ORF 6 (frame 1)	ATGTCGACCGAGGTTGTTCACAGGAAGCTTAATAAGTACGAGTGGGTGGAAGCCGCTCCGGGGAAGGGCGCAAGTCCCAGACAAAACGGCATGATCAAGGAACTTTTGGGTTCCGCTGCTGCGTGCACTGAGAAAAAATTCTACCTTTGTGGGGGTTTTGACCTTAAGGCCAGACGGAGTGTTTCGCAGGTTGTTGAGATGGATGTCGCTACAAAGCAGTGGTCTTGTGGCGTTCCTTTACCCGAAAGGGTGCGTGACGCAGCGGCCGTTGCGTTTGGGGACTGTTGTCTTGTTTTTGGTGGATGGAATGACGAAACATATACTGACAACCTGTGGTTTTTTGCACCCAAACCTTCAGATCCTGCGGTAACCCCTCCTCCGGGGAGCAAGGAGTCGGTT…
ctg7180000005111	ORF 6 (frame 1)	ctg7180000005111ORF 6 (frame 1)	TTGTTTGTTCTCCTCGCACCTGTTAACTTTTTCACCAAGTATATGGTGGTGTTAGATATGCTAATGCCACAAGTACTAAATCACGTGCCCATCGACTTTCTTCTCTCTCTCTTTTTTTTTTTGATATACACCGTATCAATTAACGCGGTTTGTATGCCGATATGTCAAGTACAAGTACAAAGACACATAATCATGAAGTCTGTGGCCTTTCATTTTCTCAATATGCCTAATGAGAAGGTCACCACTGGTCAATGTGATGCCACTCGCTTCGCTCAGTCCACACATATAAAAACTGACCCCTGCTTTATGGCCACTTCTCATGGGAATTGGGAAGCTTTGTTGAAAAACGGTAATGGCGCCGACCACCATAACACCGGCATTTCAGCGGGAAACATGTCT…
ctg7180000004602	ORF 8 (frame 2)	ctg7180000004602ORF 8 (frame 2)	TTGTGGGTGCCGTTTTCCCACCTGCACCGACTCACTTGTAACTGCGGTCGCTTTCGCTCCCATCTGTCCTCTTTGATCCGAGCTCATCTTACTCTGTTCTTTATTTTGTCTTGCCCAGCTGATCATCCCCAGCGCGTGTGTCTGCCTTTTCGTGTGTGTGTGTGTGTGTGCAAAGGAATGAGGAAACCCGGGCGGAAAATTGTGTACGTTCCTGACGATGATGCCCAATTTCTCGGGTCGATGTCAGATCCCCTTCCACCTCGGGTTTCCGATTTACTTCGACTGAAGTCACCAAGTATGTCTGACAATGGTCATGCAGAGACGGGCAGTAATGGAACCACAGGGTCACCAGGTTACGAAAGTATTGGGAACGAACTTCTTGTATCGTACGGCGGCTAT…
ctg7180000007165	ORF 7 (frame 3)	ctg7180000007165ORF 7 (frame 3)	ATGGAAGTACGAGATGATAACCCGAGTAGGATAGAGGACGCCACAAAGAGAGCAGTTGAGGAAATTATCAGTGCGGAGATCCGTTCCGCTGCGATTAGCAAAGACAACACTATTTCGCCATGCGGTCACGTCTCTTCCCACCCATTTGCTCTCACCACATTTGACACGTCTTCCACGCTTCCGGCATTTCTTCCACTAACGGGGGTAACTTGGCCGGAAGCTGTCAAGGCCGTGTGGAAAACATTCAGGGCGAATTCCACTGTTGGTCTATTCCCAGAACTTTCAAGGGCATGGATAACGATTGACAACAAGCTGCTTTTGTGGAATTTTGGGACGGGGAGGGACTTCTTTCTCTTCGATGAAGTGCCTGAGCTTATCGTAGCCGTTGGAACCCCCGTC…
ctg7180000006688	ORF 1 (frame 2)	ctg7180000006688ORF 1 (frame 2)	CTGGGGACGGCGGGAGGAGAGCTGAAAATCACTAAGCCATCAGGGGATGTAGCAGCAAAGCTGCGAGAAGCAGTTTACGGAACGCCCGGACCGATAACTGCAGACCCAACAGTAACGATCACGACGGACCGCGAAACGTCGTGCGGTAAAGGTGATAGAAGGCCAGGGAACATGGCAACTCAATCGATAGTGGGAACAATAGTCTGTCTGTGTGCGAGCGGAAGCGGCGACAGCGCAACCAACAGAGGCTGCTACAAAAAAGCAACGGACGAGCAAAACTTCAACACCGGAGAGACAACAGTAAAACAATGGAACAAAATGCTCGAAGCGTGCAAAGAGCTGCACCCAAGCCATGACAAGGTCGGGTATAAACTGGTGGCCCCAGCACTGGCCGCGCTG…
ctg7180000005302	ORF 3 (frame 2)	ctg7180000005302ORF 3 (frame 2)	ATGTCGGTTTATAAAGCATGGTCAATTCTTCTTCTGCTTAGCACTTTGAGACAGAGCGAATCATGGCACAACACGGCTCAGCAAGTCGAAAACGCGTGCCATGCGGCTTCCGACGTCAGAACATTTTACGGTGCGATCAAAGGAAAAATAGTGCAACTATCACAAGCGCAGCGAACAACCGACAAAGATTTGGCAAAGTTAACGTTGGCGGCAGCGGTAAAAACAGCCAAAGGTGAAACGATTCTGACACCAGTGCTAGCAGCAGCCATAGCAAAGTCTCACAACAACGCTCAGCAAATCACAAACCAACTGGCGGAAGCAATAACAGCTGCGACGAAACTAGCCGAAATTGCAGGGATACAAGAACTAGTGCAAGACACGGCTTCGCTGAAGATACCG…
ctg7180000008007	ORF 7 (frame 1)	ctg7180000008007ORF 7 (frame 1)	ATGCAGTACCTTTACGATGATACGGTACAACCTTTGCGCTTCTTCACGAAGATTGTGATGCGTTGCGTTAACGACGCGTTGGACTACGCAACAGCACCCCAACGCCATATACGCGAGATTACCAAAACATGTGATATCCGACTCGCCAACGAAGCTCCACCTCAAATTCAGGTTCCAGTGGAAATTTTGAGTACTTTCGCATTACCGAAGCTGATTGTACCTGTCGAATATCCGTCCCCACCCAACAGCCCTGCGGGAGTGTCAACCAAGATTAGTGCCGTCTTTGCTAACAGCGGTGCGCTGGTTTTCGGCTACATCGATGGCCACGTGACGCTTGCCGGTGGTTACTTAACGTGTGTTGAAGGGGACCCCAATTCCAGCTCTGTAGAGCGCGGACAA…
ctg7180000008008	ORF 4 (frame 2)	ctg7180000008008ORF 4 (frame 2)	ATGCAAACGTCCACTGGCACGACTGGTTATCATGCTTCCTTTGGATTCCGTCCCGTAGGGAAATTTTGTGACCCTGCAATAAGGGTCCGTGGGTATACGGAGCCGCAACTAAATCACCAACAACATGCGGCAGTTATTCTTTCTGCTTCCACTATCACGGCGTGGTTGCGGCGTCCAATTGAAAAACTGCATGCATTTTACTTTCTCTGTGACGTCCCAGGTGAATCTAGTCGCATTTACGCATCAGACAAACGTGCACATTTCTTTAGGACTCTTTTTGGCATAAAATGGCTTGCAGGTCCATCTAGCCTATGGACGATTGCCAGCTACGCGTTTCAGTTGACCGCATTCACAAAGCTTCGCGATTTGATTCCATGTGAAAGCAACACTACTTGTGGT…
ctg7180000006728	ORF 5 (frame 1)	ctg7180000006728ORF 5 (frame 1)	ATGCGTCCGAGGTTGTACCACTACTATGGGGCTGGCCAGTTGCCCTCCCACCAACAGGTTGGAATGGCAGCACCCGAGGGGCCTCCGTTGCCACATGGGCCTCCGTGTCCGGGCCACTGTCAGGAGTATTCAAGACACATGCCACCAACCCCATCGCGGGAGCACCGACCTCCTCTCAGGCGTACAATATTTATCACAAATTTACCACTGACTATTGACAACGGGTTGCGTCTACTGCCATATGTACCGGGGGAGGGGCTTATTGAGCTGCGTGTGAAACGTAGTGGGGGTCGGGATGTCGGTTTCGCTGAATACGAGACTGGTGACTTTGCTTTGCGTGCGTTGAGGTGGTTTCAAAAGGTGGCTGTAACAGCCCAAATTGCGTATGACTGCTCAAAG…
ctg7180000007973	ORF 5 (frame 1)	ctg7180000007973ORF 5 (frame 1)	ATGTTGGAAACGGTGAAGCTTGTGACCAAACGTGATGGGTCTGTGGAACCGTATGATGAAAAAGTCGTGCGCAGCCGCATCGTCAACCTTATGTCCGGGATTGATTCTTATTATGTTGATGTTGATGACCTTGTTCGTGTAGTGGGGGAGGGGGTGCGGGAAGGTATGAGCACCTCAATGTTGGATGAACTGCTGGCTGAAACTGCTGCTTATTGCGTAACAAAGCATCCCGATTACGGTCTGCTGGCTGGCCGGTTGGCTGTAACAGCTTTGCACAAGACGACGACAGAAAGTGTACTGGATTCTTTTAGGGTGCTACATGAACATGTTTCGCAGGCAACGAAGCGGCATGCTCCCCTTATATCAGAAGAATTGTGGGATATCGCAAATAAGCACTCT…
ctg7180000007799	ORF 1 (frame 1)	ctg7180000007799ORF 1 (frame 1)	ATGTTTCTTCGAGCTGCGATTCTAGCAGCAACGACACTGTTGCTAAGCAGGGGTTCAACAGCGACACATACCGCCATGAAGGAGGCAACATGGAAACCGGTATGTGAAACAGAAGCAGAACTGAGAAAACTGCCAAGCATGGCACTCACAACTCTCACACGTAGTCAGGAAGAGGAAGATAAAATGATAACAACTGGATTAAAAGTAATGCTTTACGCTGCGAAGGCAGCCACAACAACAGATAGTTTAAAACTGTCAGCGCTAGCGACGGCGATATTAAAAATTGCGACAAAGACTCGAAGGGAGCGGCAAGCTTACTACACGACGGCAGTCCAAGCGCTGACGTCAACACAGGAGCTGGTCGGTCAAATGGAGGCGACAATGAAGATCCTGCAACTA…
ctg7180000005151	ORF 4 (frame 1)	ctg7180000005151ORF 4 (frame 1)	TTGAACCGAGTGTTAAACGGAATGATTACATCGGCTGCTCATTTCGCTTGGTGTTACTCTAATTGTTTTTCATCCCTTCGCCACTCTAGCCGTAGTAAACTGAAGATTGACATGACTGACAGCGAGTCGGATGCAGGGTTCATCCAACTGCGGAACCGGCTGCTAGAACTACTGTATAGTAGCAACTCATCCTTTTCCGTGGATCAAATTGCGCGCATACTCGCTGTGGATGAGTCAAAAATTGTGAATGAACTAAAACACGTTGCTCACAATGACGTGGCGTACGATGAGGCAAAAGGAATTGTGCAAGTACGCGCGGATATGTGGAAACCACGGTCAATGAAGGCTGGAGATGTTGTTATTGACACGGCCGCGACAACGACCCCCGCGGCTGTTGCT…
ctg7180000006658	ORF 7 (frame 3)	ctg7180000006658ORF 7 (frame 3)	ATGCGGTTTAGTCGCCCATGCTTGTCGTCACTCTTCGCCACCACGGTGCCCTTCCTCTCCCGCTCCTCCCGCAGCGCATCATTGGCGAAAAACTTGGCACAGTTTCACCCCACCATTGCGCAAACGTGGATCACAGCTGCCTGCAATAAGTTACTGCAACCCCAACATGTGTTGCCTTCTAGCCGTAAACTAGCGTGGTGGCGCTGTCCTTATTGTGAGCATCAACACCCGAAACGTATTGACCTCCACGTGGCTGCCGGTGGTGCCTGCCCGAAGTGTTCCCGCATGCCAACATTGACGTGTTCAAGAAAAAGAAGCGCCAGTAGTTCCAGAACGTCAGACAACACATTAGCAGCAACAGTTAAACACCGTTGTAGACCCGATAATTCTCTCGCAATA…
ctg7180000005008	ORF 5 (frame 3)	ctg7180000005008ORF 5 (frame 3)	ATGGGAAAAAAGAAGGCGGAAAGGGATAAGGAGCTGTCACTTACCGACATGTTGGGCTCCGCTCCCCCAGGAAGTGTGCCCGTGCAGATGCAGCACGGGTATGGAACAGCGAATGCGCAACCGCGGGGTGGGTTGGCCGCTGGTCAGGCACCACCAGGGCAACCACCGCCAGGGAATTATATGTTAGTTGGTCCCGGGGGAATGGCCCCAAACGTACGGCACTTGTCGCGAGGAGACCCAAGGCTCGTTAGTCAGCAATCCCCACTTAGAGTTGCTGAGGGAATGGACCCACGCTTCTGTCAACCCCAAATGCGACCAATGACTTTCAGGCAGGACCCGTCTCAGGTCCAACCTTACAACCCGGGGGCTCCGGCACCTCTTTCCAGGAGCGGCATTTTG…
ctg7180000007133	ORF 7 (frame 3)	ctg7180000007133ORF 7 (frame 3)	ATGTTTAAAGTCATTGCTTCTGGAAAATCTGATGCTGTATGGTATTGCCGATGCTTTAATGCTTTCATTTTCTTTCTTTTTTTTCCTCACCTTCAAACGAAATATTGCTCGTTTCGCATCCCCTGCATGCGCTATGCTAAATTTTTTTTAAAAATCTATGTTCGTTTTCTTCTACGCAAATCGCTTGCTTCACACACACACGAGGTCGAAGGAAAAAAAAAAAAAAGAAAAGATTTGTGGTCAATGGGCGACGCAGACGTCGCGACTGATCAGCAGCAACAACGCTTGAAACAGGTACCAAACAGGGGAGATGCTATTAACGCAAATGCTGCCAACAGTTTTGACGATGAGGATGGTAACCAATGCCTTTGGCATCGCCGATCTCGTGAGGTACACGCA…
ctg7180000007727	ORF 5 (frame 2)	ctg7180000007727ORF 5 (frame 2)	ATGGCCGCAGTTCAGAGGAATTCTTTGAAGGAGTCACGGCTGCAGACGCGCCTAGCTGCTCGGCAACAGCAATTACTGGCCACCTTTCAGGAAAATGTAGAGAAATTTAGCAACGAGCTTCACACGGAGCAGCAACAGAAGTTAGAGATGCTGAAGCAAAGCTTGCACGACAGTCACGAAAACTGTACTAAAATGTTAGAACAGGAGTTACAACGTGCTGAGGCGCATCGGGTGTTCCTCCAAAAGTACGAAGGGGATTATGCGCAAGCCACCACCTCCCCTACCACTGAAGGAGCTACAATGGAACCCTTAATCGACTGCTATCACGGTGCCGGTGAAGGGTTCGCGGAAAGCAAAAAACGTATGGCTGAAGAACGGTACCGACTTGTTAGCATGGCA…
ctg7180000004910	ORF 4 (frame 3)	ctg7180000004910ORF 4 (frame 3)	ATGATAACCGGCCTTTTCTTCCTTAATAAGCATGGCGAGGTTATTATTGAGAAGGAATTCCGTGAGAAGGTACCCCGCTCCAGCCTGGAAGACTTCTGGTGCACCTATATGACTCCATTGCGTTCGATTGAAGAGGCACCCGCTGTTATTACGTACAGCCGGTTTGCCTTTATTCAAATCCATCGTAACGATGTCGTCCTCCTGGCGGTTGCAACAAGTGAGTGTTTCCCCCTATTCGTGATGGAAGTCCTAGCGCTGGCCGCAAAAGTGGTGCAAAAGTACCTCAAAGTCATCTCTGAGAGCACGTTGCGTGAGAATTTTTCTTTGGTGTATCAATTGCTTGTGGAGCTCATTGACAATGGATACCCACTGACAACTGAAATGCACGTGCTAGAGGAG…
ctg7180000005061	ORF 6 (frame 1)	ctg7180000005061ORF 6 (frame 1)	ATGGCTGCATTTGCTGCTGCGAGCCCCTCCATTTGGGTGGGAGGTTTGGACCCCAACCTGAATGAACAGAAACTCTACGACCATTTCGTTCGTGTCGGGCCCGTTGCCTCTGTCCGCGTGTGTGTGGACTCCGTCACCCAAAAGTCACTTGGCTACGGCTACGTGAACTTCCAGAACCCTGCCGATGCTGAGAAGGCGCTTGACCAGGCCGGTGTGAAGTTGGGTACGAAGCACATCCGTATCGCCAAAATCCAGCGCGACCCTTCGAAACGCCGTAGCGGCGTGACGAACATCATAGTGAAAAAACTCCCTCCCACCGTGGACACCTACGCGCTGAAGGAGATGTTCTCCAAGTACGGTCGCCTTACTGCCATCGGGCTTGCCACTGATGAAAAAGGA…
ctg7180000006820	ORF 6 (frame 3)	ctg7180000006820ORF 6 (frame 3)	ATGTCGCGTGTTACCCTTTCCGCATCTCGCATGGAGAAAATAGTTAACGCATGGAGGAAAGTCCCTGATGCAGCGGAAGGTTGTTCAGTTATGTGTTGTGTATTTGGTGCGCTTACGCCTGAGACACTTGAAAACCAACGTGGGCAGGCAATGCTGCAATACCTTTTTACGTCGCTGAATACTGTGTGCAACGCTGCCTTGTTCTTTTCCTTTGATAAGCTACTGGTTGTACATTCCAACCTCAATGTTGAGCTGCCGCCCTCATCAGAGAGCTTTACCTACGCTTCTGCAACGTTGGACGAGAAGTTTGGTGAGATTCTCGCAGCATTTGTTGCTGATGCAAAAGTTGGAGTGTGTCAAAAGGAGTTGAACATACAAGAGGGTGATTTTGCACCAAAG…
ctg7180000005161	ORF 3 (frame 3)	ctg7180000005161ORF 3 (frame 3)	ATGGCGTGTTCTCTCCGTCAGTGCCTCCTGTCGTATGGGGTAGCGGAGTCGGCCATGTTGAGGGAGCAAGTTGAGGAGGATGTTACAACGCCGGTTTCGGAACATGAGGAAGAAGAAGAAGCAGCACCTACCACTCATCTTCTCTCGCCAAGGGGAACAGTGCGGTTGATAGATGGATACGAAAGTACGGGGCATCGTGACACGCACTGCCTGTCACCTGATTCCCGCGAGCGGGGTAGTTGGATTTATCACAGGCCCCCAATCTACGGTTTGCAGGCGTTGAGCGAGCCCAAACGTTTCTGGCAGCTTGTAGTTGGTGCACTGTGCTGTTTTGTTGTTTCTTCTAGCTTTACGTTCAATTTGTACAGTGGTCAGCTCCAGGCGAAATTTAACTTTACA…
ctg7180000007624	ORF 2 (frame 3)	ctg7180000007624ORF 2 (frame 3)	ATGCAGTGTCTCCGCTTCGTCAATGGTAAAAAGTGCTCAGTTAACACAGTGGGTGCATCCCTTTCTGCAGTGGCATGCGTGGTGGCGTTTATAGCCTTCATTGCTGAAATTAATTCTGAGGGTTGGCAATATAGGGGGAAGGTATGGTTAGATGCACCAATTGAGCGACAGGTCCCATTTAGGGATCCGAAAGTCGTTTTTGTTGTCGTTCAGACCCGACCCTCTCCAGGTTGGTGCAGAATGTTGATGACTGCTGTTGTCACGAATGTTTCTGTAATTTCTATTGGTATGGGTGGGAATTACAGTCACACCATCCGGGCAAACTGGTTATTGAACTTCTTGGATGATGAGGGTCTCCATGATGATGATGTGTTAGTTATGTTTGATGGTGCGGACACA…
ctg7180000008161	ORF 6 (frame 2)	ctg7180000008161ORF 6 (frame 2)	ATGGATTTCCGCCTCCCCCTCTGCAGCGTCCTTAATTCAGAAGTGGGCCGTCGACACAAGATTCCGCACCGCACGCTTTCATTACCCAAAACTAGTCTTTTTGTTCGGTACCTTGATTCTGACGACACGCGGCTGCCCGTGCACTCGTTGTTAAATATTGCGCCGCAGCCCGCTGAAGATTATGAAACATACACTGGTGAGGACGATTGGGAAAAGAAAGTAGATGATGCTGCAGGAGTAGTGGGGGACTGTGGTGGTATAGACGGTAATCCACCCCGTTTTGACGAGATGGTGCAGTGGGTTATCGATGCCTTAAAAGATATCGAAGGATGTGGAGGTGCCGCTTCGGACGGTGTTGTGCTCTGCGGGAGATGGGTAGTAGCAGACGACTGCAGTTGG…
ctg7180000008075	ORF 6 (frame 3)	ctg7180000008075ORF 6 (frame 3)	TTGTGGGGGCGGATTTGCCGTAGCATCTTCTACTGTTGCTGCTGGTTTATTACTTCTTGTTTCCCTTCAACAAATTGGAAGGTTCACAGTTCGGTGTGTCCTTGTAATCTTTTAATGTGCAGCTGTTGCTGTGAGCCTCCTGTTGGGCAGTGGATTGACATTTATGGGGGCCCTGTACGGCCGCGGCGCAGTGGGTTTGAGTGTCCTTTAGACGCCCTTCAGGTAATAGCTTGGTCTGTCATTGTCACGCTTGCTACGCTGCATTTCACACTGCACGTTCCGATGCTCGATAGTTTGCTGGTTTGCATAATTTCCCCCATTTCTGGCTTCTTAACATTCACTACAGCGGCGCTGAAATTAGCGCTTTCCTGTAGTCGGATTGAGGACCCAATTGTCTTT…
ctg7180000005123	ORF 2 (frame 1)	ctg7180000005123ORF 2 (frame 1)	ATGGGAAGCGGATGTTCAACCGAAAGCTCAACGGATGTGCGTTGCAGTTTCGTTGGATTAATGGATGAAAAAAAGGAATCCTGGAGGGGGCGACTTCTTGGAGACATTGGAAAGGATCCCACAGGTGTCACGCGAGACTTCCCCAGAACGCAAGTATATGTGGCAGCCCCAAACAGAAATAATTACTATCGGGAAAAGCAGGACCATGTGAGTGTATTGGTGCTGAAAGATAAGGAAGACGAAAGCAAGTATTTTTCGGACAGAAATGAGCGCGTTCGCGAATCCCTGGAGTTACTTGTAGAGTTGTGTGGGGAAGACTCAAGCGTCATAAAGTCTGAATGGGAAAAGCAGCAAAAAGACATCCCTGACTCATCATCGCTTCTCATGACTGTGCTGCTT…
ctg7180000005191	ORF 4 (frame 3)	ctg7180000005191ORF 4 (frame 3)	ATGCTGTCGCACGCCGTCCCCCGTCTGCGCCTCGCCGCAGCAGCAGTGAAAGCAGCCGAATGGTATGCAGCGGAAAATCGACGAAAACAAAAGGGAGGGGATGTGATCCGAGAAAAAGTTGATTGTACGGCGCCACTTTGGTTTGACGATACCGAGCAGAACCTGTTGGCCCGTGAGCAACATGTTCGCAGCCCCGCATACCGCGAGCTGCACCGTCCTGCCCTTACAAACGCCGCTATGGGCCTCTACGGTGGTGAGCCTGGTTTCGAGAAGGCTCACCGCGTGTGGGTGGACCCCGATCGGCCTCATATAAAGCACATTTATAACCAGACAGCGCTAGCAAGAAACCTTCGGTATGCTCGGTACGGATATTTTAAACGGGATATGCACTTACTTGAC…
ctg7180000006760	ORF 2 (frame 1)	ctg7180000006760ORF 2 (frame 1)	ATGCGCAGGTGCCTTATTTTGCCTGTTTTGACTACAGCGAGCAAAAGCAGTTTTGCTTCGTGCCGCCACAGCAGCAGTGGTGATGGAAGAAATGGCGGTGTCGGCAGCAGCGCTAGCAGCAGCGCTACCACCATAAGAGAAAGCATGAAGTCGGCAGGATTTAACTTTAACACCCCCAACTTCTGCCTTGAGGGCGCGACTGAGTCAGATGTTGCCGACACGGCAGGTGAACTTATCACAAGCCCAGTGACTTCCCTCAACTTCGTGCGTGACATGTACGGCCCGTGGTTGGTGCTGACGGAGGAAATACAGGGTGAATTGTTCATTGACCACGACAAGATGGTGTACCTCCGCCCTGCAAACGGCCTTGGATTCGGTGTTGGTCGCATAGACACTGGA…
ctg7180000007190	ORF 7 (frame 2)	ctg7180000007190ORF 7 (frame 2)	ATGTCCTTCAATGAATCGGCATCCATTCCCACAGGTCTCACGTACGATGATGTCCTCATAATCCCGCAGCACAGCCGGGTGACCTCCCGCAAGGAGGTGAATACCACCACTCGACTCTCGCGTAATGTAAAACTCAGCATTCCTATCGTTGCCAGTAACATGGACACGGTGTGTGAACAGCGGATGGCGGTCGCCATGGCTCGTGAGGGGGGTATTGGTATTTTACATCGCTTTTGCAGCATTGAGGAGCAGTGCGCGATGCTGCGGGAGGTGAAGCGCGCACAGTCCTTCCTTATTGAGAGCCCCCGCATAATTTTGCCTCACGAAACGGCTCGTGAGGCATGGGAGGGGTTGAACTGGAAGGGGCGCGTGGGTGGCGTGGGTTGCCTATTGGTTGTG…
ctg7180000005248	ORF 6 (frame 1)	ctg7180000005248ORF 6 (frame 1)	ATGCGACGTAGTGGATTCGTCGCACCACCTGACAACCCACAATACGGAAAGATGGAGACACGGGATTATGAAGAGTGGGGTTCACCGCATGATAGTTCAGTACGCGCTCATCAGCAAAGTCCGCTGCGCCTCGCACGTGCCTACAGCGTGCCATATCCAGGACTATCGACAACTTGGGGGATGGGCGGAACATCAGGCATCTCGACTACTAGTTGCGGAAAGGTGAAGCATAATGTGCACCACCAGAAATATCGTCACAGTCCGTATGGCACCTCATTCAATATATTTTCTGCTCTTCCTAGCACCCTCGTTCCAGCTGTGGCAGGTCGCCGTTCTGATATTCACCCATCAGTTGATAAACAGGACGTTGCAGCGCGGGCAGTTGGTAACATTCCTCCT…
ctg7180000008307	ORF 1 (frame 2)	ctg7180000008307ORF 1 (frame 2)	ATGATCACCGTATTATTACTCGTACTGCTTTTAGAGGGCAACCTGCAAGTAAGGGCCCACTCAGCCGCCGGAGAAAATGCTGGTGCTTTCACGGCACTGTGCGGCCTAATAACTCTAGCCAAGTCGCAACCAGCTACATTGCAAAAGCCATCCGAACTAGACAGCATAATAAACACAATTTCCGCCATAAATCTTACTGTGAGCGACGACAACTTCGGCGCCAAAATCGATAAAGGCACAACCTGGGACAAAGCAACAGCGGAGTACAGACAAACGCTACCTGGCTGGGAACACAGACATGATGCGTACGCACAGGCCAAAAAGCTACTAGCAGGCGACAACAAAGGAGCGTTCGAGCCGTGGAAGAAACACAGATCCTCAAATGAGGTCAAGCAGCAA…
ctg7180000006743	ORF 8 (frame 1)	ctg7180000006743ORF 8 (frame 1)	ATGAAGCAGCAAACGCCGGCGGGAGCCACTCGCAGAGGAGCCTCCCCGCACGGTAGGAATAGAAATTATGAGAAATCGCTAAGTGCAGCCAACGGACCCGAGGAAGACCTACCCCAATTGCAGGAGAAACTGCACGAAGCGGCTGAGTATGTCTTCCAGCAACGGTTTTATATTCATAGACTGGATAGTACTATTAGTTTGTCAGAGGACGCCGAACACGCGTTGCCGAAAAGTGAGACATGTGAGACCACACGCACCGCAATTCAGCAGCTTTTTGATCTTGAAGATACGTTGTCGAGACGGGCGGACCATTACATCCGTGTAGCGAATGTCACGGCTTTGCGCTTCCTCAACGAGAAGCGCTACACCCATGCACTGCAAATGCTTCTCAACGTGGAG…
ctg7180000005238	ORF 3 (frame 3)	ctg7180000005238ORF 3 (frame 3)	ATGACGGAAGGACTAGGCGAAGATAAATCCGCGATTTCTCACGAGCCTACGGCCTTTGAGCAACGGGTCCATGATGAAGCCCTCGAGCGATCACGCCGAGTCGCCAAGCGCCGCAATCCCGATAATGCGTTCATGAAAGCTCTGCACAAAATCATCCCGTACGGCGGCATTGTGTCATCTTCTTTCAATCTCGCAAGCACAACAGTTGGTGCTGGGATTGTGGCGCTCCCCGTCGCTTTTCAGATGTCTGGCATCGTTATGAGTACAATATACCTCATTGTTGTTGCCATCATGGTTGTGTATTCCTTCGCTCTTTTGACTAGTGTTGGGGAGCGCACTGGATTGAGGAGTTATGAGCAATTGACGCGCACTCTTCTCGGTCGCGGTGCGGACTACATG…
ctg7180000006789	ORF 3 (frame 2)	ctg7180000006789ORF 3 (frame 2)	TTGTCTGTTGTCGTCATCCACAAGAGAAAAATATTGCTAATATCGGTGCAACTTAGGGTACTGGTAATGTTTTTTGTGACGTCAATAGTTCGCATGACAGTTCATGCGCCCCGAGGCATCCCGTTTCAAATAACCACGGGGGACGCTGTCAAATCTGTACAAAAAAAATACCACAAGCCTTTTTTTGGCGTCAGCATGGAATACTTGCAGTTAGGGCCACCTTCAGCAGAGTTTCTCCCCTTTTACTTCTGTGAAGGAAGTATAAAAGGTACCTTTCGTGGTGTTGTGAGCTACAGAGACGCAGAAGGCGGTGCTAAAAACAATGCAGGAATATCCAGTAATAGTGGAATGAGACAGGTAGTAACGGCGCCACAGCCCTTACAAAGTTCCTTTGGCCCG…
ctg7180000005137	ORF 7 (frame 1)	ctg7180000005137ORF 7 (frame 1)	TTGGTGTTTTGTAGAGTTGCGCTTTTATTGAAGATGCCCCCCAAAAAGGGTAAAAAGTTGAAGAAGAAGGTCAAGCTTCAGGTACCACCCCAATATGAGGAGCAAGTTTCGAAGGAGCCTGTCTCCGACCCTCCCACGAGCCAACAATCAATTACATCGCTTCCAATTTCGGTAGTAGAAGCCGCTTTAGCCGTTGAGGAGTTGCCTGAGGAGGATATTGTAACATTTGGCGCCGAGGCACTCAACCGTCTGTTATCCATGCGACACCCCCAACAGATAGCGGCTGACCTTACGAGGTCTCTTTCATCACTCCGCCAACGATTAGCGCAGCTGGAGGTGGAGTGGTTAGGCTTTGAGAGCTCTGCGGTCGGGTCAACATACGCCTGCCGTGCGCGGGAC…
ctg7180000007650	ORF 6 (frame 1)	ctg7180000007650ORF 6 (frame 1)	ATGTGGTGCCAGTGTTGTTTGTGGTGGCTGGATCACCTCAGCGTCCGCAGGTGCATCACCCCTCTCTTTGTTTTTAACGAAATAAAAGCTGCCTATTTCTTCTTGGGGAAAAAATGTGAGCGTCCCCGTTTGTCCCCATCCATCTGCTCACACGTGCATACACATGGTGTGGCATCTTCCCCTTTGCTTGTTTCTTGCACTTTCGAAGGGTGTGTGATGGTGTACATTCTTGCCCATGATGTGGTACTTTGCCTCTTGTTAGACCGGCACGGAGACCCTACCGCTGTTCAGTCATTTGTTCAAAACAAGTGGGATTCACTAAGGGAAACTCAGCTACCGTCAACAATGTCGCTTGTGTGTTGGTTATGGCACTCCCTGAAGGCGAAGAGAGGACAACAA…
ctg7180000006727	ORF 2 (frame 2)	ctg7180000006727ORF 2 (frame 2)	TTGAAGCATTGGCTGGAAGGTCGTGTTGCGATGGCCGGGGTAGAGGAAGCAGACAAGCTGAAGCAGCTGGGAAACGCAGCCTTTAGTGAGCGCAAGTGGCACCTTGCCATTGACATGTATACGAAGGCTATCGAACTGACAAAAACGCCAACATTGTTTTGCAACCGTGCACTTGCAGAGCTTAGAGCTGAGCTTCCCGGTGCGGCGCTTGCTGACGCTGATGCGGCGTTAGGGATAGAGCCAACCTTCGCAAAGGCCTATTACCACAAGGCATCCGCGTATCTGAGCCTTGGAAAACACAAGCAGGCGCTGACAAACTACAAGAAAGTTGTAGATTTGGCACCACAAAATACCGATGCGCAGGCGAAGGTGGAGTTTTGTAAGAAGGAAATACGCAGA…
ctg7180000004988	ORF 9 (frame 3)	ctg7180000004988ORF 9 (frame 3)	ATGACGCACGTTGGTGCTGCGCACAGCTTGCCTCCTCAATTTGATTCGCTTAGCCCAGAGGAGGTTGACATGCTTCGTGACTCTTTCATTTATATGGACCGTGATAACGATGGTCACGTGAGTAAGGCTGAGTTACTTGATATGGTCTTTCGCTGTGTGGGTGAGGAGCGGTATGGACCATTGGTTTCGTACCTTCTTCCGCTGTTCGATGTGGCCGACAAGGATGGTGATGGCAAATTGAGTCTCGCCGAGTTCGTAATGTCTTTTGTTGATGGTCCTGGTGTTGTCCCGGCGGAGGTAATAAATAGCTGCGTGTCGTCAATTCGCGTTCGTCTCACAGATGAAGAGATTGTAACGCTGCAGGATTCGTTTCGCCGCATCGACACGAAGGCTGATGGC…
ctg7180000005222	ORF 6 (frame 3)	ctg7180000005222ORF 6 (frame 3)	ATGCATACGGAATTTATGCGTGTGAAGATGTCGCTTCAACTCCTGGTGCCGTTTTGGTTCACTTTGGTATCATTTGCCTCTGCCGAGAACCAGCAACCAGCAGACGGACACTTCGATGCGAATAGTGCGAAAATATTATGCAGTTTGTACACTCTTGCGAATACAGTGGGGGAGGGCGAAAAAAATATCGTAAATAATACAAAACACAAGATTACGTACATCGATAACGCAACTGATTTAATAAAGAAGGAGCGCGAGGGACTTGAGAAACTGTCAGACGGGAAGGGATCAAAAGACCCGGCGGCGGTAGAAAAAGCAAAGAAAGAACTTGACGAGGCGCTAGCGGTTGTCGGCAGCGTCAAGACGGAAGTTGAGAAGCAACTTGGGGTTATTCAAAGT…
ctg7180000005368	ORF 3 (frame 1)	ctg7180000005368ORF 3 (frame 1)	ATGTGGAGCAAAGCGGAGCATTTGGGGGAACCAGTAACATTTCTTCTTGAAGTAACTGACGGCGTGCCCGCTGATCCTGCGGAGTTTCTTGATGATTTGCTTCAGCGTTTGCGCGAGGTGAGTCTCAAGGGGTGCATTTATGAAGCCGCATGTCGTGTGTACAACCCTCTTTTAGTATACGTTAGTCTTATGGACGATCCTGACGCCGAGCCTGCGGACTTGGAGAATCAAGACGAGGTCGGAATCGACGAATGGTTTCCACTCCACCTCGCCATTGTTTTGCTGCGGCAAGAGGTGGTTGAAGCAATTGTGACATTTCACCGAACATATGGAGGGGTTGTACTTGACAGCGTTTCGTGTGGAAGCGCTATCGGCGCACCTTGTGAATACCATGACGTT…
ctg7180000004969	ORF 6 (frame 3)	ctg7180000004969ORF 6 (frame 3)	TTGCTCTTTCTTTTTTTTTCTTTTTTGTTAATCCCGTTATCAACCCTCCGCACAAGCCCAAGCACAAGAAAAAATAAAACAAGCGGCATGAACGCATGCAACAATAATACTGGCGGCGCCAGTCCTGCAGTCAGGTCGTACGACGGTCCAACAGGTGATGTAAATATAGCATTCCTTCACCTGGTGGAGAAGCAACTTCTTCCTGTCGCACTCGGATGCGGGGAGGGAAAACACTCACAAAATTCATTAATGCCTTCTTCAGTCATTGAGAACTCAGCCATTTACAGGGCAGTGGTTAACTACGCACGAGAAGAGGCTGCCCGTAAGAGCAACGATGGTGACGGGCCGCATCCTCACAATATTGGCCGCGAAGGAAGGAATAACGAGGGAAAAACATCT…
ctg7180000007078	ORF 2 (frame 2)	ctg7180000007078ORF 2 (frame 2)	ATGCTCAGCCTCACTTTTCTTCTTTTAGCTTTCCTGCTGATGGCTACCGAGTCGCAATCATTTGAGGTTTTGCCTCTAAATGTGACCCACCTTAGCACAGGAAATGGCTTATGGATGCCATCGGGTGCTGTCACGCTACAGGAGGGTGTAATCTGTGCTCAGGCCTATCAGGAGCCGTGCGCCGAGTGTAAGCACCAACTCACAGCGGTATGCACTTTTGATGGTGGTAAAAGTTTCTCGGTCCAGCAAACGAAATACCCTTTTTGTGCTCATCGAGGTGTCGTTGTTGGAGGCACTTTGCACTGTCCCTTAAAAGTTGATAACGTAAGTCAGAATGTAATCAACATAACAGTTGTGTCATACAAGGGAAATGTTTCGCTTTTAGAAAACGAAGAAAAC…
ctg7180000005221	ORF 6 (frame 2)	ctg7180000005221ORF 6 (frame 2)	ATGCTACCGATGGCATCCAACCCAACTGCCGATTTAACAACAAGCCCAGAGGCTACTGCTTCACTGAATGCATGCTTGGACATACTAGCGCACGTCAGAAAAGCTCAGGCAGACAGTGTATCAATTATTTCGGTTCTGCGCAACTGCGTAGTGGAGGGAGTTGGGTGCGGACCTGGTACCGCATGTAGTGGCGTGCAGCCTCTGAAATCTCCAACTTCAGTTGAGACGATCAACCGTACTTTGGTTCGCTTACGTGTAACGGAGGTTAAGCTTTCGGCCCTTCAACCGGAGCTATGGGAGTCGGCAAAAACTGCTGTGGTTCAGGTTCGCGCTCTTTTGCAGAGTAGTTCGACAGTGCCCGCAGGTGCTGTTCGTTTCGGTGACATCAACATGAAACAA…
ctg7180000005124	ORF 4 (frame 1)	ctg7180000005124ORF 4 (frame 1)	ATGGCAAAGACAGTAGATAACGCCGCCCTGCTTGCGGAAATTGATCAATTAAGGCGTCTGATAGCGGAGAAGGAAGCGCTGATTACACCTGATGGCGGGTCGCTTTCTAAGAAATCAAAGAAGAAGAGCCAAATGAACATGGTGGAGACAGAGCCGGTGCAAGGCTGTCGGGACTTCCCCCCTGAAACAATGCGTCTGCGCAAGTATCTCTTTGATGTATTCCACAGCACAGCGAGAAAGTTTGGTTTTGAGGAATACGATTCGCCTGTCTTGGAATCAGAGGAACTGTACATCCGCAAAGCTGGCGAAGAGATTACAGAGCAAATGTTTAACTTTATAACGAAAGGTGGTCATCGTGTGGCTCTGCGCCCCGAGATGACACCATCACTTGCACGACAA…
ctg7180000007133	ORF 6 (frame 2)	ctg7180000007133ORF 6 (frame 2)	ATGTCAACCGGAGCATTTACTGAGGCCGATAGCCTTATGGCAAGTGCAAAAAAACATCTTAAAACTGGTTTGTTTAAACGCAAACCCGATTGGGGCTCTGCAGCGGACGACTACGAGAGAGCTGGTGGGCTCTACGTAAGTGATGGGAATGTGGAGAAGGCATGTGAAGCATATAATAGCGCGTGTGAAGCATATGAAAAGGTGGGTAGCCTTGTGTCAGCATCACTTATAAAATCCAAACTTGCTCAGTTCCTCGCTGAGCAGGCCCGGAAAGGATGTGGTGGGAAGAGTTTAGACAAAAAACTGATGGATAGCGCCGTGGAATCCTATCGTGGAGCCGCCAGGTATTATGCATTAGATGGAAAGTTTGACAGGATGGCAGAGACACTCGTTAAGGCG…
ctg7180000004705	ORF 5 (frame 1)	ctg7180000004705ORF 5 (frame 1)	ATGTCCATTTTCAATGGGAAAACAATTCTTGCCCCAATGGTGCGTGTTGGGACCGTCGGTTTCCGAGTTTTCTGTGCAGCGCAGGGGGCTGACATTGTGTTTTCTGAGGAGGTGGTGGCCTCCAAACTGATTCGCTGCAAGCGGGAGGTCCGTACGTACACTGGCTGCCCCTGTTCCATGGTTGAGTTTGTTTCGTATGAACCATATAAGAATAAGTTCAAGCGAAGCATTGCCTTCGCTACAGTGGCGCGTGGTGGATGCAACTCGCAAGGGGAGGGGGCGCCGGTTGTGCTGCAGTTGGGTGTGGCCGAACCGGCCATTGGTGCGCGTGCAGCGCTGCTATGCGTAGACGACGTGGATGGCATCGACGTAAACATGGGGTGTCCCAAAAAGTTTAGT…
ctg7180000006843	ORF 1 (frame 1)	ctg7180000006843ORF 1 (frame 1)	ATGTTGATTACCCACCCGAAAAACACAAAGGGGGCATGGAGCCGGGACCGTCTACAGCTGTGGATGACAGATGGTAACCGTATGTGGCTTGTTGGCCAGATATCGGAGGGCGACGATAACAGCGCTTACAGTTCTTTGCTGTTGGCCCGTGATGGACTGCTTTATTGTCTGCACGAGCAGAACATTGACGAAGTGTATAGTCTTCATCTTGTGCACCTTGTGGATGAGTTGGAGAAGGTTAACGCGACGGTGCGGAAATGGAAGGCCCAGGACGCCTTACTTGCTGGCCTTTGCTCTTCATCACGGAAAAAGAACGACCCCACGTGCTCCGGTGTCCCTACCGATGGCCTTGTTGGTTTACTCGCCGGCCCTGTTGGTGCGAGTGTGTGGGCTGATGTG…
ctg7180000006945	ORF 6 (frame 2)	ctg7180000006945ORF 6 (frame 2)	TTGTGCACAAAAAAAATAATAATAATATATAATATTAACAATAAAATAGGCGAAGGCATTGAAGTGCTTTTTTTTCTTGGTGGGGGCATGGCGGCCTTCTTCGGTTCGCTGGTAAAGTCTTTTATTCTTCCCAAGCCTTCTCCTACTTATAGTGCAGACAAACACCCCGGTAAACTGGTGCATATACCGAGGGTTGACTGGGATACACGGAAGGAAAATGGCACCTTTACGTACGGGTTGCTACTGCTCGACACGGCTGCTAAATTCATCATCATCTACGCTCACACAAATGCCGTAGACGTTGCGATGGTGTTTGAAACAATGTCATATGTAAGTAAGCGTACCTCTACCTCTGTACTGCTTGTGGAATACACGGGTTACGGAATTGCATATGGTGAG…
ctg7180000007841	ORF 1 (frame 2)	ctg7180000007841ORF 1 (frame 2)	ATGACAATAAGCAGCCCGTGCAACCACGAATATCACCTATGGACCCTCTTCAAACTGCATTCAAAACCTCTTGGTGCTGTGACTAGTGGGGCTCATCACGGACGTTACCTGACGGAGGATGGTTTTCGGGCCATTGTAGATTCCCTCGTCGGTATGGGTCTACTAGACGGGGGCCACGTGGCAGAAAGGGAGGGAACTGAGAGCAGGAGTGACAAGAGCGTGGGCGCCGTTGTTTTGTATGGTGAGGTCGAAATTGCAACTGTGCCTTCTACCTCACCTCGTGCAAATGCGTCCACCGAGAGTGCTGGAGTTTCTGGTGAGGATGCGTTAGAGAGGGTGGATATCAGTCTGAGCATGGACTCGGCCCCTATCTGTTCCTTACCGCACCCAAACGTTGTT…
ctg7180000004952	ORF 11 (frame 2)	ctg7180000004952ORF 11 (frame 2)	TTGATGCAAAATTTACGTGCTGATGCGGTGGAGTACACTCCGTCATGGCAGAAAAGATCGTCGGCGGTAGCCGTAACTGCACCCACACCGACTACTTTACCGGCTCGCGCTACGTTGCCTACCCCCAAGACTGGGTTCACAACTTCCATGACATCCACTAACACCATCACAACACATAGTGGGTTTTCTGCACAGGTGACAACTCCTCAATCTCCGTCGTGTCCCCCACAAGGGCAGCAACAGCAAACAGTGGTGCCCCCGCCTACACGTAGCCCCGTTTCAACTCATGTAATACCCACTCGAATGAGTCCCGTGCATGCGCCTTCGGCGGCATTTCACATGAGCCCTAATGCAGTAAGTTACGTACCACGGGGTGCAGCGGCCGGCTCACTTATGCCA…
ctg7180000009028	ORF 5 (frame 3)	ctg7180000009028ORF 5 (frame 3)	ATGGGACGACGCAACATAGTTTTACTGCACCCTACCGCTCACTGGACGCGGGCGCGGCGCAGTTTTGTGCGCTCCGTCGCACTGACAACGTTGTTGAACTGCAGTGGTGTGCTCCTTACTACATCCCGCGGTATTATCGTTCCTCAGCAGCTGAAGGCGTACGGAGGGACGTTCAGTCGTTCCGTTGGTGAGCGCTCAAATCACCTCGTCAGTGATGTTGTGTTGCAGAGCCTTTCACCCTCCAGCACGCATAATTCGCCACTGTTGAGCAAGAATATCAAGACAAAAACTGTCACGAGCTTTGAGGACATGTCACTCTACCCTGAACTGCGCAGCGCCCTCCGGCAACTGCGCATTACAACACCTTCGCCCATTCAGCAGTCTGCTGTCGAGGTGATA…
ctg7180000005021	ORF 4 (frame 2)	ctg7180000005021ORF 4 (frame 2)	ATGGGTGACGACACGACCACGAAGTCGAAACGTGACGAGACAGAGGAAGAGCGCCGGGCACGTAAGGAGAAGGAACGTGCCGAGCGCAAGGCCAAGGAAAAGGAAGAGAAAAAAGAAAAGGAGGAAAAAGAGGTTGGGAATGATGGCGAGAAGGAGCGAAAGTCAAAGCGTGACGAGACAGAGGAAGAACGTCGAGCACGTAAAGAAAAGGAACGTGCCGAGCGCAAGGCCAAGGAAAAGGAAGAGAAAAAAGAAAAGGAGGAAAAAGAGGTTGGGAATGATGGGGAGAAGGAGCGAAAGTCGAAACGTGACGAGACAGAGGAAGAGCGCCGGGCACGTAAGGAGAAGGAACGTGCCGAGCGCAAGGCCAAGGAAAAGGAAGAGAAAAAAGAAAAGGAG…
ctg7180000006704	ORF 1 (frame 2)	ctg7180000006704ORF 1 (frame 2)	TTGTGGAAGTCGCGAGTAACATTTTTTCTTTCCGTCTTTATATACGCATTGAGTTTCACGACACCAACCGTCGCGATGGATTACGTTAGCGAATTGTACGCCATGATCCGCGTACGGTGGCAGATGCGGAGGATGGCGGGGGAATTGCAGGCGGACGACGAGGACCTCCGTTTCTGTTATGATGTGCTGCGTGACGTGTCGCGCTCCTTCGCTCTCGTCATTATGCAACTGAAAGCTGCTCTTCGTGATGCTGTATGTGTTTTTTATCTCGTTCTGCGAGCCCTTGACACGGTGGAGGATGACATGCAACTGCCGCTTGAGTTCAAACTGCGGGAACTTCCGCTTTTTCATACGCGGCTGCACGATCACACGTGGCGGTTGGATGGAGTCGGTGAGGGT…
ctg7180000005069	ORF 5 (frame 2)	ctg7180000005069ORF 5 (frame 2)	ATGTTAAATATTTGCCAAAACTTGTCTTCCGTTGCAAAACCGGATCTAATTGTCGTGAGTGGTCACAAATGCAACATTCAGCGAGGGCCTCAAACTTCTATTGGCACACCAACTATCACAAAAAGGGTTACAGCTTGGGAGGCGCTCATATACCTGGAGATGTTGCTGGCAGAAGATGAGGCATTTGCGATTTTGGCAACGTTTGTTCCACCGCTCGTAGCGCTGTTGCCTCCGGAGAATTTTGCTTCGGATAATTGGGTTTATGTCCATGATCCGGCGTCGCGACCTTTACTAAAGTCAATTTTCACGCAACTAAAACAGATGAGCGCTGACACACATGGATACAATGAAGTAATGGACACAACTCGTTGGGAAATAATTTTAGTTGATGTAACCGCA…
ctg7180000005256	ORF 2 (frame 2)	ctg7180000005256ORF 2 (frame 2)	TTGTTTTGTTTTGTTTTATTTTTTTACAAATTCTTTTTTTTTGTTTTTTGTAGGATGACTGCTGGATATCCGGTTCTTGTAGTTGATAATGGTGGCTATATGCTAAAGGCGCTCTACATTACTAGTGACGGTAAGTCCTCTTTTTTGCGTGGTAAAATTGCCGTAATACCTAATTGTGTTGGAGCTGCTTCATATGTCGGTCGTGGAATTGTCGGTGAGCAGCTTTTCAAGTTACCGCATTTTCATGGCTTTATGGTTCGTCGTCCTGTTGATCGTGGTTTTATTGTGGATGCGGGACTTCAAAGCTACATTTGGGAGTACCTTCTTCAACACTTGGCTGTAGCCGATGAAAGTGAAGTGGAGCTTGTTATGACTGTCCCGTTTGGCGCTCCAAAGCAG…
ctg7180000004898	ORF 5 (frame 3)	ctg7180000004898ORF 5 (frame 3)	ATGGATCATATTGATCTTGCTGAAGAGCGGGAGATGGGTAATGGTGACCCCATCATGGTTTTAAATGTTTCCGTTCCTTATAGTGCCAATAGTTCCGACAGAAAAAGTAACGTCAGCTCACCGCTTCTTAGCAAGTGCGCTAGCAAACAGACGTCAGGTGTCATGTGGCTTACAAAGCCTACTTTGGACCCCTCGTGCATTCGTTTATGCCCTCTTCGACGGTGGGTGCCGGACACACAAGTTTCAACTTGTATGGCTCACGGATGTAATGTTGCTTTTTCAATGTTTAACCGAAGGCATCACTGCCGCGTTTGTGGTCGCGTCTTTTGCTCCGCATGCTGTTCAGAAACTGTTAATGCGTTAGTTCAGTCAGCTCTGGAGGTTCAGTCGAACCCCATT…
ctg7180000005062	ORF 5 (frame 1)	ctg7180000005062ORF 5 (frame 1)	CTGCTGTTCCCTCCTCCCACTTTTGCTCTCCGTCTCTCACCTTTTTTTTCCTTATTATTCTACTTTCCTGCTATGGCGAGAGTAGTAGGTGGCAAAAAGGGTAAAGGGCAAATGCACGAAGAGGACCCCGAAGTGGCCAAGTATAAGCAGAGCGTTATCGATGTGGGGCAACGAACACAGTTGGAGCTCCTGCAGGCAGAAGTGCGGCACAACAAAGAATGTCTCACAGCTTTGCGCCTGGAAAATAAACGACTTAATGTAATTCTTCAGCAGGCGCAGCGGGGTCAGCGACGCGGTGTAGAGATCGATCCGCTGCGCCGTGAGGAGGAGCAACTGCATAACAAACTTTGCTTGCTGAAGCGCAGCCTCAACAGTGTGCACGGAAAGAAAGAGGAGCTC…
ctg7180000005043	ORF 4 (frame 2)	ctg7180000005043ORF 4 (frame 2)	ATGTTTCAGCGATGGTCGTTTGCCCTGTGTCGACCTATCGTTGCGGCAGCACAGGTATCGCAACAGCAAGTGCCTCCATCTGAGGAGCCACGGAACGAGTCAGGTGCCGCAAACCCTCCACTGGTGAAGGAAGAGTTCCTTCGGCAGTTTCGCGAGCGTTTGGCGAATGACAAGACGGGAAGAAATTCATTGGAGGGGTTTCTTGACCTTCCGGAGAATCTTCCACCCACCGCCGCCTCAATTGGACCACTGAAGCGAGGTAAGGAGCCTCTTCCTCCTTGGTTGAAACTCAAAGTTCCTATGGGAGCATCGAGGCAGCCGCGGTTTAACAAGATACGGCGCAATATGCGTGAAAAACGTCTAGCTACTGTGTGTGAGGAGGCCAAGTGCCCAAACATC…
ctg7180000005082	ORF 2 (frame 3)	ctg7180000005082ORF 2 (frame 3)	TTGACGCGAGAAAGGAGCTTCCGGCACCCAACAATGTCAAAGCCAACTCGGAAGTCAGTCAGTGAGAGGAACCAAAGTGAAAGCTCAGCGTTGAGACCGTCAATTTCCCCATCTACACGATGGAATGATAGTGTTGACAGGGGAAGCAGCTGCAGCAGTATAAGGATCGACTACCAGCGCCTTATGGACAGCCACACAAGACGCGCAGAGGTAATAGCGCAGTATAGGCAGCTGGTAATGAACAGGAGGTCACAAAACGGGCAGGGTGAGCCCACCGTGTGTGACGAAGAACGGAGCGACTGGCTGAGGGAAGATGAGTGGGATCGGCTCTTCAGTCTAGAGGAAGAGCGGTGTTCCTGTATCAACGGAGAACAGGAGCCTCCATTGAGGGAAGAGGGA…
ctg7180000008068	ORF 6 (frame 3)	ctg7180000008068ORF 6 (frame 3)	ATGACTAGCCAGCTGAATGCGAATGCGAAGGAATGGGTACCAACAGGTGATTTTTCAGCTTTTTCCCTTCCAGATTCTGCCGTTGCGGAAGGTGAAGGACTCGAGCAGAAGAGCGGAGTAGGGACGAATGGTAGCATGAATACCGTTCCAGGTTCACCCCCGCAGGAACAATATGACACGTTGCAGTGGAATGACATGGTTAGTGATCCTCCTCCGTACTTCCCTTCGTTTATGCTGGCCGGCCAAAGCATTTCAGCACCGAATGCAACGGAAGTTGGTGAGTTTACGCTTGAGGGAATAGATTGGAAGAAGGAGTTTGACAACGTCATGGCTCTTACACGAGAACTCCTTGAGCGGCAGCTTAACGGCGAGCAGGACACTCCGGGAAGACAGGAAGCA…
ctg7180000005586	ORF 6 (frame 1)	ctg7180000005586ORF 6 (frame 1)	ATGCTTCGTAGGGGTGAACGCTTAACAATGATGGCCGTCCCAGCTCTCAACGTTCCACAAAGTAATGTTGCAACGCAAAGCGCGTGTACACACCCCTTTCAAGTCCCCCAACAGTGCCGTTCCGCATGGGAGCTTACGACCTCCGACTCATCACCCAGCTTGTCAGCACAAGGGGCAGCGACACCAAAACCAGCGGTATCAAACACGACAAACGCTGCCGCCTCTGCGGGATGTTATCGAAGTCATCGTTACACACATAACCCATACGCATCTACCGCTCCCCGTAGCGATAATGACGGCGCAGATCCCGTAAGTGTTTCCGGCTCCGGCGATGGAAACTGTGAGGCACCTCGTCATGTGTACAACAGTGCCGCACTCGACTCCGGCAATCTGTCCAAT…
ctg7180000007636	ORF 4 (frame 2)	ctg7180000007636ORF 4 (frame 2)	TTGTTAGTGAGCCAATTTTTTCTGCTTATTCAGTGTGCATGTAGCATCCTTCCTTTTTCATGTCTTTGTCAATTTAACGCTGGGACAAAGTTCTGCCGTTTAGACAGTTACTTTAAATTTATGTCCGACGAGGCACCACCCAACAAGTGGGAGACCCCTGAGTCAGCGTCTGCTGCACGAGCTGTCGGTGTGTATGGGGGCGGTTGTACTCCCGGGACATACCTCAAAACGGCCACGGGGGTACAGCGGGGTGAAGAACTTTTTCACCGACCGGAATTGGAGCGACCGTGGCGTACAACAGCTGAGCAGCGCCACGTTATGAGTATAGCACTAAGAGAGAAGGAAATCGAGGCGCTGATGCGGAAGTGTTCGTCACTGCGGACGAAACTGGGGAACGCG…
ctg7180000005022	ORF 6 (frame 2)	ctg7180000005022ORF 6 (frame 2)	ATGACCTCACCCATCGCAGTGGTTGAGAAACTCTTAGCAGATACACGAGTGTGCCTTAAGATTCAGCCACGGAATGCGTACCAGGCTGAGGGTGCTTACATGTCAAGCATGGAGCGACTAAAGGAGGCACGAGAAAAAATTAGTGGATTCAGCGGTGAGTATGTTGATCGTTTACTCAAGGAGGTGGACGAATTGGAGCGCGCAGTAAATGAAATGATACTTGCTCGAACAAACTCCGTTGAAACCCTCCTTGGCGTTGACTTTGGGGAAGAGGAGGGGGAGGATGGAAATGATGAGGCAACCCTTGTCGCACGGGAACTTGAAAAGAAGCGCGAGGAAAAGAAAAAGCGGTCTAAAGCAAAGGCAAAAAGCAAGAAGACGGAGCGCAAGGGGAAAGAG…
ctg7180000005180	ORF 1 (frame 3)	ctg7180000005180ORF 1 (frame 3)	ATGTCTTCGGAGGCGGTAAAAAGACATATATTGGCTGCGATTCATACCCTGAATATTCCCTTGGACCTAGCACCAAGTTCGACCAAGGTGGATGAGGTTTGTTCTGCAGCGAAACTGCTTCGTAATCGCGTTCTTCGAGAAATCGCACGTGTTGAAAAGTCAATAGAAATGTTAAAGCAGAGGCAGTACGGTGACGCTGATGAGAGCGAGATGGACGAAGAGGCTATATCTGAAAATGTGGGGAGCTCAATAGACACACATAATCTTACCAGGTACGATTTTATGTTTATAAGCGAAATGATGGTTATGGAAAATCTTGTTGTTCCGTTATTACTGGCTCACGGGATGAACTTTGCGACTTCGCTTTTGCCACAACTGCTAAAGCTTCTCGCAGTAATG…
ctg7180000006658	ORF 6 (frame 2)	ctg7180000006658ORF 6 (frame 2)	ATGAGTGGTTCGGCCGGTGCTTCCAGTATCTGGATGTCTTCGTTGGCTCAACTTCAGCGACTATCGTGGGATGTAGGACGACCACCACTATTGAATCATTGGTTAAACTTCTTCGTCTCTTTGAGATCGCGAAACACTCCGCAGATATTCACGGAAGGGCCCCTTGGTGTTGTGAATAACGAGCACAAGATGGTAAATTCACATACCTCCGCTGCTGCAGCTGCTGTGGCTTGTACTGTTCCACTACCGCAGGAGGTACGGCAAGTGATCGCTGAGTGTTTTGTGGATGGGGTTCGTGTGGCCCAACTAAAGAACCTCCTCACGTCACCAACAGGAATTTTAACGGATGCATCATCCATAAATATTTGTGAGGGAAATGACGGTGTTTTTTCAGAGGGC…
ctg7180000004544	ORF 3 (frame 1)	ctg7180000004544ORF 3 (frame 1)	ATGGATTGGGTATTTTTTCTCATGGCGGCCTTGGCGGCCCTTATGGTGTTCGGACTCATCATCCATCTTGTGTCGATTTTCAGTTCTGAGGGTGACAACAACGATGGTTTCTTCGGGAAGCTTATCATCGTGGTGTCCTTCACGCTTGTCTCCTACAACTTACTTATGCTCCCATACAGTGTTGCAGCTTTGCAGTATGCAGCACTCATCCCTGAGTCCAAATCGAATGTGCTGTTGCTGTGGACCATTGTTGCTGTCGCCTTGGTGATTTTTGGTCTTGTTATATGCCCTTTTGTGCTGGTGTACCATGAGGTCGGGAATCACAATAACTCGAATGCTTGGAAGAGAGTGTGCGTGTCTGTAGCTATGACGTTGTTGGTTGTGGTACTTGCCTCATCT…
ctg7180000005026	ORF 6 (frame 1)	ctg7180000005026ORF 6 (frame 1)	ATGCTGCTGCCCACTCTCGAGCGGTTGTTGGAGCGGTGTGGACGCCCCATTTTTAGTAATGTTGAGGACGTGCGAATGGTAATGGCATCATTGCTCGACATTTCCGCCTACGTGGACCGAGCGAGTACAAAAGTGATTGCGAAACCGCTTCGGCGTTTCTGCCACAAGGATCCCGACACGGTTGCATCCGTCATGGAGGCGGTTCCTATTGACGCTGCGGAGCCCACTCATGGTCGCCGGGCCGCGATGTTACTCCGCTGTTTACCAAAGCACAGTTGTGATGAGGTTATTTGGGAGCGAGCAGTTGCCGCTACACTGGCGGGTCTGAAAAGCCGGAAATGGGATTTACATGATTATCGTGTTGCCGTGGCTCATGCAGGTAGAGGGGGCCGTCACGCA…
ctg7180000005064	ORF 3 (frame 2)	ctg7180000005064ORF 3 (frame 2)	CTGTGTTGCGTGTTTGTGTTTTGTATTCACACAAATATGGTAAGTAAGTACCACCGCTTGCTTCAGCAGGGGCTACGTGAGGAAGAAGAAGGAGTCACTGAACGAAATATGGTGGCAGGCGGTGAACAGCGGCACGGGCACGTGGATGACGACAATGCGGAAGGGGATGCTGATTTTTATGACCAGAAAGATGAACGGCGAGCGAAAATGTGGAATCCTAAACATGAGTCTGCGAATGTTTCCGCGGGCGGGAAGCAAAATAGGTCGGTGAGGGATTGCCTCCCCGGTTCCCTTCCTCCCGTAGCCAATACGAGCACTGACGCGGCGGTCAGGTTTGATAGGGAACGAAAAAATGCGGGTCACGGGGTTGATATTTCGTGTGTCGAAGGCGACGGTGCG…
ctg7180000007146	ORF 2 (frame 2)	ctg7180000007146ORF 2 (frame 2)	ATGAACCGTAGTTCGAGGAACCTTGCAGAGATGCAGGATGAGATCAACCAGTTGGACGACCGTTACAAACTTGAAAAGATAATTGGTGCGGGATCCTATGGTGTCGTCATCCGCGCGAGGGATACCACAACAAACGACCTAGTGGCCATTAAACGCGTCAATAAGGAAATATTCGAGGAAATAATCCTTGCAAAACGTATTCTTCGCGAAATCAAGCTGTTGGCACATTTTCACCACGATAATATCATTGGACTCCGTAACCTCATCACCCCGGCCGACCGCGACAACTATGATTACTTTTATATTGTCATGGATGTAATGGAGACCGACCTGAAGCAAGTGCTCCGAACTGGCCAAAGTCTCACGGAAGGTCACATACAATATTTCATTTATCAAATC…
ctg7180000005278	ORF 1 (frame 3)	ctg7180000005278ORF 1 (frame 3)	TTGGGTAATTTAATGTTCGCTTTCCTTCCTCCTGCTAAGGCTGCTCGTACGGAGCGCTCCCCTCTTGGAAGCACTGAGCTGGGGTGTGATGTCAGTCAGCTCACAACTCCATCTGTTACTGCTGTTAGTCCTTTCCCCGTCGGTCAGGTGCGACCTGTCACAATTGCTGAAGCCGATATACGTGTTGGTGGTGTGTCTGTTCGGCCCTCCATCTTTCTGTCCGGCATCGGTACTAACAGTTGTTGGATGGTTGATGAGAACACGCGGCTGTTACGTGTGTGGGATATGCGAAAACCTTTTTGGCACCGCACTGCCCCCCGTGTCGCCCATATTCCTTTTTTTACGGAGAGTGAAGGTCTTCCACTGTTTGTTACGGAACTTGGGCCGAACGACGAATCA…
ctg7180000005242	ORF 6 (frame 1)	ctg7180000005242ORF 6 (frame 1)	TTGAGGTACCAAGTGATGAATGAATATCATATCATAGAAAAGATGGCTGTGGGTAGTTTCGGTGTTGTATTCAAAGTTCGTAGAGCGATTGACGATGGAGTATTCGTCATGAAGCGGATTAACCTCGCTGAGTTTCAGGACCAACAGCGGCTGAACGCTGTGCGTGAGATAGAGGTTATGAGTCTTCTAAACCATCCCTTCATCGTGGCCCAGCGGGACGCTTTCCTTTTCAATAAGGAGAACCTTTGCATAGTAATGGACTACTACGACGGTGGCGACCTCGACCGCCTCGTAGCACAACAGCGGGAGAAAGATGAGTATTTGCCCCTTGAAAGCGTCATGAAATGGTTCACTAGCGTGTGTTTCGCCATGCAATACCTTCATGCGCAGGGCATTGTG…
ctg7180000004891	ORF 8 (frame 3)	ctg7180000004891ORF 8 (frame 3)	ATGAAGCTCATTACACGGAACAATTTTGAAGAAGTTTACCCCGAATTTGTGGCTGCTCTTCAGGGTGCCTCATACATTGCCGTTGACATGGAGTTCACGGGCATTGATCGGAGAGCCACAACAAACTTCCTACGACCACCAGAGGAAGCATTCGAAGACAAGATAGCGGCCGCTCGTCACTTTTCTGTAGTTCAGATTGGCTTCAGTATTTTTCGGGGTACTGAACTCCTGTCTCCTCAAAGCGGGCGGGACTCCAGGGGTGCCACCGGTGACCCGTCTGCTTCAAGCGCATACAAGGAAACGATGTTGAAGGAATTGCGGTTGTTCCGCCCGCAGGACAGTGATGTCCAAGGGTTGGTTGAGGTTTTGGAATCTATGGCAAATAAGGGGCGGGTGGAC…
ctg7180000005176	ORF 3 (frame 2)	ctg7180000005176ORF 3 (frame 2)	ATGTCAGTCTTCGGTGTGGACTTTGGAAATTTGAACACCACCGTCGCCATCACCCGACACGGTGGTGTTGACATCGTGACGAACGAAGTCAGCAAGCGTGAAACGACTACCATCGCTTCGTTTGTTGACAATGAACGTTTTATCGGTGAACCGGGCCTGGACCGCTATGTGCGCAATTCCTCAAACACTATTTTCTTGCTTAAGCGTTTCATCGGCATGTATATGGACGACCCCAGCCTTGAATCTGAGAGGCGTTTTTTGACGTGCGCGATAAAAGGTGATGACAAGGGACGGCTTATGTTCGGCGTGAATTACTGCGGAGAACTGACTTATTTCTACCCAGAGCAAGTACTTGCAATGATGCTGCAGCGACTTCGCGGTTACGTCAACCTGGCAAGT…
ctg7180000004937	ORF 4 (frame 1)	ctg7180000004937ORF 4 (frame 1)	TTGTGTCGCGGCGGTGACGTCACTGTCGTTAGAAGTTCGTTGTGTTTTAGTCTTGGTTTCTACACTACACGTGTGGAATCAATACGCAAAGAAGGCTTGAGTACCTTAACAACAACGGTTGGAGGTCCAATGGCCACTCACTGTCAGACGGAAGGTGTACCGTTACGCAGGAGGCGTCGACAGGTAGAAAAACAAACTACTGATGGACAGAGCAATATCCTTACGACGATTGTCTTCCGAAGCCATGCGGAGAGCACTTCTACAGTACCTTTCTTGTACTACCCCAAAAACTATGGACTTCCGATGCCCGCACCCGGCGAACCATTCACTGAAGCCATAATCGAACTATTCATCCCATCCCACGACAGCGGGGACGGCTGTGGGGAGGGTTACAGAAAT…
ctg7180000004729	ORF 4 (frame 3)	ctg7180000004729ORF 4 (frame 3)	ATGCAACAACTAAGAATCAATGATACAACAAAGCCGACGCCGCCAACAATTTCTGTTCGCTGTAACACACTTATCTCAGCGGTCATTGCCGCCCTGCTGGTCATAACAAAAACGGAGGGAACAGCGGGTAACGCTATGTCAAAAGCGGCAGCGACACGGTTGTGCAAACCAAGTCAAAACTACATAAAAACCGCAAAGGGCGCAATAGGAGCAGTCAAACAGTGGGAGCAAAAAATCGCCAACCTCCAATTTCTCCACTTACGGCTCCAAACCACCGCATGCGCCTCACATATGGAAGACAAACCTGCAATCGATGTCCTTGTAACGTTTGTCGGTAGCAAGATCAGCTCTTATATTGATAAACTGACCGCCATGACACAAAAAGCAATACCAGCAGCA…
ctg7180000007761	ORF 6 (frame 1)	ctg7180000007761ORF 6 (frame 1)	ATGAAGCGTGGAACACGTATTATAACACCGTGTCGTGTAGTTTTTTCCCGTTTACCAATACAGAGCATTATGAGGAACCGGCGGCGTGTGAGTGTGACTTCCTCAACGAGCGCTCTTGTAAATGAATTGTTGGCTGCGTTTGCTCCTCACCATTTACCGTCACTGTCCACTGGTTTTGATATGGGCCGATCGTCAGAAGACATTCAGGATATCGATGGACACAGGGAGTGGTACCGCGGGGGGAGGGGTAGACGATGCCCGCGACTTCTTTTAATTTTGTGTTTGAACAACGGGAACGACCCTCCTGACTTTTCCAGAATCGATCCGTGTGCACGTCTTGAATGTTGGGAGGAGCCATATATTGCACGGATGCCGCATATCGTTACCGGCGGCGGGAGC…
ctg7180000004883	ORF 5 (frame 1)	ctg7180000004883ORF 5 (frame 1)	ATGTCCTTCTCAATGAACACAGTGACTCATTCCCCTCATTCGTTAGGGTCTCAGCACAACGTCATGACGGCTTCACCTTTCGTCACCCCAGCGTATGTGGATGCTCTCGATCATCTTAGCACAAAATTACGCATTCCTGGTTCCGCCGTAGAGCCAACAAATGCCATGTATGATGACGGACTTGTGCCTGGTGTTTGCAGACTTTACATGGAAGGCCGATGCCGTCAGGGCTCGCGGTGTTTTCAAGTTCACGCCAATCCGGAAGTGGTGGAGAAACTTCGGCAAGAGGCACTTGAGCAACCAACGTGTTGTTTCTTTCATGGCGCCCCGTGTACCTCCAGTGGACTTCCGCTGAATTTACAAGTAAATGTTGGTGGTACCTCCATTACTCTTCCCCGT…
ctg7180000007684	ORF 5 (frame 3)	ctg7180000007684ORF 5 (frame 3)	CTGGATATGAACCGCAACGCGGCGCAGAGCATGACAAATGTTGTGCATGCCGCCGATGTGCTGGGAAGCGCACTTACAGCCATCGATGCCATCGTTGCTGACGCGCAGCAGCATCAGCGGAAGAAGGAGCAGCGGGAAGGTACGGGTCCTGCGTTGGCTGGAATAAAACGCCAACGAGGTGGTGAGGTGTTTGCAGTGATGGCGGAGCCGCACTTCCGAGCACTTCAGACAATTGTTTTGCTGTATGGTGTGCAACTTATGCCGTCACTCGATGCAATCATGCGGCGCGTACTCATTTGTGTGACATCTCCTGTTCTTGTGAGCAGTGATTGTTGGGAGCTGGCAGCAATGCTTGGCACATACTTCCGAGCGGGTGCGGCACGACTGCTGGAGGAAGTG…
ctg7180000006820	ORF 5 (frame 1)	ctg7180000006820ORF 5 (frame 1)	ATGCGCTCGCTCATAGCCATGAGGCGTCGTTTCGTTAGCGGCACATGGACAATTGCTGTTAGTACCCAGCAGCGTCACCGCAGTGGGAGCGGGCCAGGAGACAAGCGCATTCGCACAGACTGGTATCGGTGTTACCCGTCTCTTATGCGTGAAAAGGATCGAGACATGTATCATTGCTACTATCCGTATCTTTTTGATCACGGGGACAAAATGAGTTTGTACCCCAAAATACCTGAAAACCCGCGTGAGTGGCAACCAGAGCAGCTGCAGACAACGTATGATGCAATTAGGGAGGACAAATATGATGCATTTATTCGTCTTCGAGAGAAGTTCCCTGAATTGTATCAGGACACACGAGCATGGGACAACCCTCCACCGTTTGGTGAGTTTAACATGTTC…
ctg7180000005428	ORF 4 (frame 3)	ctg7180000005428ORF 4 (frame 3)	ATGGGCCCCAACAGACAAAGGAAACCAAGAGAACTGGCGCGTGGTAGAGGTCGTGGTGGTAGATGCGGCCGTGGGCGGGCTGCTGCACCGGCACCTACAGCACCGTCATCTATCCTCTCGCGTGCCGAGAAGGACATGGTAATTGACGTTCTCCACCACGCTGCCAGCGGAGGGGCGGTTCCGGTATCTGAGGAACACTTTAATCCGAACTCAGGCTCACGCATCAAGTTTCAGCGCAATAGTCCGTTAACACCTTCGGAGATCCTTCAGCGATTATATGAAGGCCTTGGTTTCCCACCCGATCTGGTCACACAATATGTGAGAGATCTAGCGGACGAATCAAAATTACCGGTCTTTAACTCCATCGGAGAACTCCTCGCAGAGGGCGGACCTTTCCAA…
ctg7180000007267	ORF 5 (frame 1)	ctg7180000007267ORF 5 (frame 1)	CTGGATCCTTTCGCGTTAGGTAAGGCAGAGGCTAGTGACCCCACTGTAATTTCTCGATTGCGCATGCCGTTGTGGAAACAAACCAACTGTGAGGTGGAAACAATGAATGTGAGGGAAGTAGTAGGAACCGTGCACTTAGGTTACGTATCCCAGATGCTTTTGCTCGTGGCCACCGTCGCAACGATTGTAGTGAGAAGTGGAGCCGCTCCCATTGAACTGAAGCGCCATGTGACCACCGTCGCTGGCAAGTACGGTCATATTGGTGATAAGGACGGGTTCCCTGGCATGTCGGAATTATCGTCACCCCACGCTATGTGCAGAGGCAGGAATAGTGACGAGATCCTTTTGGGGACAGTTGACCGCTTCCGTGCCTTCTCGCGCAAGAACCGTGAGACCACT…
ctg7180000006886	ORF 1 (frame 3)	ctg7180000006886ORF 1 (frame 3)	TTGCTTTCTTCCCTCACCCCCTCTTCTAAAAAAAAAGCTATTTTGGAAACCATGCTTCAGGTTCTAGGTATTGTGAAGCACATTTTTTGGAATGACGCCATGTATGACAGGTCGCTATTACCATCGGAGGCATCGATGGAGAAATGCCACTTAACATGGAGTGACTTGGCGGCTATGACAGGTCGAAATCGTGTGGCCTTATTGGCTGAGTGTGGCATCCATCATTCACTTAATCCCGTTTTCATGCGGGCGATACATCATGTTACGTCGCGCAGTGGCTCAGGATGTGAGGGATTCCAGATAGTTCACACCCGCCTGAGTGCGCGTCTGTGGAGCCCTTCTCTCCGGAGAACTTCTTTACTTGCTCCAACGGTTGTCAACAGCGACATTTTTGTGGAT…
ctg7180000005284	ORF 5 (frame 3)	ctg7180000005284ORF 5 (frame 3)	ATGTTTACGAAAAAACGACTGGCTGTGCATCAGGTCCGCAGCTCTGCCACGCGGCGCACTGCGAGTGGCATCACTCGCAGTGATATCGGGTGTGGTACTGTTGGTTGTAAACTCTGTGCCTCAACGGCATGTCAAAACAGTGGCAACAGCAGCTCACTCGTCCCAACAGCACCCATAATGATCCCCGACGCCGTCACCATCCTACATAATATGAATGCTATGGAGGATGCCCGAATACAGAATATTGTTCTGCTCTCCACCGTCATGTCGGAGGTGCAAGAGCGCAACAAGGCCATATATGCGCGACTCCAGCGTTTGGTAGGTGGTGAAAGAAAGCAGTGCTACGTCTTCTCAAACGATCGCCACGAGCAGACTCATTGTGTGATGCAGAGCGAAGAA…
ctg7180000006752	ORF 2 (frame 2)	ctg7180000006752ORF 2 (frame 2)	ATGTCTTGTTTTCCTGCTTGTTTGAGGGTCTTGTCAACCACTTCCAGATTTTGTTGCTGCATTCCCTTCTATTGTAAAAAAAAAATGTGTGTGAAGAAATTTACAATTAGAAAAGGGAAGGAGAAAGTTAGGTCGATGTCCAGCAATAGCAGTGACGTATACGTGATAGAAGATTCGCATTCCTCGTCATCACCACGTGACTCTTCCTATTCATCCACAGCGGGCAGTGGTGCGGATATAGTAGGAAACCAGGCTGGCTTAACTCGAACTTCAGATGCTAACGCTTGTAGCTTCGCACAGGCATCGCGTATGCAAATTGACACGGGCACGAACACCGAGGAAATTTTGGAATCGGATGCAATTGGACGGTTGACCGGCGTTGTCGCCGAGCTCTTCCAC…
ctg7180000005302	ORF 4 (frame 2)	ctg7180000005302ORF 4 (frame 2)	TTGCAAAATGAGCGCAAAATGATCCTAACTGTAGCAAATAAAAGGCAGCACATCGTGTTGGCAGCGTCAATTCTAGCAATGCTTACTAGAATAGTGGAGCCAGGAAAAGTTAATGAACCTGACGCTACAGCTGTGCAACCATTGTGCGACGAGCGCTATTACCTGCAAGCGACAGCGGAGCACCTCAAAACCAAGATGTCCGGCCTTCAAAACGCAGAACACCAGCTACAAAGTCAACGCCGCGAATTATGTCTGGCAGCAGCAGCCGAGCATAACCCGGAAGCTCGGTGCTTGCTCGTTGCACTGGAGTCGACGACAGCGGCAAAAATTAAAACAAATAGTGATACTGTAAAAGCAGCGTCTGACAAAATAAACCCAGCACTCGCTGCTACTGGAAAA…
ctg7180000004632	ORF 5 (frame 2)	ctg7180000004632ORF 5 (frame 2)	ATGAATGTTCTCATTGGAAAACGTGAGCTTTTTGCATTCGCGGAACGCTACTCCGAGTGCCGCATAAAGGAGTATGCAGAGCTGGCAGATGGTGCCATACTGTGTTCTTTGTTCGCTGCCGTGTTTCCAAATATGCGCATTCGGACTGCAACATCGCAGACGCACACACGTTCTCAGCTTGCGCATGCAAACTGGTCAGCTTTACGCAAAGCGTTAAGTGCTGTTGGCATCCCTCCGTCGTTGCTTAACCGTGAAAGGCTGCAGTGTGGCGATGCTGAAAGCGGCTTCTCCGCCCTTGTGCTTTTCTACTTTTTGTTTCACCTGTCGAGGCGCAGCGACTTCTCTGCAGAGTTCGCCGCTGATGTCTCTGAAGAGCTCACAGAGTTTCTTCAGTCAGTT…
ctg7180000008234	ORF 2 (frame 3)	ctg7180000008234ORF 2 (frame 3)	ATGCACATGGTAAACAAACACGGCTTTGTGCGAGCTGATGCCCTCCAGAGGATCAAATACGGCGATGCAACACCTGCAGTGGACATCCCCCCGGAGCCCCCTCCAGTGGTGGCGATCGTTTCTTTACCATCGAGCACACGAGTCCCGATGAGACCGCAGGTGCTTCATTGTACCCTCTGTGCCTCCAAATTCGCAGTGCCAGACCGACTATTACACCACCTTAGAACAATACATGGCATAGGCAGCGGTAGTTGCCGCGTGAAAAGGGGGCGAGAGAACGAGGACTCAGTGCAAGGAGATGGTAGAGCCCCAGCAGCGCCAGCCTCTCAGGATACACGAAAGCTGCCGTTTCAATGTGACCTGTGCGAGGCGAGCTTCGGTACACGTTCTTCCCTGTCA…
ctg7180000007716	ORF 4 (frame 3)	ctg7180000007716ORF 4 (frame 3)	TTGAGAGCACATTCTAATACGAAACCCAATTTAAATACATTAGGCATAAAGCTCAGCAGTAAAGCAGAAAAAATGAAATCAGTCATGTTAGAAATTGCAACCACCGTTATTTTAACGATAAAGGAAGTTAGGCAAGCGGCTGCCGTCAGCGATGGCGACAATGCGGCGATATTTAAGCCCTTATGTGCCGCACTGCAGCTGGCGGACGTCAAACCCACTTTCGAGCCTCCGATCCAACCAAAGATGCCGGAGCCACTGGACCTGTACAGACTCAACATGTCAATAGCACCGAAAGACTGGAGAGCGAAGTTCTTAAAGCAAGACAACAAAGCGGCCCCCACACCCGCGGAAGTGCCAGCAGGCGAGAAAGACGAGGAAATAAAGGCGCGTTGGAAGACG…
ctg7180000004956	ORF 8 (frame 3)	ctg7180000004956ORF 8 (frame 3)	CTGCGTCTCCCTCCTGCCATGAGTGTCGCGTTGTTTTTTTCATCCTTTTTGACCGTTCCCTATTTCCCGTGTATCTGCCTTTCTTTTTGCGGTGCAGAATTTATCCGAGCTAATCAAACAAGTAAAAGACTAACAACAAATTTGAATATGACTATTAAAGTTGGCATCAATGGTTTCGGCCGTATTGGTCGCATGGTGTTCCAGGCACTGTGCGACGACGGCCTCCTCGGGAATGAGATTGATGTCGTTGCTGTTGTGGACATGAACACGGACGCTCGCTACTTCGCCTATCAGATGAAGTACGACTCCGTGCACGGCAAGTTCAAGCACTCTGTGTCGACTACGAAGAGCAAGCCATCCGTCGCGAAGGATGATACTCTCGTCGTCAACGGCCACCGC…
ctg7180000004636	ORF 1 (frame 2)	ctg7180000004636ORF 1 (frame 2)	CTGATGCTCCGCGCGTGTGGCGTCCTTCAACTAAGGGCACGGCCCAAGACGGTGTGTGTAGAACCTGGTTCAAACCGACTGCCTGAAGCTTTGGTGGTTGAGAAGGCGAGGGATATATTTGGGCGACCTGAATTTCCTGGGAAGCGTGTATTGCACAACTGGCGTTTCTTTATTAAGGCTGGGAAGGCGGCGACGGGTCCTCCCGTGGGACAAGAGTTTTCGAAACTTGGGCTGAAGGCGATGGATTTTGCGAAGGTGTTCAATGACCGGACGAAGCCACACTTCAAGGAAGATGTCGAGCTGATTGTTCGCATCCAAGTGTACTTTGACAAATCGTATCTTTTTACAATTGAACCGCCACCTACTGCGTGGTTCATTCTGCGTGCACTTCGGAAGAAG…
ctg7180000007279	ORF 4 (frame 2)	ctg7180000007279ORF 4 (frame 2)	ATGAAAAACAAGTCCAGCAAGCAGGTTCTTTTGCCCCTTCAGGGGAACATTTCTCCATCCGCTGAATCGCCAAGGCCCGGCTCACTGATGACAACTGAGGGAAGGACTCGCAACTACAAGGACCTTATAAATAGGACAGTGTTCTCATTGATCATGGCGTACTTCTTTCTTGGACTCGTTTCCATTGGCGCAGAAGCCATTATTTTCCTCCTTATCATCATTTTGTGCTTGATGTTTCATGAAGTCAGCAGGATCAATCAACGGGAGAGAAAGAACAAGCAGCTGCCATCAGTTTTCATAATGAAAGTATGGTTTCTTTGCACTACTATGTTTTCCATGACAGCGTATAGCATACGTGACCCCTTGGTAGCAACATACCCAGGCGCTATGAGGTATTAC…
ctg7180000008285	ORF 6 (frame 1)	ctg7180000008285ORF 6 (frame 1)	ATGCCACGTGGAGGAGTCCGTTCTGATTCACACGTGGCGGCAGAAAAACCGCCGCGTTTACCTAATGCCGACTATTTCATTGACTCCATCAACCCTGATGATCCATCATCTATAGTTGCAGCTATGCGCTTCCTCATTGAAATGTCTGCTAACCTTTCGGATCACGGAAACCAAGCAGAAAGCATTAAATGTGCAGAGTCTGTTCTCTTACTGAGACGCGCACATGAGAATGCAGTAGCACCACTCATTGGACCGCTCGTTGAAGAGGGGTTGTTACCTCTTTGCAGTGTAGATCACGCCGCAGACATTGTTCTCCGGTGCAACAGCAATGCTGTGAGCGCCTTTAACCAACGGTGCTTCGACATGGCTGAACTGTTTCTAGGTAAGGCGCTCTTCTTA…
ctg7180000008016	ORF 6 (frame 1)	ctg7180000008016ORF 6 (frame 1)	ATGTTGACGCTCCGTGAACTAGACCCTTCCGAACTGGAAGATGAAGCGCACCTGAGGCGCTTCGAACAATGTCGTTGCGAGGTTATGCGCGTGTCCAGTAGCCGTCTTCTCCCTGAATGTATTGCTCTGACCACAAAAGGCGGTTTTGTACAACTCGTCAACGTTTCCACGGGAGCGTTTCGTGTTTTCCTTACACACCTGGGAAATATGCCGTTGGAGTCACAACTTCGTTGCTTTTCCCTTGCCCCCTCCCTCTACGCTACCAAAGGTGCCCACTCGCTGCTCTACTCACTTGCGTACTCGAACGAACTCCTGCTGGCTGATATGGAGCAAGGTACTGTGAGTGTTCTTGCAACCTTCCAAAGCCGCCCCAGTGTTGTGTATTGTGATGGTGATTAC…
ctg7180000005328	ORF 2 (frame 3)	ctg7180000005328ORF 2 (frame 3)	ATGGGCGGGGACCGACGGCACATGGGCAGCATCCCTGGCAAAAGTGATGTCGGGGAACCGGGAGCTGATTTGCCTCCAGCACCACCTGTCGATCTCTGCGATGATCAGTTACGGATGGCTAGCACCATCAAATCGTTTCATTACAAGTTACAGCAACGGATGACTACTGCAGGTGATAGGGCTTGCACCCAAGAAACGGAGGAGGAGAGGTGGTTTCGCCTAATTGCCGAGGAGAGCGAGCAAATGAAGTCGTACACAGCTGCCATGCACGGCATTGCTACGCAATATTGGGACCCACAAGAGGATAAGTTGAGGGATGGAGGGCAAACAAAGAGTTGTGTTACTTGTCCACCTATCACCACCAGAGTTATTCCTTCTAATAATGCTATTTGCGTCACA…
ctg7180000008232	ORF 5 (frame 2)	ctg7180000008232ORF 5 (frame 2)	TTGCACAGACAAAAAGGAAATAAAATAAATAGCACCATGCCAACCCTCGCTGTTGTGCGTGATTATCTCTTTGATTTTATCGGGAAAAGCTACACGGAGGACCAATTCGAAGACATATGCTTTCAATTTGGTGTGGAGCTCGATGATGTGACAAGTGAGCGCGAGATGTTCCGCCGTGAGCAAGGCGAAGCCGTTGCAGCCAAGGGAGAGGAACTTTCTGATGCCGTCATCTACAAGATTGATACACCAGCCAATCGCTACGACCTTCTTTGTGCTGAGGGAATGGGTACTGCGATGAAGGTATTTCTCGGCATGACCCCTGCGCCTCGGTTCCAATTACTCAACCGTGCAAATCCACTCTACAAAGTAACGGTGGAAAAGTCCGTGCGCAATGTACGG…
ctg7180000004716	ORF 6 (frame 1)	ctg7180000004716ORF 6 (frame 1)	ATGAGGAAGAGGGATGCGCTTCTATCAATGTGGAGACGAGTGGCAACTTCTTCGTTTGCGCCACTCAGACGAGATGTGTGGTATGCCTCAAAGAGGCTTGTATCGTATGAAGAACGTGACCCCGCAAATTGTGGTATTGCTGCGCGGCAGCAAGTTGAAATGAATGAACAGCTGCGCGTTGCGTTGGAAAGCGTAGAACCTCAAGCAGGCTCCTCCCTTCGGGCGGAGGAGGTACAATCTACTATAAGGAAGAAGGAAATGTTCGCGCCGCGAATTGCAACACTAGCGGCGGTAGCAGCGTTAACAGGGGGAGAGCTGCCGCCAGTAGTGTATCGTAAACCAAAATTCTCGTTCCTTAGTGACCCAAGTGAACGACATCCCCCGGACGCATTGTCTGTG…
ctg7180000007062	ORF 7 (frame 1)	ctg7180000007062ORF 7 (frame 1)	ATGTCTTACTTGACAGAGGAGGAGGAGAAGGAGCGACAGCGGGAACAGCAGCGCCGCATGTCACGGCAGCAGATCATAGAGCATGTCAAGAAAAATCTCCTCTATACCGCTTTTGATGTGAAGTGGGTTCCTCACAGCGCCTGTCTCGCCATTGTGGGGCAGTATCCGAACAACCAAGGTGCACTTTCCTTCATGCAGCTCAACAAGGGTGAGCTCACTGTACGGCATGAGATCCGTACGAAGCTTCCGTTGAAGTGCTGCACGTTTGCCCACAACAGCCGCCAGATGTCCTCAGCTGCTCTTACAATAGCAGCTGGAGACTTCGCCGGAGGCCTTTCCCTTTGGGATGTTGAGCGCCTCAGTAGCAGTAGTGGGGACAACGGCAAATTTGACGAGAAT…
ctg7180000007722	ORF 7 (frame 2)	ctg7180000007722ORF 7 (frame 2)	ATGTCGAGGATGTGGCTGACCACTGCAGCGGTGTTCCTGACTGTGACGGTTGCAGCCGTCTCAGCAGCACCCGAAAGTGGCGGCAAGGTGGAAGCACCATGCGTGGGCATCGACCTCGGCACAACATACTCCGTTGTGGGTGTGTGGCAGAAGGGTGATGTGCATATCATCCCGAACGAGATGGGTAACCGCATCACACCTTCCGTCGTCGCCTTTACCGACACAGAGCGGCTGATCGGTGACGGTGCGAAGAATCAGCTTCCACAGAATCCGCATAATACAATCTACACCATCAAGAGGCTGATTGGCCGCAAGTACACGGATGCGGCAGTGCAGGCTGACAAGAAACTGCTGTCGTATGAGGTCATTGCGGACCGCGACGGGAAGCCGAAGGTACAA…
ctg7180000004884	ORF 1 (frame 2)	ctg7180000004884ORF 1 (frame 2)	ATGTGGAACAAGTGGCTCGAAGCGTACGACGCGACCAAAACTCCGCAACAAAGGGAACAAACCCTCACGCCACAAAGATTAGACTCACTCCAGGACGTTGACAGAAGACAAGCCCTAAAACACGTCGCCTTGATAGCACAAAAGAGGCTGAGTTTGGCAAACGGCGTCGAAGCTGCTTTTCCAACAGCCGACAAGCTTACCAAGAGTCAAATAGAAGCTGATCTAAACGAACTCGTATACGCCACAGCAACACACAAAGGACTGGAACTAGAAGCAGCCACAGCATTCTCAGGGGCCGAACAAAGCGGACGAAGAGCAAACTGCGAAGGAACACCAACGGCAATCAAAGCACAAACACTAGCAGATACACTGCTCTGTCTATGTGCAAAAGACAACGGC…
ctg7180000005137	ORF 6 (frame 3)	ctg7180000005137ORF 6 (frame 3)	TTGTGCACATCTAATCGATCCTCTCCCGCCTGCCCTCATTGCAACAACTGTGATAAATGTTCTTCGATTAGTTTCTGTTCTTCTTTTCACAAAGGTAGTTTATCTAGCCCGAAGGGTGGGATAACTGTCCCAATTCACACAAACGCGGTGGTCTTGGACAGCAGCTCAAGGAAGAAAAAGGCTAAGTTTCCACCACCCATGACATCGAAGACCCCTTCGCGGCGTTTGACTGATGTGTTGCGCAGTAACAGTAAGGAGACACTGCTTCGCAATGCGGCCGAACTTGCCCGGGTATCGGCCTCGCTTTCACCTGAGGGGATACAAACACGCTTTATGCGGAATCAGCACTTGATTAGTCCCAAGTCCTTGCGTCTCCTATATGATGCGACCATCTTCTCG…
ctg7180000006712	ORF 2 (frame 3)	ctg7180000006712ORF 2 (frame 3)	ATGCCTTCAACGTCCTCAACAGCAATTTTGGTTGCGCCCAGGGGACCCACTGTGCGTGAGAAGGGTGATCAAATCCCATCATTAGTCGAGCTTCTTTTGGAGTTATCAAGTTCTGTAAGTGGCGATTTTGCTAGTGGATTCCAACGCGGCTGCCCCGCAGCAGCTTTGGGCACAGGGAACGTAACTTGTGTGAGTGCGGCCCATCCTTCCTCTACCTCCTCGGATGGTTCGTGGAGTAACTCAGTGCGCGTGCCGCGCAAGCGACGCCGACACGTGCTGGATGCATTCTTCGATACGGCCGCCTGTTGCCCGACATCGTCGCCCGCGCCCCTTCGCCGGCGCATACGTGAGCTATTCCGTAACGCGAAGCAGAATGTTCTTCACACAGCGAAAACCCAC…
ctg7180000008993	ORF 1 (frame 3)	ctg7180000008993ORF 1 (frame 3)	ATGCCCCAAACGGTTCAGAAGCGACAAACACACGGAAGGAGCCGGCGTGGTTACGATTTTGTCCTTGAAGGCGTCCCTATGTACGATTCACCGGACATAAGTAGTGACAGCAGTGACATAGAGCGTACACGCACCATGGCACCACCCCATGGACAAAATTGGGGCCCAGCCGCGTATCCTAAACCATCAGCAGCGGGTGCGGTAGCTCCACCGTACCGCCACCAGAAACAACAACAACAACAGCAGCAACAGCAGCAAGAACATGCCCGGCAACAACTACTCTTGCAGCAAAAGTGGTTGGAACAACAACAGGCGGCATTCCACCAACGACAGCAGGAGTTGTCTCGTGCAGAATATCAACGATCTCACAAAACACAACAGCAAAGCCAACAGTCATCC…
ctg7180000005111	ORF 7 (frame 1)	ctg7180000005111ORF 7 (frame 1)	ATGAAGCGAGAGCGCTCATTTTCAAACTCTCCTACACTTTCCGCGCAGAAGGGGGAATCATTCCCTTCGTTGCGTAGCGAAGACAGGAATGAGTTCGCTGCGCAACAACAGGTCCTTTTCGATATCTTACGACGTACATCGCTAGCTGAGCAAAAGGACCGCGAAATATGTGAGTGGCTGGACGACGCTTACGTTTGGGTGAAGGAATGCATCGAAAACAAAAACTTTTCAAAGGGGGCACTCACTGAACTCCGTCTTTTGGTTCTTGGCGTGCTTCATACGCTACCGTGGTGGAGGGTGTTCGAGTCACGGGAAACTATGGGATTGGAGGTGTACAGCCGAGACGGGTACCGCCATGACATGCGGAAGATCACGCGTTGGCACGATCGAATTAAAGTG…
ctg7180000004982	ORF 5 (frame 3)	ctg7180000004982ORF 5 (frame 3)	ATGCGACCTCTGGACGTGTTGCTGAATGGGTTGCGCGGGCTGTGTACCGCCATTAAGGAAACACCCCTCTTCATATGGGTGTACCTTTCTATACTGGGCGTGGTGGCTCGGAAGCTGACGTACCGTTTTGGTCTTACGACTAAAAGCAAAAAGATAGGAAAACACGTCATCCGCGTTACGGATGCGGAAGAAACCCTTTCAGAGGATGTAATGGACGTGGAAGAAATTAATGCGACATTTGACGACGTGGGGGGTCTGGAAGATGTGAAAAAGGCACTAATTGAACACGTGAAGTGGCCGTTTACCCGCCCGGAACTATTTGAGGGAAACACGCTGAGGTCGCATCCCAAGGGAATCCTTCTCTACGGTCCGCCAGGGACGGGAAAGACTCTCATTGCT…
ctg7180000005436	ORF 1 (frame 3)	ctg7180000005436ORF 1 (frame 3)	ATGGCTGATCTCCTTGAGCTTCGTGGCGAAAACAGAATATGGAAACTTAAGCGTCAGCGCATACTCGGGAAGGGAAGCTTCGGTTGCGCAACGCTTTACGAGCAGGCGGACGAAACGGCGCAGGGAGGTGGTGATCGTTTTGTTGTTGTGAAGGATGTGGATATGCAAACAATGAAAAAAGATGAAGAGATGAAGGCATTGGATATGGAGGTGAGTATACTTCGCCGCTCTATGGGACACCCCAACATTGTGCAATTCCTCGACCGCTACCACGACGGTAAGTTCATGGTGTACATCATCATGGAATTTTGCAACGGTGGTGATTTGGGGCAGCGTATTGAACAGCTCCAGTACCGTCACAAGAAGGAAGAAGAGAGTTTTGTAGCCTCACTTATGATT…
ctg7180000007078	ORF 3 (frame 3)	ctg7180000007078ORF 3 (frame 3)	ATGGCAGAAGCGGACTGTTCCCCATACGGAGCTAAAAGGGATGACCGAGCTTTGGTGGTAAGTGGACTTAAACGCACAGTATCTACTGCGTCCCGAAATGCCCTGTATGCGGCTGCTGGACGACTCGCCTTTGGTGTGGTAACCGGTTTATTGAAGAGCGGCCTGCGGACCGGCGTACACAAAGTATTTTTAAGAGAGGTTCTATCCGCTGATCCTCTCAAATGGGCATTCCTTTCGGCGGGACTATCTTGTTTTCGACTTTTGAAGCACATTGCATCGAAACTATGTTCCCATTTGTCGATACCCGAGAAATTCTCCTATGTAGTCGCGGGCTTTATATCTGTTCTACCAGTTATGGTAATGGAGAGAGGAACAAGGGTCGAACTTTGTCTCCATGTT…
ctg7180000006917	ORF 6 (frame 3)	ctg7180000006917ORF 6 (frame 3)	ATGTTGTGCGCGTTGGATGACACTTGGGCAGATTGTCTTGATGAGTTTAAATTGGCCCTTTCCTCCACGGGAAATACGTGGAAATGTGAATCATTAGCGGGTGTCGATAAGGAGGCGATGCTCAGTGCTCCAGAGGTGATGGATGCCAAGACGGACCCAGGATGCGGATATGCTCAAATCCGCTCGCTCAACGACCTCCTCGCGAAAGGGGACATTCCTTCGGCTGCAACACTGCAGGGACAGGAATTACTGGACGTCATGGACCTCATTCTTGCTAAGGAACTACAATATCTTCAGGGATTTTCCCTTACTGCGGGTTGTCTTGCCTTCCCGTATTTTTTCAAGATGGATTTACTAAAGGAGCAGAATCCTGTGTTGCATGCGTATTGCCGAGGTGTT…
ctg7180000008161	ORF 7 (frame 1)	ctg7180000008161ORF 7 (frame 1)	TTGAGCAAGAGAAGACTTACGAGGGGAGAAGGTACTATACGTTTAAACCTATCCCTTGACGGAATGTCTACGGGAAAGATAATTGGTGATCACAGATACTTGATTGAGGGCCTTATTGCAAAGGGAACCTTTAGTAATGTACATCGCTGCGTGGACTTGACAACAGACAAGGTCTACGCGGTAAAGGTTATAAGTAAATCGGTAATTGAATCGCAGAACATGGGTGTGACCGTGGTTAGAGAGGTGAGTGCTATGGAGGCTGCACCTCCTTCGCCATATTTGGTGAGGCTCGTTGACAAACTTGTTTCGTCTCGTAACTATTATCTTGTTATGAATGTGGTGGAGGGTTGCACACTTCTAGACGTCATTGAAAAAAAATATCGACCCAGACCGCCACTG…
ctg7180000005222	ORF 5 (frame 2)	ctg7180000005222ORF 5 (frame 2)	ATGGGGGCAAGATTGCGTCACTCCTACATTTTGGCATCAGTAATTACTGCCGTTGCATTTGCTGCGGCTGAGAAAGGCCAGCGCCCTGCTCTCAAGAGATTTAATAAAGAAGGAGCTAGGGCATTATGCATCATGTATGGCCTTGCGGGATCCATGCAAAGTGTTGCGGATGGTATTTTAAATACCACAGCACAGAAGATTAAGTTTATTCAGAACACATCCTCTGCTTTGAACAGGACACGGCAGAAGGTTGGTAAGTTAGTTGACTCCATAAAAGCAAAGAACGCGACGGTGGGGGATGCGATAAAGAGGCATCTCGATGCGGTGTTGAACGCCAGCGCAAAAGCTGATGAAGAAGTGAAGAAGCAACATGAAATTATTGCTGGCGCTTCCCGCAAA…
ctg7180000006778	ORF 4 (frame 1)	ctg7180000006778ORF 4 (frame 1)	ATGTTGAGAAATAAGGGATATGTCCTCGTGGCCATGATAGCTTTTTACCTAACGGAGCTGGGTAGACAAGCAACACCGGATGCAGTGGCAACTGCAATCGCTGACGCTTGTGACGAAGAGCTTTACATCACTAAACTTAAGGAGTATGTCAGCACAATTAGCGCGCCCTACGAATCGGCCATCACGCATCTCACAAAAGACATGAGACAATTCGCATTAGCAGCTGCGGCAGCGCTGGACAGCAAAACTCGCTGTGTGCTACACGGTCTGAAAGCCGCGGCCGCGGCGGCACTGCAGACAAACGAGCAGCTCCGCAGACAGGCACAGGCGAAAGCCAAAGCGGCGGAGGATGCACTTAACAGCCACTTAACCAGAGTTGCCCGAGCAAAACAACTGCAC…
ctg7180000004992	ORF 5 (frame 1)	ctg7180000004992ORF 5 (frame 1)	ATGAGGACGTTCTTTTCGCACGTCATGGGCGCATGGAAGTCGAAGCGGCAATTACCCCGTGCCGAGGTCGACTGCAGTGATTTAATCAAAAGCTTCCCACAGGCTCCAACTACAGCAGAGTTGCGGCAGGTGGTGCATCGGCGTTTGTTCGGTTCGGTCGGTCCCGCGAGCAGTGAGGCGGAAGCACTGCATCGGGAGATGGGCATTCGCCACACCGTTTTTGATCTGCAGTATCGGTGTGGTGCCAGCGGGCGCTGCTGTTGCTGTGAAAGGATTGAGCCGAGTGATGGACCGCACATGGCCACAAGCGGCGGCCATGTATCTGATAATTCTAAGATGGGCCCCACTTCCACCACAACATCCGGCACCAGTGATGCGGCTTCCATGCTCAGCATGACT…
ctg7180000006851	ORF 6 (frame 3)	ctg7180000006851ORF 6 (frame 3)	CTGAGGGGGGTGCCGTTGCTTTCCAAAGCCTTCAAAGGCAGGCAGCTTTGGCTGCGCGTACTGAGTGGGATGTTGGATCGGAAAAGAGGGGCGAAGACGCGTCACTGGCCGGTTTCGTGGCCGTTTCATTTGCTCCTTCCGTTCTGCTCCTTCGGAACTCCCCTTTTGTTCATTCCAGTGGCATGTCCGCGGAAGAGTTTGCTCAGAAGCTCATATCGATTTCCTCGTACCAGCTCCGGAGGGTTCTTGCGGGGATTGTCGAGGGGGAGTTTGTTAACGCCCGATGACGTTTTTACATCTTCCTATGACTATCGTTCTTATTCCCTAGCTATTCACCTGTTATCTGGACATATATATATATATATACATATGTGTGCATACGCGCGTGTGTTTGCATGC…
ctg7180000005387	ORF 1 (frame 2)	ctg7180000005387ORF 1 (frame 2)	ATGTTTTACTCAGGGTGGCAGTTTCCCACACCGCAGCGTTTGGAAGGTCGTGGTAGCGATGCGCAAAGTGGCTATCTCCTGCAGAACTCACAAAACTCAAGCATATCTTTCGTGCATTTTCTCCCATCTGGCGACAGACGCCAGTTGGTCCGACAGCGTGAAACCGGCTCCCGAATTCATCTCAAGAGTGACGTCTCCATCCACCCGAACAGCGGCGTGTTTTACTTCGAGGTTGAGGTCCAATTTTCCGGCGCCGCTGGAGGAGGAGGAGGTGGTGGTGGTGGTGGTGGGGCGTCGGAACCGGCGTTGGTAATCGGCGTGTGCCGCCGGTCCCTCCCATCGAATGGGCTCCCGGGAGAAGAGGCCAATAGTGTCGGACTCTTCACTTCACAGCGCATG…
ctg7180000005060	ORF 5 (frame 1)	ctg7180000005060ORF 5 (frame 1)	TTGCTTCTTTTCTTTCCACTCTTTTTTTTTTGTATTTCTGAATCGAGTAGAAACAAGAAACTAATGACTGAGAGTGCATACCTCAAATGCAGTGTTGGTCCTGTGCTTGCGAAAGCCGTCGCTGAAACAGTTCTTGCTCAACCCAGCAACCCACAGGAGTACATTGCTTTGTATTTGCTGCATGTATTGCAGGAGGAGCAGAACGCTGCCATTGCTGCCACTCGACAGGCGAAAGTGGAAGCCCTGAGGCAGGCATGGGCGGGACGACGTGCACTGCGGGAGAAACGAGCAGCTGACACCATTCAGCGATTTTTCCGTCAGTGCCAGGCGGTATTGCGGGCACGCCGTGCGGAGGAAGAGGAACTGTGGAACAAGTATGAGGAAGCGGAAGCGGAAGCA…
ctg7180000006942	ORF 3 (frame 2)	ctg7180000006942ORF 3 (frame 2)	ATGCAGTCTTGTATGATGCATATGGAACTCCGCATCGCCGACATCGACTCCTTGTCCTTGTTTGATGCTGAGAGTTTCGTTCGTATGCATCAGCTAAGTCAAAATTCACCGCAAGTTTTATATGCCAATAATTCACTTGTTAGATTACCTCGAGGAGGCGTAAACGCTAGTGACCATTTCAAACCCCAAGTCAAGGTTCAGTTCGTTTTTGAAAACCTTGTACGTATCGAGAGTTCAACGGTAGAGGCTGTATCCGACCGCAGACAGCATGAGGAGCAGATAAAATCAAAGTGGGATGCCAGTGAGATACGTACGAAAAGGTTTCACTGCAATTATTCTCAGGCGATTATTGCTTCTCTCCCTCGTATCGTCGTAGAGCGGTATGTGAAGATACGTGTT…
ctg7180000007094	ORF 6 (frame 1)	ctg7180000007094ORF 6 (frame 1)	ATGCACGACGGGTCGCAGCAAGATGCGTCCCACGGAGCGACTGCAGTGAACAGTGGTGTGGTTCCGGATGGCCAGTGGAGGGTGGATGAAAATATCATTATCCGAGAGATACTTGCAATGAATACACTTGCCATGCAGAGGTGCGATACGGGGGCACTCGATGAATCAAGTAGTATTCTTACTGATGCCTACATGAAACTGCACAACGATACATCAACCGGTGAATCCCAGGGGTTAGACGCGGTACGTGCAACGACACTCAACAACCTTGGTGTTGTTGAATGCCACCGCGGGCAGCATCGACAGGCGCTAAGTCATTTTGAAGCCGCACGGCAGTTGGAGGAGGCGTGGAGTGCCGCCTCCCCTTCCGTGGCTTTGAACAGCTGTGCTGCATATAAT…
ctg7180000005161	ORF 4 (frame 3)	ctg7180000005161ORF 4 (frame 3)	TTGGATCTTCTTTTTCTTTTTATTGTTTTTAATGCACACTGGACAACTTTATGCGTTTTTAGCGGTGGCGAGATGCTCACGCGGAAGCTGCGCAATATGTTAGAGAAACCACCAATGAAGGGACGATCAGGAGGCACGGTGAAATCACACGTATTCATTGTTGGGAAGCGGATGGTGCCCGCTGGGTGCGAGTCACTTGTCTGTCTCTCAAGTCGTAAGCCAGAGATGCGACAACAGCGACGTGTCGTCTTTCATGGTTTGGCTCCCGGTGATGTCATTCGAGCTCCCGCCCGTTTTTTTAATATGATCGTGGAGGAGCGAAGGCTGCCAAAACCTCAGCATTGTTGGCTAATTCGCGCTAATTGTATGAAGAGGGGACTGTTGTGGACGCGTCCCTCC…
ctg7180000008348	ORF 3 (frame 1)	ctg7180000008348ORF 3 (frame 1)	ATGACATCCGGAGCTGCTGCACAAGCACCAAACAAGTGCCCTACCAATGAGGCGGCAGCGGAACCGTTACGCGTTCCAAACGTTCTCACGGGTGAGCCGTTCGTTAGCCCCAACTCGAATGAAGGAGAAGCACTGGAGAAACCTGAAAGGCCAACCAATGCGCTGGCGCGGTGTTTCCATTTTATCTTGCCGCGCGGTGGTGCCCTTTCCGGCATCTTCAACCTGGCAAGTGTTACATTGGGTGCCGGTATCATGTCAATTCCATCCGCTTTCAACACATCAGGCATGATCATGGCAATCATCTATTTGGTGCTGGTTACGGTTTTTACCGTTTTCTCCATTTTCCTGATTGTGTCTGCGGCGGAAAAGACCGGCTACCGCAGCTTTGAGTCCATGGCG…
ctg7180000007727	ORF 4 (frame 2)	ctg7180000007727ORF 4 (frame 2)	ATGGCATACAGTGGTGCAGGGTTTCTCATTCTAAGGGCACAAATAGCATGGTGGCCACCGGCCGCAGAACTGCATCGGCACCCACTCGACCCCAAAAGAACATTTTTCTCGGCTATCACTGATGGTGGAGTGTCTATTGGAGCGGGGAAACAGTTTGTATCCCTATCTCGGTTGGGAAAGAGCGTCGTACTTGGTGGCCGCCCCCTCATGAACTGCTCCTCCTCTCCGCCGTGCCTTCAGGTGTATGATCCATTCAGTGGTATGGAGATAACAGTTGCTTTCAAAGTTGAGGGAGGGCTTACTGAAGGAAGTAAACAATGCGTATTGGATGTTTCGACTCTCCGCGAATTTGTGAATGGTGACAGAGTGAGGGTCACAGCGGCCCCACTGACAGCAGGT…
ctg7180000006699	ORF 3 (frame 2)	ctg7180000006699ORF 3 (frame 2)	TTGTGGAGTACCATGAAGGGCCTCAGCCGCCTTGATGTCTTCCCGAAATTCGACACGCGGTTCGAGCAGGATGCTCGGCAGCGTACGGCGCTTGGTGGCGTTCTCTCCATGGCGTCCATTCTCATAATTACTTTCCTCGTCGTGGGTGAGATTCGCTATTTCCTCTCCACCGTGGAACAACATGAGATGTACGTTGATCCGCATATCGGCGGTATCATGCACATGAAAGTAAACATTACGTTCCCACGGGTGCCGTGCGACCTCATGACAGCGGACGCCATTGATGCTTTTGGTGAGTATGTAGAAAATGTTGTGACAGATACTGCCAAGGTGCGTGTGGATTCAAGTACGCTGAAGCCTCTCGGTAAGGCACGGCAACTGGTCGATTTGAAGAAACAG…
ctg7180000005123	ORF 3 (frame 2)	ctg7180000005123ORF 3 (frame 2)	CTGTTTGCTTGGTGGGGAATGCGTGAATGCGACAACTGTGGCAGAATAAGTGAAGACTCACGCTTTTTAAAGCCTCAACAGCATGTCCCTCAGTGCTTCTTAATAATTGAGAGCAAATACCTGCAAGAGTCTCCGGCGTCTCAACTTTTCGCAGTCTCCACACCCGTTAAGTCGTGTGATGTTTCTTTTTACAATGAGGAAACTTCTCAGAAGGTCACATTCGACTTACCGAAGATTATTGGAGGTGCAAACCACAACTCTACGAATCGACGTGATGTGAGTTCGACCAGCAGCCAGTTACATTTGAGGCCTCTACCCAATGAAAGGTTGAATCTTTTTCTTCCATCGAGGGAACTTTACATGCGGGAGCGGGCACTTCAGCAAATGGAGTCTGCAGCC…
ctg7180000005135	ORF 3 (frame 1)	ctg7180000005135ORF 3 (frame 1)	CTGTGCCGTTTCAAAAAGATGGATTCCAGAGACGGGAGTGGAAGTGATAACCCAGAAGTGGTATCATTGTACATTGGCCTCGGCCCAGCCGCCTCTACAATCAGCAAAGAACAGCTTTGGGAGCGCTTGGAGCAGGTGGCCCCCGTGTCTGATGTTCGCATTCGTGGCCGTTGCGCTTTTGTTGATGTGGCGGGCCCGGAAGCTGCAGATAGGCTAATCACTGAAATGGATGGCAAATATATCGGTGAAGCGCGAATGGTAGTTCAACATAGTCGTGGGAGTAATCGCGAAGGGGAACGCGATCGTGATCGTGAACGGGGACGTGAAAGGGAGCGAGGCCGACACAGGGAACGTGGGCGTGGTGCTCCTTTTGATGGAAGAGGTGCCGACTACGGGGGC…
ctg7180000007244	ORF 1 (frame 1)	ctg7180000007244ORF 1 (frame 1)	ATGGGCGGGTATACGTATGGTGTCGCGCCGACGGGGTCTGCATCTGACGCATTTTATCCATCAGCAAGAAATGGAGGCTGTGTCTTCCCACCGCTGCAGGGGAGGATGGCCGGCTACCCCCCAGCTGTTCCGCCGCCGCCGAGTTTGTTTCAAGGGCAGTTTCCCTCCGGGGGCAGAGGGATTGTCGCCACTGGTTGTGGGGCACGGAGTGTGTGTGGATACGCTCTCGACGGGTTTGCGCGTGGCGGACGCGTGCGTCAACATACCACGGGAACAAGTGCACATGAGGGGGCAGTGTGTGAAAGTGTGCACGGACCTGCTCTGGGTGACGTGTCCAACCCCCTCCCTTACTCAGTGTATGGGGAGGGTCATGCTTTTCCGTCGTTGTCAGGGAGGCTT…
ctg7180000006743	ORF 7 (frame 3)	ctg7180000006743ORF 7 (frame 3)	ATGAAGCACTGTTCTGCGTGCGCGGGGGGAGCTACGCTGTTACGAGCTACTAGAATGACAGGAGCCACTTTCATCCAAGCCCGGTGTGCACATTTAGTTCGCGGCACCAACCGGAGTCTGGGACAGCATCAAGGGACTAATATTCCTCACTACCGTCTACCACTCAGGAGGGCTTTGCGTCTTATAGATTCGACGGGGAGACACAACGCCTCCATGGTGGAGACCGAGGATTGTGTCAGTGAGGAACAACTCCAACATCATTCACACGATGGCGAGGGCGTATCTCAGCGTCAAGAGGATGCAGCCAGGTATGCTGCGTATCACTGCCATCATATGCTTACATCCTTCCGCGTTGAGCGGCAGCGTTGGGGGGAGAACACCGGTACGCTATCGGTGGAA…
ctg7180000006789	ORF 4 (frame 2)	ctg7180000006789ORF 4 (frame 2)	ATGATGAATCGTAACGAGAACTCTGGCTGCAAGGCACTTTGGTCGAACACGCGCTTGGAGTGGTGTTATTGGTGTCATCTAATTCGGAGTTCCAAATGCAGCTTTGCCCTCTTTTTCGCCGTACTATGTGTTCTGGCCATCATTGTGGGAAATACTATTTTACTTCTAGGTGTAAACTTTTGGTTGGATTTAATGGTAAAGGAATCCACTGAGGGTTTCACTCCAATTGCTGTTCAGGTAATTGTTTGTTTATTTCTTGTTTTATGCTTTGGTGTCCTCATTATAGTTTATATTGCGGTGTACGGTATAAAACCACTTGTGAGAGCGTTGTGTGACACAAACCGCGCGGGCAGCCCACTCTACCGCATGCTTCTCATATTTTCTTCCGGTGCGACAAAT…
ctg7180000005063	ORF 6 (frame 2)	ctg7180000005063ORF 6 (frame 2)	ATGATTTTTCAAGACACGAGCTCCTCAAGCGTGGACAGTAGTGAGGAAGCTGGTACCGCGTACCAGCGTGCCCCACATGGTATCTCTAACGCAGCACGTGTCAATGCAAACGGAGATGTAGAGAGTGATGCATTCAGCGGAGACTTTTCTTCTACGCCTGATAATGATCCAAAAATGCCCGCATCGTTGACTCCACCATCCCATCGTCCCAAAACCACCACTGCAATGCCTTCGACTAAGAACCCAGTTACCACTGGGTTGCCACCAACAGACGGCACCTTTGTGCATGTTAATGTGAAACCTGCGACAAATGGGGAGCGTGTGCCTGCGGCTACTCCACCTGGTGCTTCACGAGTTGAGGATACACACGTAGCAGCAGTATCTCTAACCTCTTCACGA…
ctg7180000008068	ORF 5 (frame 2)	ctg7180000008068ORF 5 (frame 2)	ATGGGTTCCAGTATGTCTTGTCTGGAAGTGGGGAGCGATAGCAGGTGTTTCGGTCTCCCGACACCCGTAATGGCGGCGCTTGTAGCTGGAGCAGGGGGTTTGTTGTTCCTCTTATATAAGGTATACCGTTGCCAAACACGAAAGGTCTGTCGTCGCACGCCGGTTTTACAGAGTGTTAATATTGCTGTAAACCAGCCAGAGTTAGCCGTGAAGAAGGCTGCTGAACACATAATGAAGGGGGAAATCACCACGGTTGGGCAGTTGGTGTTCTTCTTCCGTGGCGGGGAGGAGAAAGCGATTAGAATTAATCGTAAGCTCTTCGAGTGCCTGCAGGAGGCGTTCCCGGTGGGGACTGCCGACCAACCACCTGCGGATGGTGCAAATGGTGCAGAGGAGCAT…
ctg7180000005264	ORF 2 (frame 3)	ctg7180000005264ORF 2 (frame 3)	ATGTGTTCGGTATCAGAGGGGCGACTTTTTTGCGTCACTGCCTCTACAATGGTAGAGGGTCACAGCGACACCCTCTTAATGGTCGATGGTTGTACCGATACGGAGAAGCAGGAAGCGCAGACTCTATTGCTTGGAGGCGACAGCACACGGGAGCAGTTGCTTTCAGAACTATCGTTTCTGGCGGAAACGGTAACAAGGGTGCTTCCCTCCGCAGAAGTTGCTTGCAACCAAGTAAACCTCCGACTGATTGTGCATATGATGGAGGTGATATCAAAGTATCCCACTTTGGGCTCACTTCTGGTCATGTCACCCAGGAGACTAGATGAAGTTATGGGAGAAGTGCTAATGAACTGGCTGAGACACGAAGCGGCCTTGGTGGCGATAGATAAGGAAGCCAAT…
ctg7180000008075	ORF 5 (frame 2)	ctg7180000008075ORF 5 (frame 2)	ATGCCAATGCAAATGTTTATGCAGGTATATGATGAGATTCAGATGTTTCTGCTCGAAGAACTGGAACTTAAGTTCGACATGGATCCGAATCGAGTCAGATACCTCCGGAAAATGATGGACACCACATGCTTGGGCGGCAAATACAACCGTGGCCTGACGGTGATCGATGTGGCCGAGTCCCTTCTTTCCCTAAGCCCAAACAACAACGGTGAAGAAGACGATGGGGCAAGGCGGAAACGTGTTCTACACGATGCGTGTGTTTGTGGTTGGATGATTGAGTTCCTTCAGGCCCATTACTTGGTGGAAGATGACATTATGGACAACAGCGTCACGCGGCGTGGTAAGCCATGCTGGTACCGTCACCCAGGCGTCACGGTGCAGTGTGCCATAAATGACGGT…
ctg7180000009028	ORF 4 (frame 3)	ctg7180000009028ORF 4 (frame 3)	CTGCATATCCCACACAGGGAGTTTAAGTTCTTTCGCGAAGGTTTCCGAGAGAAGGGGAATACGATAACCAAAAGTAGGGACGCGGAGGAAAGGATGTCTCGGGGGCATATGGCTGAGTTTGTTGTGAGGCAACTCTCCGGGCTTCGTGTACTTCCGTCTTTGGCGGATGTAGACACGAGCTCCTTTCCTGTGATCGGCACGCATAACGGTTCTTTCCACTGTGATGAAGCCCTAGCTTGTGGGATGCTACGTTGTAGTGGACAGTTCCGTGCGGCAAATGTTTTACGTACGCGTGATGCTAAGACTTTGGACCGGTGCAGTATTGTGGTGGATGTCGGAGGTGTGTATGACGCGGATGCGCTACGCTTTGACCACCATCAGCCGACCTTCCATGACACG…
ctg7180000005255	ORF 6 (frame 1)	ctg7180000005255ORF 6 (frame 1)	CTGCAGTATCATCAAGCAACGAGGAAGTACCAGCTGGCGTGTCAGCAAGAAGGGGTGGTGTTGCCATGTCCTTCAACACAGGCAACGAGGAAGTACCAGCTGGCGTGTCAGCAAGAAGAGGTGGTGTTGCCATGTCCTTCAACACAGGCAACGAGGAAGTACCAGCTGGCGTGTCAGCAAGAAGGGGTGGTGTTGCCATGTCCTTCAACACAGGCAACGAGGAAGTACCAACTGGCGTGTCAGCAAGAAGAGGTGGTGTTGCCATGTCCTTCAACACAGGCAACGAGGAAGTACCAGCTGGCAGCAAGAAGGGGTGGTGTTGCCATGTCCTTCAACACAGGCAACGAGGAAGTACCAACTGGCGTGTCAGCAAGAAGGGGTGGTGTTGCCATGTCCTTC…
ctg7180000006763	ORF 1 (frame 1)	ctg7180000006763ORF 1 (frame 1)	ATGCGACAAACTCGATACATCCAGGTAGGGGCATTTTTGTTAGCTCTGCTGCCGGCTCTAGTGGTATCAGCGGGGATCCCGTTGCATAACAGGAAAGCGCAACTTAAAACGCCGTGTGATGCCAGTCACTACGCAACTGCTGTGGGAGACAGCGCAATAAGCGCATTCACAGCAGCTCTAGGCCGTGCCCAGGAAGCAAGTCTCGCAGCCAACAAGCTACATCTCCTCGCCAGCAAACTCACCGGCCCACACAAAACAGTGGCGGCAATATTAGCGGCACTGACCGGGGCCGCAGCCACAGACGCAATAGGCAAGATCGCGGCGGCAGCGCCAAACTTTGCAAGAGGCTTTGCTGCACTTAACGAAATCAAAGGAGGACAGATGATCGTTGCGGAGATG…
ctg7180000005256	ORF 3 (frame 3)	ctg7180000005256ORF 3 (frame 3)	ATGTCTAGACGCCTAAACAATATCCTCGAACACATCTCGATCCAGGGAAATGATGGTGAGACTGTGCGTGCCGTTAAGCGTGATGTTGCAATGGCAGCGCTGACCAACCAATTCACAATGAGTGTGGAGTCTATGCGACAGATCATGACATACCTCCTGTACGAGATGGTGGAGGGTCTTGAGGGTCGTGAAAGCACCGTCCGCATGTTACCATCTTATGTGTACAAGGCGGACCCTAAGCGTGCTACTGGCGTCTTCTACGCACTTGACCTCGGTGGTACCAACTTCCGTGTGTTGCGCGTTGCATGCAAGGAGGGTGCCGTGGTGGATTCCTCTACTTCTGCATTCAAGATTCCCAAATATGCCCTTGAGGGTAACGCCACCGATCTGTTTGACTTC…
ctg7180000006905	ORF 5 (frame 1)	ctg7180000006905ORF 5 (frame 1)	ATGAATGTACTTTCTGACATTGCTCACTCGGATAGTAGTTTTGGTTCACCCACTGAGAGGGGTGAAATCGCGCAAAGGAAACCAGCGGATGGTAAGCGGGGAAATGATCGGCTGACTATAATGAAAGATTCGATACGTGCGCGATCGCGTTTTCATGCGGCAGGTAACTTACGTGCAGCGAAGTTGGCGGATGATGACAGTTCATATGGGACAAAATGCAAAGGAACTCAAGCCGATGGGAACAGATCAGGAAGAGGTACCCCTCTTTTGAATAATGCTTTCTTTAATTTGTGTCCCTTTTATGAGAAGGAGGCATCTGACGGAGCTGAGCTGCAGGAACAATCAAAGCATGAAGCCGCCATTGCGAGAAATGATTTGGCAGAGGGGGATGCGGCATTT…
ctg7180000005151	ORF 5 (frame 3)	ctg7180000005151ORF 5 (frame 3)	ATGGTAGGGCAAACCCAATCGACAAAAGTGTTGTCGTCCTCAACGTCTCAAGTTGGTCGAGCACGTGTTGACCCTAAGCGAAGGTACGGCTTCGCAAATGCCGTGGCAAAGGGTTCGTTGGCACGACGCGTGGGTGTAATGAGCGAAAGTGAGCTTTGCAACATCCGCCACATCCTTACTGCTGATGAAGACAGCTACAACGCATATCGCCGCCATGTGGATGAACAGCGGGCGGAAGCATCGAAGGCACGTGTTGCTGACTGGCCTGATACTCTCCAAGCTAAGCAGGAAGCATTTTTACGCCTCCGTGAACAGGAAAAGAAAGAGGAGGAACGCCGCAAAGCAATGCTGATTGAGTTGAGTGGCCAACACCAGGAAGAGGAAAGGAAACAAAAGCAG…
ctg7180000004918	ORF 8 (frame 3)	ctg7180000004918ORF 8 (frame 3)	ATGGAGGGTTCTCATAGCAGCAACATGGAGCGCCTGGAATACCTCTACCTGAACCTAGTCGGCCAGGTGGTGCAGGTACGACTGGTGGATGACATGTGCGTGGAGGGTCTATTTGTGGCCTGCACAGATGTCGACGCGGAAACGGATGCAGGCATTATGATTTGTTGCACCCGAAACCTCGCATCCGCCAAACGGTCGCCGCTTTCTCCATCGTGTGTTAACTTCACCGATGACCTGTTCATTCCTTATCAGAGCATAGTGATGATTGAGGTCCAGAATGCAAAGATTCGCACCGAGACGCCTGGTCGTCCCGACACCGGCCGCGCTGACTTCAGTGCCACCAAGTTTGATTGGGCTGATGACGGTGTTAGTGAGCTGTTGGAGAGTGAACCTCATCAG…
ctg7180000007827	ORF 4 (frame 3)	ctg7180000007827ORF 4 (frame 3)	ATGCAAAGAAGTATGTACTGTGTTGTATTTTTAGTGGCGGTACTGCAGGGTAGTCATTTAGTGTCGGGGCAGGATATAGTCAACCAAAAAGAGTTTGAAGCGTTGTGCCGAATTGTAAATTGGGCAGAAGAAGGACTGAAGCAGATAAATTTGGCACGACAGATTACCCAAGAAGCTCAGAAAATAGGCGTGAGATATCTTGAAGTAGTCGGTGAGGAAGAGGGTACTAAACTCGCCGACAAACAAGAAAAGTCTTGTATGAGCAATGAAATGGAGAGTCGCGAGAAAAACTGTGTGCTGTACAAAATATTTTGGGAAGTGGCAGAGGAAGCATTAAACGAAAAGCATGCCAGATTGCAAGCGCCTCACAGAGCAGTGAGTACTTTGGAATATCATACA…
ctg7180000004695	ORF 5 (frame 2)	ctg7180000004695ORF 5 (frame 2)	CTGTGGTGGTGGGACCTTAGGGGAGTATCTTTGTTTCCTTTTTCCCACGCAATGTCGAATGCTTTGTTTTGTCTTCACAGGCTTCTGGAGGTACTGCTGTACCTACCGAGGGGTTCTCAGGATGAGCAAATGGCTCTTGTTCAAAATCTGCATGAGTTCCCCCTTGCAACCATTGAAAGGGTCTTCCTTCAAATATCTCATGCTTGTATCACGCACAAGGGTCCGGAGGTAAGTAACCGCCTGCGACGTTTTATGCATTGGCTGGCGGGGCGATCTTTTACCTTGGCGTTGCGGCTCTCATGGACAGTGGACTCGGTACGCGACGTGTTTTCGGCCGTTGGGCTTGGAGGGCGCGTGAAGGAAGTGCACGACAAGATCGAGAGTTTTGCCATCAACCGC…
ctg7180000007622	ORF 2 (frame 1)	ctg7180000007622ORF 2 (frame 1)	ATGACCTCACTGCTGTCGAAGTTGTCGCTACCGCTTCTGCAGCTACTATTTCTATTGCTTTCCTTCTCAACTACAGGAAGGGCTGAAGACAATATAACAATAAATGTCCTCTCCCTGATGTATAGCCCTGATGTTCAGGAGGTGGAGGTGGATTCACTTAACGCTGGTTTTGACGCATCCCTGACAGCTCGCGGTTGGAAAACAAACTCCAAGGCAAGGGTTTCTTTCATTCGACCACCATCATACGATACTCCCGTCGCTGAGTTCTTCGAGTCCGTGGTTAAGGAAAGCGAAGGCAAGCTGATGATTGTATTTGGTCCCTTTGGCGGACCCAATACTATGTGGGTGAAGGGTGAGCTGAGTAAACACGGTGCAGTTAGTTTCGGCCCACTCGCTTTC…
ctg7180000009007	ORF 7 (frame 1)	ctg7180000009007ORF 7 (frame 1)	TTGTTACTGTTTCTCGGGTTGCTTGTTTGTGCCTTCATATGCCCTTCCCTCCCTTCCTTCTTTTCTTTCAGCGTGCGTATGTATGTGTGTGTGTGTGTGTTTGGGGGGGGGGGGGGGGGAAAGGCGTATGAGCACGTAACCCAATTGAGTTTGTTTTATGAACTTGCTCTATTTTTTTTTTTTTTTGTAACCTTTACTTCTCTTTTTTTTTTCTCTCTGTCTTTCTCTCTCTCTCTCTATCTATTTTTCAGTTCTTCCTCCGTTTCGTGCGATATGTTCTGCGATGATGGTTCCCAACTGGGATGGAGTTTTACAGTAACTGATCTACTGGCGAGGAAACGGCGCAACTTCCCCTCTTCATTTGCCACGGCACTGGCAAGTCGCTCTCGGGAGGCATTA…
ctg7180000007697	ORF 5 (frame 1)	ctg7180000007697ORF 5 (frame 1)	ATGATAAGAGCGATAGCCACAATAGCTTTGCTGACAGCAGGTGCAGCCAGAGCTGCGCAGCCAAACGACGATGACAACATAGCGACATTGGCGTTGCTTTGCCCAGCACTCCAACTAGCGGACGGTAAAATAACGTTCGCACCGGCGCGGCCGGCAACAAGCGCAGATATTAGTGGCCTTCTCGCTCTCAACATGTCCCTTGCGGATGAAACTTGGCAAGCGAAATTCAAAAAACCAAAGCCAGACAAAGGTACGTCAGGCGCTGAGACACCAAGCAAGGAAGCAACACCGGGAACTGAAGCTGAAATGGCAGCCTGGACCACAGCTGCAGAGGCGATCAACTCAAAAGATAAATTAGACGCCGTACTCAAAGCATACGGCTACGACTCTGCAAACATG…
ctg7180000004951	ORF 5 (frame 2)	ctg7180000004951ORF 5 (frame 2)	TTGCACCCAGGTGCTCGATTTGCCCAGCTGGCTGAATGGGAAGGACCTGTGACGTCTTTGTACATCATTGGTTCTGTTTTTTTTGTAGGTCCCTCATTTCTTTTCCTGGTGCTGCTTTCACGTTTTTTTCCCGGTTTTTTTTCGTTTCCAAAGCTAGTGAGGTGCAGGTGCCTCATGTCGGTTTTTCCCCCTGGCCGTGATTCGCAAAATGTGGTCGTGCGCTCTAATGTGGGTGTGCCTTCGGGCCCGGATGTCACCCTTGTCGCCTCTGCTCCGCTGCTTCTGGTGTCCACTGCTGCGGTTCATTCGTTGTCGGGGAGCCATTCTAAACTCAAGACCTCACATCCTGGCCTGGCGGTTCGGCGCATGTTTGAGCCACAGGAGCTGTGTGCCATCAGG…
ctg7180000005083	ORF 5 (frame 2)	ctg7180000005083ORF 5 (frame 2)	ATGGAGCATGAGAGGGGGAGTGGGCTCACTTTGGCGCCGATGAAGAAGAAGCGAGGTCAACACCAACAACATGCCATACCAGGTAGTCAGAAACGTGTAACTGGCACTCGCATCAAAAGAGGTCTCGATGAATTGTACAATCTGGATGCGGTGCCTCAGCAACAATCACAGGAGAGTCAACCTTCGCCTGGGCGAGTAAGCAAATGTAACGACAGGGGAAAGGGGAAAAACTCCAAGGCCTCCTCTACAGCCGGAAATCCTTTGATGCGAAGTGCGGTACAAGGGATATCTTCAAATGGTGAAAAGGCTGCTGTATCGGTGGCACAGAGGAAGGAAGATGACGGACCCATTGTGGCAACTGCAATTATAAAAATGGCTGATACTTCTGAGTACTGTGGA…
ctg7180000005157	ORF 1 (frame 3)	ctg7180000005157ORF 1 (frame 3)	ATGCGCCCCGAGTTCCCGGGGCTGGTGGAGGCCGCAACAGAGACGGAGTGCACCGAGGCACCCACTGAACCGGAGGATGAACAGTGGGAAGATGAAGAGCAAATGTTTGTTTTTAAGGTGGCAATTGTGGGCGACTATAGCGTTGGTAAGACGTCCATGGTAAAGAGGCTCCTCGACATTCCGTACGAGAAAACCGCATCATCATCATCATCAGCGCCACAACCACCAGGGTCCAGCCGGGAAGGTGAAGTTGTTTCCAATTCGCTGCAACCCCTTCACACCACAACGCCGACGGTGGGAACCGATTTCTTCTCCCGAGTCGTGCGGAATGTGCGGGCGGGACAACATGTGCGGCTGCAACTTTGGGACACAGCTGGGTTGGAGCGGTACGCCTCTGTG…
ctg7180000005284	ORF 4 (frame 3)	ctg7180000005284ORF 4 (frame 3)	ATGAGACGCCTATTTGTTTTCTTTACGCATTTATTTGTTTTGTGCCCCCTATTCTTATTTACTTTTTGTTTTTTTGCCTTTTGTCACATCGTATACTTGGGGCCTGAACAGGCGGGGACTGGCCGAAGTATGGCAACCCATCTCATTCCGACGGCTGCGGGCGCGGGTTTAGCATTGCGGCTCTTAGACTGTTCGGCGTGTGCACTCATGAACTCTTTATCAGGATGGAAGGTCACACTTGAGGGTCGTCGCGATATTGCCAACTTCTCCCTTGACATAATAACGGGTGGAATGATGATTGGTGGGGCGGCCGAAACGCTTGTGCCTTTTCGACTACTTGAAACCCTCCACCAAACGTTTGATGCACCTTATTCTGGTGGTACATCACACAAAGCTGCG…
ctg7180000005298	ORF 1 (frame 2)	ctg7180000005298ORF 1 (frame 2)	ATGAACTGCTCCGCGCCAGGGCTGTACTCCCTTGTAACAAATGAAGTGTGGAAGCCATCTGTGTTTCGGCCGCCGACACTGCAGAAGAGGAGTCGGCCGGTGGCAAAAACCACTTTAACACCGATGGCGCAACCGTGGTATCCAAGTAACGCCAATGGTGGCTGTGACAGCACCAGTTCAGGTCCCCAAAGTTGTCAAAAGGATGGCCCACGCTTGTTGCCGCCCCCAGCACTCGGACAGTCACCCACATTTGGGTCGGACATCGAAAAGGAATTCCCAACCGTGTTGTGCAGCAGTTCCGTTGTGGCACCCACAGCGACTTGCGCCACACGCCGTGCAAGCGCCTTCACGAAGGCTGCAATGGAGGCACGAACATACCCACTGGACATGTTCATGTCA…
ctg7180000005465	ORF 1 (frame 3)	ctg7180000005465ORF 1 (frame 3)	ATGGCGGCAACCCGTTTAAAGCACTGCATAGCTTCAAATCTTTTCGCTCTCAGTATAACTAATATGAGGCCGAAAGAGTCAAAAAGGTTTCTAGGTGTCGTGATCCTCTTAGGCATAGCAAATTACGGAGATGCAGCAGACGAACTAACAAATGTGGAAGACTTTGGTGTTCTGTGCCAACTCGTAAAACACGCTGCTGCAGGTTTTGCGACACAAGAGGTACTAAAAAAGCCTGATTACAAGGAGCTGTCCAAAGCGACAGTAAAGCTGGCAATTCTAAATTACTCCAACGAAACGAGATACAAAAACGAAGCAAACAGGTCTTTCTACGGCATCAAACCACAAGATGCTAGGTTCGGTGGCAAACCCGGTGTCAAACACATCCGTGCAAAACTACTA…
ctg7180000007684	ORF 6 (frame 3)	ctg7180000007684ORF 6 (frame 3)	ATGATGGCGCTTGAGCTGCTGGCCCAGCAGTACCTTCCGATCTCTCCGCGACACCTGAGCCTTCTTACCTTAGATGGTGGCTCCCCTGCTGCAGTTGTTGCCGTCTCACCAGCATATGATAATCTCAACCGTGTGTTCTTTCTTGAATGGGATTACCCCACGGAGACGGGTAATTTTCGGCTTATACACACAGAAATGCCTGGTGTGGGTGTAAATGCCCTCTCCCTTATGCTTTCTCAAGACGGCGTTGTACACTGTGTCGTGCAGTGCGCCAGCAAAGGAAAAGAGGAGAGTCCAAAGACGTACCTTCTGCGTCGCACAGAGGATGCAGGAAACTCGGATAGTGATACCAGTGACAACGGAAATGAAGAAGACACGGCGGTAAAATATAAGATTCTT…
ctg7180000004952	ORF 12 (frame 1)	ctg7180000004952ORF 12 (frame 1)	ATGTTTAGTTGTGTGTATGGTCTTCGAGGAAGCCAGCACCATATAGATCACACGACAGACACTTCTCCTTCATTGTGTATCGTGTGGTTTATATGGATAGGAGCAGGAACGTATTTACTGCACTTTTCACACAAGTCTTCCAATTTATTCCCCCTTTGCCTTTCTAATGTACCGTCCTTGTGTGGTGACTCCAGCGCAGTAAGCATGCGTCGGATGCTGCTAGCCGCAGCCGGCTCGATACGGTGGTGGAATATTGCACGGCACCACCAGCAACTCACCGCCTTGCGACTCGTTGGATCGTTTCCCTTCAATTCCACAATTCAACGCTTGAAGGATGTGCGGCGCGGTGACCGTGGAGAATCTCGACGGCTTACGTTCGAGGAACGATCGGAGCGACGG…
ctg7180000007166	ORF 2 (frame 2)	ctg7180000007166ORF 2 (frame 2)	ATGGAAGAAGATTTAGGCGACTGGGGGCTTCTTAGCATCTCAGATATATTAGACACGGACATTCCTCGTAAAAATGAGGTTTCACCGAGCTCTGCAATTTCACTTACTGAAGTTGAAATTTCTTTACTGTCTTGTGTTCCAATTTATGCTATACGGTACGTTCAATCACTTATAAAGAATTCCAAAAGTGCTGTTGATCAGCGGATCAATGGTCTTGAAGAGCTGGATACCACTCGCTCCATCAAGCTCAGGCGCTCGCTCGCCACATCAGAGTTCATCCGTGAAAAAATGTTGGGAGCTGTGGAATCGTTTGTGTTGATGACTGGAGAGGAAACGAACAAACCCGGGTTTCTGCGGTCTATTGCCCTACTAGGCCCTATTGTTTGCCCTGATATAAGG…
ctg7180000005257	ORF 1 (frame 1)	ctg7180000005257ORF 1 (frame 1)	TTGCGCATGAGTGAGTGCCCACGCCGTGAGGTGGGCGACTCGTGGCGGAAGGACAAGCCGTTGGTGGAAGGCCGTCGCTCGCAGTACACTTTTGCAACCAACGTTGTACCGGAACGCAAGTCCTTGCATTACACCTCATCCAACACCTGCACCAACAGCGTTACGGCGGCAAATGATAATAATGCCGGCAACGGCGGTAGTAATAATAGGTACTTTGCTTCTGTTAGTGGCGTGATCGCCAGTAGGAGTGTATCCGCGGGGAGAATGAGGGCACCGTTGTCATCTGCCGTGAGAGCTGCCGATGGACGCGTTAGTTCGACTAATTGGGAAGATCCAGCAGGGTCGCAAACCACGACTTCATTACTAACATCTTCATCGCTGCCATCGTCTTCGTTACTG…
ctg7180000005513	ORF 1 (frame 1)	ctg7180000005513ORF 1 (frame 1)	ATGAGCCGTGTGCCGCATCCTTCTGGGGTTGACATTTTATTCGACAGCAAATGGCATCAGTACAAAATCGGCAACTGTGCCCTCCGCTCCGTCTCAAAACTTCTCGACAAACACTTTCCATTTGATGAGAAGCGAGCTCTTGCGGCGGTGGCTAAGAAGACAGGTCAGACGACAGAGGAGGTGAAGGCCAGTTGGAATAGGCAGGCGCTTCTGGGGAAAAATATCCACGAATACATTGAGTGTAAACTGCGCGGCCTTCCACCCCCAACCTGGACACTGTTACTCAAGAAAAAGCGGAGGAAGGAAGATGTGTTCCGCCATCAGGACATCCGAGAAGGCAGCAAAAAGAAGAAAAAGGACAAGAAAGGTGATGGTGACTCCGAAGGGTCTGAGGGAAGT…
ctg7180000004588	ORF 8 (frame 2)	ctg7180000004588ORF 8 (frame 2)	TTGTGTGTGTGTGTGTGTCTGTTTGGGAGGGGTATGCCGTTTTTGGCGTCGACGACTAAACCCCCGACAGCAGTCAGTGGTGCGGTGACAGGAAATTTCTTGGGGGATGGGGAGAAACTTGTTCTCCTTAATCGGTTAAACATTGTTTCGCTATTCAGGGCAGATGATCACTCTTTTGAGCACGTAGCCGATTTTAGCTTGTTCGCTTCTCTAAGATTTGTCGAGAGCCTTCCGCTTTTCGACAATAGAGGCTGTGGTCGGCATGTTGTGTTTTTCCTCTCCGTCAAGCAGGAGGTGTCAGTCGTAGCGTTCGAGCGGCGCAACAATGGGCTCATTGGTATGGTGACTCTATTCCACGGTGATGTGGAGACGTACTTCCATCAGGGGAAGATTAACGAC…
ctg7180000005021	ORF 3 (frame 1)	ctg7180000005021ORF 3 (frame 1)	TTGTTCGTCCTGTATGCATTAGTGTACTCCCTCTCACTTATTGCGGCATTCTCTGTCAATATTTGTATTTTTTTAGTTGGCCCTCATTTACTTTTGTTCTCCCGCCCCCACCTTTCCTCAATCATCTTCTCGTTCGTGTTGACGGCCCCTGCGCTTCATGCAGGCGCTCAAATGTCCGTATATGGGAACGGCGGTGACCACGAGTGGACTCCATCGTTTTCCCCGCCATTATACGTACAGCGGGCGCAGAAAGTGCAAACTTTACTACGGGAGAATGGGTGTAGCTCGTTCATTGATGCCGGTTGTTCGCGTGGCGGACTGCTACGCCATATACTGACCTCCCAGTTGCAAGAACATTCTTTCAGTCGCGCGCTCGCGATCGATTTGGACAAAGCGGCG…
ctg7180000005069	ORF 4 (frame 2)	ctg7180000005069ORF 4 (frame 2)	ATGCCGGAGGTCGGCACTCAAGTTTACTGGTATGATTTTGAGGACGCTCCACCTCCATGGAAGAATGAGGAGGAACTGGCGAAAATGCTGGAGCTAAGCTCCTCCATCGAAGGTCCAATCAGTGATGCGCGGCATATGCTTGTGCAACCCCGTGAGGTATATATTAGCATGCGTACAAAACTACGGAACAGACAACAACCATGCAATAGATATTGGAGCATTGTTCTTGAACCACACTTCGGCCCTCTGCTTGGAATGAATATGGTGATGCGCGAGTTGAAAGTGGAAATGGTTACTCGCGGGGAAGCTGAGGAAGCAGTGAATGGTGTGGTAGAGGAGTTCAACGCAATGAGTCAATTATATTCTGCAACGGATGGTGCAAATGACGGATTGGGTACG…
ctg7180000005026	ORF 5 (frame 3)	ctg7180000005026ORF 5 (frame 3)	ATGGCAGAGGGGGGTTTTAATATGCCCTCAGAGCAGAGACAATTGGCGTGTGCACGTGTGAGAATGGTGGATGGAATTGTGAATAATAACTCTAACCTCAACATTGAGAGCCACAGCGCTTATAGTGGTACTTATACCAATGGCAGCATACCTGTAGAAAATAATAGTCGTCCTTTATGTGATGCGGAAGGTGGTAAAACTATTGTCTCCAATACCCGGCGTCGTTACACCGTCCTTCCTTCAGCTTCACAAAACTTATTGAAGATTACGGACTTGCGGTCTATTGAACGCTACATTGAACTCAACAAAAATCATCGTTTCATGGATCGTGACCCACCACCTGCTGAAGTTATACCTGATGTTCCATTTGTACGAGTGTGTGGAGGAGATGAGGTGTTA…
ctg7180000008509	ORF 2 (frame 2)	ctg7180000008509ORF 2 (frame 2)	CTGTTAACTGTAATTATAAGTTGGAAGTGCTTGGGATACAAAGGATGGGTGGAAATGAAGGCAAAGATTATTTTGGAGAAACTTTTAAATTTATTCTTAACATATAAGCCAATAAACACCTATTTGAGCAAATCCACTGAGGTGACGCAGACAAAGCCATACACACCAATAGCCCTCGCCGACTCGGCACAATGGCGGAAAATACAAAAAACGGGCAAATCTACAACGCCATATACCGAAAAAGAGATACAAACGCATTTCAAACCCCATATCCTAGAATATAGCTGCAAAATACAAGTGTTAAGCAAAAGACTAGCTTTAGCAATTCCGTTACTTGCGGTGCTGTTAAGTGACAGACGGAGCGAAGCTAACAGCGCGGCAAACGACAACGCAGCCGAA…
ctg7180000005022	ORF 5 (frame 2)	ctg7180000005022ORF 5 (frame 2)	TTGCTTTACCTAGTGTGGTGGACCAGCTTCACCTGCGTGTATTCTTGTGACTATGCCTGTTCGCTAGTACTCTTGATTTTGTCCTCTTTTTGCTTCTCTTTCTGCCCTCTCCTCCTTCCATGTGTCAAGGTCCGAGGGGCCACATGCAGTATGAGCAACAACCCATACCTTGCGCACTACTTTGGTGAAGCCCTGGAGGACAACTTAGGGGACGTAGCGTATGACGCTGCCGCGAACTTTGCGTACTTTCCCAACGCCGTGCACATGTCACACCGTGTGTTTCGACCGTCTAAAGTGTTTCAGCCGACGCCCGAAGTGTCTGGTACAGGCGGTGATTTATTCCGCTCAGACGGAGGATCTGCCGCTGATGTATTACAGTCAACACCTGCAACAGAAGGT…
ctg7180000008118	ORF 1 (frame 2)	ctg7180000008118ORF 1 (frame 2)	ATGCGGCACGTGGATGAGAGCCACTTCCTGACCACGACACATGAGGCATACAAACCCATTGACCCCAGTGAATATCGTCAGAAGCGTACCGTTGGGGAAGAAGTTACAACCGATATGCGGCACGTGGATGAGAGCCACTTCCTGACCACGACACATGAGGCATACAAACCCATTGACCCCAGTGAATATCGTCAGAAGCGCACCGTTGGGGAAGAAGTTACAACCGATATGCGGCACGTGGATGAGAGCCACTTCCTGACCACGACACATGAGGCATACAAACCCATTGACCCCAGTGAATATCGTCAGAAGCGTACCGTTGGGGAAGAAGTTGCAACCGATATGCGGCACGTGGATGAGAGCCACTTCCTGACCACGACACATGAGGCATACAAACCC…
ctg7180000006752	ORF 3 (frame 1)	ctg7180000006752ORF 3 (frame 1)	ATGCGTGTTGTCATCGTTGGTGCAGGTTTGTCTGGTTTATCGCTCGCAGCTTTCCTGCGCCGTATCAATATCGATTGTGTAGTGCTTGAGCAGTCGCCGTTTTTACGGGCGACGTACCAGCCACCTTATGTACTTTATGCTAACGCACTCAGTTGCTTTAAAGCATTCGAGTTGGATGACGGATTCTACACTGGTGATGCAATTTCCGAGAGCCACTTCGGTATACAGAACGAGCGCTTGCAATGGCTTTTGAGGGTACGAAATAGGGTGGTGCAACTACAGGCGCTTGGTCAAGAGGACTGTGTGCCACTTAGTACGGCCCCACCAGCTAACAGCGATTCAACCGTATCACGTCGCTTAGCTGAGGAACTAAAACAGGATCTTGGCTGTGTACCACTA…
ctg7180000007190	ORF 8 (frame 1)	ctg7180000007190ORF 8 (frame 1)	ATGAAATCTGTGTTTGATATTGCCAGAAGTCATGTCACGTTTCCTGTTTCGAGGGACGGCACAGCGTTACGGCGGGTGCTGAAGGACTGGCTGGACTACACGGAATGCCAGTCACTTCAAGCGAAACCAGCCTTCCCCGCGGAGCTATGCATCACGGTGCACCCCTCAGTTAAATCGATGTCACGTGTTTACACTCAAGGTGACCCCAAAATGAGTGGGGAAGTCTGTCGTCGACCAGGAGAGGCCGCGTCGCTTAGCTACACGAAGCGCGTTCGATTGTTGCTGTGGTCAGCGGTGCTTCCCTGGGAAGTGCAACGCGGGCTCTCCATGAGTGTGCTCGAGCCTCCGGGAAATGGTGGAAGCGTGCTTGGGGAGGTCGGTGTGCGACACGGACTTGGC…
ctg7180000005134	ORF 4 (frame 1)	ctg7180000005134ORF 4 (frame 1)	TTGTGTGTGTGTTTTAGAGGAGAGGAGAAAAGAGGGAAGATGTCAGGTTGCGACGGGACGGAGGGCCGCTTTGGTCGAATTTCCTCGTGGGAGCCGAGCACGCCACCCGATGTTGTCACCGACTCCGTTGAGGACGCCTTCGAAGAGGTCGCACCTTCGGTGAATGGACCACTCATCGCACGCCTTATTCCGATACGCGACGGCTCCACTGCTTCACTGCGGGTACCAATGCCAATACTTGAGATATACAGAGATTCAGGCACTATCACAATGGGCCGCTCAAGGGAACTGCCTGTTGAGTGCCGCGTAGATGTGGCACGTGTATCAACTCAGCACTGTGAGTTGCGTGTTAATGCTGTTACTCGGCAGGTGACTGTGCGAGACATATCGTTAAATGGA…
ctg7180000004553	ORF 3 (frame 1)	ctg7180000004553ORF 3 (frame 1)	TTGCTAGGTTTTCCCTTTTTTTTTCTTCTCACGAAGTATACATCAATGGTGGCCGTGAACCGAAAAATTGTAGTTTTCACGGATGTTGAGGACAAACAAGTCCTTGAGGTGATCAGAGAGGTAGCGGGTGATGCGGAAACTATACAGCTCGAAAAGTCTTTCGCTTACGAATTTATGTGGCGAGGGAAACACACGCCTTACAGGGTTGGTACCCCCATGTGTTTTATTACTGAAAAGACAGTGGAGGATGCAGATGTCGTATTTGCTGTTTATTCAAAGCGTGTTCCCGTACTTTCGCTTACCACTGGTGGCGAAACCACTAACTTACTTCAGACGATTTCCTCCCTCGGTATCGAGTGCAAACAAAATACTTCAGAGACATGGGCCGATGCTGTAAGA…
ctg7180000008523	ORF 2 (frame 2)	ctg7180000008523ORF 2 (frame 2)	ATGCCCTCCTTAATACGTACCAACTATGCGCTGATGATGTTTTACGCGCGGGAGAAGCTGTGGCGCCATGCGGAGCTCGTTTGCACCGACACAATTAAATCAACGGACAGCTGGTTGTTTCGTGTGTGGCGTGCATTGTGCTACGACAAGCAGGGTCAGCCTAACGAGGCGTTGAGAGAGTACAAATCAGCGCAGCAACACCGCGAAACGGTTATACCCGCATTGATGGGTATTGTGCTTATCTACCGCAGAAGTAAGGATACAGAGGGACTCGCTTCGGCGGAGCGGGCTCTGGCAGCTTATGCTGATGGAGATACAGCAGCAAACAGTATAGATGGCTGGGTGCAGGCAGCAGCGCTGATGTGGTTGTCCGGTGACGCAGCTGGTGCCCGGGACATA…
ctg7180000005120	ORF 4 (frame 2)	ctg7180000005120ORF 4 (frame 2)	ATGGACTGCGGCGCCGGTTTTGCCTTGGGGCAACAACTTGCGAAGGATGCCCTTCACATGCAGGGCGGGGTGCGTCCTGGGACCACTGGCAACGTGGAGCAAGATGCCCTTATGACTGGCATGATGGTACCACCCACCGGGCCCATGGAAGACTGGGCTCAGCACTTTGCTGCCCATCAACATCACCACCAGCAGCATCAACAAATGATGATGCAGCGGCAACATAACGATGCGCTCATGATTCAGCAGCAGCATCGGGATATGGAGGAGGCATTTCGCGCATCCGCCAGAGCTGGGGCACCACAGCAAGCCAACGCTGGACCTCTTATGATGCCTCCAGGTCCAATGATGATGGCAGGGGGAATGGCTCCTATGATGCACGCTGGTGGTTTTATGATG…
ctg7180000004617	ORF 3 (frame 3)	ctg7180000004617ORF 3 (frame 3)	TTGAGGATGGGAAGCCAGATTCCGCAACAACAACAACAGCGACCAAGCATCCTTTCGTACAATACGGGATGGTTGGCAAACGGCGTGTCATGGAGCACGAGAGAAAATGCACCATTCCGCTTTGCTGTTTCATCGTACATACAGGAATTTAAGAACTATGTGGATATTGTGCAAAAGAATGATGAGGGGGAGTTAGTTTGCAGAGCAACGTGGAGTCACAGCTACCCACCAACGAAGGTTATGTTTGCCCCTCCCGAGGCAGGATCAGATCTGATCATCACGACGGCAGATTATATGCGACTCTGGGAAGTGAAGGAGGGGCCTCCAGAAAGCAATGAACGCAGCGATGAGCGACACCGAGAGGTTGATGATCCGCGCCGCGTTCCATCAAAAATGGAT…
ctg7180000005345	ORF 7 (frame 1)	ctg7180000005345ORF 7 (frame 1)	TTGAATCGCTTACCTTTTCCCCTTGCTGTAATTACTGGGTTTGTACACATGTGTGCGTTTTGTGCATTCACTAGGGGAGTTTTGGGCAGAAGGACATTTTTGCGTACGCGTCTACGTAGAAATATATACATACCTTCATCAACAATAAGGATTGTTTTCATGACACAGGAACATGGTAGTGAGGAAAGCACACTTAACGCCCTCCGGACGGCTTTGTCATCTGGGAAGGCGGACTCTATACGGACTCTCGATGAAAACGCAGTCCTTTTGCATCATAAGCAAGCTGTTCCGGAACTGCTGCAGTTGTGTAACTCTGTTGGCGGTTCCCACAGCATGTCGCTACTGAACACTGCATGGAAACTCCTGCTTTCAGTTGCCGCCCTGAAAGATGTTACCGCG…
ctg7180000005086	ORF 4 (frame 1)	ctg7180000005086ORF 4 (frame 1)	TTGTTTTTCCCTACCCTACGCCATGTCGTGTTCACAGCGGTAACATTCGTAGCAGCGGCGTCAGTTATTATCAACTTTAGTTTTACTCTGTTTTCTCTTTCTCTTTCCTTATTTGTTTCTTTAACTTTCGAGCAAAAGGAGGAGGAGGGGGGGGGGGTATCGGAGTTGAATATGAGGGGGTCTTTGCCTCTTTTATTCAACCCTGTGCTACCGCCAAGTACCGCCCGCTTGCGTTTGCTGACGTACCCGATGGCTCTCGCTCAACCTCATGCCACTGTGCCTCTCATTCAGCCAACTATTGATGGCACACATGACGGCCGAAATGGTGCGACCGTTTCATTAAGGACACAAGCAAGAATGCATGGCACTGCAGATGGCACGATGGCAACTGCGGGGGAT…
ctg7180000008378	ORF 4 (frame 2)	ctg7180000008378ORF 4 (frame 2)	ATGAGTATATATATATTTATATATTGTCCTGCATGCTTTGTCCTCTGTACAAATGTCCAAGCACTCTTTCCCCCCTCTACAACTTGTCGTTCCGCCTCATCCACATCTGCATACACTTATCGGCGTGCGGATAGCGGCAGAGGTTGTGTGCGTATCGTTAAATCATTAAGCAAAACAAAGACAACCAAGAAAAGAGACAAGGCTGTACCCGCTGTTTTCTCGTTAGATTCAATGAATGAGGATAAAAAAGCACCCTTGACCGTTGAAACGGGGGCTGATTCATCGGGGAAGAAGTCCATTTTTTCAGTTCCGAACGACACACTCGTTGAGTTTGACGCGAAGAGTGATACTATTCGTGGGGAACTGGTTCAGGTGATAGCGGCCTGGCTCATTGAGCAA…
ctg7180000005487	ORF 1 (frame 3)	ctg7180000005487ORF 1 (frame 3)	CTGAGTATGTTATACGTAACTTTTTCTACTAACAGCTGCAAACTGTACCTACGAGGGTGCCATGAAGCCAAAGTTAACTGTAGCCTCGGGAACTCCCCACATCACAACATAACGGTCCATGAATTGGTTGCCACACCGCTGGGGGACAGCGGTGAACTTGATATAAACTTGAAACATCATTGGTTAAGTGGAGTTTGTACAGTCACCAAAATAACGGTTTGCCACTTTTTTTTTGTTCAAACCATCAAAGCACCGCAATCGTTGGGTTCTTTCCCTTTTCATATGCATGAGACTCTCTCTCTAGTCTTCCTTTCATATTATATTATTATTATTATTATTTATTTATTTTTTTTACCCCTGCACCCTTTAGAAAAGTATACGGTGACACCTCAACAAGTT…
ctg7180000005283	ORF 2 (frame 2)	ctg7180000005283ORF 2 (frame 2)	ATGGCTGCTCTGCGTAGTGTTCGTTCAAAGCAACAGGTGAACAAATTCTGCAGTGTGGGCTCGGCGTTGCTTGGAGACGCGGTATGTTTTTCCATCAAGGAGTGGGATAATACGCTCCGAACTCTGGAGGCTGCGCGGTGTGACCCCCTCCTTTTACCACCCTTGGCGTCACTACCCACTTCAGCGGTGTGCGAGGCGGTTAGGCATTACCATAACGTCTACATGAAGGCATCACAACTGATTGTCCTTCGACCATTGCATTGGAGAAAATGGCAAGAAGGGCTTTGTGAGTTTATGGATCACACAAACAACAACGGCACTGATGGCGGAAACAGTAGTAATGGTTCAAATACCACCCTTCACACAGGATGTTGTGAATTGGAAGTTCTGTGTGGCGCA…
ctg7180000006712	ORF 3 (frame 1)	ctg7180000006712ORF 3 (frame 1)	ATGTCCAATTTGCAGAAGATAAATGACATCGAGGCAGAGATCGCGCGGACGCAGAAGAACAAAGCGACGATGGCGCATCTTTGCCAACTGAAGGCCCGTCTTGCACAGCTGAAGCGCGAACTCATCGCCTCTGAGTCAAAGAAAGGAGGCGCAAAGGGTGAAGGTTTTGATGTGCAGAAGACTGGAGACGCCCGCATCGGTTTCATCGGGTTCCCTTCCGTGGGGAAGTCTACTCTTCTCACTAAACTCACATCCACACATTCCGAAGTGGCAGCGTACGAGTTCACTACGCTCACTTGTGTGCCCGGTGTTGTGAGCTATCGCGGTGCGAAGCTTCAAATGCTTGATTTACCAGGAATTATTGAGGGTGCTAAGGATGGTAAAGGTCGAGGTCGACAA…
ctg7180000007165	ORF 8 (frame 3)	ctg7180000007165ORF 8 (frame 3)	TTGTTCTCTCCGGCACACGTACCCTCTCGTCACGCCGTGTGGGATTGGTCACGCACAAATACATATATTCGTATAAATATGGTTATACACTTGTGTGGATTGATAATCGTGCCCACGGTTTCATCTCTGATTACTATTATCATTATTACTTTGCTTTACTATGTTCATTACATGATGTGTTGCAGTTGCTGTTTTTTTTTTTTTTGCATGCTTGTGGTCGCCCATACTTGTTTGCCTTCTCCTCTATATGCTTCTTACACTCATCGGGTCGGCCGTTCATATATAGGAGGAATGAGTGGTTGGTTTGGTTCGCCTGCTCCCACCGCTGCGCCACCCCCGATTCCTCTTAACAACCCAATAGGGGTGACCCCGCAGCCCCCAGTACTCGCCGTGCCTGCG…
ctg7180000005082	ORF 3 (frame 1)	ctg7180000005082ORF 3 (frame 1)	ATGAAGGGCAAGGCAGTTAATGAACGTTGTTTCAAGGAGGCCCAGAAGGTAAAAGTGGCGAAACTGGTTGGGCGGTACAGGGAACTCGTTGGTAGGCTTCAACTCCCCGTTATTGATCTGTCCTTTTATGATGCTTGCTTCGTCGCGCCGCTGCTGAGGCATCCGAAGGACCGCAGACTGGAAGACGCGCTCACCACGCTGTGTGACTATTTAGAGAAACACCGTTGCCGTACCGTGGAAGTGCTAGAACTTTGCGAACGTCGTGATCAACTCGTCGAGTGGTTGTTAACTTGCTGTGAAAAGTTCGAGGAAAGTGTTATTCGTCCCCGTTTGTTGCGGGTAATAGCTCATGAGGTAGCTCCGATCGATGATAACGAACGCCACTTTTTCCATTTTTTC…
ctg7180000006953	ORF 6 (frame 3)	ctg7180000006953ORF 6 (frame 3)	ATGCTGCGGTACGTTAAAAGAATTGTACCAGCGCACCCAAGGTCAGTACTAGCGGTTACCTTTTCGTTGCGCGCGATGTCCACCAAGGCACAGAAGGCGGGCAACAGCGAAACACACTTGTACCGCATTATTTCACAGCGGCTAAACATACCCCAAGGCTCTGCATGTTATGTTGTGGAGCAGACTAAGAAAGGTTCAACTGTGCCCTTTCTTGCGCGGTATCGGCGTGACGAAACAGGTTACCTCGACGAGACAACAATCCGGCAGCTGCTTGATATGGCGGAGGAGCTACGGGAAGTGCAACGACGCCGCGAATTCATGTTAAAAAGTTTGGAGAAACGTAACCTCCTTACGAGGGAACTTCAAGAGACCTTTGAGAAGCTAGTTCATTTGAACCAG…
ctg7180000008016	ORF 5 (frame 1)	ctg7180000008016ORF 5 (frame 1)	ATGAGTAAACCTACCGTTTCGGAGGAACACCATGCAGATGTGATTCGTCAGCACTTAACTGGAATCGAGAACGCGTATTACTACAACCCTGGTAATGAGATGGCGGCGGTACATCCTGCGGAGGGGACTGTGTCCCCGCGGCAGTCACAGGATATTCAGCCAGTTTGCATTGTCGCTGGTAATGGAAACCGCCCACTAGCTGAGGCAGTGGCGCTGCTTCTGGGGATCCCCACACACCAGACTTTAGTGGCCCAACGTGCAAGCGGTGAGGTGAATGTCCGTATATGCGAGAGTGTCCTTGGCGCCGATGTGTACATCATCCAGAGTACTTCGGGAAATGGGCTCATCGACGTTAACACAGCGATTATGGAGCTTCTGCTGCTCGTTCGGAAGATGCGC…
ctg7180000007014	ORF 4 (frame 1)	ctg7180000007014ORF 4 (frame 1)	ATGAAAAAGAGGAGGCCAATACCCAATCCTACAAAGATCAGTTCCTACTTTTTCCAGCAGCTGGTAAGCCCAGGTGCAACAACTCCGGATGATAGGAAGGAGCGTGCCCAGTCCGAGCAAACGAAGCGGGCTGCCGCGTCGGTGCTAAGTGAGTCGTTTACACCAGAGGGCGTCGCTGCTTTCCTTCAGAGTAGGTCAGAAATTGAGCGACAGCACAGTGAAGCGCTAGAGGATGTGCTTGATGCTTGTTGGAAGCGTGTTGAGGACATAATCGAGCGAAATAAGGAGCGCCGTCGGGTTATAGAGGAGGACATTCCCCAAGTTGTTGCTCCCACAGGCACGTTCACCTTTTGGACACCCGAGGGCGTTGAACAATACTACAGCCTGAAAACTTTGCCC…
ctg7180000007973	ORF 6 (frame 1)	ctg7180000007973ORF 6 (frame 1)	ATGTATACAACAATGCCTAACTCCCCACTTGCAATCCCGCATCATTTCCTCGATATCGGAAAGGATGAATCCAGTCCACCCATGACACGGAATGACACGAATTCTTCTGGACTCGCATCATTCCAACCAACTGATGACCAAGTGGCAGAAGGTTTCCCTTCGTTGGGAGTATCAACAGCATCACCGACTCATCGGACAACACTTCAGGAACGACGCGAAAAATTGCTCGGCGGGAGTTTTCTCAGTTTATGTGTCGAGACACTGCAGAACGATTGTCCAGAGGCCATTGAAGGGGATTGTAACAGCACTAGAACCGTCTTCCGTGGATGGTCCAAGACAGATTTGGGTGTCTCATCACAGGCATTGTCAAACAACGGAGTCGTTAGGCTTGTATGTTAC…
ctg7180000004680	ORF 6 (frame 3)	ctg7180000004680ORF 6 (frame 3)	ATGCAGAGTGCATACACAATAAAGGTTAGTGAAAGGCAGGCTGATGGTGTTCGTGATGTTTCAGTCTTCCATCATGGGGAACTTCACTTTTCAACATCACATCAGAATATGAAGTGGGCCGTTCTTACGCGATTCCCAGCTCCTTTTACACAACATGGGGGTTCCTTACATCCGGCGGCAATCTCACTACCAGATGAAAAATGCGATGTCGCCTCTGCTTGTGGGGGCAACGAGAAACAACGGGATCCAGTTGTTGTTGGGAAGAGTGATATCGACAGTGGGTCAAAACTCATGTATGAATACCTCTGCGTTTTCCACTGCGATGAACCGCGGAACCGTCTTAGTCACTACACTGCTCATCAGCCATGGACTATTTGTTCAGCGTACAGCACAGCGGAC…
ctg7180000008007	ORF 6 (frame 3)	ctg7180000008007ORF 6 (frame 3)	TTGCTTTACGTTACCCACAAAAAACCTTTGCTGCTGAATGTGATGCAGCAGAAGGTACTGATTGCCGCACCGATTTCTCTATATGAAGTGGTTGATGGAACGGCTATAGAACGTGGCAATTGTGCGTGTGCCATTGTTGCAGCAGCAACCTCGGCAGGGCGGCCAAGGTACAGTATTGTGTGTTACAACGACCGCCGTGAAACGTTGTGTGTGGCATCAATATCTTCAAGTTTGGAGCAAAGCGTACAATTCCAGTTGAACACCGACATGTACGCAAGTTTTCGCGATGGGGTCGGAAAATATTGGAAGTGTGCGTTTCTCAGTGGAGAGAAACAGAAGGCATTCCTCGCGGCTCTGGGAATAGCCACCTACGCGCTGGCAGGGCGACCCACACATTCC…
ctg7180000004689	ORF 5 (frame 2)	ctg7180000004689ORF 5 (frame 2)	ATGTCGCAGCAGCAGCAGCAACCAGACGGAACAACTTCAAGTCAGCAGGTATCACGACGAGCTACCAAGTACAATGGTGAGGTGTTGAAAATACTACAGACAATGGATCGCACCCCCATGTCAAATTGGTCGGGCCTCTCGACATCTCTCACGCAACTTTTGAAGTGCCTGGAGGCAAATGTCGAATTGGCAGTGGGGTCTGCGCTGGATACCACATTGCTGTGCCGTGTCATATACAAGTGTCTTGACCCGAAAGGGGTGATGGGAGTGCACAGGAAAGCACTGGAAGTGCTGCAGCGCCTTTCTGAACGCTTAGGAGCACTCCCGCTTGTGCAGCATATGCCGTTGGTACTGGCCGCCGTGCTTAATCTCTTGCCTCGTTGTTCGTTACAAGTGAAG…
ctg7180000004716	ORF 7 (frame 1)	ctg7180000004716ORF 7 (frame 1)	TTGTTTCCGAACGCGGTCGGTTCCGATAGGGTGGCAAACGGACTTGCATTAGGCAAGGGGTCCCTCGTTACCTCTGGCCCAGTCGAAACTGAGGTTTGCGCCGCTGAAGAAGAAGGGAATGAGAAGCATCCCCCGGGTCCCGGGGCACTCGCCGCTGCTGCGTTATTCCCATTTGTCGTATTTTCCACTGGCTTGGGTGCGTTTCCAAAGCTAAAACTCGACGTGGAAGATTCAGTGGCGCCTGCACCACCAAATGAAAACCCGCCGCTTGGTGCCTGCGGTTGTGTTGCTGTTGCCCCTTCGGTGGACACGGCTGCACCAAAGGGAGTGGATGCATTTGGGCCGAAAGGTTTCGCTGTGCTTATGGAACCGAACGAAAACCTGTTTGCTGATGCTGGT…
ctg7180000005187	ORF 4 (frame 1)	ctg7180000005187ORF 4 (frame 1)	TTGAAACCTTTGAAGTTCGTGATGGGGCAGCGCTGGCACGACATTCTTATCGCGGGTGATGAAGGTGACCGTTCCTTTAGTGATGCCGCCCCTTTCGTGGTTGAGGCGCTGGAGATAATATTTCACACCCGGCTGTTACATTCCGGCGTCGGTGTGGAGTGCGACAGCGCGGAGCTCTCAACCATCAAAGATGATCACTTGGCGTTTAGGGTTGCACGTAAGGATGTTGAGGCGCTGCGTGGAATGATGGCAACACTTTTGGAGTCCGCCCACGATTCACTCTTGACTCTGCAGGCTGCAGACATTTTACCCGACGATTCTGCGGAGAATGCAGTCAATCCTGGTCGTTCCTTATTGTGTTGCGACAGAGGTCTCGTTTCTCCCCGCATCTTGAAGTTA…
ctg7180000005124	ORF 5 (frame 2)	ctg7180000005124ORF 5 (frame 2)	ATGGGATGTTTGCCCAGTGTGGCGGCATCGAATGCACGGGGACAAGCGGCGGCCACTGGTGGCGATGATGGTTGCCAGGGGAAAGATGTGGGGTTGTCGGATCCAACCCTGGGCGAACAGCTACTGGAAGATGGTGACGTTCAGGCGTTACTTGATAAAAAGAAACGGCTAGTGCTAATAATTCATGGTAGCGTGTACGATGTGACCGACTTCGTTCCCACTCACCCGGGTGGTATATCGGTTCTTTCCCAAAATGTGGGCAAAGAGGTTGGAGATGTATTCGACAGAATTCACCGGCCCAGCACTAAAGCGCAACTTGCAACGTACTGTATTGGTCGTCTTCGTTCAGCAGGTCCACGTATCGCCCCGACGTTAGTCAGGAAAGATAGGGAGGTGACA…
ctg7180000005152	ORF 1 (frame 1)	ctg7180000005152ORF 1 (frame 1)	ATGCACAAGAGAGTCGGTTATACTGAGTTGCTAAATAGCAAAATTCGTAGCGACAAACTTTTAGCCGCTCGAGACACAGTACGGCGCGCGAAGCTTAAAATGTTTCTTGATCAACACCAGCGAGCAAGCCAGTGGGCAACTTGTATTGCAGCCCTGGTTGATGCGTCACGCCACAACGTAGAAGTGACAAGCGATATGTTGTGCGGTGCCATCGATCGTTGTGGAAAGAGGGGTATGCTAGATGTCGCGCGGAGACTTTATACTGACTTCCACCGTGATATGAACAGGCCGCGGTCTAAAGCGGTTCATGTAGCGTATATGGCTGCTTGCGCGGATTGCGGGGACTTCAAGGAGGCTCACAACCAATACGTCCGGTTGCGGCAGCGAGATACAGCTTAC…
ctg7180000007078	ORF 4 (frame 3)	ctg7180000007078ORF 4 (frame 3)	ATGACCTACCAAGCGAAGGAAGTTGTTACGGAGGAGTTCCTTCGAAAGAAGCTAGAGGTGTCGGGTGAACTGGCCAAGATGCGTGCCATGATAGTGGACACTGCTTTGAAGACACTTTCCGAGGACCCGAACATAAAATCCAGGCTGTTTTCTCCCACACCACGTCTCAAGGCCGAGAAAGAGTCTGCGAAGGGCCGCCAGTCGCTTTCTGTTGTTATGGAATATTTGGAGCACATGGGACTGAATTACACACTGAGCGTTCTGAAGCAAGAGGCTGCTTTAACTGAGTGTGCGCTACAAAGCCGCCAGGACATTGTTCGCGAGCTAGGACTCCCTGAGGGTTCTGGTCCCATCCTGACGACGATTATGGGGGCACCGGGCGCGGCGGGTGCCAATAGC…
ctg7180000007279	ORF 3 (frame 3)	ctg7180000007279ORF 3 (frame 3)	ATGTTTCGCCTCCTGTGCCGACGCTCCGCCGCGAATGTAAAAATGCAAGACGCCAGTCTCCGCACCATGACAAAAGTGGATTTCTCGGACCCATCCATATTTCGTCAGAAATCTCTGTGGTGGTTGTTGCGCGCACTCTTTGTGCTCCGCATTTGCAAGTTTGAATTCATTTCCAACAATTCTGTGGCTCTTATGAAGCGTGCTGAGGCAATTTTTGGACCCTTTTTGACCTATAACACACTCGTGAAGGGGACAGTGTACGGCCACTTTTGTGCTGGCGAGTCCGATCGTGAAGTCAAGAACACCGTCAAATCGCTTGAAAATTTGGGTATCGGATCTGTTCTTGACTATGCCGCTGAAGCTGAAGCTGAGGGTTTCGCACCCTCCCCAGGTATTGCA…
ctg7180000004544	ORF 2 (frame 1)	ctg7180000004544ORF 2 (frame 1)	TTGAAACTTCGGCAACCATGCGGGAGAACGGTATGGTTTACAGGTGAAATGTTTAGGAAACGTTACAGACCCCTTGACCCTGCGGAGGAACGCTCTGTGGGTGTCGAGCAGGCGCTTCATGTTGGTTTGCTGAGGGATGAACAGTCGTATTGCTTCAGGTGGCCGGATGCCCCGCTTACGGCGATGCTGCGGCGGTCGGACGATTCCCTAGTTCTAGGCATGCAGAGTGGCTCCGGTTCCGGCACGCAGAACGCCGTTGTACTTCCTCCTGTACCAAGGTTGAGTGCCGTGTTAGCTGAACATGACAAAGCTGAATTGTTTAGTTCCCTCTCTACCAACAATACAGCTATTTCGTTTTCAGCCGATTCCTCTTCAGCAAGTGGCATCGTGCTAAATCGA…
ctg7180000008285	ORF 5 (frame 1)	ctg7180000008285ORF 5 (frame 1)	ATGGAGTTAATTGATCCCGTAGTCCCCTATGGTGACCGAGAGGTGCAAGAGGCTTTGCGACTGCTCGAGGAGCCCATCATCGTATTTGGTGAAACAATGTCAGAGCGTCGGCAACGTCTACGCAAGCACATGGTGGAAAAGGGATACGGAAGCTTGGATGCAGTCCGCGGGATACAACATTATTCAGGCTTCACTGCTGCAGCTGCGGCAACTCCGCGTGTTGGCAGAATGATTTCTGGTGCGGTTGAAGCAGGGGGAAAACTTTCCGATGCGCCATCAGAACTCGTCAAGAAGCGTGTGGCCCTACTTCCTGTTACGCTGGAGCGGGCGGAACGGCGGATCGCAAAACTAAAGGAGGCGTTTGTTGCACCCACTGCCGTTCGTGCCGCGCACCACTCG…
ctg7180000006938	ORF 5 (frame 2)	ctg7180000006938ORF 5 (frame 2)	TTGTTTGTTTGTTTGTTTTTCTTCCGCTGGTACCCGACGCTTTGCGGCGAAATGTGGCAGCCACGTCACGGACACGGCAGTCAACCGGCTCCGTCACCCTGTTCCTTCACCACAGAGGGATGCACCGTTGGGTCGTCCACTGATGTGAGCCCACGGACAGCAGAGGATCGGTTTATTGGCGTAGCCGACTACAAGGAATTCCTGCGTGATCCGCTCGCCGTGCTGCAGCACAATTCCAAAGATCTTACGGAGGCGCGCTATCGGCGGACGCTGGAATCCTGTATGGGGCTAACGGGGACTGGCCACATGCTTTCTCACGGTGGGGACTACTTTCGGTTAACGCGTTCTCGTGAAGGTGATCCCGATGGTTCTTTTTCCCCAGCGCATGGTATTGTAGAC…
ctg7180000007267	ORF 4 (frame 1)	ctg7180000007267ORF 4 (frame 1)	CTGATAGAATCACAGTGTGGAGCAACAGGAATGGGTGGCAGGACTGAATCACGGGAAGCATTGGCCGCACTCGTGGCAGCGTTGTTGCTGCTGCTGGGTTTTGTGAGTCCCGTTATAGGAGACCAAACCGTGGGCACCAAGGTGATTGTGAACCTCTTCAACAGTTGTACTACTTGTACTGTTGGGCAGGCGGATGGCGAAAGTGCAAAGGGAAAACTTTTCAAGGCGTCTGGTGGTTTCTTCCAAAAGAAGCGTTTTCCTTTACTTTTATGTGATATCGAAGGTGGTGGATCCACCGTGCGACTCGTAAACAAAACTGGCATATATACAATTGCAGGCAGTCTGACGCAACGTGGTAATAAAGACGGCCCCAAGGGAGATGCACTATTCAACAATCCC…
ctg7180000004743	ORF 7 (frame 2)	ctg7180000004743ORF 7 (frame 2)	ATGGCGCTTTTATCACTGGACGTGATTGTGCGACTTCGAAGTCGCAACGAAGAGGGAGGAGACTATGGATCACCAGTCACGCAAGAGAAGTTACGAGCGATTGAATTTGTTGTTAGAAACATGAAGTCAACGGCACCATGGCCTCCACCAGCTGCAAGCGATGGAAAGCCACTTGCCATGCCGAGCGAAGAAGCGTATGGAGCGTTAGCCCCATCCGTGTTCTATTACGCACCCCTAGGTGGCCGTTTTTCAAAGGAGTTTCGGGAGGCGCTTCGGCGCGGAATAACTCGTCTGCTCACCGAATTAGTCTTACGACAACTGGTTAACATGAGGCAGGAGAAAATTACTGGGGCCCGCTCCAGCGGCAATACATCCGGCATAGAATCGTTCGTCTCCTTC…
ctg7180000006743	ORF 6 (frame 3)	ctg7180000006743ORF 6 (frame 3)	ATGCACTCGAGAAGGAAAGGGAACCGAAGAAGTAACACCAACGGACTGCGGAAGAGCGAAACATTTGAGGACTTTTACGGCAGTCATTACGGGGAACGCTGGGCAGCGCTCCGCAAGGCACTGTGCGCACCGGCTTGCGACAGGTCTGTTCTCTGGAACAAATTTGTTAAGCTCCCCTTTGAAAGTGCTATGGGGGACGTGAAGCGCGTTGACGACGCCTTGCTTCTTCAGTTGTTTAGCCCACTGGGAAGTGGTGAGATGCCCCCACCGGCCATTGATGAATTCAATGTAAAGGCGCACTATCCCTTAGATTACACAACTGCACTGGCTGTAGAGCTACTAGGCGTACAACAATTTGACCTTGTTCTTGATCTCTGTGCGGGAGTGGGCGGTAAATCC…
ctg7180000004632	ORF 6 (frame 3)	ctg7180000004632ORF 6 (frame 3)	ATGTACACCGTGGCTCCTGCTCCGGGTTGTCTTTCCCGCGAACTGCACGTTTCTGGACGTAATAAAAACATTAAAGACATTGATCTTGGTGCTGTTTTCTTTACGCATGAGGATAAGGAGACTCTGGCCCTTATTACATCGTTCGACCTTTCACATAACTGCATTGAAAAGTTACTACATCTGGATGCCCTCGTGTCTCTTACAAGTTTGGACGTGAGTCACAACCGCATTAACGTTGTTGGCACACTCCCTATTACCATCACACGGTTGAATCTCTCTAACAACGGGTTGGTAACGCTTGACAACGTTGGGGCACTGCGAAATCTGCGTGAGCTGGATGTGAGCCACAATAGGCTCGATTCCTTTATTGGCCTGCGGTCCATTTCCACGCTCCAGATA…
ctg7180000006886	ORF 2 (frame 3)	ctg7180000006886ORF 2 (frame 3)	TTGTCGCTCATTCTTTTTTTTTTTCGTGGTGCTAAAGGCTATTGGCTGATAAAAATGTCCGTCTCTTCGCAACCTAACACAGACGGTGCGCATCGGTACGCTCGTGCCAACGTTGAAAAACCCCGTGAGTATTGGGACTATGAGTCAGCCCGCATACAGTGGAGCTCACCTGAGCGCTACGAGATCATCGAGAAAATTGGACGGGGGAAGTACAGTGACGTGTTCCTAGGTTGGGATACGAAGGTTCGACGTCAGGTGGTGATTAAGGTGCTTAAACCCGTGAAGAAGAAGAAAATACTCCGAGAGCTGAAGGTGCTTCAAAACTTGCAAGGGGGCCCCAACATTGTTGAGCTCTACGATGTAGTGAGAGATCCCTGCAGCAAAACACCTTCATTTATA…
ctg7180000005132	ORF 4 (frame 2)	ctg7180000005132ORF 4 (frame 2)	ATGCCCAACAGGCAGATCATTCAGGTATTTGAGGAATACCAAAGGGCCCGTGTCAAGTTTGTACAGACGGTGGCAGATTTTGCTTCAAAACCACAACATATTGATGCCTTGCAGCAGGCCGGTGTCATGCAACTTCTTCGGCCACTGTTATTAGATAATGTACCTTCCATTCAACAGTCCGCAGCACTTGCATTGGGAAGGCTTGCCAATTACAATGAAGAACTTGCGGAAAGTGTCGTGTCCGGTGACATACTCGCGCAATTGGTTTATTCACTCGGTGATCAGAGCCGTTTTTACAAAAAGTCAGCAGCGTTTGTGTTACGCAGCGTGGCACGACATAATGCGCAACTGGCGCAGGCGGTGGTGGGCAGTCAAGCCGTGGAGGCCCTCGTTGGATGT…
ctg7180000005327	ORF 5 (frame 3)	ctg7180000005327ORF 5 (frame 3)	ATGCGCCGTTGCCTCTTCGTTGTACGGCATCCGAAAGCCTATTCTGCCATTCATATCGCACAGCACCAACTAGTTTCCGCTTCAACGACTTTTTGCTCCCTTGAGAGAACTCCCTTGCTCTGCGTTGAAAGTGGAAACGTTTCTGTTGAGCCCGCGAGGGTTCAGTTTGATGGGCTGATCAAAGAAATAAATGAATTTCAGGTGAGGCGGAAGCGTTCTGAGCGCCGTCTTAACGTTCCCGCTTCAAATATACCTACAGCGAAAACAAAACCGGCACAAGTGGAGCGAAATGTAGCACGGGTTCCACAACTATCGGGTCCAACCAGCTCGGTGGTAACAGACCCTTTATTATCATCAGTGCCATTTGTGTTGCGTGATCCGCCGGTGTTAACTGATGTC…
ctg7180000006727	ORF 3 (frame 1)	ctg7180000006727ORF 3 (frame 1)	ATGGTATTTGGCGTAAGGCGATGTTCGCGCGCTATCCTTTCTGGGGTTCTGTTTCTACTGCTGCTTCATGTGGTCAAACTGCCCCTTGTCGCAGCTGCTAGGGAGCACGGCATAGAAGAGCCTGAGTCAAGCTCTTCTGGCGGTGCCTCTATTCGCAAAACGGAAAGGCATATTTACACCATCTTGGACCACGTAATCTTAATATTGGTGTGTCTCTCGTTCTCCGCCATATTTGCCGGGCTAACCATCGGTATTTTGTGCATGGACACGCTGACGTTGAGCATAATTGCAAGTAGTGGTCGAGAGCCGGACAGGACGCACGCCTCACGGATACTTCCTCTGCGCCGCCAGGGCCATGTGACTCTCTGCACGCTTATCATCTCGAATATGCTCATGAAT…
ctg7180000007999	ORF 5 (frame 2)	ctg7180000007999ORF 5 (frame 2)	ATGGTTCCTGTTAAAGTGAAATGGGGTAGAGAAACATTTGAACTTACGGTGGACCTCAGAAGCACCGTTAAGTGTTTCAAGGAGCAGTTGCAGCAACTCACATCGGTACCAGTGGAGCGTCAAAAGATTATGGGAGTAAAAGCCTCTCAGTGCAATGATAACGAGGTAACGTTAGAAGCGGCTGGCGTAGCGGCCGGAAAAACGCTAATGCTCATCGGCACCGCTGCTGAGGTTGTAAGAGCAACGCCGATTGTGGCTACTGGGAACAAGGATTCGGCAGTGCAAGCACCTGCTTCCCATCCTGCAGAAAAACAGGCGGTCGGTCTGCAAAACATTGCGAATACATGTTACATGAATGCAGCCGTGCAAATGCTGCGATTAGTTCCTGAAGTGCGCGAC…
ctg7180000006760	ORF 3 (frame 3)	ctg7180000006760ORF 3 (frame 3)	ATGAGCAGTGCGCACAACACTCTGGAGTCAATCAAGTATCGTCGGGGAGTGCTACAGCTGCTCGACCAGCGTCGACTTCCACTGGAAACAGTATACTGCGACATAACCAGTATTGACGACATATGTTGCGCCATTAAGGAGATGCGTGTTCGTGGTGCGCCCGCCATAGCTGTCAGCGCCGCCCTTGCACTTGCTGTGGTAGCAGAGCGGGAACTAAAGGAGCAGCGGCAAAACTCGGTGTGGAAAACCGCTGACGATATGCGGCAGTTTTTGCTGATGAGCTGTGACAAAATGATGTCTGCCCGTCCTACTGCGGTTAATCTATCAAAGGTGCTTATTCAATTGAAGAAAGATATTGAAACGGACAAGGCTAATACGATGGAAGCCGTGCTAGAGACT…
ctg7180000004969	ORF 7 (frame 1)	ctg7180000004969ORF 7 (frame 1)	TTGGTTGTCGTTCTGTCTTTTCAGATGGAGCAATATCAATCCCAATCCCATCCACAACAGCAAAGCCAGCAGGTGTGGAATTCGCTTGATGACCGCGTGGAGTTTTTGCTCCGGCGCGTAGCAAAACTCACAGAGCAGCGCCAGCACATTGCACAGGATATCGCACGCAGTGTTATAGCCGATGGCGGAAGCCTCTCATCCAGTATCGAGGAAATCAAAGCTGTCTCGTATGGTCTGCTTCCGCAGTTTGCCGATCGCGGGGCTGGGCTCGCACGACACATCGCTATAAGTGCCTCTTTGGCGGAGTCAAGTTCCAGACGGGTAAAGCAGTTAGACTTCCTTCTTAGCCGCGTGCGGGCCGCGCGAATGGTTGCGGACTCCCTGCAGGAGATGAGACGG…
ctg7180000004956	ORF 7 (frame 2)	ctg7180000004956ORF 7 (frame 2)	CTGCGTCTCCCTCCTGCCATGAGTGTCGCGTTGTTTTTTTCATCCTTTTTGACCGTTCCCTATTTCCCGTGTATCTGCCTTTCTTTTTGCGGTGCAGAATTTATCCGAGCTAATCAAACAAGTAAAAGACTAACAACAAATTTGAATATGACTATTAAAGTTGGCATCAATGGTTTCGGCCGTATTGGTCGCATGGTGTTCCAGGCACTGTGCGACGACGGCCTCCTCGGGAATGAGATTGATGTCGTTGCTGTTGTGGACATGAACACGGACGCTCGCTACTTCGCCTATCAGATGAAGTACGACTCCGTGCACGGCAAGTTCAAGCACTCTGTGTCGACTACGAAGAGCAAGCCATCCGTCGCGAAGGATGATACTCTCGTCGTCAACGGCCACCGC…
ctg7180000007062	ORF 8 (frame 3)	ctg7180000007062ORF 8 (frame 3)	ATGGAAAACACCAACCTACGCACCAAAACGCTGCGGGACGGTACCACCGCCGAGGAGCTCTTTTCCCAGGATGGACTATCATTCAATGATTTCATAATTTTACCCGGTTTTATTGACTTTGACTCTTCGAAGGTAAATGTCTCGGGACAGTTTACCAAAAATATTCTTCTTCACCTTCCACTGGTGTCTTCCCCTATGGACACAGTGACGGAGAGCAGCATGGCCCGTGCCATGGCACTAATGGGGGGCATCGGTGTCATTCACAACAACTGCACTGTGGAGCAGCAGGCACGGATGGTGCGAAGTGTGAAACTGTACCGCAACGGGTTTATCATGAAGCCAAAGTCTGTCTCCCCCGACGTGCCTGTCTCGACCATTAGGAATATAAAATCGGAGAAG…
ctg7180000005180	ORF 2 (frame 3)	ctg7180000005180ORF 2 (frame 3)	ATGTTCCAACTGACTTTGCGCCACCATAGCAAACGCACGCCCGGTTATGTGTTTTGGCGGCAGAGTACTCTGGTTGAACTTGAACATGCTAGGCGGAATTATCTGTTGTCAGAGCGGCCCCTTCCAATCGCTGACGTTGCGCGTCGGATGGTGCGTGTGAAGTCACGATATCTGGACACGAAAGACTTCAACGAGAAGAGCCTACTGCGGGGCGAGTACAAGTACTTTTCCGGGAAATCTTGTGACATCCGGCATGCACGACCCGAAGACCTGGTTGCTTATGTTGAATGTGGCTCTTTCTTCGGTTTTTGGGACGCGGCTCAAATGAATCGCATCCTTCAAGAGCTGTTGCTGAAGCTTGATGAGCTGGGTGCTGCGGAACTCTTTCACCTCTTTACT…
ctg7180000005123	ORF 4 (frame 1)	ctg7180000005123ORF 4 (frame 1)	TTGAGGCGGTTTCGACGTGGCGGTATGGACGGAAGGGATGGTAGGGATCATACCGGTGCCGTGACATGTCAATCAAATGGAGGTTGTGTTTCCTCGAAAGGTGAAAGTTCCGACACCAAAACCAATGGTGCCTCGGGTACGCGTAACCGCGGTCGCAACAACGATGGAAATGGGGACAAAATTACTGGTGGCTCGGGGTCGCAGAAGTTTCCAGTGGAGGAGAGAGTCTCACCTCTATCTGCTTGTGTTTTGCTTGGACTCCGCAGTGAGGGCGATGCACCGAGCTCTCGTAAAATTGGAAGTGAAAGAGAGGGTTTTGCGTCTGTGGATTTGCGTGTTAACAAAATTGTTGGACTGCCACCGAACTGTTTGTGTGCTCGCGTTTTGGTTTACTTTGTC…
ctg7180000005108	ORF 6 (frame 2)	ctg7180000005108ORF 6 (frame 2)	CTGCACATGTCACGGCGTGCTGAGGCCCTGGGGGCACTCAATCCACAGCAGCAACAACAAATTATCCATGACGAGCACCCACGTATGATCGGAGTGCAGAATGAGCTGCTGGAAACGAGTGTTAGCGAACAACTCAGCCCTCTTGCAGGATTCCTCGTGCGAACACTCAACCGTTGTGGTCCTCTCACGCTGAAAGCTCTCGCTGAAGCTGTCAGGCAGGAACCCTTCGGAAACCCCTTGAGGAGTAGCAAAGGTGGCGGCGCAAGTGTTAGCGGCGGCAGCGTGAATGAGGCGGTGAAGCAGGTAAGCAGCCCGATTCCGCTTCCCGTGACCGCACCAAGTGATATTGTAACCGATGCAGCTATCAAAGAGATCATGACACGGTTGCTGTTGCACCGC…
ctg7180000008234	ORF 1 (frame 3)	ctg7180000008234ORF 1 (frame 3)	TTGCGTCTTCGGATGACTCCAACACCTAAAGCAACGGCGGATCTACAGCGCATCTTGATTCTATGCATCGGTGTGCTGTTCTTTGGCCTCAACCTAGTCGACGGCAACGCCGATGATAACGCCGGCCAGCACCACGTGATGTGTCTCCTCAGTGGCATAGCCAACAGCCAGGTCACGGCAGCGGCAGTGACAGGAAGTGGCGCTTCCGCAAAACAGATAATCAGCTCATTGAATATGTCAACAAGTTCAATCGACTGGCAGAAAATGTTTGACACAACCCTCGACGACGACAAAGGACCCAAGCTGCCAGACGCACTGAAAGACAAACCGTACGCGCCTGACTGGAAAAACCACTGGCCGACATGGTGGAATGCAGCCAAACATGCAAAGGACTCCAAC…
ctg7180000004716	ORF 5 (frame 3)	ctg7180000004716ORF 5 (frame 3)	ATGCACCGGAAGACCATCGTGTCGAATTATTTTATAACACCAGAGCATTCCATTGCTGTCCCGCGTATTTTTACACCAAATGTATCTGTTGAGGATATTACGCTGAGCGACACGCCAACTCAGCTATCTACGTCGGTCGCACAAGCGAGAGCACCCGGACCTCAAGCTGCAGCTCTGACGGTGGGTGGAAAACGTGGGCGCGAAAGCTCATGGTACAGTCGGTGTCACAACAACTCTATAGGAGAAAATACTGTGGGTTTCGCTGGAGCGACACCGGGTTCTCACCATTGCGATGTGGTAAATCCATATGATGAATCCCATCAAGGTCCCGTGCGGCCCATAAGTGATTTTGGAGAACGGGCAATACATAGCGAGTCTTTAGATGCCTACAGGCATGCG…
ctg7180000005222	ORF 4 (frame 2)	ctg7180000005222ORF 4 (frame 2)	ATGGGGGCAAGATTGCGTCACTCCTACATTTTGGCATCAGTAATTACTGCCGTTGCATTTGCTGCGGCTGAGAAAGGCCAGCGCCCTGCTCTCAAGAGATTTAATAAAGAAGGAGCTAGGGCATTATGCATCATGTATGGCCTTGCGGGATCCATGCAAAGTGTTGCGGATGGTATTTTAAAGAGTATGCACGATAAAATCGCTTATATTGAAGAAGCATTCGTTCTGATTAAAGCTAGGCATGAGGAGGTTGTTCAGATGGAGCGTGAGGAAGGTGAGACAATAGAAGATGCGGCAAAGTTTAGCAGGGCAAAGAAGGAGCTAGAGGATGCACTTGAAGTTCTCGACTGGGGCCAAAGAAAGCTAAAGGAGCAACATGAAATTATTGCTGGCGCTTCC…
ctg7180000007943	ORF 3 (frame 3)	ctg7180000007943ORF 3 (frame 3)	ATGAAAAGGACCACAAACTGCCGCTTGGTAGCGGTAATATGCGTATTCTTTTCTAGCAACGCGCGCCAGGGAGCGGCGGTCGCGGGCGCAAGTCAAGGCTTACTCGAAGGAGGCAAGAAACCATTTTGCGAGCTTTCAAACGAACTAGACACGATTCCAAACGACATTGCTCACGAAACCCAGCAAATTATAGACGGAGTAGCAGATATAAACAAGGCCGCCCTCCGAGTTCAAATATTCATTGCAGCCAAAACAACGACCCTGGAGGTAGAACCATTTGTTGTGCTATCTAGCTGGTTGCAAAAAATTTTCGAAAGCGCAGCCACCTTGTATCGCGGCGCGGGGACCAACACACATCTGACAACAACAAAGGCAGCAAGCTACCTCAAGGGGAGAATT…
ctg7180000007183	ORF 3 (frame 2)	ctg7180000007183ORF 3 (frame 2)	ATGCCACCGAACCGTTGGGGTCGGCCACCGTCCCTCAGCCCCACTGAGGCTCACAAGGGGGAACTCATCCGCTACATAAAAAATGAAATTCACGACAATAACCATCTCGGCCTCCTTGGTGAAGAGTTGGACAATATGGCGAACATGTTGGCAACGTGTGGTTCGAAGCGTGAAGTATATGAGTGGTGCCAGACCCTCATGGTCGGAGAGGCGATGGCTGCCGAGGTCATAAAAAGGCGTACCAACCATGGGCCACGATTCGAAGGTGAACCCACAGAGCAGAAAAACGCACCTGCATCTGCACCTGCCGTGAGCCGTATGCTAAATTTATCAAGAAATAAGGGTACGAAGAAAAAAGGTACTCCTGCTGCTAAAGGAGGCAACAGCAAAGCCACAGCT…
ctg7180000005242	ORF 5 (frame 2)	ctg7180000005242ORF 5 (frame 2)	ATGCTACCTTTTCTTTTCCCCTCGTTCCCTGCCTGGAGGGGCGTCGCTGCTTCTCATTATGCATCCATTGTGCCGGTCGGGAAGAATGTAGGAGATATTCGTACGAGCGTGATTTTGCCGAAGAAAAAAATGTATACAACCCTTCGCCCATATGGTCAACCTCTCTCCTTTTCTAATACTGGCTTTCACCTACAAGAGGAGCAACTTCCAACCCTCCACCGCGAGAGAAACGGCAGCAATAACGCTATGCCGTTGAAGTTCGTTCACCAAACCGACAGACACGGCAGTGATGTATCACTGGCGCTGCTTTGCAAACTGAGACACGAAGGCGATGCCGTCCTTAGGTCATATACCGCCAGCGGTATTAGCAGCAGCGAACAAAGGCACAGACCATTGAGG…
ctg7180000008252	ORF 1 (frame 2)	ctg7180000008252ORF 1 (frame 2)	ATGCAAGATCAACACACTACCAGAGGAATGTTGCACACAGCTGTTGCAGCAACCGTGCCAGTATTATTCATGACGCTGATGAGGTGTGGCACGACGCAGACAGTGACGGAGCCGTCTTCGGAGAAAGTCACAAACCTCTGTACAGAGGCCAAGTATACAGCCCATCTGGCGAATCACACCGTAGCGGAGGCTGAAAAGCAGGAGCACGCAATATCCATCATGCAAATTTATGGAGAAGCATGGAATCTCCTTGCTGCAGTCACAAACCAAACAGCGAAGCGGGCCGCGACATACGCCCTTGCCACGTACATGTCCGCCGCAGCGACACAAGCAAAGCAGCTGCAAAGTGGGAAATACAGAGCAGCAGTCCTGGCCGCCACCTACCTGCAAAGGAGGTCG…
ctg7180000006945	ORF 5 (frame 2)	ctg7180000006945ORF 5 (frame 2)	ATGTCGTCTTACGAGGCCTTTCGCCTACGTGAGTTGAAACAGAAGATTCCATACGTGATTGAATCCATAACTACAGCAGGGAACCTTGTTTTTATCGGTACAAATGACGGTAAACTTATCGTTTACGAACTTTCCCCCAGCAAAGGGGATCTTCGTTGTTTGCATATTCACACGGCCAGACGGAAACACCCTGTTCTCGCCACTATTCCCATTGTGGAAAAGCAGATTCTTGTTGCGGTTGCGGACGACGCAATTTTGGTGTTCCGATTGGAAGAGCCGATAACATCTGCAGCGACGGATCACCCGCGGGAGGATCAGTTGCAGGAGCTTAGTGCAATAACTGGAATGAAGGACATTACCGCCGTACATGTTAAACGACAAAAGGGAATATTTTCCATG…
ctg7180000005083	ORF 6 (frame 2)	ctg7180000005083ORF 6 (frame 2)	ATGGAGTTCGTTGCAGAGGCACATGGTTACCTCATCACGGGGTTAGCGCTGGATTCTCAGGGCGATCTGTTTGCCATTTGCTCATGCAGTGGTGAACTGCTACGGCTGAACAAGGAAGAAAATACGCTAGTTTCCATTATGGCCACAGAGGCATCACCGTATAACATAGCTATCGAGCCCAACAGCGGTAGCGTATTTATTACTGATCGCTCCGAGAACGCTATACTTAAGCTGGAGGACGCAGCTACTGTTAGGGCTGAGCAAGAACTTAGAGAGGGAAAGGACCAGGAGTCTCAGGCTGCATACACTACAGTGCAGTATCTTAACGCATTTGAGGGCCGTTCGTTCCTTGGCCCCACTGCCATTGCCTTCAGCCCTAGCGGGGAACTATTCTTCACT…
ctg7180000005060	ORF 4 (frame 3)	ctg7180000005060ORF 4 (frame 3)	ATGAAGGAGTTTCGACGTCGAATGTTTGGAGCACACTTGCTGGGCAACTCGCTGAGGCCACCCTCGACACCGGTTCTCACTGCAGCCAAGATGCCATGCGCTCACCTTTCCGCCGCAGTGCGACAAAAGTTGGCAAGTGAGAAGGTCCCGCCACCACCTTCAAAGTGCGTCGGTGCTCTTAACACCAGCAATAGTGCTGCTACCCTTGTTTCCACTACGGTAGCGTATAAGGACCCTGGCGTAATTGTGGGCAATGCACCCGGATCCGTCGACAGCAGCCGACCAGCGGTTAGTCCTCCGCTTTTAGTTCCTCAAAGTGGCGTTCCGGAGCGGTGTGATAGTAACGATGCCGGTAACAATAGCGGTTATCAGCGGGTTGAGGAGGAGTCGAGGGTGGCG…
ctg7180000005367	ORF 1 (frame 2)	ctg7180000005367ORF 1 (frame 2)	ATGACTCAAAGCCGTAGCCACAGCCCTCTGCATTGGTTGGCGCTGCTAATGCTGGCGACGCTAGGAGCAATACCAGATACAACACTGGCAACTGAACCAACCAAAGCAGCGAATGCCGATATCTACCGTACGCTCTGCACAGCAGTTAACGCTCTAGACAACGCGGAAACACCAGAAGCTACTGTTACTGTCGACAGCGACTCAAGGCGAACCGCTAATCTGCTGAAACTTTTCCTTCGCGACGGTTCAACCATGACGCTCCTGGCTGACAGCGCAGACCCCAAAGAGACCCTAACAAAAGCCGAAGGCAAGCTCAAGGAACTATGTGAAAACGGTAAGCACGGTGATTGCGCAGATGCAGCAGATTACTTGAAAAGTAGAAAAGGAAGCGATGGCGAA…
ctg7180000004992	ORF 6 (frame 1)	ctg7180000004992ORF 6 (frame 1)	ATGTTACGTAGTTTGGTGCACTCGTCTCGAACGCTTTCCCTCCCCGGCACGCGTGTTGCCCCAACATGTATTGTTTACACTCCACCGCCTACTCCTCCCCGAGGCACCACCGCTTCATTTGATTGTACCGCCGCTGGTGTGAGAGCCATCAGCCTCGTCGGTAGCGGACTTCGCAGATGTGGCGTGTCGGTGTCAAGCGGGTGTGGGGTTAGTGCCACTTCGTTGGGTGGTACCTTCAGAATGTACCACTCCGGTAGTGCCGGTGCAGGCGGTTACAACTACTCCCAGCCTCCGTCTCCATACGGCGGTGCTACCTCGAATTACATGGGAGGCGGATATTATGCTGGAAGTGGTGATCCCAACTATTCTATCGACAATAACAGCAACGCCGTTGCTGTA…
ctg7180000005457	ORF 1 (frame 3)	ctg7180000005457ORF 1 (frame 3)	TTGGCCATGTCACAACGAGTGCCACGGCCGCTGCGGTTACTCAACCAGAGCACGTTGCCCGTTGGTCCCCATGGCGTTGTGAAAAGCCGTACATCGCCACTTGTTGCTGCGTACAAGCCTTGCGGCTTACCCTACTTTGCCAAATCCCAGTTGTCAGGATGCAATATCCCTGATAACGGTTCTAATGGCAGTGTTTCGGATTACGGTGGCAGTGCCTCGCGTCTCTTCTCCGCATCACCGCAGTCCCTTCCCCCCGTGTCACCAGCCGATGTGAGCGACTCGCTTCTCACACGTTTGACAGACTTACTGTCCCCGGGCTGTGGCAGGCCTCGGATTGCGCTGCCACTCATTCATCCCGCACTAACACGGTACGCTTCAGCCGATCAACTCAACTCGATC…
ctg7180000005238	ORF 4 (frame 3)	ctg7180000005238ORF 4 (frame 3)	ATGTCCTCTTTTCTACAGGAACTGGGTCCCGTGGCGGTGTCTCACCGACAGGAGTTGGAGGAAGTGAAGAGAGAACTAGACATCAAGAGGGATGAATTGGATTGTTGGATATATGGATTTCTGGAGAATAAAAAGTTCGATGTCAAGGAAACTGTTGCGAAGTTGCAACGGCGCTTTGCGATGGAGGTAAATGAGATGGCCAAGTATGAATTCACGGAGTACATGCGGACATCACTGAGGTTGGGCATTATACAGGTGATTGGAGAAGACAAGTGTGGTCGCACCATCTTTTACGTTACAGTGAACCGGGACAAGAAAGCGGCAAGTCATCGTGATGGGAAGAAACACACGTTTGATCTTATGGTGAGTTACGGGACACGACTGCGAGCGGATAACAAA…
ctg7180000008173	ORF 2 (frame 2)	ctg7180000008173ORF 2 (frame 2)	ATGGCATTAGCACACGCCCCCATCACGGGGTTTCTGATAGGCATTTCCGTGTATTACTCAAGTGCTGCGATTCGTGGTCACGTGGTTTCGCAATCTTCTCGCACTGTACTGGGCTGGACAGCCACCATCAAGCGCCTCCCAATACTCACATTTCCCCTGGGGACATTGGGGATCTCCATTTTTGATCTTGGTTGTGCGTTGTTCATAATTATACAGATGCGTAAACTGGAACGACGATGGGGATCAGCGTCTTTTCTCGCCTTCGTTGTGACAACTGCAATGATAAGTTCATTTATTATCAACGTCTGTGTTGTTAGGGGATCTTCCTTGTCGTTGCCATTCGAACAGCTTCAAGTCCTATCCGCAGCCGGGTCACTCATGCCGCTAGCCTCACTTGTG…
ctg7180000005301	ORF 6 (frame 1)	ctg7180000005301ORF 6 (frame 1)	TTGTTCTTTATCTGGTTCATTTCAACTCTTCTCACAACACTGTATTTACTTCCCCCCTCCTCTCGATTTACCTCATTGATTTATTTTTGTTGCATGCATCCGTGGTCTGGGGTCTTCTTTTCTCTTCTCTTCCCTTTTTTTTTTAGTGTAGATATTCTTATAAAGGAAATGTTTGCTAGGGTTAAAAGGGTAAAGCAAAAGCGTTCTATGTTCCTTACTGTAATAGCCTTGATTATTGGTATCGTAGTGCTGCGGAAACTTATCCACTACAGCGTACAAAAACACCAAGAAATGAGTGATGAATATGCGGATAGAAGGGCCCGGTACGATCCGAGCCCGCATGTTGACACACCCTTTCAGTACATTTCGCCTGAAGTGTTGGAAACATGGAAGTCGCGG…
ctg7180000006905	ORF 4 (frame 3)	ctg7180000006905ORF 4 (frame 3)	ATGAAGAAAGAATCCGTTCCTTCCAAATCAGAAAACACAACGGACTTGCAACCGGAAGGTGTTGATATGCCCGGTGAGCCTCTTGATGTGATCGGTCGTGCCTTTTCAAATCGTCAACCCAAACATATCGGGCAGGGACTTGCGGATGCCGTCAGAAATGTTGCGGTAGGACTTGGAGTAGGAATAAGTAGTTTTATTGCACTTCCAATTGCTGGTGGTAAACGAGAAGGTGCCACAGGTGTTGCTAAAGGAATTGGATTTGGACTTCTCGGGCTTGCAGGTGGTGCCGCTGCCGGTTTGGTGACGGGTGCCAGACAGTTGGGTCGTGGAGTTGTCAACACAAAAGCGGCTGTTGAGGAAACCATACGAAGGGAACGGTATTGGTGCAGTATAACTGGA…
ctg7180000006728	ORF 4 (frame 3)	ctg7180000006728ORF 4 (frame 3)	CTGTGCAGGTCACAGCAAGGAGCTCCTATGGCGGATGGAGCTGAAGGATGCCCATTGCGGCGCTATTCCGCTGTTGATTCTAGTGAAAACATTGTTAATCGCAACAAAACGTACCCTGGCGACTCCCAATCGCCGCATTTGCATGATGTTGTGCCTGCGCAAACTGAAGGGATCCCCCCCTTTCTGTCGCGGCGAAGTTGGGAAGCTGGTGTTCCGTATCATGGGGAAGTTGTTTCACGAGATGTATCCCAGTCTCGCTCGGTGGGGCCCAAGTCGCAACCGAGCACAGAGGCAACTCGAAGCACCACAACTATGAGGAGTTGTGCGCTCAATGCTTCTGAGTCCTTTGATGTAGAAAATGTGCTACTGCCAGTACGGAAGCGGGCCGTCTCGTTACGC…
ctg7180000005206	ORF 3 (frame 3)	ctg7180000005206ORF 3 (frame 3)	ATGTCAATTTGGCTAGTTTTTTTCCTCACTTCGGCCGGTCTACGCCTACCAGCCAGTATTGCACAGGGCACGCCTAATTGCACGGACGACACGGAACACGCTATATACGCAGGCGAAGCGATAAAACAGCTGCAAGCGGTTGCAAATACGAGCACCCAGGTGGAAATTCGTTCACTACAGGCAAAACTGGCGATGATATCAGCAAGTGATGCGGGATTTCAAGCGCGGTTAGTACCGATTGTCAACCTTTACGAACGCTGTTCACTAAGATTAGAAGAAACAAAGAAACAGTTTCGGGATCGCACAAGCAACCTCATAATTGACCTAGCACAAGGGACAGGCGCGGCTGCAGCGCTTGAGGCCATGACAGCGATGCAGATAGACACGGACGTCGGCAAA…
ctg7180000005191	ORF 5 (frame 2)	ctg7180000005191ORF 5 (frame 2)	CTGCTTTGCAGCGTGCTAATCACCAAGGAGGCTATGGTAAATAGTTCCGCTTTGGTTAGTGTTGGTGTGCGAGTGCGGCCCCTGGTGAAGGGAGCAGCGAATCCGCAGCACGTGTCAGAGTTCCAACAGAAGAAGGCCTGCGCGGTGCTTTCTGACACCACACTGCGGGTAAGTGATGGTTGCTCAGTGGGGAATGGACGCACGGTTCACTTTGCGTACGATTGCGTGTTTGAAGAAGATGCGACGCAGGAGGAGGTATACGAGGCGCTCGCTTTGTCTGCGGTAGAAAACGTGGTAAGCGGTACCAACTCGTCGCTGTTAACATACGGCCAAACTGGGAGTGGGAAGACATATACAATTCTTGGAGTGACAAATCCTGAGGCAGCAAATGGAGAACTC…
ctg7180000004729	ORF 3 (frame 3)	ctg7180000004729ORF 3 (frame 3)	CTGCAAAAGCAGCTTGCGAAACGCACAAAACAACCTTATCAGAACTGCAAACCATTACTAGTAGACATGCGCGCGACATACACGGCTTGGAAAACCACGGTGCTTCTAGCAATGCTGCAGCACGTGACAACCAGGGAAGCGAAGGCCACTGGTTTAGACACAGCAGCAACTGCAGCGAGAACACTCTGTGACGAAATACGATATCTTATGGCTCTTGCAAATCGACTGGAGGCCAAGACGAAAGGCGCCACCGCTTTCAGCGAAACAGAAGAAAAGTTAGCACAAGCACACCGCTTGTTAGCCCAGATGAAAGTCGGAAAGACGACTGCCGCAGGACATACGGTACTGGCGACAATCTCAGAAGCCAGGGCACACCAGGCCAGGTCTTCAATTGCCGCA…
ctg7180000004891	ORF 9 (frame 3)	ctg7180000004891ORF 9 (frame 3)	ATGTCGTCAAATTGTATTCGCAACACCGCCTATCCATTCGAGATCAGTCCAGATATGTACAAGGAGCAGCGCCAGCGCCTTGCTGCATCGATGCGGACATGCATGGATGACACACACGCCGCTTTCCTTCAAGGGAGTTCGGAGGTTCCGGTAAACTCCACTGATGTGAACCATCTCTTTTGGCAGGAGAGTTATTTCGCTTACCTATTCGGTTGTGACATTCCTGATTGTTTCGGTGCTATTCTTACTGATGGCACTGGAATTCTTTTCATTCCCCGCCTCCCGGCATCATACGCGGTTTGGATGGGTGAGTTGCCCACTCCCGCAAGCGTCAAGGAGGCGACGGGCGTGGAGGAGGTTTACTACACGGATGAGATTAATGAAACATTCGCTGCGAAG…
ctg7180000005586	ORF 5 (frame 2)	ctg7180000005586ORF 5 (frame 2)	TTGCAGGCTATGTACCATTGTAAAACCAGTGATACCATTAACAACCCATATCCCATCAAAGCATTAAGCCTTCATTTATTCGACGCGTACGTTTTTAAGGGCGAAGATACACCCGATTTAGACTTTGTGCTGTGCCATTCCAACTCGACGCCGAACGACTTTGATGGCAGTAGTGCTAATCCCGATCGTAATCGCTTTGCAGACTACTCGTGGTTGGATGCTGGGACAAAACCACAATTCGACATGGAAACCCCGTTAACTGTACGCGTGCAAGGTCTCGTTGAATGGATCCAACGTAGCTACATTAAAAAGTGCACAGGCGAGCTGTCAAGTACATTAGGGAATATCAATAGCAAACTAAGCTTCGATTACGACTCCTACCTGAGGACGATCAGCGGA…
ctg7180000007424	ORF 1 (frame 2)	ctg7180000007424ORF 1 (frame 2)	TTGTGCGCAGCGACGCAAACCGAAGCAGCGGCGAACCTGGAAAAGGAAGCCCAGAAACACATACTGAACCTAGCGCAAGCACTTGGAACAGCTGCCGCGCTAAAAGCCGTAGGCGAAGCAGAGATCGCAGCAGTATCACAGAGAGCTCACAACAACAATGTTGCCTACAAGAAAATTAAACTTAAATCAGACAAGCCAGCGATCCCCGACAAGTTCTGTCCACTGGGGGAACTTATTCGCAAATCGGCAATCGAAGGAGCTGAACAAGCGTTAACTTTCTGGACAAGCGCCATAAAGAAAATAGAACAAATCACAACAGAAGCCGAGAACGGCGCAGCAACGGCATTGTGCTGTGTCGGGCACAGTATTGTCATTTGCCAATCTGGCGGATCCACCCAC…
ctg7180000007935	ORF 2 (frame 3)	ctg7180000007935ORF 2 (frame 3)	TTGGGAAAGCGTACACAAGAGTGGCACACGAAAGAGCTAGAATATAGTTCGTTAAAACAAATGTCACGAATCTCGATACCAGTGATAGCGCTGTTACTTTTTTGCGGGGACATAACGTGGCAAGCAGAGGCCGCAGCAAAAGGGCCAATAAAAAAGGAATCATTGACGCCGCTGTTCGCATTGTCAAAAGTACTCAAAGCGAGCACCAAGGCACTGCGTGAACTAATATCAAAGATTACAACCCGAGCACACGAAGCGGAGTTAATGTACTCGCGACTGGCAGTCTACACAGCCGCTCTCGACGACAATGAAGAGAAGAAAATGTACTTGCCCTTCCTTTTAACACTGAGAGAGAGGGCTGAAGACCACACTGAAGCGATGAAGGGGCCGCTAAATCAT…
ctg7180000006704	ORF 2 (frame 2)	ctg7180000006704ORF 2 (frame 2)	CTGTCTTCACTTTTTGCACTCCTTGCTTTCCTCACACAGAGGTCGCGTTTAAAGGCTGGGACGTCCGTCCGTAGTGACTATCAGGGCGTCCCTTTCTCTAATTCCACGGATGAAAATGCGTTTTGCGGGTTGGCGCACTTTGGTGTGATGTGCTGGACGCAAATATGCCCTGCGCGTCCGTCCCCTGAGCAGCCCTTGCTGGAGCAGCAACAAGATCTGTCGAACGATCCCCTTCTCTTACGTTCTCTAGGGATGAGGACAAGACGTCGTAGGTCACAGGTTTATGCTTTCACACTTGCAGTCCTCATTGCAATATCATGTTTGGTAGTGTGCTGTGATCTCTTCTTTCTTAGCGTTATCCATTTACCGTTAGAAGAGGAAAAGGCGTCCGCACCTATC…
ctg7180000005176	ORF 2 (frame 2)	ctg7180000005176ORF 2 (frame 2)	ATGGAGACGCACCTCGGCTGGAAAGACGCTTCACTGTATGCCGACCGTTCGCCATCACGAAAAGCCGATGAGCGTGTGAACAGAAGCGGGTCCCGTGCTCCAGGTGCTGGTCCTAGAACCATAGATATTTCATCTCCAAAAGGGGAACTTGGTATTGTCTCCCGGTCTGCATCCGCCTTTGGGCGCCGTAGCGGCACCTCCTCCCCCTTGGAAAGAGTGATCGACGGCGCTGATGTAATCGGGGGCCTCTCATGCACTCGAGACTTGCACCGCGGTTTAATGGAGCAGAAGCTTCAGAACATACAACATGAGGCAGATGTCATGCAAGAGGAGCTGAAGGAAACGAACTCACGCCTCTCACGCGTGACAAAGCAGCTAAATGAACAAAAGGTAGAGTTT…
ctg7180000005344	ORF 1 (frame 3)	ctg7180000005344ORF 1 (frame 3)	ATGATCCGTACCACTCATTTGATGTTGTTGCAACGCGGTGGAAGTCGCCGAATCCCACGTTCCATTACTGACATGCCCTCTGCCTCGCTACGTCACGGTTGGGGCGATATCGGGCGGATGACTCCGCAAGACCGCCGTGAGTTACTGCGCGGTGAGTGGACCAACGCCCGTCCAGTACGTTTAATTCCCAATCCTGTTGATCGTGACGCCGGTGGCTTCGTGGAGGGCGTCTCTTTCGCTAATGATGATGAAGCGGCTGCTTTTTTAGCTCAGGAAGACGCCGACGACGCGGTGGAGCGGACGGTCTCCACCATGCAACTTGCCCGTCACTTTTTCGAGGAGCTGGCGTTAACGTCGGATACGGAGGTTGATGTGGAGAATGTTATGGAAGCGGACATT…
ctg7180000006908	ORF 4 (frame 2)	ctg7180000006908ORF 4 (frame 2)	ATGGAAGACGCAACGAAAGAAACATCGGCTCCTGCAACGCCAGAAACACATGACGCTATGGAAGAACATGTGACTGCGCTTGAGGACACAAATACGCCACAAACGGGATCTTTGGCTAGATTGAAATCTTGCACCCTCGAAACAAACAATCAAACAGTTCCCGCTCCTTTTGAAGCAACATTCAATGATGAACAGCCGCATGGCGCGGCATTGCCGTTGGAAGGCATTCCTGAAGTAAAGGAAGATGTTCAGTGCGGTGCATACGGGGAGGGGGAGAATAATAATAATAATAATAATGACTCTGTTGAGCTTCGCGGTGAAGCTGAAAAGGAGGAGGTTGATGTGGGCTGCTCCGAGGAGTGTGAGGAGGAGTTTAGCTCAGGTGGGGATGACGCTTCG…
ctg7180000008348	ORF 2 (frame 3)	ctg7180000008348ORF 2 (frame 3)	ATGGCACGGCACCCTTTAGGGAATATGTACGCAATGACGGCAGAAAGGGCACGGGAGTACGGTTTTGTGTCCCACTACAATCACACAGGGAGTGAGGCGTCAGACAAACTAGCCAACAACATCACCCTGACAAGCGAAGAATGGGTACAGTTGTTGACCGGTCCCGTGCAATTTATAACGCAGAGTGGCGGCTGGGGTGGTGCGGGTTTTGACGCAACAGTGCTCCCTCAACTTCTTTTATGTTTTCCCTGGGTTATTGCTTTCCTGATGTTTCGGGTCTTCACCCAAAGGCAGCTCATACGTGTCGGTCTTTGGTTGCAAGTTGTTGTCCCTAAAGGTGGCACTGCGGCGACATTAAGCAATTCACAACGGCGGAAACTCAAGAAGTTCCAGAACCAG…
ctg7180000005302	ORF 5 (frame 2)	ctg7180000005302ORF 5 (frame 2)	CTGTCACAGAAGGATACAATCGCCAAGATGCACCGCGCGGCACTAGCATTGGCTATAACCTTACTGCATGTCAACGGGGCAGCGCCACCGGACGGTAGCCACAGGTATGTCCTTCACCACTTTTGCGCGGTGTTAAAGGCCTTGCAGCACACTCCAAAACCAAACACGAATTGGGATGACGTCAACAATATCATGGATGCTGCGAGTACTATAAACCTACTCCTAAACAGCAGAGATGCAGTAGAAAAAACCGCGGCGAAAGAAGAAAGTGCACAACGACCGGCAGAAGCAGAGCAAATACAGGAATCAAATCCATGCGGCGGAAGCAAAAAGGCCGCATGCCAAAAAGCCAAGACTTTCTTAGACGCCCACAAAGGCGACGCTAAAAAGCACCTGATT…
ctg7180000007636	ORF 5 (frame 2)	ctg7180000007636ORF 5 (frame 2)	ATGAGTGATATCATACGAATTAAACGTCATTTTTACGTTCATTTGCTGAACAACAACACAAATGTCACTAAATGTATGCTGGGGCCGCAGGTGTACACACGTAAGGAGCACGAGCGATGTCTTTTCGAACCGCGGCAATGTGTCGTGGTGCCTCCAGGCCACTATTGTGTTGTGCAGAACCCGTGCGTGCGTGGCGAAGACAACATCCCAAAGGTCGGGGAAAGTGAGGAGGTGCAGTTACGCATGGGCGAGAAAGAAATACGATTTGAACAACCTCCGTTTCCTCTATTGCCTGGGGAAGAGCTTTTAACCGTTGATGGGGAGTGGCTCTTCAAGTTAAAGGTGATTCCCGCAAACAAAGGTTACCATGTTCGTTGTACGCGTGATTTCATCGATAGT…
ctg7180000007416	ORF 4 (frame 3)	ctg7180000007416ORF 4 (frame 3)	ATGTTTACCAAGGCTCTCGCCGCAGTTCTTTTGCTACAACTTCACCTGCAAACAACAGGTGCAAGCCACACGCACATTGACAAAACGAAAATAAAAGGCTTGTGCAAAGTAGCCGTAGAGATAGCGCGGACACCAAACGTAGGAGGTAAAAAGTATCGAGACATCAAAACAACGGCAGAAGAAGCGGCAGTAGCGGCGAGTCTGACGGAACATGCAGCGACTGCGGAACCCGACGCCAACACTCGGACGGTATTTAGGGCAATAAGCTTAGGTGCCAGGGAATGCGCCGAGAAAGCTAATAACAGACTTACAAAACTAACCACGGCGGCCACTAAAGCGATAGCGACCGGTGTGAAGACGGCCGGACACATAACCGAAATTGCGGAGTTCCTTCGGCAG…
ctg7180000007269	ORF 4 (frame 2)	ctg7180000007269ORF 4 (frame 2)	ATGGACGCTGGAGATGCCCGTGTTGAGCGGCTTCGCCGTGTGAATCGCTACAAAGCTGTTCAGGCAGAGCTCGCGCGGGAGCGGGAAGAGGCGGAATTTCAGGCGATGCGCGAGAGAAAGATAAGTGCCGCAGCCCGCGACGAGGCGCTTGCAAAGGAATTGGCGGAACGACAGCGCCTGGAGTTGAAGGATGCGAAGATGCTACAGTTCGTTCGCGACCTTCCGGAGTTGCGGAACCTAGAAGCGCAACTGAAACACGCCCGCATGAAGGTGGACCGGTCAGATCAGGTTGATGAGTGCTGCAAGCGCCGCGAAGAACGTTTACAGGAAGAGCGAGAGTACAACGCCTACTTGGCCGAAAAGGAAGCAAAGGAGAAGGCAGAGGAGGAAGAAAAAAGA…
ctg7180000007727	ORF 3 (frame 2)	ctg7180000007727ORF 3 (frame 2)	TTGCATTCGAAATTGTGTAAGCTTATGGTGCTGTCCGCCGCAATAGAGAAGCGGCAGCATCCCACAGAGCAGGGAGGAGAAGAGATGCAGTGGATGGGTTCTTCCCCGAGGTGTCCCTCATCGGTGGAAGCATGTCGCAGGATTTGCATCGGGGAAGGGTTGGCCAACAATGACGTGCGTATTAGCGGTTGGTTACTGCTCTGTGTGTCAAATACCAAAGAAGCAACGACATCCCCATTGAGCAAGTTTGATAGCGCAGCCAACAAAGGATGCGGCACGAAACTTAACAATGATGTTGATGATGGTGACAGCAGCGGCAGCAATCGCGCAGAAGTGGGTGGCAACGGAAATGCAAGTAGCATGAAAAGCGATCTCCATGATTCTGTTAGTCGAAGCGAA…
ctg7180000006946	ORF 1 (frame 1)	ctg7180000006946ORF 1 (frame 1)	TTGGTGGAGTATTTCTTTCCATATAGGGTAGCATTTACCTTCAGTGAAATAAAAAGAACAAAGACAGGGATGGGTGGTGTAGTCGGCAAGATACCTGTTCTGCTTCGTGGTGGTAAGACTGTGGATGGACTTAACTTCCATGGCATGCTACCCGCTGATACGGAAGAGCTTACCGAATTGTTGACTGTGTTAAACTGTCGAGGATACGATACGAAGGTGGAAGTCCGTCCTTTACCTGCTGGCTTTCCCCATACGGGTGAGGTATGCAGCACATATGAACTTGTATTGAGGGGTATAGTGCTTGAACGCGGTGATTTGGAGTTCATAGGAAGTTATGCATCACTTAGCAAACTGCACTTTATCGAATGCTCGGGCTCATGCGACCTGGGTATGTTGTCG…
ctg7180000006658	ORF 5 (frame 2)	ctg7180000006658ORF 5 (frame 2)	ATGGGTTGGTGGAGGAGAAGCAGCAGCAGCAGCAATGGCATGCAGCGTGTGGTGGAAACGCACTTCTGGAGCCTCACACGTTACCGCATCGGTCGCCGTTTTTTGGGCTTAGATTATGCTGATAACGTCATATTCTTTCCTGCGTACCGCTCCAAAAGACGTGGCGGTTGGGCTGCAGTTACATTAGGAGTCACAAGTAGCAGCAACTACTTCACTAACGACACATCTGCGGTAAACGTACTGGAAGACGGTTATCCGTTACACTGGCGTGCGAATTCGAGACTTAAGGAGTTCGTTGCGGAGGAAAAAAAATTGTGGCAGGCCCGCGTAAAGGAGGAGGTGGCCCAACTTGCAGCGGAGAAAGTTTCGGCCAGTAGGACAGGCAACCCCAACGGGGGG…
ctg7180000005387	ORF 2 (frame 1)	ctg7180000005387ORF 2 (frame 1)	ATGAAAGAAAAAAAAGAGGTGAATTCAAGCCGTAAAGGATGGATGCCACCACGAGGTCGGCTGACGGCAACATCACGTGGCCCGGTGCCACCACCGCCTAGTCGCACACCCACGCGATGCTCGAGCATTTGTCGTGTTCCCAAAGATCGCTTTCGCGGCCCACCGGCAGTAGCAGCAACAACAACACCGCGAAGTCGGGAAAGCGGCTCAGCTTGTCATTGTGTACCTCTTCGACGCAAGAACGCATCAAACGATAATGCCTTTGCGACACGACGCACGGCCATAGTGGATGAGAAGACACCGTCACCGCAGAAGCCTGTTCAGCCCTATGTAGCGGATGGGCGAATAGAGAAAATGCGTAGGTCAATGAATGGTACGAATCGCCGTTCCTGTAGCGAG…
ctg7180000006851	ORF 5 (frame 2)	ctg7180000006851ORF 5 (frame 2)	TTGTCTGCTGCAGGTGCTATGCCTCTTCAACCATCGTACTTAATGCGGCCTCCCAAGGCATGCTCCGTGTATCCGACGTGTGTTTTTATATTTTGGGAGGCCCCGCGTGCCGTCACTCAAGTGGATGAGGTGGAAAATATCACCGGGCAGCTGAGGCCCTCACTAGTGCAGTGGTCATATGTTGTTGAGTGGACGACAAATAATAGCCCCAAAACAGAAGTAGCAGAGATGTTCACGGCGTCATCCCATGCAGTGCTTGAGCTGCTGTATCCTCAGGAAACCCTGCAAGTGCGCATTGTTGCTCGTGGAAGTTGTGATGGGAGCGAAATTACACGTGTCTCAACGAGCTGCACAGTGGAACCCGGATTAGCAGTCGCATTGCCTTGGCTTCACCCTCGA…
ctg7180000008303	ORF 2 (frame 1)	ctg7180000008303ORF 2 (frame 1)	CTGCAGGAAATCCTGTATTTAGCTTTAGCGATGATAACTAGCTTTACCTCGAATGCGGAGGACGAAACTTCCATAGAGGCGATAACGTCGCCTTGCTATGAAGTTCAATACTTTGATAAGCTAATAAACCACTACGAAGCAAAAATCACCAGGGCGATGACGAACCAAAAGCAACTAACCTTAGACTACACCGCACTAACGATGGCAGCAACTTGCTCAAGCAGTAGAGCGAGGGCCACGACGTACATGTTGCTACCAGCCGCCGCAGGCCGGGCACTACACCAACAACAGCAAGCAATCGACCAAGGCGCAGGAAAAATCAACGAGCTGCTTTCCATGATTAAGGCGAGACGCGCCCAAACAAAAGCTCTAATCCATCGGGAAGTGGATACGCTAAAA…
ctg7180000007093	ORF 10 (frame 1)	ctg7180000007093ORF 10 (frame 1)	TTGCACCCACTTTTTCCTCATAAGATGAGTACTGGCCCTTCAACCACGTTGGCAGGGAGCGGTTGCCTCACAGTTGCTCTCGCCGGCGCTGCTGTTGTTGTTTCTGCGGTCACTTATATTTCTAACAAACGCCGGTCTGCATTGTCTACCATTGCCGCAAACCGGGGCGGTTTTCAATCGGTGAGTGTCCAACCTCAAACAAAAGGAAACGTGGCGGGCCAGGATGCATCGAGTGCCAATAACCGCGGGGTTCCACATTCCACATTTCCCCAAAGTAACACCGGTCCAACGAACAGATCATACTACTACGCGTTTGCAGAGAGGCATGTGAAGAGACACAACGCAACGACTATGGAATGGCGGGATGACGTACTGGGCGTTCGAATGCTTTTTTCACCC…
ctg7180000008378	ORF 3 (frame 2)	ctg7180000008378ORF 3 (frame 2)	ATGCAGCCTGTGCTGGTTGCCAACAGTGAAGATGCCCTGTCATGGATTTTAATCGATAGCAGGGGCCATGGGTTGGCGAAGAGCCACCTTCCCATACGTGGCAACGTCACTGCAATTACCGAAGGATTTGAGGTCATTACTCTCCTGTTCTGGACCATCTTTTTCTTCAGTTGTTTACTATGTTTGAGCGTACCTCTTTTTTACGGGACGCTTTCCGGGGTAATCCACCACTGTAACGTTGGCTTTCAGTTACTTTCTGCTCTCACAACGAGTAATGAGCAACACTCAAATCAAAAAGGAGGTGTAAAGAAGGACAGGTTTAATATCACTACAGCTGGTAATGGCGATAACAGAAGTGGCCAAGTGCACCAACGGAGTAGTCGCGCTGCAACCACTCCG…
ctg7180000004951	ORF 4 (frame 2)	ctg7180000004951ORF 4 (frame 2)	ATGCCACAGCCGTCAGCGTTGCAGTCCGCACGGTCATTCCTAGGCACCGTAGCGGAGGACTCAGTACGCTGCGACCGCGGTTTGGACAGTGTGCCTCATAACGAGGCGGGTCTGCGGTGTTTGGCGGCCGACGGAAATTGGAGCGCCGTTGCGGAGCTCGCAGAGCGACTGAGTGCTGCGGAAACGGAAGAAACGGCTGAGGGATTGTCAAAGAGGTTGCAGTTCATTCTTGTGCAGGTAACTGCGAATTTTCACATGCAGCGCTACAACGTGGCGAAGAAACTGGTAGAATCTTTAGGTGACCTGAACAGTGAGCGGTATATTGACCCGAAAACGAGTGAGTCTACTGTTCCGTTTTCCCTTCGCTTTATTAGCGCCATTATTCCGTTGTATATCGGC…
ctg7180000005255	ORF 5 (frame 3)	ctg7180000005255ORF 5 (frame 3)	ATGCTTTTCCTGGAACCTGAAGTTGATTACTTCAGGATGCAGCTGCATCATCTGGCGATTCCTACCAGCATATGCATACCCAGCGTCCCCAAAACCTCCCGCAATCCCGAAACAAGAGCAAATGGTGATCAAGAATGTGAAACTGGGGGCGAAAACGCCAAGGTGGACGGCACAGTCCCGTTTATCACACAGGAAGAACAAAACAAAGTTATACAACGTGCTCTCCGAGTGGCGCTCTACCAGCGTTTTCCGTACGAAAGCTATGACACACTAGAGAATGTGTATATTTTAGCTGTCACACATTTGGCTTTGCCGCTAGTTGGTGACACGGGTTTGAGTTACGAGGACCTGGCAACTCTTGAAATTTGCGAGCATTCCCTTCCACCAGAGTTGAGGCAT…
ctg7180000005391	ORF 4 (frame 2)	ctg7180000005391ORF 4 (frame 2)	ATGATTGGCACTCGGCGAAGTACTAAAAGCACCTCCTTTCAGCACCTGTACGGGTCACAAAACCGCACGCTGCGAGGTGCAAATGGTCAAAAGGGATTTTCCCATCAGCGGAATGGCACGGCTCGTGAGGAGCAGCAGTCAACCAAACCTCCAGGGCCACGTAACTCCGTTTTGATCAATCGTGTGGTTGATGTGTTGCCGCTGTTTAGCATCAACGGCACCGTTAGGTATATTGAGGCCGTAGGGGGACGTAGTGCGTGGACTGCAGAGGCGGATGGGTGCATTCGCGTGAGGAGTGTACCAAAGGGAACGGAAGTGCGAACACTGGAAGGAAGGGAAGGATGTTTCTGCACGTGCATATTATATGTAGAGTCAACGAATGCCATGTGGACAACCTTC…
ctg7180000007205	ORF 1 (frame 2)	ctg7180000007205ORF 1 (frame 2)	CTGTGCGAGCTGATAGGTATAGCGAGAGCTAGAGACAAAATACCGAAGTTGACCCTTGGAAGCAAAATAACAAAAGAAAAAGAATTTATAATCGCCCTAAATATGTCTGTCTCCAGCGATACATTCTTCAACCAAAAGTTTGACAGACCTGATGCACCAACAGGTGAATCCTCAGAGTGGCAAAAGAATAAAAAAACTTGGGCGCGGGTGCAAAAAATAATAGCCGACAAAACCGACACCGACTTTGGCCGCGTAATAGAACGCCCAACAGACTCAGAAGAAAGAGAAGTAACAGCGGCGTTAAACAACCAAACGGTAGCAGCAGCAGAAGCACTAACAGAGGGCGAAGTCAATGGGCCGACGGACAAGGACATCCAAGACCTGCTGCAAGGAGCGGTG…
ctg7180000006820	ORF 4 (frame 1)	ctg7180000006820ORF 4 (frame 1)	CTGTCGTGTATGTCAGTATGGCAAAAATGGAAGCTCTCCACTGCAGCCGATGGCAAGTTTGGTCTTCGACCCTTTCTTATTCGTTTTGTTAATGTCTGGCCCCTGAGATGTGACACCACGTGGTTGGGGAAGCCACCAGTGAAAACGTTTCCATCTTTTTGGGCAAATGTGGCGTGTCTCAGTGACAGAGAGCGCGATTTCTTCGTTCAATGTGTAGAACACATTTGTTTCGGCATTGGCATGAGTGCTACACCCGCTATTAAGGACGTTATGAATCGTCTGGCAGATGGCGCGGGTATTCACAACCTTCAGGGGTTGAGCACCACCGAAAGGGAATCACATACAGACATTCTTTGCGATGTGGTGCTTATGCATGATGGGAAACCTTGTATGGGATGG…
ctg7180000005345	ORF 6 (frame 1)	ctg7180000005345ORF 6 (frame 1)	ATGGCAACAAGAGGTGTGGCTCCCCCACCCCCCGTCGTGCGGGTCCCACTGCTTGAGCCAACGCCTACATCCGTCACCGCAGCTCGCTCCCTCTGGGGAAAACCCCCTGCACTGCCTTCGACTGGCAGTATACTGACCGATCACTATCAAACAGCGCACCCTGGCCGCGTGCTTGAGAGTGTTGCTTGCGCCGAAACAGCAATACTTGACAGCGCCGCACGGATGGCTCACATCGAAGAGCTCCTGCGCAGCGTCCATAAGCACTGTGATGCTCCGACGAGGGAGACGGCTGCCGTCGCGGGTGCACTACCACAAAGCGAGTGCACAAAAGCAAAATGCCGAACGCCAATTGGCACTTCTCTGGAGCAGCGGGAAGACCAGAGACATCGGGGTAAAGGC…
ctg7180000006801	ORF 3 (frame 3)	ctg7180000006801ORF 3 (frame 3)	ATGCTGCTCCAACTAATGTTAACAGGGACAGTTCTAATCTTGCTTCAGCCCTCTACCGCACAATCACAAGCCGCCGACAACTGTTCGGCAGTTAACACCGCCGACAAGTATGCAGCAGAGATAATAAAGGCAACAACCCGGGCATATAGAGGACAAAAGACAGCCCAAACCATGCTGCTGCAGCTGCAGGTTTATATAGTCTTAACAAACGATACTCAAATGCGAAGGACGTTAGTGCCGCTAAGCCTACTACTTTCTGCGTGCGCAGCAGCGGAAAACGACGCGGCAGCAGCGCTGGAAGACCAAGCCCAGACGCACATACTAAACATAGCCCAAGCACTAGGCACACAGTCAGCACTAACCGCAGTTGCAGCCGCCGAAATCGCCGGCGAAGCAAGC…
ctg7180000004602	ORF 7 (frame 1)	ctg7180000004602ORF 7 (frame 1)	ATGTTCATCCACCCGGGCCATCATTGGTCTGCTTTATTTTCCCCATGTGCGCTCCCCGCGTCTAGTTATACCAGAAACCTCAGATTGTGTGAGTGTGGTGTATTTGTATACCTTTCCATCTTTGTATCCTTTGATGTTTTCCCCTATTTTTTTTTTTTGCGCCGTGCATTTTTAACCACTCGATGCTGTCAAATCGCTGAGACATTGTGGATGGATTGCCACTTCCGTCAACAGCTTGAGTGCGCGGCACAGTGCATCAAGGAAGGGCGCCATAACGATGCCGAGAGTATTGTCCGAGTTTTGCAATCCATTGATAATGAGCAAGCGGCTGAGTGTGTTGTTACTGTCCTTATTGATAGTGCAGGTGCTGGTGTTAGCGACGACATGATATATGTGCAT…
ctg7180000009007	ORF 8 (frame 1)	ctg7180000009007ORF 8 (frame 1)	ATGGTGAACCGGAAGGCAAAGAAGTCTTCACCCGCCCGTTCATCCACCGCCGCAGGAGCTGCGGCTGCGGCGGCTCGTGTTGCGAAAGCTGAAACCCAGCGGGCACAACTGCTGGAATGGTTGGATGCAAATGATCCGTTGTATGACCGCTCGGGTGCCCCGCCTCTTACGATCAGCGAGGTGCTGTCGACAAAACTGGCCCACAAAACTTTTACGAAAGCCGATGTGGGCGAGCGGCCGTATGACTGGTCGAAACTGCGTGCTGTACTGGAAGCGAGGACGGCAAGCAGCCCACGTTGGTTCATGCAAATTCGTGAAGAGGACCTCCTTGTTGAAGGTGGGCTCGACGGCGTAACGGTCGACTGCGTGGTTATTGCAGAAGCCAGTCAACCAACATTG…
ctg7180000004599	ORF 6 (frame 2)	ctg7180000004599ORF 6 (frame 2)	ATGAGCAAGACAGAGACGGCACCTGAAGCTGCGCCCGCGCCGACGGAAAGGCGTCCTCAACCGCGGTGGATGACAGCTCCGGGGGCGCCTCCGAGACCAGATGTAATGGAGCACCGAACCAAGATGAAAGCACTTTCGCAGGAGAAAGGGGCTCTTATCGCCCAAATCAAGGAGCTACGTGCTTCGTTGGGACCAAAAAGTGAGCCTGACAAGGAGCGCGACGAGATCCGACAGAGGCTCAAGGAGCTTGATGACAAACGGAAGGCTGAACAAGAAATGCGCTCCAAAAAGTCAGAGGAGATTATTGAAGTAAGGAAGAAACACGACGAGTACGTGAAGAAACTCCGCTCTCTGACAGATGACCTGGGCGGCTTTAAAAGCGTGGAGGAGTTCGACGAG…
ctg7180000008606	ORF 3 (frame 2)	ctg7180000008606ORF 3 (frame 2)	ATGAGTTGGCAGGAAGGTGGTGGAAGAGGATGTGTGTACCCTCATGGAAACTGCAGGCGGAACCTTACCGCAAGGAGCCCTGCAAGGCGTTACAGCATGTACAAGCACTCACCTGTCATTACTGCTGTATCACTGCTACACTTGTTGCCTTTGCTACTCATGTGGATGCCACCTGTGTGCGCGGAAGCGAGTAATGTGACGGTAAAAGTGCTATCCATGATGTACAGCCTCGGTTTCACCACTCCTGAAGTTAACGCCATTAATGCCGGCTTTGACGCATCACTGAGTGCCCACAGCTGGAAGACGGGCTCTAATGCGACAATATCTGTCATCCGTCACCCATCACCCAATGCGACAGTTGAGGAGATATTTCAGCATGGAATCAACGAAAGCAAAGAC…
ctg7180000007094	ORF 5 (frame 1)	ctg7180000007094ORF 5 (frame 1)	ATGGAGCAAACCAGCAAACCCGCTAACCTTCCTCCCTGTTCACCAAGACAGGCGGTGAAGAATATTCTTAGGGGCGTCGATAGCCACGTTCGGGTTATGTCCCATTTAGATAACGTGTCCACTTCTTCCAGTTACTCGGCGGTGCGGCTGAAGAAGCCGAAAACGGATTCTTGGACGGAACCATTTAACGTGACCCGTGTGCATCGAGGTACATCTACGAATAGTTTCTACCAGGAGGTTATAGCACCGTGCGTGGCAAACTGTTTAGCTGGGCAGAGTTACCTGTTTTTAGTTAGTGGTCCCTGTGAAAGCGGTCGAAGTCAGACCCTCTACGGCAGTCCACACCATAAAACCAAGGGCGTCGTTGAACTTGCCGCCGAAGACTTGTTGGGCTATATG…
ctg7180000005062	ORF 4 (frame 3)	ctg7180000005062ORF 4 (frame 3)	TTGCGGCGTATGCGGAGTTCCGACTCACATGGTGATCCACGTGTGGCGGATATGTCATCGGAGGGCCCTGGCTCATCGGGAGGGTCATTACACTTTAGTGGAGTGACAGATATGTTGTTGGGTGGCCTTCAACGGAAGGAAACATCCGCGCCACTCCACCCAACAGATATAGATGCAGCACAACCATGTTCGGTCGGTGCCGCATTCGACGCTGTTATGCAAAGTGCATCAGATGAATCTCGAAGCGCAGATATCAATAGTGAGAGAACTCGTAAAGTCAAGTCTTCTCAGTTAGTTCAGGACAGTGTGTGTCCGGGCTTCGTCCAGTCGAACGGAGTCACGTCGAGCGCTCATTACTTGGGAGTGAAATATCAAGGGGGGTTAGTGCAAGAGTTGCAA…
ctg7180000007133	ORF 5 (frame 1)	ctg7180000007133ORF 5 (frame 1)	ATGGGGAATTGCTTGTGCTGCAGGGATAAACACAAACATGAACCGGAGCCGGAAGTCGTGATGGATGTAATGGATGTGAAAGAAAAGCAGGAAATAGGTCATCATAATAAAACACAAGTCTCAACACCGCCTACATGTCAAAGTGATTATCCACCACCTTCTGGACTTCCAACCAGCCCCCCTGATGATACGCAGTCGAGTGTTTCTCCACGTGATAATGTCCAATTTGCAACCGCTCCACCGGACGATTCATCAAATGCGGCGTCACCTCGATATGACGAACAGCCTGTCACCACTCTGTCTCATGATGTGGTTTCTTCAACTCCTCCTCGGGTTGAGACTCCACCAACTTCTTCCCCACGTGAAGAAGTCACTGATGTGGTCCCTGCCATCGAAGAG…
ctg7180000005137	ORF 5 (frame 1)	ctg7180000005137ORF 5 (frame 1)	ATGTCAACCTCCTCAGAGCATAGTGAACCCGACATCGTTCAACCCCCCAAGTATGGGCGTGTAGAATACCGAATGGAGCATTTTGGCGATGTCCGCACTGATCCGTACCATTGGTTGCGGGATGGACGGAGTTCGGAGGTGCGGAAACTACTTAGGCGCGAGAATGCACATATGGAGTCTGCCTTCGCCGCATATGGTGGAAAGCGTCTGAGTCGTACGCTGTATAATCAAATGCGGGCTCGATGGAAAGAGGATGAAGCATCCCTTCCTTACCGTGACCGCAGTTATTGGTACTATTCACGTACCGTGCCGAATGCCGATCATCCATTGTTCTGCCGTCGTCCCGTCTCGGTGGACTCGGGGACATTTGTGGAGGAGGTTGCGCACCTGTGGGCCCAA…
ctg7180000008075	ORF 4 (frame 1)	ctg7180000008075ORF 4 (frame 1)	ATGCAGGGGGGATTTGGTCGGACTAATTTCAACCAGACGAGTGGGTTGAGGCCGGGATCGCAGATGCGCCCCGGATCGCAGATGAGGCCTGGATCACAAATGCGGGGTGCCCGCGTTGCCGGTATGGGTGAGAGCTTGCAACAAGCCGTTTCGGTGAGTGCACAGGCCCCGGTGACACTAGAGGGGATGCGTGCAGCCACACGGTCCGGTAACGCAGGACCAGGCCGCCAGGTGGGTGATCGCAGTTACTATATTGGCTTACTGCGACCGAAAATCACGGAGCTAACAACGGAGATTGAGCGTCTCAACGAACAAGAGGAACTAATCGTCAAAGGAGGCTCTGTTCTCACGCAACTGCAGCAGCGGAACAAGGCCCTGACGGATGAGGCGGCAAAGTTG…
ctg7180000008370	ORF 2 (frame 1)	ctg7180000008370ORF 2 (frame 1)	ATGCTCTTTGGGGGAAATGGTTCGCATAGCGAAATGCAATGCAGTGACGGGAAAACATGTGAATGTAGCCCTCGACTCACGAAAAAGTACACTTTTATTCCATTATGTTCAAGTCGTTTTACCATGTTGTTGTCCATCCCGGTAAGAAGTGGGTGCGAAGCAAACAGTTTAACGGTAACAAGGGATAGAAAACATGGAACAAGTAGTTGCGCTCCTCCATCAGTTGAGGTGTCACCCTGCGCATCTTCGTTTCTGGTAGGTGACGCCGCACAAATTGTTGTTTGCCTCCTGAAGTCACCGAGCGTGTACCAAATCTGTGGAACCATTTTGTTCCGCCAACATCGAGTTGGCTCACTCGCGTGTTGCTTTGTGGAACCTGAGGGCCGGTGGGGCGACTTT…
ctg7180000005043	ORF 5 (frame 1)	ctg7180000005043ORF 5 (frame 1)	ATGGACGCTGACGAGGGCAGTGCGCCGGACGAGGAGCAGAGTATGGTGGTTGACCGAGTTGCACTCTCAATAAGTGATATTTCATGTATGCGCCTTGATGGTTGTCGTGTACCGTCGAGATCCTCCAGAGCGTCGCATAGGTGGTCACATCCACAACGGCCGCACCGTCAACCTGTTGGAGATGTTTCCTCGTCGTTGTCGCATGCCGCATCGCAGGGAAGTAGAACGTCACCACCTTCTTTTGTCTTTGCGACTCGCGTGTGCCGAAGTTTTGACTCAGTGAGTCAATCCGGCGGTGTGTTCGATTCGGTGGTGAGAAATCATGATGGGGAGAGCGTCAGAAGCAACTCAGAGGTAGTTAAGCACAACACGTGCTTAGAGCATTCGCAGAAAACATGC…
ctg7180000008068	ORF 4 (frame 1)	ctg7180000008068ORF 4 (frame 1)	ATGCTTCGGTGGACCGGAGGCAGTAAGGCGCGAGCAACGGTTCAAAGAGGCCTTGCTCCCAGTAGCAACACCACTAGTACTGGTTTTCAAGACGCAGGCGATGACCATAGTCAAATCGGTTCTATTCGTCACAGCGACCCTGCAATGCGCGTGAGTGAAGGTGGTATTAACAATGTTAATAGAAGTAACAGTGGTATTCGGTTGGGGAGAAATAAGGCTGAAGGGTCGTCAAGGATCCCGAGGCGCGCCCGCCGTTCCACTCGTCGCCCAACTGGATTAACCTCAAGCGGAGGAAGTAGCAGTCGTGGGGTCGACTGCGTGGCATTGGACTGGTCAGTGAAGGCAGCAACTGAGCTGCGGTCGCCACGTGCGGAAACTACCACCGATGCTGTTGGGCAC…
ctg7180000006778	ORF 3 (frame 2)	ctg7180000006778ORF 3 (frame 2)	TTGAAGACTCAACAAAACAAGAACGTTCGGCAGCACTGGCGATCTATTTTAGAACAAAAAGCGGACAAGGAAGCATCGGCAAGCCGGACGACACTGCCATCAGCGGTTATCACAGCGGAAACGCGAGCAGCCTACCAGAAAGGCAGGCTAGATGAAACTATAAGTTTACTTTCCCAAAGCAAAGAAAGCAGCAATGGTTGCCTTCAAGCAGCGGCAGGATCAACAGGAGCAACAGTAGTCGACGGCGAGACAATCGACGGCGAGAAGTGCAAACTAACAGCGCCTCAACCACAAATCACCGACACAACAATAGCGAAATTCACACCGGGCGCAGGCTTTGACCAAACCATTATGTCGACAACACCAGGGAGCAAAGCATCAAGCAACAAGGAATGCGCT…
ctg7180000005512	ORF 2 (frame 2)	ctg7180000005512ORF 2 (frame 2)	TTGCAGCGAACTGACAAGATGCATAGGCTAAAACTCTTTTCTTTGTTCCTTTATTTGAATGATTTTTCACTCCCAGTCAACTCTAGGCAACACCACACGCACCAGTCTGCACGGAATATAAGTACCACAGAAAAGTCTGCAGCGCGCAACATGAACATATACTCAGTTTTACTTCTTCTGGCAGCGAAAGCAGTAGCACCGGCAACTACGGACGAGGATCAGGCTGCAAGGAGCGTGAAGGACCTTTGCCAGCGTGAATTTTACCTCAACAAAATGAAAGAAAATCTCCAACGCAAACTGTCCCAGAACGACGCAAACCTGCAGTCCTTGCGGCATGCGAAGCTGAAGTACAGACTGGCCTCAGCCGCCGCAGCAGACATAACAGAAAGTTGCCTGATC…
ctg7180000008317	ORF 1 (frame 2)	ctg7180000008317ORF 1 (frame 2)	ATGCAAGTCGTGCAAAAACAAAACAAGGACAAATGTTTGATTTTCCATTCAAACTTAGTACTAGCCACCGCTGTCTTTCTACTAATTTCACGGCGCTCCGACGCGACAACAGCGCAAGAAAAATCATCAACCTCAGGCTTCCAGGCTATTTGCCAAATAATCACCCTAGCAACCCAGGACGTACACCCAACCGCACTGCAGCAGACTGACGCCAGCATTGAAAGTACGCTCGCTCTTTTCAACCTAACGATTTCAGCTCCAAAGGCACTGCAGGAGCTAGAAACCGCCAAAGCTCCAGAAACGGAAATCGAAAAAGACGGTTCCTCGGCCAAAATACACTGCGCCGACAAAGCAAAAGAGCTGTGTTTAAAAGCTGCAGCAAGGGCCAAAACTCATGGA…
ctg7180000005022	ORF 4 (frame 2)	ctg7180000005022ORF 4 (frame 2)	ATGACAATCGCTGCACAGGGGGTTCCCTCCGGTCCCTCCGCCACGAAGCCGCTACAAGTGGCTTCATTGTACGTTGGCGACCTCGATCCTGCTATTAATGAGCCACAGTTGGTGGACATCTTCAAACCGTATGGAACTATTCTCAACGTCCGCGTCTGCCGTGACATCATCACGCAGCGCTCATTGGGATACGGTTATGTGAACTATGACGATGTGAATAGCGCGTCGAAAGCCATGGAGGAACTCAATTTCAAGCGAGTGGGTGAAAAGTGTATCCGAATCATGTGGCAGCAGCGTGACCCAGCACTGCGGTACAGCGGAAGTGGTAATATATTCGTCAAAAACCTTAAGGAGGAGGTAGACAGTCGGGAATTGAGTTTGATATTCAAGAAGTTTGGT…
ctg7180000007794	ORF 1 (frame 2)	ctg7180000007794ORF 1 (frame 2)	CTGCTACCACAGCCTTTGGCGCTAAAAATAGTCAAACATCAACCGCCGCAACGAAGTCCCCTCCAATCCAGTCCCACTAAAAATCGCCACGACAAAATGTCCGGTGCCGCTCAGGTAATTCGTCTACTATTAACCATTGCACTAGCATGTTTAGGGCAACCGGCGACGGCTGCGGCACACTTCGGCCTAGTAAAGCTGTCGTGGGAACCGATGTGCCAGCTAAGCGAGGAGCTCGACGGAGCAGGTGGCGGCGTTCTAGACGCGGCTGACAGCAATCTGGCAAGCGTGCAAACGATGTTCCGAGCGGAGATCCGCCTTCGTATTTACGTCGCGAAAAATTTAGGCAAAAAGGACACAACCAAGGCTGAGATTCTTCGAGCTTTAATAGGATGGAAAGCA…
ctg7180000007841	ORF 2 (frame 3)	ctg7180000007841ORF 2 (frame 3)	ATGGAAGGGGCCGCTGGAGGGCATGACAATAGAAACGCTTCCACGAAAAGTTTGACAGCATGGCAAACTAATTTGGAGGAAGAGAAGTGTGCACTCCTATCAGCGGTAGGAAGCGCTGACGGCAAGCAGAATGAGGAATGTGAGGAAGCCGTTATGTTCCCGGGAGGAGGATGTAACGTTGTCAGCGCTGTTAATGGCGCGCCCGCTATCAATGTTTTCCCAGCTAAGGTGGGTTACTTTGGTTATTATTTTGCTCTTGGGTCAGTTATCGCCTTTTACGGTGTCATTTTCACATCGAAAGGTATGAGCCCAAGCCACATTGGACTGCTGCTGTCGTTCACACCTCTAGCAAATACCGTGCTTTTCCCTACCGTCACGTACATAGCCGATCGTTTTCAG…
ctg7180000007728	ORF 2 (frame 1)	ctg7180000007728ORF 2 (frame 1)	ATGACCTCCTTCCTGCCATCGCAGGTCACAGCGCGGAATTCCAATGGTTTAGCGGGTGCTAAAAGTGATGCGGTTTCTTCTACCATGTCAACTCACTTTACACCATTTAACCATTCCAACACCAACACCAACGCCACCATACCGCAACCCGGCTGCTTATCCACGCAATGCAGCGGAACCGGAACTGTTAATAATGATGTGCAGGTGGTGACAGCTGCTAGCGGTTGCAATGCCACAAACAACCCTTTTGATATTTTCAGTAGTTATGTCGCATCCTCCGCTCCCAACAGTGTTGCCATTTCCAATAATGTGGTAAACAGTCACGTAGAGGCCTCGAAGGAGGATGTTTCCGTTTCTCGTTTATCCAACAATTCGGCAACGTTGGGGGCTACTGCCGAC…
ctg7180000004810	ORF 2 (frame 1)	ctg7180000004810ORF 2 (frame 1)	TTGGGTCACCTCCTCTGCGAGCCTCTTATTCTCGGCAACCTTCAGCTCAAGCTCTTCTGCAAGTTTCTCATTCTCGGCAGCCTTCAGCTCAAGCTCTTCTGCAAGCTTCTCATTCTCGGCAGCCTTCAGCTCAAGCTCTTCTGCAAGCTTCTCATTCTCGGCAGCCTTCAGCTCAAGCTCTTCTGCAAGCTTCTCATTCTCGGCAGCCTTCAGCTCAAGCTCTTCTGCAAGCTTCTCATTCTCGGCAGCCTTCAGCTCAAGCTCTTCTGCAAGCTTCTCATTCTCGGCAGCCTTCAGCTCAAGCTCTTCTGCAAGCTTCTCATTCTCGGCAGCCTTCAGCTCAAGCTCTTCTGCAAGCTTCTCATTCTCGGCAACCTTCAGCTCAAGCTCTTCTGCAAG…
ctg7180000006752	ORF 4 (frame 3)	ctg7180000006752ORF 4 (frame 3)	ATGCGGGGGGGGGAACATTTTATGTCATTAGTGAGACCTTTTTTTTCCCCCTGCCTATCCACTTCTTGTGAGACACTGAAAACAGAATTACCTCCACTTGGAAAGGTATATTTCCGTGGACTAGCAACTGAGATTTGGTGGCTTCACCACACATTAGACGGTCCAATGTTATTCCGGAGGCTCAAGCGCGGCGATGCCCTCCGCAGTTATTGCTGTAGTCTGCGATTACTGAACCTTGCGAGCGAAGCGCGTGACACTCTAACGAAGCAACTTGGAGCTCTCAAGGAGGAATGCAAAGGACAAGGACTTGATTTGGCGGATATGAATGATGCCTCCCGCACCGCAATGCGTTCACTTCAAGAAGGTCTCAAACGCGCTAATATCGACGACGAATCTTTT…
ctg7180000006766	ORF 3 (frame 2)	ctg7180000006766ORF 3 (frame 2)	CTGACACAAGCAATGGATAGGAGACGCTCAACTAAGTTGCGACTAGTTGTCTTCTTCAGCGTATTAATAGCCGCCTTAACGCCAGCCTCCGCGACACACTATCCGCTGAAGGCAACACACTGGAAAGCGCAATGCAAATTGGTGAAGGAACTGAGGAAGTCGACAGCAGCAGCTAGCAGTAAGATGGTAAGCAAGGCTGAAAAATGGAAACAGCTCAAAAAAGCCAAGCTAAAAGCAGTACTACACTCTTTCGCGCAAATTGACAAAGACAACAGCATGGCGCCTCTAATTTTAGCAACATGCGCAGCTAAAATGCAAGCGCAGCTTGTAGCGGACCTAAAAACCGACTGGCCCAAAGCGGCCAACGCCATAGCACAAACACACGACCTAGCTGGCGCT…
ctg7180000008456	ORF 3 (frame 1)	ctg7180000008456ORF 3 (frame 1)	ATGATGTGGTACTTATGTAGGGTGAATTGTTCCGACGGTAAAGGACGGCAAAGCAATTCCTTTTTTGGACTTACACACAAGCATTGGTTTGTTTTTGTTAGATTTTTAAACTCGCTAAAATTTACGTTTGTGGTGATTGCGCTTCCTTATGTGGGATTTGTATTTGCGTTTTGTGCGCGTGCTTGGAATAGGAGTGCTTCCTTGTATACATATTTTTCTGAAAAGAAGACAAGTGACATCATTGTGAACAAAAAGACATATACGAAAATGTTGGGGATGAGGAGTTACATCGTATTTGTTGCTGTGGTAACGCTGCAACATATCTGCGTCAATTCAAAGGCGCATGAAAACAACATTGTGAATGGAAAGGAATTTGAAGCACTGTGTGGCTTTATAAAT…
ctg7180000004979	ORF 1 (frame 2)	ctg7180000004979ORF 1 (frame 2)	CTGATGCGTTCTTTACTTCAAACCATCTTGACTGTGGCAGCTTTTCTCGTGGCAGCAGCAGCGATACACAAAGCGGAGGGAAACCCAGGTCAGGGGATACACGAAGATGATTTTAATTCTTTATGTGTTGTGTCAGACGAGCTAAAAAAGTCAGAAGGTTACGCCAAACATCTAATATCGGAACTTGACGCGGCGGCGTCAGCAGGACTCCAACAAGCACTAAGACTCAAGATATATGCCGAAACACTGTCTATTACAGAACAGCGGACCAAGCTGAGGACCCTGGCCAGCGTGTACCTAGACTACAGTTTGACAGAATTTTCGAAAGGAGCCGGCAACTGTAAAACGGCGCTCAAGTATACGGCGGCAGCAAATTACGTCGCAGCTGGTGTAGACGCG…
ctg7180000004695	ORF 4 (frame 2)	ctg7180000004695ORF 4 (frame 2)	TTGCCTCTCGTTGCGATGACATGTAGGAGTGAGGAAACTAACTGGGGGCTCTTGTTTGACATTGCTCTTAGTCACGGCGAGTCTTTGCGGAGGCAGCGCTTGACGTATGTCGGATTCATGACGCTTCTACGCTCTGCTGGCGTCGTCGGCCCTGTGACTGGTATCTACCAGGTGTTGCTTGGGGCACTGTGGCAGCATCATGGCTTGCAACGGAGTTGCAACGAGGGTGGAAAAGGTGGTGAAACGAAAAACGCCCTTGATCTTACCATGGATATCGACGGTTTTATTACCATTATGAATGTGGTATGTATACGATGTTACCAGGCACAGCGCTTCTCTGAAATGTTAGAGGACGATCATCCAATTTCCGAAGCCGTAACTTTGTGTGCAGAGGAACAG…
ctg7180000004810	ORF 1 (frame 2)	ctg7180000004810ORF 1 (frame 2)	TTGGCTGAGTCAGCCTCGAGTAGCCGCGCGCTAGTATCCTCGGCCAACAACTCCTTCTCCGACAGACGTTGGGTCACCTCCTCTGCGAGCCTCTTATTCTCGGCAACCTTCAGCTCAAGCTCTTCTGCAAGTTTCTCATTCTCGGCAGCCTTCAGCTCAAGCTCTTCTGCAAGCTTCTCATTCTCGGCAGCCTTCAGCTCAAGCTCTTCTGCAAGCTTCTCATTCTCGGCAGCCTTCAGCTCAAGCTCTTCTGCAAGCTTCTCATTCTCGGCAGCCTTCAGCTCAAGCTCTTCTGCAAGCTTCTCATTCTCGGCAGCCTTCAGCTCAAGCTCTTCTGCAAGCTTCTCATTCTCGGCAGCCTTCAGCTCAAGCTCTTCTGCAAGCTTCTCATTCTCGGCA…
ctg7180000005151	ORF 6 (frame 3)	ctg7180000005151ORF 6 (frame 3)	ATGATCCGTTGGGACCATGAGGGGTTGGTAACGTCCCCCGCAACTACTGCAGCAAGTGCAGGGATGGGCTGCGAATATCCTTTTCACCAGGATAATAACCAAACGAGCATATATCCCTCACCACCACCAGGCGTCACTGGGGAGCCGCAAAATATCAGCACGGCGACAAGAGTAAATGATGTAGGGGGAGGGGCTGTGGAAGCTCCACACAATATTCCTGCTGGAGCACCATCATCCAACCGGCATCCGTTGGCAGAGAGCGGTTCAGGGTTTCCTTTCCGCTTTTCACAAAGGGGGTTACCGCCCCATTCCACGCATTTTGTGGATCCGTACAGTCACAACTATTCGATGTACAACAGTTGTGGCCCACCGCCATCCTCAGTAGGTTACCAACGGTTA…
ctg7180000004937	ORF 3 (frame 1)	ctg7180000004937ORF 3 (frame 1)	ATGCAGTGCGAGAGATTTAAACAGACTAAAAGGGACCAGCTCCCTCTTTATTGCCATGACGTTCGCTTAGCGTGGCGGATGCAGCCGCTGGGGTTCTCCACAGGTTCGCTGCGATCTCTGGTCCACACGCAGAGGGCGGAAGCGTACCAGCAAGAATTGCCGCATAATTTACGGGGTTGTATGGAATCCGTTACTCATTTGGATGGGACAAGGGAATCCCATTGCGATCCGTTCGCAAACCCGGAGGAAATGGAGCATTCAGCCAACCCTATCGCATCCGAGGGCGTCCAAACCCCAACCGAAAGTTTTGTACGCTCATTTGGGCTCAGGCGTGAGTTAGAGGGGCATAATGGTTGCGTGAATTCTCTTTCGATGAACGCGAGTGGTGAGTTGTTGCTA…
ctg7180000008161	ORF 8 (frame 1)	ctg7180000008161ORF 8 (frame 1)	ATGCATTCGAAAGCATCCTCTGTTTACATCGAGGCGTGCAAACGCGACCACGCAGAGTGTGCATTGGAGTTTGTGTACGCCTTGGATAACAATGAGTCAGAGGTGTGTCTTTCCAACCGAACCGTGCACCTTAATGATATCGATGTGAAATGTATTGCCGAAACACTGCAGACCACTCGACACACCGTCCGCGCCCTGATCATGGAGGGAAACGCCTTCGGGTTGAATGGACTTCAGGCATTGCTTGAGGCAATAGAGGTGAACCCTGGAATTGTGCGCGAGCTGAGGCTCGGGCGGAACAAGTTGAAGGACCAAGCAGCTGTTGTTATTGGGCATGTACTCTCTCGAAGTGGTTGTGGACTACGAGTACTTGACTTGTCTGAGAACGAAATCACTAAA…
ctg7180000004952	ORF 13 (frame 1)	ctg7180000004952ORF 13 (frame 1)	TTGTCGTGGAGAATGTTCTCTCGATCATTTGTAGTCTTTGCAGGTTTGTTATGCTGTTGTCTTTCTAAATCAGTCGCCCAAGTAGCCACGGGCAGTCCTCGTCCGGGTCTATTTCATTTAGATTCGTCGGTAGTGGATCTATCGGGTGATGATTTTTCTTGTGTTCATCGTGTTGCGCCTCTCTGTCCTTGGATTGTTCTTTTTTATAACGATGGCTGCGGCGCTTGCCGACGGTACGCTTCAACTTTCTCCAAATTTGCTGGAGGGTTGAAGGTGGAGCATGGAAAGGATGCACTTCAGATCGCCACAGCAGCTGCTGTGAATTGCGCTAGTGAAGTGGATCTGTGCCGTAAGTATGACATCAACTTTGTTCCACGATTATTTTTCTTTTACCCACGT…
ctg7180000007650	ORF 5 (frame 1)	ctg7180000007650ORF 5 (frame 1)	ATGAGCGGCCTCAGTGTTCGCGCTGCCCTGTCTACCCCACCATTCTCTACGTTTTGTGAGTTTAAGGTAGATGAGCCACCGAGGCGTGGTCAACTGGCAGCTCTCTGTGGCGGGAACCGCGCCAACAACACCGGCGATGGAATCTCACAGCTTCCAGCTGTCGAACCATACGGACGGTCAGCGGCAGGTGTTGTTGTGGAGCCGGCTCATTTGCGTACACCCACTGCACTCGAAAAAAGCATGCACTTTCTTGTACAACACTACCTGCGGGAGCCACACGGTCCAGCGGTGTTTCTGGCTCCCTTTGACGTGTGGCGGTATCTTTGGGACCGCATGCGGCAAGTTCGTACCAATTGGGTGCCTCAGCTACCACCTGTAGGAGCAGAACTGCAGGACGAT…
ctg7180000008285	ORF 4 (frame 3)	ctg7180000008285ORF 4 (frame 3)	ATGCTGCGTGGCGTGACAGCACTTTTGGAAGCTATTGACGAACGTGCAGAGCAACACGCCCGTCAGGCAGTAGAAAGGAACGTCGAGATCAATGTGTCATCCTGTTCTACGGAAGGCCACGACCCTGCACAACAGGGAATGTTGAGATGCAACGTTCCTGATGGTTCAGTTGCGATTGACCCCGCCGGGTCTGGTGTTGTCCATCTTCCAACATTCCCGGAGCCACCCTTCCCACTCCATGGGTTTGCGGCGCCTCCCCATCATGATGACGCCGTTGCCCCTTCCCTTAACACGTGGAGTCACATAGAGGGCAATGGAATTGCAACAACAGCATCTGCACTCGCGGCCGTGGGCAGGGATTCCAGTTCGCCTCTTACGGGGCAGAAGGAAAAGCAAATT…
ctg7180000007211	ORF 4 (frame 1)	ctg7180000007211ORF 4 (frame 1)	TTGTTGAGTGGAAAGCAAGGTGTGTCCACGATAGAGGGGACTACAAAACAAAGAAGAGTCAAAAATAGGGCACCAACAGTGCAGTGGATCACTACAAACTCACGGGTAAAGTTTCCTTGTATGTCGCTTGCTTACCTCAAAAGGATGGTAGCTGAATGTGAATGGCAGGGTGGCCTGAATGACCCTGATGCGAGTGGTGTCTCTGAACTTACCGCTGATGCCAGTGAATATAGTAAGTGTTCTCCGAAGCGGCTACCAACGCATCCGATACCGCTTACTATTGTTGATGTTCCCGCTGCTAGTTTAGTTGATGGTGGGCGCTTTGACCATCTGTTTGACTTGGGAAGTGATCGTGCAGATGCATCAGAAGTGGCGTCGTTGCGTGAGGGAATCCATTAC…
ctg7180000005438	ORF 1 (frame 3)	ctg7180000005438ORF 1 (frame 3)	TTGAGAACAGGAAGGAATACAGTTAAGAACCGTGCTTGGATAGGTGGAGTTCCTTTGCATAAGAAAGCAGTCAGCGGGATGAATCCGCCGACTACTCAGGCCAATGGTGATAGACCTCAAAGACAATTTTCGGGGGCGAATCGTCAACCAGCCACACTCAGCCATGAAAAGAGTCACCACACACCAATGCGGCGTCTGATTATGACAAATCACAACCGCCATGCTGAGCAAAAGGGCCAACGACAGGGAAATGAAGCGGCTCAAAGTGATGGGGAGCTCTTGGGGCGTGCGAAGACCCACTCAAGTTTCGCGGAGCTCCGCCGTTCCCTGGTGGATGCGTCAGCCGTTGCGGAATTCATCCAGAAGAACTACACCGGAAGGTTACGCGACCCCAAACAA…
ctg7180000007228	ORF 5 (frame 2)	ctg7180000007228ORF 5 (frame 2)	ATGGACGCGCAAGTTGGAGTTGTTCAGCAACCGGTGACCACTAGTTCAACGATTTGGGTTGGGGAATGTCAATGTCCAAAATGGAAAAAATCTACCCACCGTGCGGTTGAGCAAAACCTGACGACTTCACTAGAATGCGGTGGAGAAAGAGATGCACTCCTTGATGTTGCTTGCGGAAGTGGCATTGACATAGATTCTTTCCTTAGAGAGAAGTGGATTCGTGCAGCATTTACTTCTAGTTTCGGAAGTAACAGTAGGGTCCGCGTGCGGGCGAGAAGGGTGAGGATAGGTAGCCATGAGTTTGTCGTGGTGGAACGGAACGTTTTTGGGTGTGATGACTCGGTATATCGAAAGGATAACAAACTTTGGGAGGGTTTGCCCCGTGGGCAGGCCTGCGTA…
ctg7180000006743	ORF 5 (frame 1)	ctg7180000006743ORF 5 (frame 1)	ATGCGCAAGCAATTATTTTTCACCCTTGCACGTCCTTGTGTGGCGGTTGGGCGTCGCTTCATATCTGGTGACAACAAATCCATCGATAGCAGCGCCTTCATCAGCGATGATGACGCGCTTCGGGGGGAGCTTGCTTCAGCTCTTGATACGGAGGGGCACGCACTACCCTTCGACGTACACCTGCAGCAGCCCCATTCGTCGGGTGACGGGACGGCAGGTGACACGAGCACCATTCAACTGGAGAAATTATCGCATCCACCAGCACGCTTTGATCTCCTCACCAATTCATTTGTGTACAAGTGGCAGACGAAGGCAGCACTCGCTCGTAAGGTGTCAGGACCGATGAGGGAGTGGGCTGCCGAGCTGAAGTATCGCACTGGGGTACATATTGAATTGGAA…
ctg7180000005256	ORF 4 (frame 2)	ctg7180000005256ORF 4 (frame 2)	ATGTCTAGACGCCTAAACAATATCCTCGAACACATCTCGATCCAGGGAAATGATGGTGAGACTGTGCGTGCCGTTAAGCGTGATGTTGCAATGGCAGCGCTGACCAACCAATTCACAATGAGTGTGGAGTCTATGCGACAGATCATGACATACCTCCTGTACGAGATGGTGGAGGGTCTTGAGGGTCGTGAAAGCACCGTCCGCATGTTACCATCTTATGTGTACAAGGCGGACCCTAAGCGTGCTACTGGCGTCTTCTACGCACTTGACCTCGGTGGTACCAACTTCCGTGTGTTGCGCGTTGCATGCAAGGAGGGTGCCGTGGTGGATTCCTCTACTTCTGCATTCAAGATTCCCAAATATGCCCTTGAGGGTAACGCCACCGATCTGTTTGACTTC…
ctg7180000006699	ORF 4 (frame 3)	ctg7180000006699ORF 4 (frame 3)	TTGCGTTTTGCGCTTTTGCGTCGCTGGGCAACAAATCACCCCGCAAGGAACAATTCGCAACCCCCTTGTCGATGCGAAAGCCACCATGCATTTGTTTCACCCATCATTCAAGTCATTCCTCATTTCCCGTCCAGTAGAAAGAAAGGGAGAGAGTGCGGTCCAGCTGTGCACACCCCATTATCCCTTCCCCTCCTCTTCCTTTTACAGCCTTTCTCCCGTGTAAGTTTGGTGCATTTGGAGAATATGCTCCGTCGGTTGCACACTCGTATCTTAGGAATGGGTTCCGTTTGTGGCATGCCCCCTTCGCCCATGGCTGAGGTTTTCCTCAAGTCCCTTCCACCTCCAGCGCAAGTGGATTTAGTCAAATACCATCGGTTTGAACAGGAGGAGGCGAACCGC…
ctg7180000007371	ORF 3 (frame 2)	ctg7180000007371ORF 3 (frame 2)	ATGTTTTTACAGCTCGGCGCAGTAGTTGTAGTGACTATAACATTGTTTGCTACCGGCACCAACGACCCCACCGCCGAAGCAATCAGAGCCGTCTGCGAAGAGGAGTACTACCTCCGAAAAACGTCAGAGCACTTAAGTAATGTACTGCAGCCACTTCGCGCTGAGCAGGTAAGACTGTCGGCAGCCGCACGCACTTACCGACTAGCAGCAGCCGCGGCTACAGACGTTGAAGCGAGGTGTCTCATCTCCGCCTTAGAACAACTCGCAAAGGCAAAATACAGCGAGAATGAAAAGGCGATCGAGACCAGCGGACCGAAACTCGATGCCACTATACAGCAAATAAAAAAACACCGACAGGAACTACGGACGCTACTAGAGGTGGAAACAATAACACTCGGC…
ctg7180000005111	ORF 8 (frame 1)	ctg7180000005111ORF 8 (frame 1)	CTGGCTGTTCCTGCCATTTATTTGTTAAGAGCAAAGATACACAGCTACGAGATGCGTCGCTTGGAAACCATATCAAGCCACGTTGGTTTCCGTCGCTTTTGCCATCTGCAGCGCCGTGGTGATGCGGTGGTTCTCATATTGCACCATGAGCTGCTGAACGCGCTAACGGTAGACATGCGGGCCGCGCTTCTACACTTTTTCAACGAGGCCGATAATGATAGCTCTGTGAAGTGTATTATAATCGCCGGTGAGGGTGGAGCATTTTCTTGTGGTATCGATATTAATGATTTTGCTGCCTCCTTGGTTGACACCACCAAAGAAAACGGGGTAAGGATCCCCAGCTTGCCGTCACTTACTACCAGAATAGAACAAAGTGGCAAGGTAGTTATTGCGGCAACA…
ctg7180000008993	ORF 2 (frame 1)	ctg7180000008993ORF 2 (frame 1)	ATGATACCGAATGGCGGGGAAGCTGCAGGTGCATCACGCGAGCACACGCAGGGGCAGAACGCAGGCAGTTGCGCCCTCAACGTAGGAACAAATGGGAAGTGGGAGCCTTACGGGTACAATTACAGGGAAAGGGAGCAATCACATTTGAACAGTTCGAGGGGAGCACCGCTGCAGGTACGGGTCGTTGTGCAACTCCCCAACGGCACCGTGCGCGAGTGGAAAGATTTTGCGCAGTTGCAGGCACTACCCCAAATTCTCCGTGAGGTGTATACCACCACACCAGACCAAGGTCGTAGTTCGGCGGGATCCCTCTCACCGTTAAAATTCTTCTGGATAGATATGAGCGGCATGCCGCAGCGGGAAGATCTGAGTGCCCTATTCGAGCTCCTTCACGTGTGC…
ctg7180000005108	ORF 7 (frame 3)	ctg7180000005108ORF 7 (frame 3)	ATGAATTACACTGCGGCCCGCAAGCTGCAGGAGAGGAGGCAACGGAGAGAAGAGAAGAGGAGAGCACTCTCGCTAGTGTACGCACAACTTCAGGCAATAATAGAAGCTGGCCGTGGTAGTAAAGATGATGAAGATGAGGAGGCATCAGAAGCGCCAAGCGTGTCCATGCAGCAGAACAACATTGTTCTGACGGCCACCACCAACGTGACGGGTGGACTTGGCCGACCTACGGCGTCTGCTATGAGGAGGTACACCAACAAAGACCGCCGCCTCCCGACAATTTTCCAGGAGCAGCGGCAGACCACCCACAACATTGACCTGTTGTGTACTGAACTCAAGGGCCAAATATCAAAGATGGAGGGGGAGTTTGGCCGCCGTCGCAGGGCGCTTCAGGGCTCT…
ctg7180000008077	ORF 5 (frame 3)	ctg7180000008077ORF 5 (frame 3)	TTGTGGGTGCTAGTCCTTGCGAGTTACCACTCTGAAAAGGAAATAATCATCATCCTATGGTTGATTTTGCCTGACAAGGTATGGATCGGCGTCTTTCTAACACGCCAAACCCATGTTAACAAGCACTGCGCGTGCACATCGTTGGAATTCTGCAAATACTGCCTAACGATTCAGATGCTTGTCTTTTGTGTGCAAATGAAAGTTCTTGGTTTGATTACTGAAGGAGAGTACCGGAAAGTTAGTTTGACTCGGTCAAAACCGTGGCGACGCTGCTGGTGGGAAGGAAATTGTCCAGTACCCAATGGGCACAACGTAGTGGTGTTACTTCGGTGCTCATTTCCCGTGTTCCTCCAGTGCCTTCCTTCATCCTGTCTAATCTCTCCATATTGTCGTTGTACT…
ctg7180000005328	ORF 3 (frame 3)	ctg7180000005328ORF 3 (frame 3)	ATGAGGAGTGCTCAGTTGCCATCAAAACTTTCTTCGGCTGCTGGATCATGCAAACACTGGGTTGTTTCAGTGCCTAATAGCAGCGAAAGCTATAGGTGTTTTTGTTCTCTCATCGACCGGGCCCTTCAACCGGGTACGTGTCACCCATATTCTGTTCGGTTTCGTCTTGAACACCTTCTACCCGCGGACTGGAGTCTTTTACTAGGGTGGTGTCGTCGGTTAACATCATGTGGTGGGAGCTTCACTTACACCTCTCCTGGTGACATCTCCGAGCAAACGGAAAGTGTAGGGGCTGTGGACGATTCAGAAGGGCACCCGGCAGTGGTGAACGCTGCCTTCATGCATGTTGTGGAGAGGTGCCATGGCGACTTCGTGCCCAACAACATGATTTATCATGAA…
ctg7180000008471	ORF 4 (frame 1)	ctg7180000008471ORF 4 (frame 1)	ATGCGGCAAATCCATCTAAGTAGTAACAGACGCAAAATAACCTCTGTTTGTCGTTGCGATGTATTTTTACGCTTAAACCGATTCACCATTCACGACTTAGGGTTTCATCATGCCCACAGAACTGTGCTCTCTGCACCATCCATGCCCACAGTGGGCGCAGCGACGTCAACTTACACGTTTCCTCTCCTTTATTGTCGACGGATGTGCCACACAGACGCAACGAACTTGGCAGCACCTGCCAAAACTACTGCACTGGATGCTGAGAAGCCTCAGGACGTCTGCGTAGTTGAGTCGCTGGACGTATTTTCAAAGTCCCGGATGCTTAACTACCTCAGTCGTCACTCGATGGACGACAGCAAAGAAGATAGTGCGTCAGGCAGAAAGGCATCTCCCTTTCTC…
ctg7180000006942	ORF 4 (frame 1)	ctg7180000006942ORF 4 (frame 1)	ATGGACGGTGATCTTTCCCAACTAGGGTTCCTACAAGAGGTGGATAGGTTCTTCGATGTCTTACGTGAGAAGACCCTCCGAGACCGACCCGATAATATCCCAGAATATGTGATGCAGAATTGTAGAAAGGTTGCAGACACTCTCAGGAAGGATTCATGCGACATCATCCCGGATGCTGCCGCACCTGAATTGAAGGAAAGAGCACTTACTATTGTCGTGCTTGGGGCAAGCGGTGACTTGGCGAGGAATAAAACGTTCCCGGCGCTGTTTCAACTATTCTGTAACGGATTAATTCCGCGAACGATTAACATTGTCGGCTACGCTCGCACAAAAATGCCTGACGTGGAGCAATGGAAAAAAGAGAGCCTAGCTAAGCATTTTCCTCGGACTAAGGATCGC…
ctg7180000007682	ORF 3 (frame 2)	ctg7180000007682ORF 3 (frame 2)	ATGACCCAACTGTTAGGAACCGCTATCTTTTGGTGCATATTTGCCGCTTTCGTCTCGCACCACTTGCGAGCACACGTGCACGTGGAAGCATCAGCGACACATTTGGAAGCACCAGAGGAACAATGGGGAGAGGAAGGCACCGGCGATACGCCCCGTGGTTGGTGCGGAAGTCATCATTCTACGATTAATCCAGATGATGTGCCGATAGTAGGTACTATGCCCCCTGAATCAGAAGCGAAGGGTACCACTGGCGGTGATTTGATTAGTGCAAGAACTGCATCCGTAGATAAGAAACCTAAATACACCAATAACGTTGATGATTACGGGCAAGGGGAGATTGACAGCAGGTGGAAACCAATTCGCATCAGAGCTTACACGCAAGACTTGAATGACCCCAGC…
ctg7180000007190	ORF 9 (frame 2)	ctg7180000007190ORF 9 (frame 2)	TTGGAGGAAATGACGCGCCTACACTTCAAGGGAGGTGCGTGGACAAACAGTGAAGATCAGGTACTCCGTGCGTCTCTTACAGTGTATGGACTGCAGAACTGGGAACGCGTGGCCTCAACGCTGGTAAAAAAAACTGCAACCCAGTGCCGGGAGCGCTGGGAAAATTTTCTCGACCCTCGGCTAAACATTAACGAAGCGTGGACGGCGGAGGAAGAGGAGAACCTTGTCCAACTGCAGTCGCTCTTTCCAAACCAATGGAGTCTGATATCTCAAGAAGTGTCACGTCGTTGTGGTATGAACAGGCCGGCGTGGTTGTGCGAGGAGCAATATCACTCCCTGCTTGACGCACTAGAGTATAGGCGGCAGCAGGAGTCCAGCGAGTCCAGAAACAGTGCTTCC…
ctg7180000006763	ORF 2 (frame 3)	ctg7180000006763ORF 2 (frame 3)	ATGCCCATAGGTAACAACAACACCAAGCGCAACTGCATTCTGTCGATACTCGCCATCGGCAGCCTAACACTCGCCAGCGGCCAAGTACAGGGCGGCTTAGACACCGCAGCACAAGCAATAACCACAACATGCCACGAAGCGAGGTACGTCTTAGGGCTGGCCGAGATATTCGACGCCGAAGCGGATGATATAAGCCGCAAGCTTCTGGATCTCAAAACAACGGCAATCGCTTACGATATAGCGGCAGCGATGCCTGCGGACGAAACCACAAAAATAGGAAGAAGAGCTCTAAGCTTGCTCTCACTACAACGATACGCCAGCGCGGCCGACGGAGCACGTGCGGCCGCCAAAACGAAACGGCAGGCGGCAGCTCAACTGCGGCAACGCGCAGGACGGCTA…
ctg7180000007613	ORF 3 (frame 1)	ctg7180000007613ORF 3 (frame 1)	ATGAATATGACAAAAATCTCAGAAAATTTTGAAAAATTACAATCGTTTCCGCTACAGCTGCAAACGCCAATAAGACTTAAAATATCCACAAGATATCAGCAGGGAAACAGGAAGAGTATACCAGAAAATATGATGACATTCACTTCAGCGACGCTGTTAGTCATAGTTTTACAATTCGGATTCAGCGCCCCAGCAAACGACAAAAACGCGCCGTTGTTTCATGCTTTCTTCCCACTCATACAGTTAGGAGACACAGCAGCACAAGTTCAGCCACCACTGGAGCCGGAACCTTCAGAGCACGAAGACCTGTTCAAATTGAACATGACGCTAGCGCAACCAGCATGGGTAGCAAAATTCCTAGACAACTTAAATCCAGCAACACCGCAAGCGAAGAAAAAT…
ctg7180000004810	ORF 3 (frame 2)	ctg7180000004810ORF 3 (frame 2)	ATGGCTCTTCTGAATGTTATCAGTGAAAACCCACTAACTTTACAGCCTGGCCAAGTTATTGCATTCGATCATTTGGCAAACGGAGAGCACTGGCAGTGGGCTTTGGGCACGGTCGTCTCTTCCGACAAACATGTTGTTGTCGTGGAGCAGTGGGCAGTCAATGAAGGTAGCTGCGAGACGCTGAAGCACAATATATCCAGCGAAATTCAGAAGGAGATGAAGCGCATGGGCGTGTTTCAGGAGCAGCTCTCCAGTGCGCGTGATAAACTGGCTGCCATCCGCAGCGAAAACGAAGACCGCGTTTCTGCCGCACGCGCCGTGTTTGAGGATGCCAAGGCGCGTGTGGCGAGCGTTGACGAAGTGCACATGCGGGAAGTAACGTCTCAAGCATGCCCCTCT…
ctg7180000006791	ORF 1 (frame 3)	ctg7180000006791ORF 1 (frame 3)	TTGCAACTGATGAAAGGCGATGATTCTGTTCATGGAGATGCTACGACTGACCTTCAGTCCCCTCGGGAAGAAGTTGTAACTATGGCTAGTGACGGGGATCATATGATCCGTAAAAGCTTAAAGGACAGTAACAGTGATGCCCCAATCTTTGGGGAGTTGTTGGATGCTGAGGTTACTGTTAACCCAATGAAACTCCGCGAAGCCTCCCGCGCGGGGATTCCCCCATTGTACCGCAGTGCTGTGTACCGATATCTCTTAGGGGTCTCATTTGTTGATAAGTCACGTGAGATGACGGTGGAACGCATGCAAGAAAAGGATTTCGAGCAACTTGAGGCAACTTTTGCTCAAATTGTAGCATGCGATGAAAAGGGGGGGTCAACGCGGTGTCATGCCTCGCAC…
ctg7180000007855	ORF 1 (frame 2)	ctg7180000007855ORF 1 (frame 2)	ATGGCAACAGTCAGCTTAATAACAGGCGTCCTATTGGCGACTGCTAATTTTTGCAAAGCGGCGCTCACTGACGGAGTAAATGCACCCATTTTTACTGACCTTTGCCCAGTGTTGAACTGGGCAGAAAACGGCGTGACATTAGATGTGGATGCCTCAAGCGAAGAGCAAGATTACATGGATATTCAAAAACTAAACATGACATTGGCACCAGACGAATGGCGGACAAAGTTCAGGAAGAACGAACAAGGCAAGCCAACAAGAACAGCAGAGCAAGACCATCCAAAAGACGAAATGGCTGCTCAACTATGGGAAACCTGGGTAGCAGTTGCGAACCAGCTCAAAGAAACAGCACAAAGAGATGAGGTCCTCGAGGCTGCAAAACTCAAAGAAGCGTCGCAA…
ctg7180000006886	ORF 3 (frame 3)	ctg7180000006886ORF 3 (frame 3)	ATGAGCGCGCTCGTTCGACGGGTGCCACACATAGGGCCTGTGAGGGCCCTACACGGCACGACTCTGGGCCGAGTTGTGGTAGTCAAATTACCCCTTCAGCATCAGCGAGCGCGCATCTGTGGTTCGGCTCGGTGGCTGCAGGGGAGCGGCTGTGGTGACCGGTCGGCGGGGGTTGGCCCCATTGTCATACACGACGACGGTGGTAACGCAGTGACGCGCGTGAAGAGATTACCGCTAACTCTTATAGAGGAGGTTCCCCTTCCGCGACGCGTCCTGACTGACCTCGAACTTGTAATGATGGCTTGGTGTGAGGAGCATGCGCGGCAGTACGCCATTATCATGACGGTGATTCGCCTAGGTATATTCTTTCTGTTGCTTATCATTTTTTACGTATTTTAT…
ctg7180000005465	ORF 2 (frame 1)	ctg7180000005465ORF 2 (frame 1)	ATGAGCACCAAGCAGCAAGCGGCCGCGCTTTTTACACTACTCGCAACATTAATGATAAACAGAAAGGCGGCTGCAGACGCCAACACTAATGCGAAAAACCTAGCGGACCTTGATGCGCTGTGCAAAGTGATAGCACTGGCAAAGGCATCCGATTCTGCATTCGACACCGCAAAACTGGACGAAGCAGCACTGACGGCAATGCATGCCCTCAACATGTCAGTCAGCAAGCAAAGCTGGCGAGATCTTTTCAATGAGACTGGATGCGACGACGATTCGAAGCAGCACTATTGCAAAGGCAAAACAAACCAAGAAGCTTGCAAATTAAACTGCAAATATTGGACGATGGGAGCGCAGGCAGCCAAAAACGTGGCCAACTTACCCAACCAAAAGTTCATATCT…
ctg7180000005300	ORF 2 (frame 2)	ctg7180000005300ORF 2 (frame 2)	TTGATGGTACTAAATGTGATTCTTCTTGGTACGTACTCACATTCCCCGCCCACACGTACGGATTTGCTTTATTCACTGCGTAAGCACTCGCAGCGCAGTTATCATGCCACCAGTTCCTATTTGTGGACGGAGGACAATCTCTTTAGCAATCTTACACCTCTTCCTCTTCCGGAAACTTTGTTCTCTTCCGGTACTCACAGGTGTGGTTATTACGCATTCGAGGCTTATTTATCTTTAGGGGGGAACGATGAAGATACGCGAGTGACCGCCATGATGCTTTTGGACCTGACCGAAGCCATTCAGGGATTAACTGCAGCAGTAACGGAAAGTGAAGGCACGGTAAAGGGGAAGGAGGAGGAGGAAGAAGAAACGGATGTGTTGCTGCTCGAACTTGCAGAT…
ctg7180000005464	ORF 4 (frame 1)	ctg7180000005464ORF 4 (frame 1)	ATGAATGCAATAGCTCGAGTGGTGCTACTGCCAGCTTTTCTTGTCATCACACAAGTGGACTCAACACACCACGCACTTAAGAACACGCTTTGGACCAAGCAGTGTGCCCTAGCCAAAGAATTGAGAAAAGCGAGCAGCCAGGCAATAGACAAATTGCAAAGTAAAATAAATGCGTGGAAGTCAATGAAAGCGACGGCACTCAAGCTAGAGATCTTCAACCTGCATACACCCGACGACGCCGACGCCGAGGCAGTTGCAGCACTCGCGTTGACAGCAGGCGCCCAAGCCGACAGCACCGCGACGAGCTTAAAGCAGATGACAATACCGGCGATTAAGGCAACTTCGTATGCTCACGCGGCGGCGGCTGCAATAAGCAGTTATCTGCAGACAATAGGGAGC…
ctg7180000004635	ORF 2 (frame 1)	ctg7180000004635ORF 2 (frame 1)	TTGCCCTCCTCCAGCGCAGCAGCCGCCAAAAGAGAAAACCAAAAAAAAATGCCAAAAACAAAGCAAGCCGACATCAAGCAGACCTTTAATCTAGCAACGGTATTCGCTGTAATACTCGGTCTAAATGATGCTCTGCCGGCAGAGGCCGCAGCGCCCAACGCCGGCGACAATGCAGCAGCGTTTGAAGCTTTGTGCCTGGTAATTAATGCAGCAAAACAAGTAAAGCTTCCCACGCCACACGAGAGCAAAGCGGACGAACTACTAGACTACGCGGCAGCAATAAACATAACGCTCAATGACCCAGCAGGCGTAGCTGAGCTCATCGCCAACGAAGCGAAAGACCATAAGGACCTGAAAAATGGCACACTTCAAAACAAAAACTGCGGAGGGGAAAAATGG…
ctg7180000008007	ORF 5 (frame 1)	ctg7180000008007ORF 5 (frame 1)	ATGAAACGGTACTACTTACCTGCGGCGGCTTTTGTTGTTGTGGTTGCTGCCGCGTATGCATCGACTTTTTTCAGACCGTCGGAACCCGGGTGGCGTGATGAGAAGCCACACGAACGGAGCAAAGGATTCACAACAAATTATGCATCGGCATACTTGGGTGCTACGTTGACTGATTTTAGTCCAGAATGCCTTGATGCATCTTCAGTTCTCAATGAAGATAATGAGAAGTATATGCTGTGTCCCTGCAATACACAGCGGAAATACTTCACCGTGCAACTTATACGTGGTATCGAGGTTCGCATCATGACACTTGTGAGCCAAGAGCATTTCAGCTCCAGGGTAAAAAATTTTACTGTGCTTGGAAGTAGCAGGTACCCAACTAATGAATGGCGAGTGCTG…
ctg7180000008173	ORF 3 (frame 2)	ctg7180000008173ORF 3 (frame 2)	TTGGAGCTTTCAACTACGAGGAAATATAAGTGTAGTGCACTGCATTGTATTCATCCCTGTTGCCGCGACGTCATGGATTCACTGCAGTCGGCGGTGAAGAGCGTTTTGCTTTTTTCCCCTCGCACGGTAAAAAATTATGGTGATGTTTCGGCTCCTCGTTCTAGTGGCCGCGAAGGCGAACTCGTATATATGGCGGAGGTGGCGGAACTGCTCATCACGGAGTTAATTAATGTACTTTCTCGTGGCCTATGCGAAGGAATTGATCTGTGGTCTGTTCTCGAGACTCTTAGGGTCGTGTGCGCCAAGATTGCGCGACACGAAAGTTCAAAAAGTCCACTGAGAAAGGCGATGTATCGTCTAAAGTTCTCTGGACAACTCGTGTATGTTGTGAAGTCTTCC…
ctg7180000005513	ORF 2 (frame 3)	ctg7180000005513ORF 2 (frame 3)	ATGGGGGGAAGTTATTCCACGGTTAAAACGCAGCGGGAGTTGAGGAATGCTGACTTGAAGGTCTCACCTAAGTCTCCAAATTCATTTGGAAGAGGCGATGTGCGACCAACTCCATCAAAGGCACTCCCGAGTGCCGCAAGAGGTACGTTGCCTACACGCGTTGCTCAAGTTAAAGTCCAGCGAGAGCAGGGGCAAGATGAGGGCGCATCGCGAGCACAGGAGTCATCATTTCAGGCTTTGCCTCATCTTCCTACTTCACGGAGCCAATCCTTTTCGAATGTAGCACAAAAGTGTGGTCCGCTATCGGGTACACCAAATACGCCATCAACGTCGTTGTACCGAAGCAACATTCTGTCACCTTCTTCCACCACAGTAAATGGTGGTGTGTTCGGTTCTCCC…
ctg7180000007460	ORF 1 (frame 3)	ctg7180000007460ORF 1 (frame 3)	ATGTACATGACTCATATCCGTTCAAGCATGCTCAGCAAGGCGGTGTCTATAATAGCAGCCCTAGTAATCGTATCCACGGCGTGCCCAGTACAAGGAACCGCCGGAAATGCGATCGCAAAGACAGCCTGGGAACCATTATGTAAAATTTTAAAAAACCTAGCTGGATACCACAACACCCAAGAAACTAAGATCCCAAAAGCCATAAAAGCAGACCTGGACCACATTCGCGAGGAACTAAAACTAAGAATTTTAATAGAGCGCTCAGAACCACAGGCAGCCCTAAATTTATTACCGTTTCTTGCGGCAGCAAACAGGAAGGCATACCTAACACCTGCAGACCTCGAAACAGGAGTGAAGACGGCACTAAAGGCTGCAAGGGACGTTGCCTTCCTGCACGGC…
ctg7180000005187	ORF 3 (frame 1)	ctg7180000005187ORF 3 (frame 1)	TTGCGATCGGCAGTGGGGGAGTCAACTCCAGCGGCGGTCAGGCAAGAAAGAACCAACCCGTGGAGAGACAAAGGGAATAGGAGTGAAGAGAGAGCGAAACACCGAAAGCTTTTGGTACCGCCGAAGTCAAACGGAATGGCCCGTCGGCAACGTGTCCCCCGCATAAAGGAACACCGCAAGAAACGGAATAAGAATCCAAAATTGTCGCCCTACCAGCGTGAGCTACGGCGAACGAAGCTCGCCAATCAACCACCCATCATGAAAGCCAATGGGCGGGATTGTTCGATTAGCCAGCGGTCCCTTAGTCAATATCTTGCGGAAAGACATGAACGAGAACAACAGCGCAAACAACGGCGACGCGAAAAAGTGGCGGAGGCGGCGGCAGCGGCAGCATCGGCG…
ctg7180000005061	ORF 5 (frame 1)	ctg7180000005061ORF 5 (frame 1)	CTGATGAGCGATAAGGTAAATGTCCATAAAAATGTAAAGATGAGCTTGTTTCATTCTGGAATGCTAGACGTTGCCCAAGAGGCAATTTTGAGTCTTGCAGGCCCACAGGAGGCTCGGCGACGAGGGTCACACCTCCGCTACTTGCCTGCCATTGTCGACAAAGCCGTATCGTCCCTTATCGGCCTGTCACGCGCCCTAAGTGGGTCTACCGAGGCATTTGATGGGGCACTTAACGTTTGTCAGGATAACTGGAAGAAACTTGGTGAGTCGTTAGAGGCTGCCGATGGTAGCTTTCTTCGAGGCGAAGATGCTGTGGCCGCTATATCGTACACTAACCATCTCAATGAGTTCAGAAGGTTATGGTTACGATTATTCGGGGCGGCATATTCATCGGGGGGT…
ctg7180000007562	ORF 1 (frame 1)	ctg7180000007562ORF 1 (frame 1)	CTGCAAGCAATGTATAGCACGACTAGACCACAACCACAGGTCATGCCAAGCACGGCAAGAGCACTAACAACCATGATAGCACTTGCGTTTGTGACCGTGCCAAAACTTACAGCGCACGCAGCAGTTACAGCTGGTGAAAACGCAGCACTATTCCGTGACCTGTGCACGATTGTGAGCGGAGCGGAAAGCACGGCAACGATCGGTAGCGAAACCACAACGCTGGACCCAACAGTCGAAGCTATACAACAGCTAAACCTAACGTTCAGTGACCCAGAGTGGAAAGCCGTCTTTAAAACAAAACCAGGCAAGGGAAACTGGCGAGACGAGATACCCGACGCACACAAAGAGAACACACAATGGAAGGCTCTCTATCCCACCTGGCTAAAAGCGGCGCAGGCA…
ctg7180000004705	ORF 4 (frame 3)	ctg7180000004705ORF 4 (frame 3)	ATGGAGCCTGATGATGGTGTTGCTTCTTGGATGGAGCTACGCGAGGAAGGAAACAAGGCGTTTAAAAGTGAAGCATATGCCAACGCTGTTAAACTCTACTCCGAAGCGATTAAGTTAAATTCCAAGGAGGCAGCACTCTTTTCTAACAGAAGTGCAGCTTACATAAAAATGAAAGAATATCAGAAGGCAGTGCTTGATGCTGAAGCAGCAATAGCCAATGATAAGACATTTGTTAAGGGATACTCGCGTCTGCACAACGCACTTTGTCATCTGGGTAGATTTAGGGAAGCGACGCAAAAACTAAAGGAAGCCCTCGTGGTTCTGGAAGCTTGTGGCGCGTCTCCGGAAGACAAAAAGCAGATACAGGAGCTTCATAGAACTGCCGAAGAAGGCCAAAGG…
ctg7180000008118	ORF 2 (frame 2)	ctg7180000008118ORF 2 (frame 2)	CTGTTTTGTGTGAAGTTGTTGTTTTTGGTGATGAGTACGCAAGAATCTCATGGTTCTGTGAGTGACTGCGAGGGTGATGGACCTCAAGGGAAGCAGACTCGCATTGACTTTGAGGAGGGATATTATATAGGAACTGTTGATGAGGAGGGGCGGATGTCTGGTTTTGGCCGGGCTCGTTGGGTCAGTGGTGACGAGTATGTGGGAGGATGGCTGGATGATGTCATAGACGGCCGCGGAGTGTACATGTGGGCTGATGGTGATCGCTACGAGGGCGAGTATAGGTGTGGTGTGCAACACGGGTTCGGAGTGTTAAGTGACAAAACCGGAACTTATTCTGGAGAGTGGGTTGACGACATGCGGCAGGGATGGGGGAAAATGGAGTACGTTGGCGGCGACGTT…
ctg7180000008638	ORF 1 (frame 2)	ctg7180000008638ORF 1 (frame 2)	ATGCTCAAGGCTATAGCGGCGATCTTTCTATTTTCAGAAGTTCTGGAGTTCACAGACGCAGCAAAAGGAGACGGTCTAATCGAAGCAAGCTGGACCAAGGTCTGTGGCCTGGTAACGGACCTAGACAAGGTACCAAATAGCGCTTGGCACAAAGTCGACCAGCTGTTAAGCTTGGCAACCAGACTGGAACAAACGGCGCTGCGATGCGGGATTTTCGCTTCAGCCACTGGTTCAGACCAAGACAGGCAAAGGGCAGCAATACTGCAGACGGTATTTAACACAAAAGCACAGAAAGCGAGAACACAGTTAGCAGACGAAACGGATGCAACGGCAATCAAAGCGACAAAAGCAGCAGCCTACACGCAGGGGAGGCTTACCGAATTTCTTCAGATAGCAGCC…
ctg7180000005161	ORF 5 (frame 1)	ctg7180000005161ORF 5 (frame 1)	TTGTTCATTATCTTTTTTTGTTTTACGTTTAATAGCAAAGTTAGTATACCGGTGCTACGAATGAGCTCTCAGCACCGCGACCCATGTGATGACAATTCCACAAAGGCACGGGTAAGGTTGCATACGTCTTCAGTAAGGAGAACGCAGGCTCCTCAAACTGCTACGGAGGCTAACAGTCACGCCGGGCGGGACAGCGGCGGAGCGAGAGCCACACCAATTGTGACACGAGGTTTGTACAGCTTACTTGAAGACGAGATTCATAGCAACAAAACGCCACGTAAGGTTGCAGCGGCGCGCAAGGCTGGACCCGGCTCTCGTCCACAGTTTCTCTTCTGTTACTTGTGTGGGCAACAGTTTAGCCGTGTGAGCCTTCCCATCCATCAACCACAGTGTTACGTG…
ctg7180000004903	ORF 4 (frame 3)	ctg7180000004903ORF 4 (frame 3)	ATGAATTGTCGTGAGATCATAAGGAAGCTTCTGCTCAACCCAGCGCACAACAATGCCGCCACAAGAACTGCCCAAGGAGATAATGGAGACAGTAACCAGCGGGCGTACACTCGCATCTCACGCCTTGCCGCGTTCCAGAGCGCCCAGACACAAGAAAGCACTCCTAAAACCAATGGAACCGGACGGGCAACGACAGAGGGGTTAACGGAGGCTGAGGTGCGGTGGTTAGTGATGGAGTCCCGGGCGCTGTTCATGTCGCAGCCGATGCTAGTAGAAATTGCCGCCCCCGTGAGAATTTGCGGGGATGTGCACGGACAGTACACCGACCTCCTGCGACTCTTCGACTTGGGAGGCTTCCCTCCAGATGCAAATTACATTTTTCTCGGGGACTACGTAGAC…
ctg7180000007093	ORF 11 (frame 1)	ctg7180000007093ORF 11 (frame 1)	CTGCATATGAGTTGTCGGGCGGCCATGCCTCTCCCTCTTTTTTTGCTTCGTTCTTTTTCCGACCCATGTGTCTTGTTTTTTTTTTCGTTGTTATTATCTCCTTCCTTTTTCTGGTTATACACATTTTTGTGCAAGGGTATTCGTGGTGAGCGAAGGGAAGCCTCGTTTATTTCACCTGCTTATGTACTTGGTATAAAGTTGTTTTTGGGTGAAAGTTCCACCGAACGCGTCATCGTTGTCTCAACTTTGATTTGCATATATATATATATATATATATACATATATATTTTTTCCACCCCTCTTCCTAGGACGCACTTATTTCAGGAGGTCCACGCACTCCAGGTGGGAGAAGTTACGCCCAATTCCCTCACAAGAAAATATCCAATGAGTCTCCTCTGC…
ctg7180000004743	ORF 6 (frame 2)	ctg7180000004743ORF 6 (frame 2)	CTGTCTTTTCTCCCCGCTCTCCTTCTGCATTGCCTGACACCTGAAAATAAGTGGTATTACCCACAGGAAGTTGACAGAGGCCTGCGGACAACAGAGCGCAGCAACTTACGAAAAAAAATAATATATAACACACTAGTCGGGCGGCGCAGGAAAGCAATGACAGCAACCGCAAGGAGTGACGAGGAGGAGCGGGCGGGTCTTCATGAGGAGACGGATATGCAGGCAAATGTTCCAACCATACCCACTTTCGAAGCTATGGGGTTAAAAAAAGATCTGCTTCACGGTATGTATGGCTACGGTTACAAGAAACCTACCGCCATCCAGAAGCGCTTCGTTGCGCCGTTCCTACAGTCGCGGGATCTGGTAGCACAGGCATCGTCAGGCTCGGGAAAGACTTCA…
ctg7180000007795	ORF 1 (frame 2)	ctg7180000007795ORF 1 (frame 2)	ATGACAATGTCCGCAGTTAAGCAGCTAACAGCAACTGCAGCAATGGTTCTCATTTCAATAGTCCACAGGAGCGATGCGAACGCCAAAGACAGCATGAAAAAAGCGGCGTGGCAGCCGCTTTGTGAAATAAGCAACGACCTGAATGGCATTGCCTCGGAGATGCTTGCCTCAGAAGCCGCTGTCTTAAAGCGGGCCGCAAACATAGCAATCGAAGCCATTCGCACGCAGGTATACATGGCAGCAAACCCCACCGACACAGACAATGACAAACTATTGATGCTTGCAGCGTACCAGAAAACGGCAAGCAATACCATAATTACCAACCTAGAAACACAGGGAGCGCAAAGTATCGCGCAAGCAAGCAAAGCAGCAACTTACTTGAAGGATCGTCTCGACGAA…
ctg7180000006760	ORF 4 (frame 1)	ctg7180000006760ORF 4 (frame 1)	ATGACTCTTGAACACAATGATGAGTTCGCTACAGAAGGAGCAATGCATTCTGTTGACGATCCAGCGGCGACTTCCAGTAACGGCAACACACATAGGAAACCTGTGGAGCTGAGTAGCAACGCCGTTCACGGAGAAGCGAGCGGCGCCGACGTTTTGGATGGCAATGCAAGCGCTTCGACTGACGGTAGGACCAAGCCGCTCAACTCAGGACCCACGCGTGAGGCAGTAGATGACGTCATGATGGACGAGTGTCGCCGATGGGTCGCGGACGTTGTGGGCGATGCGTACAATGCCGAAGTGCTCCAGAAGGAAAATTTTGTGGATTCCCTGCGAAGTGGAGTGGTGTTGCTGGTGTTGCTGCAGAAGCTTGACGACCCCCCAGTACCCGATTCGGAGCTC…
ctg7180000005242	ORF 4 (frame 1)	ctg7180000005242ORF 4 (frame 1)	TTGCTGCCATCGTTAGTGCAACCACTACAAATGTCGCAGGTACCTGGTAATCCTCATGTACCGCGGAAATACATCCTTGAGAAGCCGCAACTCGTCGAAACGTTTCACTCGTCGCCGTCGTTTGCCAAGATTGTGTCTTACGTGCAATGCTGCGCGGAGGCGGTCGAGGAGATGTCTCGAAGTGCCTGGCTTCAGCAGCGCCGCGAAGAGAAACATCCAACAATTGCCTTCTTCACGGATGTCTTCTTCCCACACCTCCGTTCTATCGTGGCAAGCATACCGCTGGAAGATATGAAGCAGCAGCGGTTTGGTAATAGGTCTTTCCGGGTGTTTCATAGCCGGCTCGAGGAGAATATTTTTGACCTGATGCGGGGGTTGGTTGCCACGCTCAATCGCGGA…
ctg7180000007165	ORF 9 (frame 3)	ctg7180000007165ORF 9 (frame 3)	ATGGAGGTTCTTGTTGAAAGGTGTCTTTTCAAGAGGGAATGGAACGGCGCAAACGTGGAAGACATTGTTGAATGCGCTCATAGCGGAAAGGCACATTTCATCGCCACTGGCGCATTCAACTCATTAGTTGTGAAGGAATCTCATCAGGGGGATGTAGAAAGCCTGCCCATCGCAGCACGTACTCTTCTTCTTAGCGCTGATACCAGCGAAATTGTTGTGCGTGGCGTTAACAAGTTTTTTGACATCGAGGATGTCGAGCGGGATCTCCTGATGTGGAAAGGCGATGTAGCGAAGCTGCAGGGCATATGGTTGCAGAGAAAACTAGCCGGATTTGTTGTAACATTGTTTTCTCTTGATGGCAAGTCGCTTGGCGTTGTCACGAAGCACGTTGTGGAGGGT…
ctg7180000006704	ORF 3 (frame 3)	ctg7180000006704ORF 3 (frame 3)	TTGGGGGAGGTAACGTGTGCTAACACAGTGCCTTGTTGGTTCCACGATACCTCGCTGCTGATCAACGGGCTGTGCAAATCCCTGTTTCATGCTTATTTTGTTTTATTTTTTCGCCAATTACCTCCAGATATGACACAAAGGAAAGTGTACCCGCCTTACTCGTGGAGGAAACCGCGCGCTTCCGTCTTGGTGCTGACGACCACCTTTACAATGGCCCTCATCATTATAATGTGGGACATTTACCACATTTCGGAGGTGCATTCGAACAGCAGTTATGATCTCTTAGGCACGTTTGAAAATGACTGTTACCTGACGCTCACTCCCCCGAGCACCGTCAGCATTTGGAAAGAGCGTGAGTTTGTAGTGATTGTTGGCATACCCTCTGTTGATAGGGACGAG…
ctg7180000004680	ORF 7 (frame 1)	ctg7180000004680ORF 7 (frame 1)	ATGGAATTGCAGTCACTTATAGACACGGTGAGTTTGCAAAAACTGCTGCTTCTGGGTGCCTTGTTGCGTTTAATTCTTATCGCGTATGCATTCTTTCATGATCAATGGTTTAGGGTAAAATATACGGATATTGATTACATGATCGTTGTGGATGGGGCGCGACACATGTGGAATGGGGGCTCTCCTTTCGATCGCACGACATTTCGTTATACCCCCCTTCTTGCTGCGTTAGTGATGCCCAGCATTTGGATTGCGAATCCCATGGGAAAGTTGATATTCGCTTCTTCGGACTTAGGTGCGGCGTGGTATTGTTACGGTGTGCTGAAAAGTTTTGCCAAGGAAAGAAGTGCGAAGTGGATGGTGTCTTTATTTATCTTGTTTAATCCGATTGTTCTGAGT…
ctg7180000005458	ORF 1 (frame 3)	ctg7180000005458ORF 1 (frame 3)	ATGAGCGCACCACCACCGCCACCGCCACCGCCACCACCACAACCATCTGGAGGATTTCCCCCGTCATATGCACCGCCTGCTCCTCCAGGCTTTAAAGCACCCCCGATGCCGCCTGGTTTTAAAGCACCTCCGATGCCACCCGGTTTCAAAATGCCCCCCAGACCGCCAATGCCGCCAGGATTCAAAATGCCTCCCGGTGGGCCGCGTCCACCGGGACCGCCAATGCCACCACATGCTCAACAGGGATCATATCCAAATTACCCAACTCCTCCCGGAGCGCCTCCGATGCCACCCGGCGGTCGTTATGCCCCCGCACCGCCGCGACCCCCAAGTGGAGGATCGGATCAAGAAAATGGACAGGGTTATATGATGCATTCGGGCGCCGTGCACGGACAATAT…
ctg7180000007546	ORF 1 (frame 2)	ctg7180000007546ORF 1 (frame 2)	TTGGCGGCCGTAGCGACGATCAGCCAGCTCAAGCTCGCGATGAAAAACAATGGACACAGGCGCAAGGACACAAGCCAGGCGACGCACAGCATCATACAAACGGATGCTACAACGCCTTTAGGCTGCGGGGCACAACATAAGCTGACAGAAGGCAAAATCAACAGCCTCGAACCGAACCCAACAAAACTACTAAGTTTACGCATAGCGGACGCCACTAAGACGGCAGACGGCACGGCCGACAATGTGCTCGAGCTGGCCATGAGTGGCAGCTGCAACCAAAGTCCGCAAAACTACGAAACTTGGAGCAGCGCGGCTGCGAGCTGCGCGCGAGCCACCATAACCGACCTGGCGCCGACAATAACACGCTCGGGACATAAAGCAACCGGGAGAACGGAACCG…
ctg7180000004877	ORF 1 (frame 3)	ctg7180000004877ORF 1 (frame 3)	ATGGCACACGACAAGGAGAACTGCAAAACACTCTACTCCAAATGGCAGGCCACCAAAGCGGCATTCGTAGCGGCTTCGAAAACTAATGAGAAACTCAAACTCAAAAGAGGGCCACAGGAAACTGTCACAGGCAGGCGAATCCAAAAGCAACTTGTACTAATAGCGGAACGCGCCAATACGATTTACAACGATTACGTAAAGAACATTAAGCCAAGTTTAGCTGACGGAGCACCTGATATCAAAGCGGACCTGGATGCCGCCCTATACGGTACAGGCGCTTCCAAAAAAGACGGCAGCGAAACAGCAACAATAACACACAGCGGGAGCATGGAAGCCAACTGCGCAGTGCCAGCAGCCGGCAAATCTCTAATTGGTGACCTGATCTGCCTGTGCGCCCCA…
ctg7180000007014	ORF 3 (frame 2)	ctg7180000007014ORF 3 (frame 2)	ATGGGAGGGACGTCTACGAAGGAGTCACTTTTGTACTTCATGGATGTGGCGCGTGGTGTTTCCCCTCCGGATGAGAAGGACTTTTCCAGCCACTTGGGACGCTGTAGGAAGGAGCTCTGTTCGGGTGCTGAACTCTACAGGACGTTATTACCAATTATGCAGACCTTAATGCCTGCCAATGCCCAAGCATCTCAGGTTCAGTGGGTTGTGAGGTTCTGCTTAAAACAAGTTGAACATGCTTCCTGTAACTACAGTCAAGGCGTTAGTGACATCTTTCTTACCACAGTACGTGCTGTGCAGTTTGTGGTGCGTCACGCATGCGAAACTTCCCGTGGGGATGCCTCCCGCTTGCTGTGGACAATCGGTGAAGATCTGGGGGAGAGTGTACATGGTGCCTTG…
ctg7180000005302	ORF 6 (frame 3)	ctg7180000005302ORF 6 (frame 3)	ATGGTAGCAACAACCGTGGCAGTTTTCGTAGCGGCAACCGCACTGACGGCAGTACAACGTTCAGCGGGATCCAGCCAAGGCGACCCAATTCTAGAATCAAACATCAAAAGCCTATGCGACCTTTCAAAAGCTCTGAGGAACACGCATGTTAAAACGGCGTCGGGACCATCATGGCGATTTAACGAACTTGAAGAGCTGCAGCGAATCCAATATAAACTCGACATTTACAGTATACTCAACGCAAAAACCGAAAAAGGCAAGGCAGCGGCAGTACTTTCGGCGGCAGCAACTAAGGCAGCATCGACTGTCACAACCTCTGCCTCTTCGTTAGCACCGCTGGCAACGAAAGCAGCTTTAACAGCGGGGATCCTCAGCGGCAGAATAAACGAAGCAGTTAAC…
ctg7180000007697	ORF 4 (frame 2)	ctg7180000007697ORF 4 (frame 2)	CTGAAGGACAGCAATGAAGCCCCAGATGGGATTTCAGAGACAGGCTACAAAAACACAGCTCTAAACGCAGAAGCGGACGCTACGGTAACAGGCGGTAGCACAGAATGCTCGCTGACGGCAGCGAAAGCAGCCAACAGGCTGCTGGATGCCGACGGCGGCTTGTCCAACGTAGCCGGAGAACCGAACTACGCGGGCGGCTTGTTTTTCTTAGCCAGCACAGGCCTGCAGAACAGAAACACAAATAACCGTGCAGCCTTACCCAAGGAAGCAACCACCCTACAAGCGGCGCTGGCGGCGGCCGACAATGCGAAGGGAAGCACAGAACAATTTATCTTAAAAAAACCGTCGCAGCTGAAGACAGACCCAGACTTCAAGCGGCTGTGGAGAAACATTGTGCTG…
ctg7180000006953	ORF 5 (frame 2)	ctg7180000006953ORF 5 (frame 2)	TTGCTTTCCATGGTGGCTATCCCGCTCGGATATACCCTGTTCTCTTTTCATTTTTTTTTTATATTTCCACTTCACCATCACTATGGGGTGATATTGCTTTTTTTTTTTTACTGGCTATCAACACCCAAAACTACCCGTAGCGCTGAGGTTTCTGACACCCATATGACACAAAAAAATGTGCTGTGTCACTCATGTGCCCTTCGGATGTCGATCATGCATCAGGTACCTCCACCGCAGCCCCCAGTACAGACGCGCTCTGACCACTGTGGGAACGGTAGGCTCCTCGACGAAACGTATCACCCACGCTTTTCAATTGTTTACGAAACGGCGGAGAGTGCTCTGCGGTACTTTCGAAAGGCAGAAGATAACGGAGAGAGCACTACGGCGGCCGATGAGAGG…
ctg7180000004910	ORF 3 (frame 1)	ctg7180000004910ORF 3 (frame 1)	ATGGAGGCTTCTGTTGGAGTGGAGGTGGCATGGTCTTCCGAAATTGTGGGTAGCCCTCAGGTGGGCGGTTACTTGCAGCTTGTGAAGCAAGCGCAACCCGTGTATGTGGCGTCTGACGCGGTTCCGTCTAACACGAGTGATCTGGTTGAAGGAATGTCTTCGTCGACCTCATTGTCGTCCGTGGAAATGATTACAACACAGCACACGAGGCGTTTCGACGGCGACGGATGGAAGTGTGTGCTTGACAACCACATGGTGGCACTCTGTGACGTGTTTGTGAAGGATGCCGCTGCTGCATGTGATGTGCCGTTGGAAAATGTCGCACTGCGGGAGCTTCGACTTGGCAGTTTGTACGTCACATTTCACGTCACTCACGACGCGGATATTGACGAGGAAGAA…
ctg7180000005204	ORF 1 (frame 1)	ctg7180000005204ORF 1 (frame 1)	ATGTTGTTAAAAAGAGAAAAATCTAGAAAGGGACTACACGACTTAGCCATGATAAGGCTGGCACTCTTTCTTCTGTTAAGCAGCCAGTGTGCCGTCGCCGACTTCAACGCTCTCCATGCGGATTTGTGGAAACCGCAGTGCGGCCTTGTAACAGAGCTGAGGAAGACTGGCGGCATAGCTCAGAAAAAACTAGCGGCAGCGCTAGCGGGAGCCAACAGACTAGAGGAGGTAAGCAAGAGGCTAACTCTTTTTGCATTACAAACAACCGATGACAGCTTGGCCGTTGCGGCCGGTGCCCTAGCAGCAGCAGCAAGCAAAGGGGCGCATAACCTCATCGTAAGTGCTCAATCACTCACGCAAAAAGCATTGCTCGCAACGGCGTACTCCGGCGAAATGGCC…
ctg7180000007115	ORF 1 (frame 2)	ctg7180000007115ORF 1 (frame 2)	ATGAAGAAACTTGATTCAGTCATTGCAGCAGCCTTGGCGTTCATAGCAGCTGGAACACAGCTCTCCGATGCAGCGGTCAACGATAAAGCAGCGACGGCGGTTTCGAGCTACTGCGACGAAGACTTTTACCTATCAAAGTTGGCCGCTCACTTAGACGAGAAACTAGCACCGCTGCAAACAACGGCACAACAACTGGCGACAGAAATGCGGTGGCATACAGTGGCGCGAACAGCAGCGCTGGATGCAAAAACAAGGCGTCTCTTGCATGGACTAACAGCCATAATATCAAAAACGCTGGCCGAAGCCAGAACAGAACTGGCTACTATTACACCGGCCATAAAATTGGCCGCGACCCAAATCGCTAAGCAAAGAAAAATAATCCGACGCGCACACGCGGTA…
ctg7180000005283	ORF 3 (frame 1)	ctg7180000005283ORF 3 (frame 1)	ATGCCCTCAGAATCTTTGGCCGATGTCGACTGCAAAATTAACGAGATGCGTGATCGTTTAATGAACATAAGCCAGTGCCTTCAGCGTGGTGAAGAATTTGATGCTGGGTTTGTGCCCGGCAGATCACCTGAAGTTTATCAACAGGATGAAAGGAATAGCATCGTTTCACACGCAGCTGATGAGGAACTCCCCCGTAAACGCCAAACTTCGATTTCATCAAGTGCGGAGCGCATCTTTACGAAGGAAGAGAAACTATCAGTGCTCCGTGAAGAAGCGGGTGATGGTAACATAAAGACACTTAACACTTCACGAAGGAAAGGGAGCACCACAGCACTCGTGGGGGAGGTAGAAATGTGTGACTCGGGCATAAAGGAGCAAGAGAGCATCAAAACAACGTAT…
ctg7180000004898	ORF 4 (frame 3)	ctg7180000004898ORF 4 (frame 3)	ATGGATTTATCGGAGAAGCGACGGCAACTGGAGGAGATTCGTGAGGCGCGGAAGGCAAAGGAACGGAGTGTCCTTCAACAGCGTCAAAATGTGGTTCCTCCCAAACGGGAGAGCATTACCGGCAGTGAAGGTTTGGTAGTTGGTGGTTCAATATCCGGCAGTACAGGATGTGCGCGTACTCGGTGTTCTGTTAGTGTTTCTAAGTGTCCGGGTGATGGCGATCGTGCCGTTGATACAAAAGAGTGTAAGCCCGCTTGTGGGAATTTGTCGTCCGCATCATTGTCTGCTTGTAGCATTTCTAGGAGCGTGGCGGAAGATGGTGTTGGCTGCAGCGCAGCGAGAAGGCAAAAAACTCTGACTACGAGCGCACCTTCTGTCAGCGCGAAAACTTTGTGCAGT…
ctg7180000006725	ORF 7 (frame 1)	ctg7180000006725ORF 7 (frame 1)	TTGACCTGCTTACACCTTGCTCTACTGCGTAGTAACATGCAGCCCAACACGATGCTTCCAGAGGGACAGGATAGCTCGGAAGCAGACAACCACTTGGCATGTCCGTCTTTTGCAGAGCTCATAACTTCTGTTTTGGGACATATTGGTGACACCTACGCGCTGGAGCGTAAAGTCCAGCAGCATGCGGCACAATCAGAACAAAGTGCCCACCAAAACCATTCGTTGAGGGTGCTCTTTCGTGTACCTTCTGAAGACGCGGTGCAGTGCGATGCGCTGGGCCCGTCTGGAGCTCAGCCTGCAACTCTTGGCTTCGCTGACGATATGGCAAAACAATTGAGTGCATTAGTAGCTGAGTGTGACGTTGGCTGCGTGCCGGCTGGGTTGATTAAGTGCACTTCT…
ctg7180000008008	ORF 3 (frame 3)	ctg7180000008008ORF 3 (frame 3)	ATGTCGAGCAATCGCATGTTTGCCGATGTGCCAACGTATCGCCGTGGGTACGTCTCGCCTTCTGGTGTGAAGGTGTTGTACAGCAAAGACTGGGCGAAGCACCATCCACTCGAGGGCGACGGGCTGAGGCCACAACTTTACCTTCATTTGTGGAAGAAGAATAAAGGCAGTGAGAGCCGCCTGAAGAATGTGCGCTTACCCGACACGGTGGTGTACGAACACAATTTCCCGCGAGCATGGTACACATACGACGCCGAAGCGCGTGAGATTAACAAACATCCGGGAAAGATGCTGGACGCCCAATCCATCTACCAACATTTCAGCCGGCCCACAGCAGGGTATGAGATTGTGGCACAATTCCTCACCACTTGCCCTGTGGACGACCCAGAATCCCTCACA…
ctg7180000007991	ORF 1 (frame 1)	ctg7180000007991ORF 1 (frame 1)	ATGCATCACAGCATTATCTTCCTAGTAGCGGCAACCGCAGCGGCGCCGGCAAGCACAACAAAACAAGACCCAGCAGCAACAGCGATAGCAACCATGTGCGACCTCGACTTTTATGTCGGCGAGCTCGAAGCGAAACTCGCAGCCAAGCCTTATGGGGTGATAGCGAATGCAGCTGAACTTGAAGCAACGGCGAGAAAGTATCGGTTGTTCGCTGCAGCAGACGACGACCAGCCACGACAATGCCTAGCATATGCACTAGCGGCGCTGGCGGTGTCGAACCTAAAACAAAACAGAGAAGCGTACGACAAAGCACAGGGGATAATACAACCAGCCCTCACGGAACTGGCGGCACAACGACAGACAATCCATCAACATATAGCGGCCAACAGTATCAAACTG…
ctg7180000006820	ORF 3 (frame 3)	ctg7180000006820ORF 3 (frame 3)	ATGACTGAAGCCGTTGTAACGCCGTGGTCTGTCGAGGGTGACGTAAATTATGATAAACTAATAAAAGACTTTGGAAGTCATGCCATCGATGAGGCATTGCTGGAACGGATTGAACGGGTTCTGGGGAAGAAACCGCATCATTTCCTCCGTCGAGGAATTTTCTTTTCCCATAGGGATTTGAACCTTCTATTGGACGTGTACGAGTCCGGTCAACCTTTTTATCTCTACACTGGCAGAGGTCCAAGCAGCGAGTCCATGCATATGGGTCATTTGATTCCTTTCATGTTTACTAAGTGGCTTCAGGACTCCTTTAGGGTACCCCTCGTGATACAAATGACAGATGATGAGAAGTTTTATTTCCGTAATATCCCGATGGAACAAGTCGAGGCCATGACAACA…
ctg7180000004956	ORF 6 (frame 1)	ctg7180000004956ORF 6 (frame 1)	TTGTTTTCCACTTTTTTCTTGTCGTTACTAGCGATGGCGGACGTCGAGGCCATCTTTACAGCGGTCCTCACAATCGGTGTTGGGCTTTTCGTCATTGACCTTGTGCCTCTCCAGGAACCCATGGTGTGCCCAGGCGACTACCACAATAAAAGTACCTGTCCTGAAGTGTTCTTCGCCCAGAGTTTTCATGTCGCCCGGGAAAAGTTCACTAGCGCTGCCACGAAAGCGGGTGCTGAGGTTAAGCGCGCCGTTATCGCTTCTCGTGATGGTGTTGAATACACATTGGACACGGCGTTCCTTCGGGGGAAGAACTCCAAGAGGCTTCTTGTTCACATATCTGGTTCTGATGGGATTGGTGGGTTCACCGGGAGTGCCATTCAGACGAAGCTCTTGAGCGAG…
ctg7180000005152	ORF 2 (frame 3)	ctg7180000005152ORF 2 (frame 3)	ATGCACAAGAGAGTCGGTTATACTGAGTTGCTAAATAGCAAAATTCGTAGCGACAAACTTTTAGCCGCTCGAGACACAGTACGGCGCGCGAAGCTTAAAATGTTTCTTGATCAACACCAGCGAGCAAGCCAGTGGGCAACTTGTATTGCAGCCCTGGTTGATGCGTCACGCCACAACGTAGAAGTGACAAGCGATATGTTGTGCGGTGCCATCGATCGTTGTGGAAAGAGGGGTATGCTAGATGTCGCGCGGAGACTTTATACTGACTTCCACCGTGATATGAACAGGCCGCGGTCTAAAGCGGTTCATGTAGCGTATATGGCTGCTTGCGCGGATTGCGGGGACTTCAAGGAGGCTCACAACCAATACGTCCGGTTGCGGCAGCGAGATACAGCTTAC…
ctg7180000008016	ORF 4 (frame 3)	ctg7180000008016ORF 4 (frame 3)	TTGCCCAACTCCCGGCGCATAGGTGATCAAGCAATGAATTCGACGAGTACATCAAGTTACGAGCACGATGTTCCCGTTAAGTATATTCGTACTCTTGACGCAAGGCTTTTACCACCGCGAGTGGGGCATAACTGGCTTGATGCAGCGTTTCGCTCAGTCCAAGGTAAACCGCAGCAACTTGAGGAAGAATTCCGAGGAAAGCGTGCTTTTATGTCACCTGGTGTGTACGACCACACGCCGCCGGAGGGGTTAGGACTCACCGCGCGTCAGCTCATGCAGGCGCTGTCAACACGGAGGAAAGATGGCCCCGCGCCGGACGGGCGGCCAATATTTACCACACTGTCTGATAAGGTGCTTCGTTTTTACGCGTTCTTCTCGGAAAAGGCACCTGAAGGGTGT…
ctg7180000004969	ORF 8 (frame 1)	ctg7180000004969ORF 8 (frame 1)	TTGCGCTCTGCAAACACCGCGGCGCAAGGAAATTATCAAGCCAATTACAGGCACACACGTATTTGGCTACCTTTACAGTGGGACAAACATTATAGCAGTTTCCCTCATCAGCCCATGCCAAACAGTGATCACAGCTACAGCTACGGCTACGGCTACAGTGGTAGCAGGGGTGGGAGCAACAGTGCCGGCGCTAAGCGGGAGCGCTCGACTAGTCCGAAGGGCAGCCACAATCGGCATTATCATCACGGCAGTTACCACCGCTATCGTGACTCCGATAGCGGCCGTTCATATCACAGTGGCCGAAGTGGTGACGAGCCGCAATACGTCATCGCAGCCTCCGCACCGTGTCTGCAGGTACCGTCCGACCTTCCCGTCGATGTCGCAGCCTTCATCGATCTT…
ctg7180000009028	ORF 3 (frame 3)	ctg7180000009028ORF 3 (frame 3)	TTGCAAAGATTACAAGAATTATCCAAAGTTTTTTTCTTTCGTAGACATTTCCTGTGGTCACTTATTTCAGCTCCTATGGGGGACGGAGAGCAGGGCTCCGGCCACCGCATCCGTGTGCACGACCCGGTGCTTTACACGCAGCTAATGAATGCGGCTGATTGGAGCCACGTAATCGAGAATGAGGGGAGGCAAATGCAGGAGAGCTTGGCGAGACGTGAGGCGGAAGCTGCACTCGCCCGCCAACGGGAGCAAATGAAACTAGATGAAGTGAGGCGCCGCTTGGAGCAGACGATGGCGACCCGGCGTGAACGACAGTTAGCTGAAGAACAACAGAAACAGCAAATGAAGGAGTTTAGAGAACGCATGAGCGCGGTTGGGCGACGACATGCGGAACTGGTT…
ctg7180000005586	ORF 4 (frame 1)	ctg7180000005586ORF 4 (frame 1)	ATGCGACTCTCATATGCGGATCAACTTATCGAACTTGACCGGCAGAGGCGCAATATCGTGTACGGACGGGAGACGAAGCGCTTTCACCTGAAAATCATAGCTGCTATCAGTGGAGTGCTCTATGCTACCTTGTATGTGATGGCTTGGCTGTATCCCAGGGGTGTTACACACGTATGGATAGACGACGTGTTAGTCGAAGTTCTGGAGGATTCGATGATAGAGCAAGTGGGTGGAGTTTCGGGTTGTATTTTTGTTGCCTCATTGGTACTGCTTCTCTGTATGTCGTTTTTGAAGGAGTCAAGTGACAAGGACCGTCACGGGAAGAAGCACCGGAGCCCTTTCGCTGGTGCGTGCGGCCCCTACCGGAAAGCACCGGGGTTGTCCGTGCCCTTTTCACCT…
ctg7180000005380	ORF 1 (frame 2)	ctg7180000005380ORF 1 (frame 2)	ATGAATATATTTCCGCTTTGGCTGGCTGTAACAATGACGGCGCTGGTCTCTACTTTTTTCGCTGCGGCCGACGACTCCAAGGGTGACAACAGTGGAGCATTTGCTGTCCTTTGCGAATTTATAAACATGGCAAAAAATCCACCCCCCAGCGCTACTCAAGCTGAAAACATCGACGACGTTGCCGCGGCCATCGGCGCACTAAATATGTCAGCGGCAAACCCTCCCTTCGATCAGTTAATCGACCATGAGCATGACCTGGAAAATCATAAAGAAAAACCAGTGAAACCAACAACTGGCGAAGAAGCTGAGAAATGGGCCGACAACTACGACTTCTGGCGAAAAGCAAAGGGATTACTCGAAGAAAAAGACAAAAAAGCAACATATGCAAGCTACAGGAAA…
ctg7180000007194	ORF 2 (frame 2)	ctg7180000007194ORF 2 (frame 2)	ATGCAGGGCGCAACAGTCAGCGCGCCGAATTTTCGCCCGCCGACGGAGCTTTTGGATGAAGTACCGCAACCAGAAGGCTCCTCGTGGTGGCTGCAGACAAGTGCCGCACGGCTTCAATCCTTCGAATTACGCATGCTGCACGCCATAAAATATAGGCAGGGGTTCGTCGCTGGATTGAACACAATTACGACACTGGGACTGCAACAGAGCGCTGCTAACAGCAGTAAGGAAATCATGGTCCTGATTCATGGTTTTGCAGGAGGATTAGCCTGTTGGGCACAGAATTGGGAGTTTCTCTCTGAGCATTATATTCTTTGTGCCCTCGATTTACCCGGTTTCGGCCGAAGTATGCGGCCTAATGTGACTGCAAGAACCCCGAGGGAGGTACTGGATTTTTTC…
ctg7180000004544	ORF 1 (frame 2)	ctg7180000004544ORF 1 (frame 2)	TTGTGTAACCACAACGGTACTTGTGAGTGTACGCTGACCACCTTAAAACCTTATCGTTTGTTGGAAATCTGTTTAAATACTTGTAGTGTAGAAGGTGGAATCTCGCCTGGGGCACTTTTTGACGCTTGTAACGCTGTAGAAGCTGCGCATTCCATGGGAATAGTAGGAGAGTATGAAATATTAGAAACTCTAGGAACTGGTGCATTTAGCAAGGTAAAGTTGGTGCGGCACCTACCCACGAATGTGTATTTTGTTGCCAAGATCATCCAGAAGAGCAATCAACAGGTAGAAACGGACGTCAGACTGGAAATATCGATCCTTCGGAGGTTGAGACATCGCAACATTGTGCAACTAATAGAAATTTTGGAAAGTTCTAATAACTATTATATCATACTGGAA…
ctg7180000007761	ORF 5 (frame 2)	ctg7180000007761ORF 5 (frame 2)	ATGTCAACAAAGAATTCCGTTGTAGGTTCGGCTTCCGGGTCGCATGCGTCAACCGCGGGTGAGACAGTAACATCAACCCGCAGTGGGACATCCTCTCGGCATTCTAGGCAGAGACGGCAGCAGTACGATTACGTGAAGAATCCTTCGGAACCAATGACCGCAATGGAGAGGCTCAAACTTGTGCGCTGCTCCATAGCGCGGCTGCGCTATCTTGGTGAGCGCCATCGTCACACGTCGAAGCTCGACACAACCGGTGGTGACCGGCTGCTGAGTTTCTTTGAGGGACTACGCAAGCGAGTACTGAAGCTTGAGTACAACCCCCGTGTAGTCGCAAAATCCAAAGTCGGTGCACCAAAGCACCTTGATTATATCAGAGGGCACGCGAATGCTCTTCTGGGA…
ctg7180000004951	ORF 3 (frame 1)	ctg7180000004951ORF 3 (frame 1)	ATGAGACGTACGATTGTCCAACTTTGCCAGCCGCAGCGGTGCCGCAGTTTCGTCGAGGAGACATTGCAAAATAACTCAGCTTCTTGCTTTGCTGACGTGCTACATCGATGGTATGAGCGCTCTCTGCTCATTGAGGCAGTCGCCACTACTGGGCAGGGTGGTGTGACACCGGCAACGGCGACTAATCAGTGCGCCGGACGCTATCACTTGTATGAGGTGCAGTTGCTCAATAAAAAACTTAGTGAAGCACAGCTTCCCGGAGGCTACCGGGCGTTGGAAAACTACACGGTGGCTCACTTCGCAGCAGAACTTGGAAGCATCCCTCTACTTGGTATGGCTGAAGGGGGGATTCTTTTGCCTCGGGGTGTACATGTAACGAATTATGCTCTAGGGCCCTCA…
ctg7180000007094	ORF 4 (frame 2)	ctg7180000007094ORF 4 (frame 2)	TTGTCTATGATTCTATCCCTCGACATGAAAAATGCGCCCGATTCACGATGTAAGTCATCGGGACACGGCGGTAAATGCCGGAAGGAGGGCAATCTTTCACGATCACAACACGAAAGTGCCACTCACACACCTGTGCGGGCACGTGGTCCCCGGAGGAGTACTTCTCGGTTAGTAAACGAGCGGTCGCCAAACAGGTGCGGTTGGGCTATAGGTGCTAGTGCGATGGAGGAAACACCGGAGATTCTGGGTTTGCGCCGCCGGGCTGAGGAGGTTGCTCCAATTTTGGGTGCTAATGTTTGTCAAATCCGTGATCTGTTACTATTACAGCGTGTAGCGATCGAGGTTGCTGAACGATTCTCCCGTCTGGAGGAGTGGTACGTTGCACAGTTGCGGGAGCGC…
ctg7180000008042	ORF 6 (frame 1)	ctg7180000008042ORF 6 (frame 1)	ATGTGTCGTGGTCAGGAAGTGGCTCTCATCCACGTGCCGCATATCGGTTGTAACTTCTTCCCCAACGGTACGCTTCTGACGATATTCACTGGGGTCAATGGGTTTGTATGCCTCATGTGTCGTGGTCAGGAAGTGGCTCTCATCCACGTGCCGCATATCGGTTGTAACTTCTTCCCCAACGGTACGCTTCTGACGATATTCACTGGGGTCAATGGGTTTGTATGCCTCATGTGTCGTGGTCAGGAAGGGGCTCTCATCCACGTGCCGCATATCGGTTGTAACTTCTTCCCCAACGGTACGCTTCTGACGATACTCACGGGGGTCAATGGGTTTGTATGCCTCATGTGTCGTGGTCAGGAAGTGGCTCTCATCCACGTGCCGCATATCGGTTGGAACTTC…
ctg7180000007279	ORF 2 (frame 3)	ctg7180000007279ORF 2 (frame 3)	ATGACGGTAGGCTGGTCCTCTTCCTCTTCTTCATCGGATGAGGAACTTCGTATGAGGCTGATGGCTAACTCGAGGGAGAGACGTGTTTGTGGGAGAGCGGGCCCTTCTGCATCCTCTCGTTTTGTCATGTACAACGGTGATAGTATAGTAGTAAAATGTGGAACTGTATTTTGCCCGTTGAGGAAAAGGTACTTTCATTTACAAGCAGTGAAACGAAACCCAGCAGCATATTTTGGAGACGGTACTCTAAGGAGATACGAGCGTAGCTCCCTGTCGTTGGATTCAATCTATCTAATTGACGCCTCAAAGGAAAGGAATATAAACAACCAATCTAGGCGGGTGAACCTTCTCCAGTCAGTTGATATCGGGTTTTATATATATGACAGCCTGAGCATGTCT…
ctg7180000005023	ORF 4 (frame 1)	ctg7180000005023ORF 4 (frame 1)	ATGGGCTTCGGATCATCAAAACCCAAGAACAAGCCGTCCAAAGCTGATTCAAAGAATTCTCCATCAGATCCAGCGGGGGCAGGAAATAATGATTTGGAAAAGGCTTTTGCGAAACTGCAGGCTGCAAAGGACTGCCACTCGCTGTTGAAGAAACATCTGACAAGTGATGTCTTCAAGAAGCTAAAGGACAAGAAGACGAAGTTGGGTGCTACCTTACTTGATGTCATTCAATCTGGTGTACAGAACCTCGATTCCGGTGTTGGTTTATATGCACCAGACGCAGAAGCCTACACTGTGTTTGCCGACCTCTTCGATCCCGTCATTGAGGATTACCACAACGGCTTTAAGGTAACGGACAAACAACCACCAAAGGACTTCGGTGACTTAAATACGCTGGTT…
ctg7180000007771	ORF 1 (frame 3)	ctg7180000007771ORF 1 (frame 3)	CTGTCAGAGGAACATCAGCACCAGTATCAGAAAACAGAAACCGCAACCACAGGCATACAAAGTTACTGCACGGTGCCAAGGCCTGGTGCTCGTGACCAAAACGAATTTTATACCTTTCTTCTTAACCCCACACATGCCCCTGCATCCAGAAGGTGTGACGGGAAAAGAATTGTAGAAAGCCTCCCTCGTAGCTGCGGATCAAACTTTCTGTGCCTTCATCTCAAAGTGAAAATGACAATCAGCATGCCGATGAGTAGAAAAGTAGTGCAGGTATTCATCCTCGCCTGTGTTCTGGCGGCACTGAAAGCCAAGGAAATCACAGCTAACGTAGGACCCGGTGACAACGCAGCCGAGCGTGCAGCTCTATGTAGCATAATTGAGGCAGCAGGCAACAGAGCC…
ctg7180000005063	ORF 5 (frame 2)	ctg7180000005063ORF 5 (frame 2)	TTGAGAAGGTGGGGGTTTTACTTGCTTAAAGTAGTCAATCAAGTATATAAACATATACATATATATATATATATATCATATTTTAAATACACAATCCGTTGTTCAACTCGACCCAGCATGCTCCAGAGCAAGGTTGTGGGTGCGCAGGCGCGTGGGGCCGGCGCGCAGCCATACCAGGCTGTGAACGGAAATTTGGACAAACATAATAACCCAATGTCTTTGTCGTTGAAAGAACACAAACGGCGACTGAGATCTTTGCTCCATCCGTCACATAGTGGCTCCTCAGATTCTTCATACCCCGCTGCATCGAAGTTTTCACTTCCTGACCGATCAGCACAAGCGTCGGTGCGCCCTTCGCCACGTATAAGGTCATATCGTATGCAAACTGGAAATACTGTG…
ctg7180000006728	ORF 3 (frame 2)	ctg7180000006728ORF 3 (frame 2)	ATGCGCAGCCTACTGGAAGGTATAACCTCAACACTCCGGTCCGCGCAACAGCATCAGACAGGCTGGGATCCGCGTAATGCCACGTCTACCGGGGTGCCTACCACTGCGCAGGAGGCGTTTAGCGGCGGCGTACCAGTGGTTGCTCAGCGTGATTTATCGCATGTTGAGGGGTCGGTTTCATCAAAGGGAGGCGCCCCGATGGACTGCATCACTGGGTACTCCCGCTTCTCCACGCATTCGCCTCCCGATTTTCCCTTTAGAATGCTCATGATAACTCAGAATGTTGGTGCCATTGGGGACACTGCCGCTGGGGCAAAAGAAGGTGGTGAAGAGCACAGAAGGGAATGTGAGAAACAGGCTGGTAATGATGAGCTCTCTTCGGATGCTCAGAAGGATGTA…
ctg7180000005082	ORF 4 (frame 2)	ctg7180000005082ORF 4 (frame 2)	TTGTGCTGCGATATATATAACATGCAGGTGCATCACAGTGTGAGAATATCTGATCAGGAAGGAGTGTACGCTCTCGACAGTTGCCTGTGCACGGGTAGTGGTAGTGTTGCACTCTGCCTTTCCCTCTCCAACCAAACCATTCAGTGCTATGACGCCTGCACAGCTTCAGCTCTGTGCACAATACGCGGTCACACGTGTACAATACGGGATGTCACTTCTTCACCTACTCAACCCCACGTACTATATAGCGCACAAGAGGATACGGGGGTTATGGTGAGCGACATAAGGCAACAGTCTCCTGCGCACTTTCTTAGCGAGTACTGCGGCACCGGGGCTACTGGTGGGGCGGTGGCTACGTCTCCCAATGGAGACGATATTGCGGTTGCTGTTAACGGTGAC…
ctg7180000005248	ORF 5 (frame 2)	ctg7180000005248ORF 5 (frame 2)	TTGATGAGTTCGATGGAGGAATTACACGCAACACCTCCACCCCAACGCTTTAACGATGCATCGGAGAGCGATCCCAATGACGACGATGACGATAACAGCAGCACGTCTACCGCTGGTCCGCCTGGGTCGACGCGCACGGGGCGCTACCGCCGTTTTGTTGCGGAATCGTCTGTGATGAGCAACAAGTCACCAAACACCCCTCCGCCGCGGGGTTACAGGCGCAGCGGCGCAGCAAAACGCAATGGGAGTTATCGTGTTGCATTTTCAAGCAAACAGCACTCACGTAACGGGAGAAGCCTGAGCAACACAAGTACTGTCGCCAGCCTTATGGGTAGTGTACAGGAATGGAGTTGTTCCTTTTGCATGTTCAGTCCTGGACGAGCAGCGGCTCCGCCTCAA…
ctg7180000005460	ORF 3 (frame 1)	ctg7180000005460ORF 3 (frame 1)	TTGATTTATACCGTTCTTCTATACCCGTCCCTTTTCTTGTTGAATTATGCGTTGAATCACCCTCTCTCCAGTGATTGTGATCCACCTTATAGTGTACACAAGTGTCGGCTTCATTGTTCATTAACTTTCTGTTCCCACATGGTGTTAAAATTGTTGCTGGAGCTTGGGGCCGAGAGGTATGCGGAACAATTCGCCGCCAAATGCCATGAACTTGGAATGGTGATGAAGGAATCTGCAGGACCCGGCAGAGTACCCGTTCCGGTGACGCTTCAGCCATCTATGATTTCTCGCGGTGAGTTTGGAACTCTCTGTTGTATGCAGCCGCTATGGAATGAGGCCGTCGACAATACAGCTAGAAACTTTACTTTCCTTCGTGATGCTTTGCAAGAGACGGCAGCC…
ctg7180000005328	ORF 4 (frame 2)	ctg7180000005328ORF 4 (frame 2)	CTGTTTGTGAGGAAGTGGCATGACGGAGTGAGACGGTGGCCGAATATGTACCCGCTGAGTGCCATCTCCGATGCCAAAAAGGTTTTGAGACTCACTCACATGCGCCGCCTCCGCGCGGTGGCAAGGAGCGATCCCAGTGCCTTGAAACTTGAGTCGATACGCATTTGTGAGGTGCTGTACGAGCGTATCTGTGTTTTGAGACGGAAGCACTTGGGTGTCGAGGGTGCGATGCTCCCTCCTCTTCTTCTTTGTGCCTATCTGCCACTGTTCTATGAAGTGGATCTCCGTCCTCTGTTATCCCGGTTGTGGAGGGAGCGACCCAACGAGCACCTCAGGTGTGTTTCTGTCTTTGTTCCGACTGTGCTTGCGCAGTTTAAGAATGTGAACAGCTGCACAGGT…
ctg7180000004689	ORF 4 (frame 1)	ctg7180000004689ORF 4 (frame 1)	ATGAGTACGGGCGGGGTGCACTCGGGGCTCTTCACCCTTCACTTCACGTTTTTTGCCAACTCCGCGACGGATGATGAGCGATTACTGCACACGGGTCGGAAGGCTGGTACGAAGTCTTCAGGTGAGTTTGGTGACTGGCATGTGTTATTGCGCTTTGCAGTAGAGGATGAAGTGATCTCTGTACGTCATCAAGGCAAAATATTCGCCATGAGTGATGAATGTTGCGAAGGTAGCAGTGGAGAGGAACCGGTAGTGATCCCTGGGCTAGGCCGAATTCCCCGCCCACTGAAGGACCGTTACGCAACCGTGGTGATGCGCAGTCACTATCACTGGCAGCTCAACGAGCCCTGCCGTTTTGACGTCCACTTCGACCAGCTCGAGGGACGTATTGTGGGTTCT…
ctg7180000007437	ORF 4 (frame 2)	ctg7180000007437ORF 4 (frame 2)	TTGGTCAGAGCCTGGACAAACAAAAGACAGGCAACGATGCGGATGATTTTCATCACATTTTCATGTAGTTCCCTGATAAATGCGTTCGGTATTCGGAACATAAAAGCAACGGATATTGAACCTGCTTCAAAGAAAGTAAATACCCTTTGCAGGGAATTTAAATACACACAGCAACTAACGAACCATATCGTAGCGAGGGCCAAAACGCCCACTTCCGACCTTGAAGACCTAGAAGCGCACAAAACGTCGTGGGAAGTCTTAGCACACACTAAACTAACGGTCAAAACCAGGGAAGAAGCGTATGCGCTAGCATCAAAAGCTTCAGCAGAGTTGAAAACAGCTAAAGCAGCAGCGGACGCAAAAGCTAAAGCGACGACAACAGCTGCTGAAATCCTTCTT…
ctg7180000008558	ORF 2 (frame 1)	ctg7180000008558ORF 2 (frame 1)	ATGCAAGCGGGCGCACTGCCATGTCTTACCTTCATACCGCTAATGGCTCTAGTACCATCAACAACTGCCAAAGATGAGGTAGTGAACGCCGTGAACTCACCATGTGCCGAAAAGAAGTTCAACCAATTGCTAGCAGAAAGCTTTGAGGCTAAGATAACCAGGGCGGCACAGTCTATTGAGGACGCGACGACAACGATCAAAGCGTGGTCGATTTTGAAAGAAAAGGCGGAAACAGCTGCTTTCAAGGCGGCCTCCACAGTATTAATCGCCTACGGCCAACAGCAAATTGGCAAAACACGAGCTCAACTATCATCTGAAAAACACAAACTGACCCGAGCAGCTTACATGCTAAGAGAACGAGCAGCTAACGTCACAACAGCTTTTTTGTTGCAGTCCAGC…
ctg7180000005436	ORF 2 (frame 3)	ctg7180000005436ORF 2 (frame 3)	ATGACAATGAAACCCGAAATGGATGAACTTGTTCCCGTTCCGGACTCGCTCATGCATTGCTTTCAGTTGGAGTCTTATTTACGTAACATGAGGAGTCATATTAGCCGCCGCCTCAATGAATTGCAGCAAAGTGTGAACATTGTGTGGGACGAGGTGAGAAGGAATGCAACTCCATGTTCAGATGGACATCAGCTGCGAAGCGCCACATCACAACCGCGAAATTTTCCAAGTAGAACTCAACATGATGTTGAACAGACGACACCGACACCAGTACTGAACAGAACCTCCTCCGCTCTGACAAGTAGCGCTTGTTCACTCCCTCAAACAGATAATAGAATGTTGCCAACGGAACAATTCTCATGGGATACAAGCGGTACAAATGTTATGTCTACTTTTGGA…
ctg7180000007827	ORF 3 (frame 2)	ctg7180000007827ORF 3 (frame 2)	ATGCTTTTTTGCAATTTTTTAAGACACTCAACGTTGCTCCTCCCTTTCCCTCACCTTACCTCAGGGAGTATGAGAACGATCCTCACCACATTAGGGTTATTGTTAGGCGTCACGCAGTACTCTGTGGGTGTCCCTGGAGCTGCCCTCAGCGTTGCAGCCGCTAGAATAGTGTGCGAAGCGGCTATGGAACTTGGGAGAGCCGAATCTTATATCTCGATGAAACTGCGCGAAACGCGCGACTTGATCGAGTCCTTGAAAGTTGCTCGCAGACTCCTTGATGGCAAACTGCAGCGGGACAGACCCATCGGGGAGGAGTGCCTGAACGCAGTTAAGCTTATCGCTCACGCAGATGGTCTGGGTCGCAAACTAGAGTCGCAATATTATGAGTTGGAGAGGATA…
ctg7180000007134	ORF 4 (frame 1)	ctg7180000007134ORF 4 (frame 1)	CTGTGCAAGGCGCACTCCATGTCGGGTCGGCGTGTCACAGTGGAGAACACGGCATCACCATCGCCTCATTCGAGTGCAAGCCAACAACCACTGCAAGATATCATATCATCACCGGAGCGGCAATGCCACTCATTTCATGGATATTATGGTGTGGGAGGTCAGTGTGGTACGCACTATCCATTGGTGGAGGCGACGGCGATGAACTTTAGTGCCGCGTTAGGTGAAGGTACTTCTAGCAGCAATGCCGTCTCCCCCGAGCAGGACCCGCTACTAGAGGGACTGCGTGAGAAGGAAAGGCAGTTCGACGCTCGAGTTGCCGCACTGGACAAAATGTTGATATGCGCACAACAGGGCTGCACCCAGCGGGATAGTCTGATTGACAGATTGAACACTGAAGTG…
ctg7180000004602	ORF 6 (frame 2)	ctg7180000004602ORF 6 (frame 2)	TTGACGACTGCGCGCGTGAGGTTTTCAATCGCTTTGCACAGTTCTTTCTTCAACATGGAGACGAATGGACCGAAGAGGTCGCGGGTCCGGGACCAATTAAACAGTCTTAAACATTTCCAACAGCACTCACGCCTTCACTTCATTGGTCAATGGAAGACGAAGGCACATGATTTGTTTAAGGAGTGGTTCGCGGAGAATCCTGCTTGGAATCACGGCGTCCTTGATCGCCAAGCAATCTTTGCGCATTTGGATATGGATGCCTTCTTCTGCAGCGTAGTATTGGCGAGGGAGGAGAATGCTCATCTTCGTGATAAGCCGGTTTGCGTTGCAGCCGGGCGAGGAAACAGTGACATTTCCTCTTGTAACTACGTTGCGAGGTCTTTCGGCGTACGTGCAGGC…
ctg7180000007328	ORF 1 (frame 2)	ctg7180000007328ORF 1 (frame 2)	TTGCTGTGGGCTTGGACAGAAAAATCACAGCAGAGCCCGCCAGACCTCAGCTCAATAAAAGACGAGTGCACTGAAATAAAATTTCTAAGGGAGCTCGCCGAGCATTACAAAAGTAAGTTAAGCGCAATGCACGCCAAACAGCCCCAACTCGACAAAGAAGCAAACATGCTCGACTTGGCGGCAGCGAAACATCGGACAAGCAACAACGGCAGAAGCTACGCCCTGCTGGCAGCAGCAGCAGCAAAAGAATTCGCAGCGGAGCAAAAGCTGCGGACGGCAACTGCCGCAGAACAGATAGAACCCCTACTTACCGAAGCAACAAAACGAGTAGCGCAGCTGCAGATGCAAAGAGCCGCCAAGGCTACGTTAACAACATCCTACACGGAAGCATCGAAAAAC…
ctg7180000005124	ORF 6 (frame 3)	ctg7180000005124ORF 6 (frame 3)	ATGTCCCTCTTGGAAAATTGCCACCCGTGTGCTCCACCGGAGGACGGCCATCGGCCACTAGCCGCGGAGGCCCTGCGGCGTCGTGATTTGATATCGGTGAACGCTCGTCTAGCGGGTACTGGTGTTTATACAAGTCGTTTGCATACCGGTGCGGTTACCCCCCGCCCCATCGTACGGACTGTAAAGGCACTTCAGAGACCAAACCAACTCGTACAACTGGACCGAACACCGAGTAACACACTATCTGCAGTCACTAGTGTAACGGCATTCAGTGAGGAAGTAGATGATGTGGCGAGCGAAATGGCGAGTGGAGTGCTAGAAGCCAGTCAAGAAGCACTTGATTCGTGGTTAGGCGAATTGACAAAGGACGTCCCAACGCAAATATTGGAAAACACGCCG…
ctg7180000007308	ORF 2 (frame 3)	ctg7180000007308ORF 2 (frame 3)	ATGTGGTTTATTTTTCTGATTCTGGCACTATGGCAACCCGATACGGCAAACGCCGCAGGAGAGAATGTAAACGGCCTTGAATTTAACGTGCTTTGTCACATAGTCAATCTGGCCAACGCGGAAAAGATCGAGGACGTTAAAACTAATGACTTGGAGGCCAAAGCGACCAAGGCCTGGGAAGAAATAGACAACATTTTTACAGTTACAGCAAACGACAGCTATTATGCCGAGGGCCCGGCACCCCCGCCGGGGGCTACAGCGGCCGACGGCAGTGAAAAAGCGACAAGATTAGCAGCATGGGTAAAGAAGCGACAGGATGTAGAAAACCAAAATGAGGAAGGCTCAACAACAGCAAAAAGATACGTCAGAAAAGCCAGATCAGCAATGCGGCTCGACACG…
ctg7180000004617	ORF 4 (frame 1)	ctg7180000004617ORF 4 (frame 1)	ATGAGTGAAGACGGCTCCGACGTGTCCGTCCAATCTTTTAGAGTGGGGGATAGGAAAAAACCGGTGACGAGTAACGTTCCGGCCGACTGCCAAGTTAACGGGGAGCAGAAAAATGGCACGAGCCGCAGAGCACTTCGCGAAGAGGAGCGCCGCAAGCGCAAGGAGGGACATCTAACCGATATTAGTCTTGACGAGATTTCTGTTCGTAGAGGAAACGTGTATGACTTCTACGTTCCAGGCGTTATTTTCTGCGTTAGGGGCACTTATTCACAGTTTGATGCCCTCGAGGGGAAAGCAAGACATCTCCTACCACCGCTAACAGGTGACTGTTGTCAAACCTTCTCAACTGTGGCAGCAGTTACGCTTTCCTCCCTAGGGTTTGCTGTTATGATGCAAGAC…
ctg7180000005301	ORF 5 (frame 3)	ctg7180000005301ORF 5 (frame 3)	TTGCTAGCCACACATATGACTTCCTTAAAGGAGAAGGTACTGTTCTTGCTTTTGCACACCCTCATTCACATATTGGTTATACATTTTTGGAACGTGGTTCGCACGCTTGTGGACGGGATCTTTGGGAAAAGGCGACGTCGGTCCCGCGGAGTTATTGAAGTTGTGGCTCATGGAAACACGTCCAAAGTTTTTTTCTCTCTTGATAAAGTGGAGAAACTGTTTTACCTCTCGCCACCGTATGACGGCCGAATCAATACGGTTTTGTGCGCCCTTCGGCCAAACTGGCCGATAAGTTACACGCGCGAAGTTGTGAATGGTGTGGATGACAATCCCATTTGCTTAGATTGGCTCATTGCGGACACATCGGAACGAGACGCGCGAGGGATTTTGATTATTGTC…
ctg7180000008077	ORF 4 (frame 3)	ctg7180000008077ORF 4 (frame 3)	CTGCTAACTTACCGCAAACGGACACGCAGAATGCTGCTCTCTGTCCCCGAAGCACATACCGAAGTGATTACATCACTTCAGTTCTCTCCTCACCACGCCAGTGTCTTGTGCTCTACGTCAGGTGACGACACAGCTGCGCTCTGGGATCTGCGTAACCCCTCGGATAGTTGTAATATCGCACGACTAACGCACCACCGCGAGCCGGTCAATCACGCATTGTTTATAGAAGAAAGTGAGCCGTGTTTGCTTACCGCATCTGACGACCGTACCATAGCGTACTGGGATGTGCGGGAGATCAGCCAACCGGTCGCGGTAATTCGTGGTTTTGGGGATGGAATTAACAAAATGCTGCGGCTCCCAGTTTCCAGGCGGAGCGGAAATGCCTGCGTGAATGGCGGC…
ctg7180000006747	ORF 1 (frame 2)	ctg7180000006747ORF 1 (frame 2)	TTGGCGCGCTGCATGGAGCTACTCAACGTGTTACCGCATGAGGCCGCTCTCCATAGGTTGATGCGTGCAGGTGTGTGCAACGATGACCAAATGCATGATTATTTCATATCGCAAGCGTTTCGTGGCATCGCATATGCTGTAAACCGCGCCACACTTCCTGCACCCGTTTTTGTACAGCAACCATTCTTGTCAGGCAGTTCAAACACAACTGGAAGCTCGGGTGGCACCAACGACTCGCCCACACTGAATCCCTGTGCTGCAGGGAGTACAGCCGCTACAACTACTGGCGCAGTGTGCGTGCTGTGCCGAATGTGTGTTCAAGCTGTGACGTCTCACATGTCGCACCGGACAGCGGCGTATCTCGCAACGCGGCTCTTGGCTGATGAGGCAACAGCTTTC…
ctg7180000006727	ORF 4 (frame 3)	ctg7180000006727ORF 4 (frame 3)	TTGTTGTTACGTTGTCCTGGTTTCTCCTTAGTTGCTCTCCTCTCCTTCTTCCTTGTTTTTCGTGGTGACTGGCAATGGTTCTGTCTTTTCACTTCTACAACGCCCCGAAGGGCTGAATGGATGGCCGAAACCTTTCAGTTGCTGCCAAGCGAGCAGGGTGAAACATTAGGGCGATTCTGTGCCGCGAAAAGGGTGAATGTCACGGACGTATGGCTTCCGTTGCAGTTGCTGCGCCCGGCTCGCGCAAAGGAGGATACCCCAGTTGTACTCTCACCAAGTACAGCTGCCGTGCTCCTGAACCACAAAACTGGAAAATTAACCACCCGCAGGAGCGAGATCCTCGCGCTGGTGCCTGTGCTGTTTGCTGACGAGAGGAACTTTGCATTTCCACTCTCTGCC…
ctg7180000007166	ORF 1 (frame 3)	ctg7180000007166ORF 1 (frame 3)	ATGGACGTCGACAAATATAACTGTTCCGTTGTTTTTGATGATTTTAAGGTTTCCATCGAGCAATGTGATTTTTATGCGCTTGATCAGGAGATGACCGGTGTCGATAACGGTGAGCGACCGCAGTCAGGAACAATGAGTTTGACAGAGCTTTACCAAGTTTCGCGGGACGTTGTCAACCGGTACATTGCCTTCCAGCTAGGTGTAACAGTTTTCAAGCGTGTTGATGGCGGATATGAGGTTAAACCATACAACTTTTATTTATTGAAAAGTGTGGGCGATTTTGTTGTGAATATTGAGTCACTGAAGTTCTTGGCAGACAACCACATGGATTTTCAGCGGTGGTTGGTGACAGGCATGCCGTATTGTGGTAAAGTGGACACAGGGTTGCGTGGTGATGAA…
ctg7180000005132	ORF 5 (frame 1)	ctg7180000005132ORF 5 (frame 1)	TTGGTTTGTTTGTTTGTTCGCTCGTCACATTATTCAGGGGTATTATTGTTTAGTAAAGCGGTGTGTCCCTCCCATATCTTTTATCATCAGACATTTGTCATTTATTTTCATATTTATATGGAACAGTGCTGCGGGGCGGCCGCGGTCACGGATGCTGTGGATTTGAGGGATGTTATAACATCCAGCAGGAAGCGGCGACGCGTGGATGTGGGCGAGTGTGAGGAATTGTGGCAGCAAATAAACAAAATACTTCAAGAGACCTTCACTGAACCTCAAATGGTGGTGCAGAGAAATGAAAAGGAAATGGATACCATAACTGTTACGATTCTCGCACAGTTGTATCGTGTCTTACGCGATTGTTGGTGCTTCAGTGGAGATCCTTATGATCTGTTTGAACCT…
ctg7180000005284	ORF 3 (frame 3)	ctg7180000005284ORF 3 (frame 3)	TTGGATTTTGTTTTCCGATTTTATTTTATTTTTCGTTGGCAGTGGGACGCTACGATGAGTAGGGATCGTGGTGGTATAGAGCTTGTTTCTCATGGCAGAGGGGTACATGACTGCTTCGAAGAGAATGAAAGCGCTTCTGATGCGCCTGATGGTGGCATGGAGTGGGTTTCCAGTGGGGACGCATCCGAGGAATGTGTTAACGACGTTGACGACATTTATAGTAACCGCGATGATAGTGGCGCTGATGAGGAAGGAAACGAGTTTGGGCGAGAAGATGAGGACGACAGGGGTGAGTTCCGCAGTGGTTTTGCGACAGCATTCAGTAACATTTTAGCCCGTGACCTGGAAATTCAACAGAGACACTGCCAACAGATGGAAGGGGCTGGTGTTGACGTTAAT…
ctg7180000004636	ORF 2 (frame 1)	ctg7180000004636ORF 2 (frame 1)	ATGTATGGCCGCTGTCTGCACCGGCTTTCCCGCAGCGCGCCCGGCGTATTGGGTCGTCAGTGGCAGTCGGCCTTCTCGCAGGGCGCCAGCACAAAAGGAGGGACAAATACGGATGCACACATTTTTACACGTAGTGCCTCTCCTATTCACATGTATGCCAATAAGGAGAATGCGTGGAAGGATTACACGGACGATCGCTTCTATGGTGCAAAGCGGATGAAAGAGTACTGGGTACGCATGATGTATGATCGTGGGGCTCGCTATTACGTGTTGGCCACCCTTGTGGCAATTATGTTGGCTGGCTCGAAGTTGTGGTCGTTGCAGGAGAAGCAGAAGAGATTATTAGGGCTTATAGGCCCGAAGAAAAAAAACTATCGAAGTCGGCTCACCGTCGTACTG…
ctg7180000005188	ORF 3 (frame 3)	ctg7180000005188ORF 3 (frame 3)	ATGCAGTGGCCGTCATGGGTGCTCAGTGAGGAAAACCGCGCTCTTCAGCGCAGGGCCCAACGCGCTGCCACTGACTTGAGCGAGAAGATGGACGAAGCTGCAGCGCATCGTGAAGTTGTGGAGCTTATGCTGAGGAATATTGGACAGCTGCGGCGTGCCGTCGATTCTGCTGCGCTTGCTCTTACAGAGCAGAAAAAGTTGGAAGAAAGCGATGAGGCGGAGCTGCAACAGGTGCGGCAGGATGGTTCATACTTCCGCACTGAGCTGCAAACACTGCACCGTCGTCAAGACCAACTTCAAGAGTTATTGTTGCGGTCCGAAGCGGCACTTAAGTCAAAAACGTTGGCACTTGAGCGGCAACAGCAGGAGTTGGCTTCAGTTCTGCATGAGCAGGAAGAA…
ctg7180000005123	ORF 5 (frame 2)	ctg7180000005123ORF 5 (frame 2)	TTGAAAGGCAGTGAAATGACAAAATTAGAAGCAAATGCAGCGGTTTATTCACATCGGTTACGGAATCTGGACAGGGCAATAGTGCATCGCCTCGCTGGTGATCAGATAATATTTGGAGAAGGAATAATTACGGCGTACCAACTGCTTGCGGGAGACACGAAATTGGTGGATTTGGAAAAGAAACGACGTGGTGGGAAGAAATTCTCCGCAGGTGTTGCATTTGCTGCGAATGCGAGTCGTGAAAGAAAATTACCGCAACGGAAAGGCAACTGCGGCACTGGAAAAGAAGCACCACTGGTGGAAGCGCTGAGTTTAGTCGGCAAGGTGGATGCCGCCATTGCATTCTGCGAAGGGAAATTAGCAGCTATACAACAGTTATGCCCGTCCTCAAATACCGGT…
ctg7180000007624	ORF 1 (frame 2)	ctg7180000007624ORF 1 (frame 2)	TTGTTACTCAAAGGTGTGCTGGCTGAAATTGGAAGGATGCTTGGCTTCGGTTCTGTGCATGAACTCCTTGCCTATATCACCTTCATGTGTTTTGGGATGTCGGTGATGGTGGTGTCGAACACGGTCTTGTCGTTCCTGGAGTTCTTCCTCCAGTTCTACGTTTTCGCGGCCAAGGATGGCGAGAACATCAAGCTGGTGACGGAAGAGCAGAAATTTTTCTGGAACAATGTCTTCACGTACTATCTTGCGACGACGTTTATTGTGGAGTGCTTGGTAGTGTCACTGATGCTCACAAACTTTGGAAAGCGGATTCCCATAACCCTTCGCCTCTATATTGGTCTTGTCTTTCCGATTATCTTAGTATTTTCTGTGATGATGGTTACCATCGGAAAAACAACG…
ctg7180000004532	ORF 5 (frame 3)	ctg7180000004532ORF 5 (frame 3)	TTGTTACCTGTAGAGAGGTGTCAAATATATATATACTGGGACCCTTATATAGCCGGTAATATGGCGAGAAACCGGAAACATGATATTGTGAAGGCGTCAAAATACAAAACTTCTCTTTGCACCTACTTCATGGAAAATGGTGAGTGTCAGTTTGGTGATCGATGTGCATTCGCGCACGGGGAGGATGAGTTGCGGCATGAGGAAGAAGGACCAAAGAGTCGAGACAGCAGAGAACGTGGCGACACTAATGTGGAAAGCGCCCAGGGAGGTAGTAATGCTGAGCAAAGGTCTGTCTTGCCGTGTGCCAGTTTTGAGAGCGGAATGAAAAGCACTGCAAACGAGACAACGGCTGGTGCTAGTGGAAGAGTAACATACTGTTCATGGCATGAAGCTGAGCTT…
ctg7180000005222	ORF 3 (frame 3)	ctg7180000005222ORF 3 (frame 3)	TTGCAGGAGCCAGGTACCAGCATGAGAGTATGGATGAAAGATGACTTCCCTACACGGGAGAAAAGTTACAAAAGGATGCACACACCATTACTACTATTGGTTGCTTCAGTCCTTTTGCTCCCCGTGTGCAGTAATGGCTCATCTTCGCAACCTGCAGGAGTTGAGAAGCGGAGGGTGGAATTGTTCAAACCGTGGAATAGAGAAAGTTTGTTGTCGCACAGTGACTCGAGTCATGATGTGAAACACGGTTTATTCGAAGGTAATTCACTCGTGGCGTTGGGTGGGAGTGTTGTTGCCCTCGCTGAAGCACGATATAACGCGTGGACTGCCGGATACGCCGGAATGTGGCTAAAGACTATTGCACTTGGCGAGACTCACCAGAGCGCACAGGCGGCGGGT…
ctg7180000007190	ORF 10 (frame 2)	ctg7180000007190ORF 10 (frame 2)	TTGATGCTCCAATGGGTCGTGAAAGAGGTGGAAGGGCCGTTTGGCAATATAGCCACTATACATTGGGCCGTGCCAGAAGGGCAGGACGACGGTGAGAGCAGCGACAACACCGCGGAGTCTCAGAAACTGCACCACAAGGTGGGACAAGGCGGGAAAGTCCAACCCGAATTGCAGCACCTCCTGGAAGATGCAGAAGACCAACTCGGTGCCGTGTTGTGGAACAGCAACTCAGTTGCGATGGGCCACCTGCAGAAACACGTCCTCCAGAACCACGACAAGGCGTGTCATGTGGTGGAGCTCGGGGCGGGGGTCGGCTGTTTGGGTATTGGGCTCGCGATGGCGGGTGCGCGCGTGGTAATCACTGACATGAAGGAACTTGTGCCACTCATGGAAAAGAAT…
ctg7180000005438	ORF 2 (frame 3)	ctg7180000005438ORF 2 (frame 3)	ATGCTAAACCTGGAGTCGCTTAACACAGGCCTCACACGGGTCGTGAGCGTGAAGAAATACCCTGTCACACGAAGACAGCAACTGCACCTGTCACGCACCACCAAAGGTCGTGTTTTCCGGATTGGGGTCCTTCACAGCAAAGAAATGACTGAAGCAATGCTCCTGAAGAACCGACGTGGGTTTGTCAACAGTCAGGTGAATACGGTGGCTCACGCCCCATCCCTCTATCACTGGCTTTTTCACCGCTGCGGTGTGCCGTTTGAGGAGGCTGCAGAGTTGGCAAGCAGCGGCGGTTTAACCGTTAATGGCATCACGGTTGACCGCAGCGAGCTGGAGGCGCAGAGAGACTGGGCTGCGTTCCAGCAAAAGGACATCCTCATCCGCGTGCCGGCTCCACTG…
ctg7180000005086	ORF 5 (frame 3)	ctg7180000005086ORF 5 (frame 3)	TTGGCGGACGGGCAACGGAGTTTTGCAGAGGGGCAATATAGTGAAACCAAAAAAGAGTCACAGTCGGTAGATAGTGCACGGTTTCAACGAGTTTGTGTGCGCGTGTGCGTGGTTTCTTCATTGCTCCTTATGTACGCAAAGGGTACGCGAGGTTTGCGTAACCTTGATGAAACGCTCGCGGCGCTACGGCAGAATGCCCGCCAGGAGGCGCGTTTGACTCAGGAGGAATTACGACGCTACGTAATCCGTGAGGACATTCGCCGCCAGAATGCGGAACGTCGGTTTCAGCAGCAGGGGGAGTTGCTTAATGGTGCCCGCCCCGGTAGTGTCACTTCGGCTTCTGTTGGGTGCGAGAGCGATGCGGCGCTGCCTGGTTGGTATGATGGCCAATTCGCCCCC…
ctg7180000007267	ORF 3 (frame 1)	ctg7180000007267ORF 3 (frame 1)	ATGTGCCCCGTGCGTATGGTACCAAAGGTAGTAATGATTACAGAAGAACTCTTTCGATCCTTCGTAGAGCAGGCATGGGGTGGGGCGACAGGTGTCCGCACTGAAAACAACGAAGCGGGGCCACAACATACCCAACAGCAACATCCAAACCACGGTTCTGTCACCACTTCCGCAATTTCTCACCTCATCACCACTCCCTTCACAGCACGTGCCTGCTCACCGCTGGATTACCCGAATTTACTTATGGCGTACCACAGGGCTAGCAAAAACGCCCTACTGCGTTACCATTATGATGCTCCCATACTGCAACCACGCATGATATACTCGCATCCGAAGAGACCAACACCCGCCTCACTGGAGCATGCACACAGTAGCCATCCCACACAATCACAACATCAG…
ctg7180000004952	ORF 14 (frame 1)	ctg7180000004952ORF 14 (frame 1)	CTGATGAGCCGTTTCAAACGCTGCCTGGCTATCGTTAACACCCGAAGTGGAGCTCGCGAGGGTCTTTCTGTTTTCGCAAGTGCTTTGCGACAGTACCTTGATAACGCAGGAATTGTGCACCACGACGTGTGTGTGCCCGAGAAAGATATTATCTGCGCCATGGAACGCCATGCGGGTGGTACTGATGCCATCATTGTGTGTGGTGGTGATGGCACACTAAGCTCTGTTGTCAATGTACTGGCGGCAACTCCAAATCATCCACTGGCCGCTGCTCCCATAGTCCTGGTGCCGTGTGGGTTGCAAAACTCAGTTGCAGCTTCTCTGGGTATTTTCTCTGCGGAACGTTCCGTTTCTGCCTTCGTGCTTGGTCGCGTGGAGCAGGTGCCCCTCTGGGAGGTA…
ctg7180000007228	ORF 4 (frame 2)	ctg7180000007228ORF 4 (frame 2)	ATGCGGCGGGCTTCGCATGTTTGCACGTCGTGTGAACTGCTGGGTTTCCAGAAGCAATTTCTCATGCTCTCCAACCGCGGTAATAGCAGTGGTGATAATGACGTCATCGATACAAGTGGCGGCAAGTTCCGCAACGGCAATGGGGATGGAAAAGACGACGATGTTGTGACACCATGGAATGTTTCTGCCACCGGAGTGCGGGGTGTCAACTATGATCGTGTGTTGGTGCGATTTAAGTCCCAACCTATCGGTGAGCCACTGTTAAAAAGGATGCAGGATGTTTGTGTTGAAAGAGTGAAATGCAATAATAGCGAAAGAGGACACAATGCGGAAAGGAGTGCAGTGGGTGAAGAGGTGCAGCCATTGCATCACTTCTTCAGGCGTGGCATAGCCTTTTCG…
ctg7180000006692	ORF 1 (frame 1)	ctg7180000006692ORF 1 (frame 1)	ATGAACTTCGAGTTGAGCATCAACACCCCTACGCGTCCCACGCGTTGGGTTTCCAACGAAACGCCATCACCTCCGGTGAACATTTCCTTCTCGACTCCGGACCGTTTCATTTCCGATCGGAATTCACAGGATAATTCCATATCACATTTCTTCCTCACAACAAAAGAGAATGTTGTGCCACTGCGTACCGCCTCAGGTCAGAGGGCCCATTCCTCAGTGATGGTGACGCCGCCAAATCGTGGCACGACGGGTGGTGGTGGTGGTGGGGCCTCTGCTCCACCCGTCTTTGGTGGTGGCGGCGGCAGTAGTGGTGGTGGAAGCCCCAGCAAATCTGCCAAACGTGCCGCTCAATGTAGTTACACATGTGCACCAGAACTCGGTACGGAACCATACACAAAT…
ctg7180000006743	ORF 4 (frame 1)	ctg7180000006743ORF 4 (frame 1)	ATGCCACCATCACCAGCAGTGGTCGGCCGAAGTCTTGTGAATTCCTTCAAACAGTTCGTCTCGAAAGATTTACACACTCGGCATGTGGACGCAACATACCGCCTTGTGCTGGACTGCGTTGCCGCTGTCGACCCACTGATGCGGCTTTATACATTCGGTTCCACTGTTGTGTACGGTGTGCACGAGAAGGGAAGCGATGTGGACTTTGTTGTGCTCAATAAAACGGATGTGGAGGATGGGAAAGGTGGGGATGCAGCCACTCAGGTAGCTAAGGGGTTGCAGGCTGACATCCTGGCTAAATTAGCGCGTGTGATAAGGCAGAAGCATCTGTCGTGGAATGTGGAAGAGGTCCGGCGAACGCGTGTGCCTGTTGTGCGTGTTAAGGGTGGTGGTGCTGTG…
ctg7180000005264	ORF 3 (frame 1)	ctg7180000005264ORF 3 (frame 1)	ATGAGTGACGACCGCGACCCGGCGGTGGTGCAGGCCTTTAATGGTGCCGGTGGCGATGATACTTCCTGCTTGCGGTTGTTCTCGCGTGCATCGGCTGGCTGTTTTATTCTAGGCAGCTGGGCTTCACTCGTGGCGCGTGAATATGTCAAGTCCACTGCCGTTCTGAAGAACTGGAGCGGAGTGGATGCCGTCGCCGTTAATGACAGCATCACCCGCGAAGTCATACGTGACTGCCTGCTTCGACGCGGTGTTTCTGTTGAACAATACGACCGACAGACGAGCGGCGGCAGATATGTTTGCATGCGGCGCGGCTCCCCTGGGCACATTGCAGACTTCGAAGCAATGCTCTTTGCCTTCGAAGACGCAGAGATACAACTCATGGCAATTGGGAGTGTGGTT…
ctg7180000005345	ORF 5 (frame 3)	ctg7180000005345ORF 5 (frame 3)	ATGGACGCCGTACACGAGGCACACCTAGAGAAGATATTGGAGAGGCGTCGGCGGCGCAACGCGCCCAACGCCGCAGTCACCATATCCTGTTCTCCTCCTGCAGGCGCAGCAACGGATGAACAAGTGCAGGCAATCGAAGGAACAGAAACGAGAAGGGCATCGTCTGCCACGTCCCCAAAGGATTTGGTGTCGGGAAATCGCCCCCGTGCTCAAGAAGCAGTTGATGCGGTGCCGGAGGTTACCCGCACCTGCAATTCGTCTGCTCACTCAGCGGAGCCCACCCGGGGAGGTGCGGAGGATGACCGCTGTGTGCCGTGCTTAGTCATTAATGTTAGCACGTACCCGGACAGTGACAGCAACCGGAGAAGATTTACAATGCTAAGCACGGATACGGGGTAC…
ctg7180000007151	ORF 1 (frame 2)	ctg7180000007151ORF 1 (frame 2)	CTGGCCCAAAACAGCCCACAAAAAAAAGCAGCATACTATGTCTTAGCGGCAGCAGCCGAGCAGGAGGCACTAAACGCAGAGGAGACAAATACGCCGACGGTACGAGTTTACGAAGAAGCTATCGGCAGTTTAGAAAAGCGGGTGGCACAGCTGCAGATGTTCCAGCGACTACTACCAACTGAACCCGCGAAGCTATCAGGGTCGGCTGCAGGCGGAAACGGAGACAACACCTTCGGCGCCAGCACTAACCTTTGTACCGTCAAAGCAGACTTTGTTGCACCAACAGGGGCCGCTTGCCAGCCTAGCGCCAGCGAAGGAGGTGATACCAAACTAGCAGGCGATGAGCTAGACACACTCACCGAGCTAAACGGGTTGGATGACGCCAAATTGTCGTTAACC…
ctg7180000006886	ORF 4 (frame 2)	ctg7180000006886ORF 4 (frame 2)	CTGCCTTTTACTACTTATCTTCGCTTTTTCCTGTTAAATGCTAAACAAAGACTTGTTGGAGGGATGCTAACGTTCGAGGGAAGCAGCCTCTTTCGTCATCATATTGTGTGCAGCATACTCACTAGCAAACCAATCCGAATTTTGGGCATTCACGACGATGACGAACCCCAGGGTATCCAGTTGGCTGAGGCGAACTTCCTCAAGTTCATTGACCGTGTGACGAGTGGCTCGAAGTTTGAATGTACGGACAGTAACACTGCGCTGACGTTCTACCCCGGTATGATACTTGGCGGTACTTTTTCGCATGAAGTCCCGAGCTGCCGATGCGTAACTTACATTGCTGAAGCCGCTTTGCTTCTTCTTCCATTTGCGAAGTTTGACACGCGACTTACTCTTGTC…
ctg7180000008403	ORF 1 (frame 1)	ctg7180000008403ORF 1 (frame 1)	ATGTTTTCCGAACTAGGTATTGCCCTACTAACTGTAGCGGCTTTCGCAAATGGAGCCAAAGAGAATGTTAGGGAGTTCAGCGATTTGTGTGTACTTTATAGTTTTTTGGCCCGACCAGTACCAGTACCAGTGATACAGGGCACAGACGGTACAAAAAGCACACCTGTTACCAGCGTATTTCAAACAGCACTGAACGAGGTCATAAAACTTAACCTAACTGTTATAGACCCCAAAATGTCTGCCGTGCTGGCAGATGACAAAAAATACGACAAAGCAGCGAAGATACTGGAGAGCCAGGATGCCAAAGGTTATTTTGACAAGCTAAGCGCAGAGACCGTCCAAACTATGATAAATGAATATCCAACGATCAAACCAGGCGAAAAAGAAGATAAAAACTTT…
ctg7180000004553	ORF 4 (frame 3)	ctg7180000004553ORF 4 (frame 3)	ATGAACTTCTCTGGTGGAAACAAGGAAGGACTGGACAAGCAGTCTTATACAAGTGTTCCCCCGGGGACACGAGAGGAGGAAATTCAGAATTCAGGGAACCTTGCCGTTAAGCAGCCCACTGTTCCAACTCTTAGTTCTGCCACCGCTTCTCCAGTGAACACAGCAGCGGGTGAGTTAAATGACCCTCGCCCTCACAACACCGTCGCCTCTTCTGGTGCTGCCGGTTCTGTGGGACATCTGCAGGTGGAGCGAAAACAAGAGTGCGATGATCAGCAACCAATGAAATCGCCTACGCCCTTAGAGGAGACCCTGAATACTGTGACACAATATTTGGTTCAGAGGGACGATCTTCCAACCATTCCATTGTTGCAACAGCAGGCACTGCTTTTAGGAGAGGTA…
ctg7180000005157	ORF 2 (frame 3)	ctg7180000005157ORF 2 (frame 3)	CTGTTTCGTTATATACCCTCTTTCTTTTCTTTGTTGTTTTGTTCTCTCCCCCTCCCCCCTTCCACACATTATGTAGTAACATTTGGGTATATTTTTTTTTTCTTTTCTTCCGAAATGCGCCGCTACTTGCTCGCCTCATTGCCAATGGCTCACAGGCCGCGCTACCCGTCCCACACTGGTCTCGTTATTTCAATGAGTCATGTTAGTTTTGAGCCAAAGCAGCAAAGCAAACTGCAGGTATTGACTGCTTATTCGGTTGCACGTGACTCATCTCCCCAATTTGGCAGAAGTTCGCCATTCAACCATTTGCGGCAATTAGTCACAGCGTTTGGCACATCGATGGCGGTGAAGCAGTTGTCTCGTGGTAAAATTCTCTCTGCGAAACCCTCTGATGGGGGA…
ctg7180000007370	ORF 2 (frame 2)	ctg7180000007370ORF 2 (frame 2)	ATGCCGCCACTGCCACAAAAATGCGGCAGTCATCTACAGGTGGTGATAGTTATTGCCATAGTTCTAACAACACACACCGCGCGAGGAAACGTTGCACAAGACGACAATGTGCGGGAACGAGGAGCCCTCTGCGGCTTAATCGAGTTAGCAAATGGTCGCGCAAAACTGGAATCGACCGAATCGCAACTCGATACAGACCTGGCAGATCTGCTAGAGCTAAATATGTCGCTGGCAGATAGTAGTTGCCTTGACATTTTCCGGCAGCCAGACGCCAGGGAAAAGCCGCGTGACTTTCCGCAAGCAGATTTCACGGACCACAAAGATTGGCCCGGAAAGTGGCCGAAATGGAAAAGGGCGGCTGAGCTGCTATTAAAACCAAGCGGCCAGGAAGACGCGTTG…
ctg7180000007086	ORF 2 (frame 2)	ctg7180000007086ORF 2 (frame 2)	ATGAAGGTGATATCACTTTTTCTTGCAGTGTGTCTAGCGGTGTCGAGCGCTGTCATTGGGGCAGTGGAGGGGCAGCCTTCTGGAAAGGCCATGACTCTCAAGGGAGCTGAAATGTTATGCGACCTCAGTTATGCCTTAAGGGCTGTGAGTGCTGAGATTCAGGAAAAGCACCAAAATGCGACAGGAATGGTAGATAAGTTTCGGGAGTGGCGGCATCGGCATGGTGTAAAGGGGAGAACATGGAAAGCAATAGTACAGGGTTTGGAGAAGATAGGGGTTGTTAATGGAAGTGCGATGGAAAATATAAAGAAGACATATGTGGAAATGGAAAAAGTAATGAATAATATGGATGAAGCTCTGCAGGTAATGGATGCTAGTTTCTTAGACGTTGTGAGAGTC…
ctg7180000007331	ORF 1 (frame 2)	ctg7180000007331ORF 1 (frame 2)	ATGACCACTTACGCGATTAAAGCCACTGCCGCTATCTCATTCTTGGTAATCATAAGCAGAGCCAGTGGCGAAACCAAAACGAGCGTAACGGCCACCAATACACAATGCAAAGAGATATTGTTCAACGGCAAGTTAAGTAAACACTTCCAGGACCAGATCGACAACGCCGAAAAAAACCTAGCAACACTATACGACGATATGCGCGAATTCGAACTTGCGGCGGCAGACGATGCGCTTGCGAAACACAAGAAAGCTTACCAGGCTTTGTTTGCATACACGGCGATTGCAGTGGCAAAGCAGACGTCAAGCCTAAAATCGCAGGCCCCAAAGCTTCGTGAAGCAGCAGCAACACTTAACAGGCGCATCGGCGCAATACAAGCTCTGCTGAAAACAAGGCCA…
ctg7180000005488	ORF 4 (frame 1)	ctg7180000005488ORF 4 (frame 1)	ATGAGACAAGGACGCGTGCGTACCGAATCCACCGTGCAACGCTTCGCCAAAACGCCTATTGGTGAAGGGTTTGACTTATGGGATCGGGACTATCTTTTAGGTGCAATGCGTTTGTTCCTCTTTAAAGCAGAAACGGCACCTCCGTTTCAGGTTGGGCCTTGCATGGATGCAACAGGTGAGATTTTGGTGCAGTTGGAAGAGTTGGAGGATGCCCGTGAGCAGTTCTCCATTGCAGCTGAGAAATATCTTATTACTCAACAACAACAACTGGCAAAAATAATGGAAATTAAAGCATTGGAGTGTGAACGTGGTCCTCAGGCGGCTCTGGAGGAATTAACAGCGTTTTTAAAAAAGGAAACCGCTTCTACGAATGCCACCGCTGTGCCTGCACCAATTACA…
ctg7180000006889	ORF 1 (frame 2)	ctg7180000006889ORF 1 (frame 2)	TTGTATAGTATGAATTACAGGCGGGATTGTGGTGGACAGATTCGTTTTGAAAAGGTCCTTGCCTATTTTCTAGATGGTATTCCGCGACCATTTATCACTGTTGCCACGGATGCAGGGTTTGGTGAGACTTTTGGCTTCGGTTCCTTTGGCATAGCGCCCGACTACACGGGACGAACCGAAGTTCTTCACTTCCCTGAGTTCAAGGAGAGCGATCTTTTCGACGCGATTTGCTCATGGAAGAAGGCATCATCATCTCCTAGCTCGAGAATAGGTTGTCATTACTCACCATATGTGGGAACATTTTGTTATGATGGAAAGAGGCAGTACATTCAAGTGTCACAGTTACAATCGCAGAGACGTTCGGTTCGAGTTCCTGTTGGGATTAGCGAGGAGGCTTTG…
ctg7180000005327	ORF 4 (frame 2)	ctg7180000005327ORF 4 (frame 2)	ATGTCAACAGGTCACCCCGTGGACTGTGTACCACTCCACCAGGCAGCTGAATCCTGCGACCCGGTTGCTAAGCTTTGCGCCTTCCTGATGGCAAAACGCGGATGGAGTCACCACCGACTGGCGCAGGCGCTTGGGGTCCCCCCGCTTGTCCTGGAGGAATGCATTCGTAACGGCGTATCCTCAGGGGCGTTGCACGGGCGTTTAGCGCGATGGATCGCGGAGGGCGGCGGCGCCTCTTTGCCGCAAAGCCTGGTGCAGGCTGTTGTTCAGGCTCCGGCGGGAATTCTGTCGGGTAGCGACACGCCGGAGAGCCAGTTGGATGGTGACCCACTTGCTGACCTGGACCCTGTCACCCGGGCGTATTTTGTGGAACTTGGGTCTAGCATTGGACAAAGCTTC…
ctg7180000008471	ORF 3 (frame 2)	ctg7180000008471ORF 3 (frame 2)	ATGTTTCGAGAAGACAATGTATGTCGCGGAATACATGTGTATGATTTTATTCTTTCCTCTTCTCCACTGATCTTCGTTTATTTTATTTTTTTGGCGCTGCTGTGTGGGGTTTTAGCCACCCTGGTTTTGCACAGAATGAGCATTAGTTCCAGTGATGCGTTCGCCTCGGTGGCTGTCTCGTTTGTTGAAAATATCGTTGCAATCGGCACGTGTGGAAATGACGGGTGTTGCAATTCATATAACCCTTCTATCTTTACGCTCCCGTGCGCAGTAACGGACACACAAGAAACGATCAATCCAGCTCTTGGTGCATTTCTTTCGGAAGCGCTTAATGCGGAAGTTTTTCCGGTTGGGGCCGTTGCTCGGCAGTTGTGCAGCTCACACGCTCAACTAGCAATG…
ctg7180000007185	ORF 1 (frame 1)	ctg7180000007185ORF 1 (frame 1)	CTGTGTGACGCGTACGTAGCGACGGACTCTGGCACGTGTGTTGTGCACCAGGCCCCCGGGTTTGGTGAGGAAGATAATCGCATATGCATCGACAGCGGTGTTATAACGAAGGAGGATATGCTTTGCCCTGTCGATGAAAATGGTTCTTTCACCCCAGATGTGGTGGATTTCCAGGGTCGTTACGTGAAGGAAGCCGACTCAGACATTATCAAGTACTTGGAGTCAAAGGGACTTGTCCATAGTAAGGGATCCATTGTTCACAGTTACCCATTCTGCTGGCGCAGCGAAGCACCGCTGATCTATAAGGCGGTTGACACGTGGTTCGTGAAAGTGGAGTCTTTGCGTGAGCAACTTCTTTCTGCCAATGAGGAAACGGAGTGGGTACCCGACTTTGTTAAG…
ctg7180000006791	ORF 2 (frame 3)	ctg7180000006791ORF 2 (frame 3)	ATGAACGTTTCACTTGGTACGGCACCGTGTAAAGCTTCATGTGGGGTCAAGCAACCCACCGGTTCGTGTAAGGGGCCACTGATGTCGCCATTTCAGGACGTGAAGAAGCAGGAGAATAACGAGGTGAGGAAGGGTGCAGAAGCCTTAACGGGTTCTTCCTACTCTGGAGCCAGCGCACCTTTCTATCACCTCAGCCCCCCAACAGGTTCATTCACGGAGAGCCTCAGGAACGATGTTGATAGACCACATTCGTTCATTGTAGATTTCATCGACCAATGTGTTGCCAACGGTGTTCCCGAATCGTTTATTGTTGATCATGTGCTTTTTATGACGAATGCTATGCGGGATCAAATTAACCTTACTGAAACGTTAGGCGTTCAGCGGCGAAGCGCAGGGCAA…
ctg7180000006908	ORF 3 (frame 2)	ctg7180000006908ORF 3 (frame 2)	ATGACAAATGAACCATCTGAAGCAGCGACAGCGCCGACACCGGCAGATTTGAGGCACATTTCGCCATCACCCCCGCGCGTTAGGCCTCAATCATCTGCTGACATGACATCTCAACTTTCTTTTCCTTGCGCCTACGCTGCGCGTGTTTATCATGTTTGCACAGAAAATTCCTTTTGCCATCCCCAACCGCCTGATGATGTAAAACTTCCCATGAGGCCCCACAGCAGTGGCGCTACGTATCTTGGATGGATACGTAACTCTTTATCTGGTCGCTTAACAGCAAATTGTTACGGTCAAACAAATATCTGCTCATCGAAAGGGTGCGGGATAAATTGTGGGAATCAAACCATTCAGAGGAGTAACTCGTCCCTTCCGTGCACAACCGCTACACATCCTGCG…
ctg7180000007935	ORF 1 (frame 1)	ctg7180000007935ORF 1 (frame 1)	CTGTCGACGAAACTGAAAAGCACCACAAACTACGTAAAGACGAAAGCAGAGGCAGCACTGGACAATCTCAAAGCAACAAGCGACGTCGCAACGGTAATCGCACTTCTGACAGCAGAGCAAGGCAAACCCGTAACAAAAAAGAGCGACTTCATTCTAAAATATGTAGAGGCAACAAATAGGGATGTAGCTGACCTATTAAAAACAAATCTACCTAAAGCTATTTTATACGCAGGGGTTGCCGCTCTCGGCGCAGGCAGAATAGACGAATTCGGTGAGTTGTTAAACAATGTCGCAACCAACGACAATAACAAGTTCTGCTTAGTTCAGGACAGCGCACCAGCAAGCAAAACAGGGCCGAGCGACCTAGAACAGTGCATGACAGGCGGCAAATGGAACAAC…
ctg7180000005180	ORF 3 (frame 3)	ctg7180000005180ORF 3 (frame 3)	TTGATGGGATCCTGCTGCGGAGCGAACGCGATGCCAGTGGTGGATAATAGTGAGAACTCTAAACCCCAACGGAAGCGCAATGTTACGTTTTCAACGTTTCCCGCCCTCGATATTGAAGTTCACCGACCCGGGGGGGATGCGGACAGTATGCTCAGTCTAACCCGCAGAAGCAGTACTTTTCCAATGGATCAGACCATGTACACTGTTAGTGAGTTCAACGCCACCTTAGCAGACACTGTGCGCAGTTTAAATCTAACTCCCCGGGATGATGTTGGTCGAAGCCTGGTGACGAACGGTCTGGATGAGGTTAGTGAGCGAGACGTTGACAGCTTCGTAGATGACGTTCTTCATATAGGTCTGTTAGATTCACTTGTTACGGTTGAGGAGCGCGTCGACAAC…
ctg7180000005008	ORF 4 (frame 2)	ctg7180000005008ORF 4 (frame 2)	ATGGATACGTACAGTAAGTTGTCGCTAGTGAAGGAGAATGATGTCGATGTGAACGATGTCCAAGCGCAAGTAGATGTTATGTACGCGAGTATTTTGGCCTCCGTCGATATGATAATGGAGAAGGAAGCGGCTGCAGCCAGAAAAGGGGCTCCCACGCGCGGGGCAGCTCACCACTTCAAGCAGCGAGGTACGCAGGCTGCGTCCTCTTGCGCATCAGCGGCACCACCAAAACCAGAGACAAGATGCGCACTTCCAGCAACGGAGACGAAGGAGCCTGACGAAGCTGCAGAGACTTGCGCATCTCAATGTGGGTGCTCGTGTGCTCACGAGTGCACGTCCATGGGCCCCAAGGCGTCTTCCGGATGCCAGCACGTTCGTCGTCACAACTCCCAGTTGGCT…
ctg7180000007183	ORF 4 (frame 1)	ctg7180000007183ORF 4 (frame 1)	ATGCCTAAACGTGAAAGGGAAGACAGTAAGGACAGCTGCAGCGGTGATACTAGTTGCTCAACCGATAGCAGCACGAGTGACTCGAGCTCTTCATGTTCGATTTTCTCTTCTTCTAGCGGCAGTGCGAAAAGAAGAAGCAAAAAGGCGTCTTTTGAAGTCCATAAGATCGACAACGGCAACAGCGGCGACACTACTAGTAAAAGCAACACATCTCCTAGACCAAATGATGGTGCGGTCAAGTTGGATGTTAGTGCAACGCTGCGTGCGGAGCTGCAACCCAAACTCACTGAAACGCTGGGGGATCATGCGTTAGAGCCCGTTTATGGTATCAAAGATGAGAATAATGGTAACAGTGGCCGTACTGGATACGAGGACGGTGGTGGCATGCAACATGAAGGA…
ctg7180000005021	ORF 2 (frame 3)	ctg7180000005021ORF 2 (frame 3)	TTGTTGTTTCTTTTACGCTTGTTTTTACAGAATTCGTCTGTATTGTTGTTGTTATTGTTGTACTGTAGTATTGTTATGTCCGTGAAAAGGAACACCCAGACACAAAACCGACGGTCTTTGAAGGGGAAAGGCGCAATCGTCTCTGTCAGCGATAAAAAACCTGGGCAGCAAACAGCTGGGGGATCGGCTGCCACAGATGCAACCCGTTGTGAAGGAGAGACAGTTTCCAACGTTGCAGGTAACAGTGTGAACGAACATGAGCACACTTCCAACCAGCAACAGCCCAGCGAGGTGAGTGCAAACCAAAAGGGTGTTTGTGTCACCGTCCCACCCCTTGGGGTAGGTGTACGACATAGTAAGGAGGATAAAGAAGGGAGGTTACACGTTTCACTACTTTCT…
ctg7180000004599	ORF 7 (frame 2)	ctg7180000004599ORF 7 (frame 2)	ATGTCGCAGCTAGAGCACAACATTGGGCTCTCCATTTTTGAGCCGGTGGCCAAACACCGTGCCAACCGCATTGTGTGCACCATCGGACCCAGCACACAGAGCGTTGAAGCCCTGAAAAACCTAATGAAGAGCGGTATGTCTGTTGCCCGTATGAACTTTTCCCATGGATCCCATGAATACCACCAGACGACAATAAACAACGTTCGCGCAGCTGCTGCTGAACTTGGCCTTCATATTGGTATTGCGCTGGACACGAAAGGTCCTGAAATCCGTACAGGCCTCTTCAAGGATGGTGAGGTGAGCTTCGCCCCTGGTGACATCGTGTGTGTCACTACCGATCCCGCCTATGAGAAGGTTGGCACAAAGGAAAAGTTCTATATCGACTACCCACAACTGACG…
ctg7180000008508	ORF 3 (frame 2)	ctg7180000008508ORF 3 (frame 2)	CTGCTAGCAGCCAGCGTCTCTCTGCTGCCGGCGGCAGACAAAGGCATTGGAGTCAGCAGAGATGCGAGCGACAGTAACCCGGTATGCAAATCGCTTTGCGGCTGCATAACTTGGATACGGAAGCGCATCCAACTTATAGAACTGTTTTACAAGGATGCAGTGGCAGCAGCGGCTGCAAATGAAATAGAACTGGCACGACTGACAACGGCGGCGCTCAGCAAACAAACGGCAGGGCTAAAAGCACTACCACCAATTCTGGCGTCAGCGGCAGCCATAATCACACAATATCACAACACACTAGCGGCAGCCACCGACCCAGTCCAACAAGCGATAGAGGCCAGCACTACGGCAATACAACAACTTCAAGCCAGGTATAACCTCGTGGGTGAACAGCGGGAA…
ctg7180000008523	ORF 3 (frame 2)	ctg7180000008523ORF 3 (frame 2)	ATGTGGGTCTTTCGCGACCGAATGATGGAGCGTGGTGGTCAGTCCTTCCCTCTTGCACATTATCTGCAGCACGAGGAGCAGAATGATGTCCCGCTACCCGAGCCTCACATGTTACTGCTGTGTGGTCGTACGTTTCATGAATCTCTAGGTGGGGACTGGTTGTTTCCGTCTGTGGTGACATTCTTGCTGGGTGGAGCTGACGTGAATGCACGGGACAAAGACGGCGCAACTGCTCTTCACGTTGCGGTGACGCAGGGGAATGACATAGCAACTGTCTGTACCCTGGGCAGGGAACCGTTCCTCGGTGAGTGCTCTAATGAAATGATAATCCGTTTTCTTATTGACAATGGAGCCGATATCAATGCTCGCAACGCCTCCGGTGAGACACCGCTGATGGTT…
ctg7180000005060	ORF 3 (frame 1)	ctg7180000005060ORF 3 (frame 1)	ATGCCGCACAAGGGGTGCAATAAATGTTCTGCCTCAAAGGCGAACAACGAGTCCAGCGAGGACGAACGTTCGCCGGACAACAAAATTGTATTTCTCAGGATGCGTCTGGCGGCGTCGGAGAGCCGAAACACTTCCTCGTATCGCGAAGCATGGCCACCGGCGGAGGACTCGCTGAGAAGCAGCCAGTTGCGGGAAGTTGACACTTTTGGTGATGAATGGGAGGACGTTGAACACACCGCATCGGAGAGCTTAGTATCTCAGTCTTTCAGGGACTTGCCTTGTAACTTTGATAACCCTAAGTATGGCAAGTACGTGCCGAAGCAGTCTGCGGAAACTGGTCGTCCCCGCCTCGTAAAGTCAACACCACAATTTGTTGCGGGTACGACCTTCGAACGCTAC…
ctg7180000005041	ORF 5 (frame 1)	ctg7180000005041ORF 5 (frame 1)	TTGCGTATGCACGTAAGTGCGCAAGCAAGGCAAACACTCTGTTATCATTGTTGTTGGATGGCGTCCGCAGTGGTCCCCACAACAAACAGGGAACAGGTAAACAAGGCAGATGTCACATCTCCTTTCGGCTCCTGCGAAGTGATAAGTGGAGAAGATGAAGGACTTAAGGGCAAGAATGCTCTTCCCGCTAATGAGGGAGAAGGGGAACAGTCATCCATGAAGTGTTTCACTTCAATGATCCCTCCGGGCGGGCTAGTTTCGACCGCCTTCAGCCTTGCCTCCATATGTATCGGAGCTGGTATCCTCGGGTTGCCCGCGGCCGCCAACAGCACTGGACTGGTCATGACATTTGTGTACCCTATCATCATATATTTCCTATGCGTATACTCATTATATTGT…
ctg7180000005428	ORF 3 (frame 2)	ctg7180000005428ORF 3 (frame 2)	TTGTTACCTCGGATACCCGCTTTATTTTTTCCTTTTTTTTTTGCTTCAGCAAAGGAAGAACTGGTGGGATTCGGTTTCATATTTTCTTTAAATGTGTTCCTAGCCAAGCCATTATCTTGTACACATCATTTATTTTGCTTGTTTTACCTCTTAGGTGCATTTGAGAAGTTAGATAGAGAGAACATGAAGAACACTAATAACCTCCGTGTTCTAGGAAGCGATCCGTTTAAGGATATTACAGCGAAAGCACGGGTGAGGCAGCTGCTGCAGACGCACCAAGGTAGAGACAAACTCTTTAAGGTCGTTCAATACTTTCTCCGAATCAAGCTTTGGAGGGACTCAGTGGCTTACAGCACAAGCTATCTGCCCGGGGGACACTACACTGCAGTTGAGCGGAAT…
ctg7180000004892	ORF 1 (frame 1)	ctg7180000004892ORF 1 (frame 1)	ATGCATGTAAGCGGTGTATTTCTTTTTTTTAGCGTCACACTAAGCGTTTCAGGAAACATCGAGCCGGGTGAAAACGCAGTGGTGGCAGCGGTTCTCTGCAAGCTAGCCCGAATGGCAACAGCTCCACACAAATTGCCAAACAAAAAGACAGATGGAAATCAAGCCCACGCCAAAATGCATGCATTAAACCTCAGCGTGAGTGCAACATCAGCTTTGAAGGTGCTCGAAGACGGAGCAGACCCGAAGCAGCTAAGACAGGCACCGCCACCAGGGCTAGCAGCGGTGCCACCCTGGCCGACATCGTACGCGCACTGGCTAAGCGGTGCTCAATACATCAAAGACAAAATAAACGACAGCGGCGACACGATCAAAAAAGACACATCCTTGCTTACGACAAGC…
ctg7180000006752	ORF 5 (frame 3)	ctg7180000006752ORF 5 (frame 3)	ATGAACTCAGCCGATTCTTCAGGTGAGCCTGTGGAGAATTCCTCTCCCTCTTTATTATCTCCTTGTGTGGCGTCTGGACTAACTGTAACTCTGTTGGGCAGTGTTGCTAATGGAGAAAAAGTGGATTCAGACTCGACATTGCAAGAGAAAGCAATTACAACGTTTTGCATTGTGCATTTGCGGAGGCGACAGCAACTTTTAGAGAAACTTTTGAACGAAGAATTTCCACGGTGGTACGAAATTGGAGTAATACTTCAAACGGTACGTGACGTTCTTCAGCTTGTAGCAGCAGGAAAGGGTGAAGAAACTCATACCACCTTACTTGCAACAGCGGCCCTTGCTGGTTTCCTTGTAACATTTAAACATATAAATACGTTTCCTGCTTTAAGATCACCACCA…
ctg7180000004883	ORF 6 (frame 3)	ctg7180000004883ORF 6 (frame 3)	ATGGCGCGGGTAACGCTACGCGAGGATTTTGACGACTGCGCCGCGGATTACCGCATTTTGTCAGTGAGCGCTGACCACTTCAAGGAGATCACATGCAAAGTTGCGGCGTGCAAGCAAACTGGTGAAGAAATGGGGAAAATCAATGAAACTCACCATGAGGCGACAACACTAATGACTATGAAGGGAGGCAGTCAACTGCTTTTATGTGATGATGAGCGGACATTCCGTGTGCGGCGTGTTGAGTACTCCAACACACTTCTCCTTGCAGAAGCAAAAGCAGCGAAAATGCACGATACAAATGGCATCATTGAGTCTGACAATGCTTCTGATGCGGGGGAAGGGCGAGAGCATGTGGTGGTGTGCTCGTCTGAGCGGGTCTTCGAGGTTAAACCCTCCGTA…
ctg7180000006704	ORF 4 (frame 2)	ctg7180000006704ORF 4 (frame 2)	TTGGTACCGTTAGAAGAGGAAAAGGCGTCCGCACCTATCAACGTGGACGAGTGCCTGAGGCTCACTCCCCCGAGCACCGTCAGCATTTGGAAAGAGCGTGAGTTTGTAGTGATTGTTGGCATACCCTCTGTTGATAGGGACGAGTGGCAGAAGCGACGGAACCTTCAACGGCGGACTTGTTGGCAATACGCTGGCGTGGCTACCTTAGAAAACAACTTTACAGGTGAGCTTCTCCCGCTGTACCTCCTCGCACCACATCAATTAAACGGGTACGAAATCTCAGAATCGCTGCGGGATGAGGCTTCACGAACAAATGACGTGGTTATGCTTCCAACCAATGATGTGTGCTCGTTTTCACGAAGGAAAATTGGTGAGGGTGGAAGCTGGGGAGTTGAGTCA…
ctg7180000005240	ORF 2 (frame 2)	ctg7180000005240ORF 2 (frame 2)	ATGCTGAGTGCCGTTATCATGGTAGCAGCAATGGTTTGTTTGGAGAGCTCTCTGGTGATGCCACGGCATCTCAAGGGAGCTGAAACATTATGTAACATCAATCATACCTTGAGGGCCGTGGGTGCTAAGACTCAGGACAAACAAAAAAATGCGACAGAAATGGTGGATAAGTTTCGGGAATGGAGACATCGGCATGGTGTAAAGGGGAGGACATGGAAAGCAATAGTGCAGGGTTTGGAGAAGATAGGTGTTGTTAATGGAAGTGATATGGAAATTATAAAGAAAACATATGCGGAAATGGAAAAGATAATGAACAATACAGACAATGCTCTGCAGGTAATGGATGCTGGTTTTTTAAGCATTGTAAGAGTTTCCTATCATGTTGTGAATGTATCATTG…
ctg7180000007943	ORF 2 (frame 1)	ctg7180000007943ORF 2 (frame 1)	ATGTCTAGAGGCAGGACAACGACAGGACAAACTAAACGTTTCCTAATATTAATTCTCGCAGTGTTTCACACCACGGACACCGACGCCGCCCATTCGATGGGTATCCTTAAAACGAGCTGGCAACCCCTATGTGAAGCAACAGCAGATCTAAACGCGATTCCATCAAACGTCAATGCCAACCTAAAAACAGCGACAACCCAAGTAATGAACATGCTGCAGGAAGCACTGAGAGCGGGCATTTACGCCAAAATGCACGAGGGCTCCAAAACAGCGAAACAGGCTACAGTCGTCCAAGCGTATCTAACCTCAGTGGCAATGGCAGGTTTACAGCAGCTCTCTGCGACCGACATTACCAATGGGATAGACCTGGTAGCCAAAGCGACGTACCTAAAAGGGGAC…
ctg7180000005255	ORF 4 (frame 1)	ctg7180000005255ORF 4 (frame 1)	CTGAGTTTATCGGTGACAATGTTCTCACAGCTACGAGTTCACCTCGTCGTCCACAAGGGCAGCGGTGGAGGCAAAGGCGGCAAAATGATGAGGCGTGTAGAAAAGGCGTTACGAAGAAATTTCAGTGGCATCACCATTCGGGAGCTAACGGGCAGTGAGGCTCTGGCGGAACATATGGATCCTACCGGTCATGCAGTTGGAAGCGGAACAGAAGCGATGCAAGACACAAACCCAACTGCAGGCAGGGATCGCACAACCGATGGAGTCGTAGCAAATGAAGGCGTTGAAGGTGAGTTGATTCCTTGTTTGGCCCTGTGTGTGGATATCATCACCACCGAGGGTGCATTACGTGTAAGGGAGGTCGTAGAGGAACTCGCGTGTCGGGTGGTGAGCGGCATT…
ctg7180000005187	ORF 2 (frame 1)	ctg7180000005187ORF 2 (frame 1)	ATGGGGCACTCGAAGGAAACTGGCAGAAGGGTAAAGAAGGCCAAATGGAAGAAACAGGAGGGATCGCGAGTCGTAGAAAAGCAGACGAACCATGCTGTAAAGAACGGCCAAGAAAAGGGCAAGAAGTCGTCACAAGGGAATGTTGATGACCGGTACGTTGTAGTGATCACAAATGTGGAAAATGACTTCGCAAAGGTACACCGGGAGGCCTTTCCCCGCTTCTGCTGCCTGGACAAGAAATTCGAACGTGGATGTTCTTCTCCCTCCTGTGAAATGGAAAGGAGAACGGGTACCACATCAGATGCAGCGCAGGGGCGTGCTCAGTGTCACTACACCGTGTCGGCTCGCACCGAGACTCGGTCAGTGGAGATAGCGATATACGGTAAAGCTGATGGTAAT…
ctg7180000005111	ORF 9 (frame 1)	ctg7180000005111ORF 9 (frame 1)	CTGAATATGCTGCGTCATTGTATTCCACGTTTAGGCATAGCCAAAACAGTCATAAAAGACAATTATTCACTTTCAACACTCACCAATGGTTTGCGTGTGCTCACATGCGATGATGGTAATGGAGTCACGGGTATGGGACTCTTTATGCTGAATGGTGCCAAGTTTGAAAGTCCTGACAACGCTGGTGCTGCTGCGGTGTTTGAAGCCCTTCCGCTACGTGATAATCAAATTTATACTAGCCGTGAGATCAGCCAAGCATTGAGTGGCCTCGGTAACGCTTTTAAGGTGACGAATAATAAAGAAGCTCTCTCCGTTATTCTCATGCTGCCGCGATACCACCAGCGTGATGGGTTGGAGCTTCTCAACGCCATGTGCCTCCACCCCACGCGAAATGAGGAG…
ctg7180000005137	ORF 4 (frame 1)	ctg7180000005137ORF 4 (frame 1)	TTGCATTTAAGGAGAACAGAGAAGATGCAATCGTTGGGGAGGAGCATTCAGCGCTCCAAGCAGGCGGCGCAGCGCAGCAGCCGCACGAAATACCGGCAAATGATGGAGGCTGAGCGTAACGCCGCTATGGTTCGTGAGATGGAAGAACAAGAACACCAGCGACGCAAGGGTGCCCCCCTGAAGTCCATATGGGAGACAAATAACCTTGAGGAGTTCCTGTTGATTGCTGACGCACAAGAAAAGGGCTACGAAGCCGCGCGGGATCTTCATCTTGTCGTTGACGGAACACCACATGTTGTGACAAATGACAAAGTGTTGCCTCTGAGTGATGACAGAGTGGATTGGTTGAAAATAAGCGAACTACTGACTATTCCCCGCAGGCCGCAGTGGAGTTATGAC…
ctg7180000004716	ORF 4 (frame 1)	ctg7180000004716ORF 4 (frame 1)	ATGGTGCAACGAGAAGTATTTACTTTTGAGCCCATTTCCAAGCGGCGTTTGGAAACTCTAATGGCCGATCCGTTCTTTAAGGAAGCATATCGAAGGTGGGGACTTCAACACCGCACAAAAATTAGTGCCTTCCGCTTTGAACGAGACACCACAGGCACCAACAGTGGTACCGTTGGAACTGTCGTTTCCGGCCATTTTCGCTTTTTCGGGTTTCATAAGGGTTTGTTGCAGGAGTTTCTGACCTCCCTCTTCGATGCGCCAGAAGTGCGAGAGAAACTTCAGTTGCGTGGTGAACCCAAAGGAACCTCGTCGAGTGGAGGTGGTGTGGAGTACTGCGAGTTACAATGCCGCTGGACTACGTTAGAACCGTTCAAGCGGCTCATAGATGCTGGAATTGTG…
ctg7180000004956	ORF 5 (frame 3)	ctg7180000004956ORF 5 (frame 3)	TTGCTTTCCTCAACCGTAACGGTTGGTTACGTGCAGTGCGGTGACTATGGAGGGCGGTGTTTGGTCATCTTCATATTGTCCAGTGGGGAGTTGGTTTGGTGGACCCTGATAACTTGCTGCTGTGCTACCGTACGCATTTATGCGGTTGTGTGTGTGTACGTTGAATACAAAGGTAATGACGTGTGGTGGACAGCCCACTCTCTGTTATGGCAAAATGTGGCGCCTGCACCAGGTATGAAGAGGACGAAGCGAAGTCGAGCCGTGCCGAACACCTTGATTCTAAGCTCTTTTTTACCTAGTAACATTCCTCTTCCCCCCTTTCTTGCGGTGAGCTGGAACTCTCTATGTTCCAGCGTTTGTTTTTGCATTTTACCCGTCTGTCGTATGTCCTCTATTTCA…
ctg7180000005256	ORF 5 (frame 1)	ctg7180000005256ORF 5 (frame 1)	ATGCGGAGAGCCTTGTGGCTCACTGCAGGGGCTATTAATCGGTGGACGAGAGAAGAAAATATTCTCCTTTTGGGGCATCGGGGATCTCACACGGAAGCAACTGTGCAGCTGCCGACGTTGTCACCGCTTGCCCGTGTGATAGGATGCATGGAGAGGAAAGACTTCGATGGGGTAGTGCGGTTCTACGAATCAGCTTTCCGGGAGGGTAATGTTACATTGTGGGAGTTTGCAGGGGGCATTGTTCACGCAAGGGACATGACACTCTGTCTCATGCGAACCTTTACTGAGTTGGGTCGCATGGATCGCGTTCGTGAAGTGTTCATGCTGGGACTCAGAGATCTACGGCCCGTCCATACTGTGGTGTCGTCCTCAATAACAGGGGCGAGGGAAGCATCGACA…
ctg7180000005322	ORF 2 (frame 1)	ctg7180000005322ORF 2 (frame 1)	ATGGCCGAGCTGGTCAAAAGGGGCTTACATGTAAAGCAACTAATAGGCGAAAAACAAGCAAGGATCAAAACCATAGTCAAAGCGGCCAGACAAGACATGATCGAAGCACTTTATGGCAGCGCCGCAAGACCAAAGGACGGCGAAGCAGCACTGGAAGCTCCGGGGACCTACACAGCCATCCCGGAGCCAAGCACGTTCCCCTGGAACGCAGCAAAGAGGGACGCAAACTGTGCAAGCGCAGCAGCAAATCCTGGCAAAAGGGCGGGGGGTGCACTTGCAACGGATGCGCTATGCATCTGCACTGTCAAAGCTCGTGCGGCAGGCGACCAGCTGTGCGGGAAAACTGCAAACAGTGGGGCACAGGAGATGGACAGCTCGACGGACCAGACAAAAGCGCGA…
ctg7180000008684	ORF 1 (frame 3)	ctg7180000008684ORF 1 (frame 3)	CTGAACCAACTGAAGGGGGAAGGTAGAGAAGGAAAAACCGAGAGAAGTGCTTCAACAAAAAAAAACGGAGGAGCAGAGAGCACGACGACACTTGTTTTGCAGGCCCATATAGCGCAAAAGTCCACGACAAATATGGAGGAGCGGACGCTGCAGTACCTGGATGGGATTATTATTACCCTCAGGCAGGCGGGAAGCTATGGGACGGCGGAAATATTGGAGCGGGCGAGAGAAGAATTAGCTGGCGCTCAGTGGTGTGAAATGACAGACAGCCTGCTGCAGGCCGTGCACGATCCCATCGTTCTCAAATCAGCTTACGAACTGCATGAAAATGTGCTGAGAACAGTACGCATGGAAATGTCGCCTGTAGCGTACGTAAAGTTACTGCATACAGTCTGTTTT…
ctg7180000007416	ORF 3 (frame 2)	ctg7180000007416ORF 3 (frame 2)	ATGGCCATGACCAAGAGACTGCAGAACCTGCTCGCGGCAGTTATTTGTTTGGCACTAGCTTTCTTCAACCAGGCAACAGCAGCAGTCGGAGATGCTTTTCCAGCCTTCAACGTCTTGTGTACAGCTTGGGACGCTGTAGCAAACAAGCAGCTCAAGCCGTGGGACGAAGACGGTGCAGCGGAAGCCCTCATCGACATTTACAATATGAATATGTCTATAGCATCAGATGAATGGCAAAAAACTTTCGACGGCAAAGCACAAGAACAGACATGGGAGCAATTCCACCAGGAAAACACAGCCAAGTACAAAGGAATAGACTGGGCAGATAGGTGGGAACACTGGAAAAAGCAGCGAAAAGAAACGAAAGAAAAAGACAGCGCGTGGCAAAAGAAAAATCGG…
ctg7180000005221	ORF 5 (frame 1)	ctg7180000005221ORF 5 (frame 1)	TTGCTACTGTCTACCATGCAGGTAAAACACTACAAGACGCTCATGGCGTGCCAGCAGGGGATCGCCCGGACGCAAGCTATCTGCTGGTCGCCTAATAATAAGCGTCTCGCTGTTGCTGACAACAATCGTGTCGTCAATTTGTATGATGAACATGGGGAACGTCGGGATAAATTTCCCACAAAGGCTGCCGATGGTAAGAATGGAAAAGCCTTTGTTATTGAAGGAATGGCGTTCTCACCTGACAGCTCCAAAATCGCCATTGGGCAATCTGATGGGATCGTTGCTATCTACCGGGTGGGCATTGAGTGGGGTGAGAAGAAGGCCATCTGCAGTAAGTTCCCACAGAACAGTCCGGTGACCTGCCTGTGTTGGCCAGAGACCTCACAGGGCGTGGAGCTT…
ctg7180000009007	ORF 9 (frame 3)	ctg7180000009007ORF 9 (frame 3)	ATGGGACAGGGGAAAAGCGACGCCAAGCGACCGTTGAAAGACATCGAAGGTTTGCAAATCGTTCGTGTGTTGCCGTACAGCCCCTCCCACTCCGCAGGACTAATCCCTTTCTTCGACATCATCACTGCCGTTGATGGGAAACAGATGGAAGTAGATGGTGAGTCGGTAGAAAAATTCAAGTATTACGTAGCCGGACGAAGGGATGAAACTATAACTTTAACCGTCTACAACTTGTACATACACAACTACCGCGATGTGCACTGTGTCGCAAGCAGTACATGGGGAGGTGGTGGGTTATTAGGCTGCAGCGTCGAGTGGTGTCAAGCAGAGAAGTGCGTGGAGCGCTGCTGGCATGTTGTTGACGTAATCCCCGGGAGTCCGGTGGCTAAATGTGGAGAA…
[truncated: 5,118 more rows]
