# Supplementary material for: De Novo Genome Assembly Shows Genome Wide Similarity between Trypanosoma brucei brucei and Trypanosoma brucei rhodesiense
Source: PLoS One. 2016 Feb 24;11(2):e0147660. doi: 10.1371/journal.pone.0147660 (PMC4766357; doi:10.1371/journal.pone.0147660)
Supplement: S3 Appendix — (XLSX) [file pone.0147660.s003.xlsx]

## Sheet: Sheet1
Chromosome	Number of ORFs mapped	Average coverage	Maximum coverage
1	171	0.4	4
2	150	0.4	3
3	359	0.5	4
4	304	0.4	3
5	308	0.4	2
6	305	0.4	4
7	441	0.4	3
8	494	0.5	4
9	552	0.4	3
10	945	0.5	3
11	1206	0.5	5
